# Supplementary material for: Decoding the PITX2-controlled genetic network in atrial fibrillation
Source: JCI Insight. 2022 Jun 8;7(11):e158895. doi: 10.1172/jci.insight.158895 (PMC9221021; doi:10.1172/jci.insight.158895)
Supplement: Supplemental table 1 [file jciinsight-7-158895-s055.xlsx]

## Sheet: TableS1
Cluster	Gene	Pvalue	Avg_logFC	pct.1	pct.2	Adj_Pvalue
Adipocytes	Acsl1	0	3.08383	0.995	0.308	0
	Car3	0	3.01646	0.963	0.031	0
	Pparg	0	2.85354	0.992	0.268	0
	Prkar2b	0	2.68752	0.994	0.098	0
	Acaca	0	2.60964	0.997	0.303	0
	Fam13a	0	2.5431	0.994	0.247	0
	Adam12	0	2.53258	0.995	0.095	0
	Slc4a4	0	2.4661	0.97	0.43	0
	Adipor2	0	2.44646	0.998	0.36	0
	Ntrk3	0	2.37536	0.991	0.104	0
	Ppara	0	2.3231	0.983	0.261	0
	Pde3b	0	2.24742	0.997	0.331	0
	Nrg4	0	2.23807	0.992	0.074	0
	Ctcflos	0	2.21221	0.989	0.021	0
	Pck1	0	2.15171	0.997	0.015	0
	Slc1a5	0	2.14608	0.998	0.332	0
	Plin1	0	2.145	0.995	0.011	0
	Cidec	0	2.12852	0.988	0.014	0
	Tenm4	0	2.12015	0.988	0.039	0
	Sik2	0	2.11471	0.998	0.54	0
BCells	Bank1	0	2.94517	1	0.101	0
	Arhgap15	0	2.4322	1	0.202	0
	Pax5	0	2.27807	0.973	0.017	0
	Prkcb	0	2.21602	0.996	0.105	0
	Ripor2	0	2.2067	0.992	0.185	0
	Dock2	0	2.20033	1	0.127	0
	Ighm	0	2.0657	0.895	0.027	0
	Gm31243	0	1.93985	0.82	0.037	0
	Cacna1e	0	1.90733	0.75	0.038	0
	Ikzf3	0	1.89695	0.949	0.03	0
	Btla	0	1.8523	0.852	0.018	0
	Bcl11a	0	1.83407	0.816	0.064	0
	2021-03-01	0	1.78989	0.918	0.093	0
	Gm26740	0	1.76134	0.996	0.123	0
	Mir142hg	0	1.75034	0.938	0.087	0
	Arhgap45	0	1.72542	0.965	0.125	0
	Ptprc	0	1.70862	0.992	0.12	0
	Aff3	2.36554e-226	2.30927	0.996	0.328	5.6986e-222
	Inpp4b	4.02406e-179	1.91057	0.988	0.448	9.69396e-175
	Bach2	1.57405e-167	1.73426	1	0.565	3.79189e-163
Cardiomyocyte_1	Fgf12	0	3.10082	0.983	0.192	0
	Kcnj3	0	2.71867	0.987	0.206	0
	Erbb4	0	2.63811	0.995	0.265	0
	Ryr2	0	2.58674	0.997	0.37	0
	Chrm2	0	2.51517	0.994	0.175	0
	Corin	0	2.34771	0.993	0.181	0
	Ctnna3	0	2.34266	0.995	0.295	0
	Rbm20	0	2.30909	0.994	0.156	0
	Pdzrn4	0	2.27154	0.977	0.206	0
	Gm13481	0	2.19643	0.981	0.112	0
	Myh6	0	2.18363	0.998	0.532	0
	Pam	0	2.16309	0.998	0.832	0
	Mhrt	0	2.13395	0.977	0.12	0
	Fgf13	0	2.0607	0.988	0.154	0
	Gm31251	0	2.04523	0.978	0.113	0
	Ttn	0	2.00733	0.999	0.667	0
	Fgf14	0	1.99826	0.986	0.294	0
	Fhod3	0	1.90422	0.99	0.181	0
	Actn2	0	1.87957	0.993	0.245	0
	Palld	0	1.87547	0.993	0.28	0
Cardiomyocyte_2	Fhl2	0	2.75942	1	0.335	0
	Cacna1c	0	2.3457	1	0.557	0
	Tacc2	0	2.30407	1	0.53	0
	Grm1	0	2.01866	0.998	0.241	0
	Prune2	0	1.87558	0.992	0.268	0
	Myl2	0	1.87005	0.962	0.151	0
	Sorbs2	0	1.82736	1	0.442	0
	Fgf13	0	1.80472	1	0.302	0
	Ppargc1a	0	1.77432	1	0.294	0
	Pde4dip	0	1.75942	1	0.472	0
	Fhod3	0	1.7285	1	0.324	0
	Dmd	0	1.71973	1	0.593	0
	Cdh2	0	1.70462	0.999	0.332	0
	Pde4d	0	1.7036	1	0.884	0
	Sorbs1	0	1.70125	1	0.752	0
	Ttn	0	1.68133	1	0.726	0
	D830005E20Rik	0	1.59949	1	0.267	0
	Pln	0	1.54991	1	0.463	0
	Ivns1abp	0	1.53254	0.999	0.39	0
	Cpeb3	0	1.51757	1	0.461	0
Cardiomyocyte_3	Slc24a2	0	2.12502	0.983	0.14	0
	Fbn2	0	1.83436	0.847	0.028	0
	Cpne5	0	1.83173	0.966	0.147	0
	Gabrg3	0	1.48023	0.864	0.098	0
	Hcn1	5.61376e-307	3.52037	0.975	0.182	1.35236e-302
	Kirrel3	8.87456e-282	1.93699	0.89	0.138	2.13788e-277
	Grid2	5.22578e-281	1.81371	0.729	0.088	1.25889e-276
	Agbl4	2.66601e-244	1.44688	0.877	0.162	6.42242e-240
	Cacna1d	4.89204e-229	2.51618	0.992	0.277	1.17849e-224
	Ank3	1.25123e-174	1.85523	1	0.346	3.0142e-170
	Rgs6	1.95553e-163	2.73751	1	0.547	4.71087e-159
	Kctd8	3.44615e-159	1.5795	0.949	0.318	8.30177e-155
	Sorbs2	9.27535e-156	1.73065	1	0.452	2.23443e-151
	Lrrc4c	1.67281e-151	1.47381	0.919	0.264	4.0298e-147
	Cacnb2	8.16079e-146	1.59971	1	0.477	1.96594e-141
	Grip1	1.40501e-144	1.38769	0.945	0.309	3.38467e-140
	Pde4b	6.72201e-142	1.40445	1	0.508	1.61933e-137
	Magi2	1.50095e-138	1.50918	1	0.843	3.61579e-134
	Slc8a1	1.0075e-120	1.51748	1	0.684	2.42708e-116
	Unc5c	1.21497e-120	1.87529	0.792	0.23	2.92686e-116
Endocardium	Npr3	0	1.96095	0.903	0.254	0
	Tmem2	0	1.91595	0.976	0.244	0
	Cgnl1	0	1.762	0.973	0.307	0
	Eng	0	1.75825	0.988	0.341	0
	Vwf	0	1.72366	0.953	0.186	0
	Rasgef1b	0	1.69846	0.908	0.365	0
	Emcn	0	1.68462	0.968	0.242	0
	Pecam1	0	1.67325	0.997	0.346	0
	Chrm3	0	1.62754	0.926	0.368	0
	Acer2	0	1.54872	0.931	0.287	0
	Hmcn1	0	1.53204	0.97	0.616	0
	Ptpn14	0	1.4785	0.968	0.328	0
	Rps6ka2	0	1.46346	0.686	0.194	0
	Tmem108	0	1.45019	0.917	0.412	0
	Sncaip	0	1.41206	0.889	0.208	0
	Bmx	0	1.3619	0.788	0.122	0
	Tm4sf1	0	1.31401	0.896	0.27	0
	Nxn	0	1.31338	0.978	0.479	0
	Gmds	0	1.31212	0.98	0.594	0
	Bmp6	0	1.28671	0.884	0.308	0
Endothelium	Fabp4	0	2.04741	0.922	0.234	0
	Ccdc85a	0	1.80279	0.922	0.145	0
	Mgll	0	1.65592	0.936	0.278	0
	Cyyr1	0	1.62788	0.986	0.288	0
	Ablim3	0	1.61301	0.865	0.154	0
	Aqp1	0	1.578	0.869	0.179	0
	Adgrl4	0	1.57773	0.977	0.25	0
	Myo10	0	1.51963	0.837	0.118	0
	Flt1	0	1.49802	0.996	0.358	0
	Meox2	0	1.48973	0.828	0.152	0
	Itpkb	0	1.48861	0.974	0.371	0
	Ptprb	0	1.47916	0.987	0.306	0
	Dach1	0	1.47464	0.928	0.32	0
	Ldb2	0	1.43055	0.96	0.345	0
	Adamts9	0	1.37834	0.933	0.337	0
	Pdgfd	0	1.35186	0.968	0.486	0
	Cd36	0	1.3456	0.976	0.451	0
	Lnx1	0	1.33388	0.774	0.118	0
	Mcf2l	0	1.29248	0.858	0.137	0
	Plcb4	0	1.27604	0.997	0.76	0
Epicardium	Rbfox1	0	3.68508	1	0.353	0
	Muc16	0	2.78716	0.985	0.056	0
	Pcdh15	0	2.32132	0.952	0.047	0
	Grip1	0	2.26939	0.99	0.272	0
	Pde10a	0	2.23781	0.986	0.566	0
	Wdr17	0	2.20848	0.974	0.251	0
	Abcb1b	0	2.18498	0.949	0.123	0
	Il1rapl1	0	2.14233	0.995	0.255	0
	Gpm6a	0	2.13385	0.995	0.271	0
	Pkhd1l1	0	2.07864	0.988	0.191	0
	Bicd1	0	2.06443	0.991	0.414	0
	Efna5	0	1.98174	0.997	0.475	0
	Bnc2	0	1.95388	0.99	0.27	0
	Abi1	0	1.89434	1	0.757	0
	Kcnd2	0	1.87385	0.996	0.35	0
	Sema3d	0	1.8625	0.939	0.128	0
	Plxna4	0	1.8367	0.997	0.668	0
	Wt1	0	1.8282	0.936	0.079	0
	Flrt2	0	1.8218	0.984	0.27	0
	Dpp4	0	1.81686	0.94	0.108	0
Epithelium	Scgb1a1	0	2.70311	0.83	0.083	0
	Alcam	0	2.57137	0.99	0.256	0
	Cyp2f2	0	2.50271	0.798	0.028	0
	Cbr2	0	2.49116	0.99	0.055	0
	Bpifa1	0	2.46484	0.714	0.041	0
	Muc5b	0	1.89316	0.625	0.015	0
	Cdh1	0	1.81743	0.941	0.021	0
	Wwc1	0	1.81666	0.97	0.075	0
	Bmpr1b	0	1.81449	0.682	0.09	0
	Sftpb	0	1.67253	0.51	0.015	0
	Sftpc	0	1.66634	0.432	0.021	0
	Mob3b	0	1.65207	0.95	0.16	0
	Selenbp1	0	1.59441	0.935	0.236	0
	Cadm2	0	1.5646	0.806	0.117	0
	Scgb3a1	0	1.5411	0.547	0.02	0
	Ccdc129	0	1.51498	0.571	0.011	0
	Eya2	0	1.48301	0.857	0.15	0
	Por	2.65658e-233	1.59955	0.912	0.412	6.39971e-229
	Tacc1	4.10476e-228	1.81982	0.994	0.833	9.88836e-224
	Ank3	4.14607e-220	1.46645	0.992	0.342	9.98788e-216
Fibroblast_1	Pcdh9	0	1.3707	0.995	0.388	0
	Lsamp	0	1.22344	0.992	0.368	0
	Lhfp	0	1.12401	0.994	0.647	0
	Gm2163	0	1.07446	0.887	0.287	0
	4930578G10Rik	0	1.07442	0.907	0.286	0
	Negr1	0	1.05234	0.953	0.357	0
	Abca8a	0	1.03944	0.932	0.31	0
	Gpc6	0	1.00505	0.999	0.534	0
	Bmper	0	1.00056	0.695	0.213	0
	Col8a1	0	0.99874	0.727	0.234	0
	Sdk1	0	0.996378	0.736	0.299	0
	Slit2	0	0.985333	0.658	0.24	0
	Rgs17	0	0.974448	0.594	0.145	0
	Tbx20	0	0.950906	0.824	0.519	0
	Egfr	0	0.950302	0.916	0.359	0
	Eda	0	0.922301	0.938	0.493	0
	Errfi1	0	0.901758	0.824	0.336	0
	Naaladl2	0	0.901144	0.967	0.468	0
	Ebf2	0	0.887655	0.931	0.32	0
	Htra3	0	0.883681	0.798	0.252	0
Fibroblast_2	Gsn	0	2.49225	1	0.56	0
	Dcn	0	1.55079	1	0.52	0
	Pi16	0	1.30131	0.741	0.182	0
	Col3a1	0	1.23859	0.988	0.37	0
	Mgp	0	1.20939	0.984	0.657	0
	Ccdc80	0	1.18681	0.983	0.437	0
	Pcdh9	0	1.18034	0.993	0.411	0
	Tnxb	0	1.11577	0.982	0.337	0
	Lsamp	0	1.08503	0.989	0.392	0
	Naaladl2	0	1.07426	0.993	0.484	0
	Ebf2	0	1.06791	0.981	0.339	0
	Meg3	0	1.06623	0.983	0.376	0
	Lrp1	0	1.04826	0.968	0.374	0
	Fstl1	0	1.0455	0.986	0.462	0
	Fbln1	0	1.0388	0.911	0.322	0
	Tbx20	0	1.01709	0.879	0.526	0
	Col1a2	0	1.01266	0.94	0.286	0
	Lum	0	1.00505	0.777	0.187	0
	Col15a1	0	0.999421	0.877	0.245	0
	Abca8a	0	0.994235	0.973	0.329	0
Fibroblast_3	Nkain2	0	2.37621	0.976	0.371	0
	Ccbe1	0	1.79881	0.993	0.283	0
	Sntg1	0	1.5909	0.747	0.295	0
	Arhgap24	0	1.52238	0.975	0.513	0
	Pcdh9	0	1.45407	0.995	0.438	0
	Bicc1	0	1.3818	0.999	0.548	0
	Igf1	0	1.37242	0.804	0.209	0
	Thsd7a	0	1.3505	0.969	0.485	0
	Svep1	0	1.34281	0.691	0.107	0
	Abca8a	0	1.25777	0.979	0.359	0
	Egfr	0	1.22363	0.991	0.402	0
	Scn7a	0	1.22067	0.973	0.296	0
	Scara5	0	1.21216	0.732	0.158	0
	Acss3	0	1.18017	0.88	0.23	0
	Negr1	0	1.17591	0.99	0.404	0
	Sgcd	0	1.17228	0.999	0.73	0
	Aldh1a1	0	1.16659	0.973	0.357	0
	Eln	0	1.15648	0.963	0.471	0
	Itgbl1	0	1.15097	0.909	0.368	0
	Il1rapl1	0	1.14174	0.745	0.28	0
Lymphatic	Dcn	0	0.712962	0.993	0.54	0
	Gpc6	0	0.700954	0.989	0.57	0
	Gsn	0	0.660086	0.994	0.578	0
	Emcn	0	0.639371	0.954	0.341	0
	Pcdh9	0	0.638795	0.979	0.436	0
	Apoe	0	0.629148	0.995	0.669	0
	Npr3	0	0.622646	0.939	0.341	0
	Chrm3	0	0.620838	0.977	0.442	0
	Tmem2	0	0.620475	0.962	0.344	0
	Pecam1	0	0.619468	0.979	0.435	0
	Kcnt2	0	0.61113	0.993	0.639	0
	Acer2	0	0.607211	0.966	0.373	0
	Cgnl1	0	0.606639	0.973	0.397	0
	Mgp	0	0.60575	0.998	0.67	0
	Eng	0	0.599565	0.979	0.43	0
	Kcnc2	0	0.591084	0.878	0.262	0
	Sntg1	0	0.580967	0.909	0.285	0
	Ahsg	0	0.574498	0.794	0.247	0
	Tbx20	0	0.569778	0.971	0.536	0
	Cfh	6.33291e-307	0.62762	0.996	0.704	1.5256e-302
Macrophage	F13a1	0	2.80426	0.764	0.052	0
	Rbpj	0	2.44648	0.85	0.356	0
	Slc9a9	0	2.31503	0.985	0.228	0
	Mrc1	0	2.31314	0.905	0.076	0
	Arhgap15	0	2.25613	0.995	0.14	0
	Gm26740	0	2.00725	0.97	0.057	0
	Pid1	0	1.84697	0.988	0.54	0
	Runx1	0	1.8394	0.969	0.096	0
	Zdhhc14	0	1.82031	0.921	0.328	0
	Cd163	0	1.81895	0.74	0.023	0
	Inpp5d	0	1.79988	0.969	0.152	0
	Fyb	0	1.76812	0.92	0.109	0
	Lyn	0	1.72919	0.978	0.317	0
	Maf	0	1.69394	0.83	0.084	0
	Ptprc	0	1.68415	0.914	0.058	0
	Dock2	0	1.67936	0.949	0.063	0
	Cd74	0	1.65669	0.814	0.116	0
	Rbm47	0	1.53474	0.881	0.094	0
	Bank1	0	1.53224	0.858	0.043	0
	Mertk	0	1.5174	0.86	0.262	0
Monocytes	Skap1	0	2.88378	0.978	0.039	0
	Gm2682	0	2.705	0.889	0.032	0
	Arhgap15	0	2.49722	1	0.2	0
	Dock2	0	2.39454	0.991	0.125	0
	Ptprc	0	2.08713	0.984	0.119	0
	Grap2	0	2.03498	0.921	0.036	0
	Themis	0	2.01037	0.804	0.021	0
	Mir142hg	0	2.00967	0.877	0.086	0
	Ms4a4b	0	1.89607	0.655	0.013	0
	Ptpn22	0	1.87456	0.877	0.051	0
	Il7r	0	1.87269	0.778	0.018	0
	Arhgap45	0	1.7836	0.959	0.124	0
	Ripor2	0	1.7827	0.915	0.185	0
	Itk	0	1.74446	0.854	0.015	0
	Camk4	0	1.71166	0.759	0.042	0
	Bcl11b	0	1.66514	0.772	0.028	0
	Dock10	2.56623e-281	2.08622	0.959	0.246	6.18206e-277
	Inpp4b	3.89481e-209	2.14662	0.991	0.447	9.3826e-205
	Bcl2	1.78142e-166	1.93454	0.943	0.449	4.29144e-162
	Nppa	4.87366e-09	2.21654	0.753	0.806	0.000117406
Myofibroblasts	Abcc9	0	2.77529	0.989	0.216	0
	Nrxn1	0	2.56669	0.973	0.169	0
	Trpc3	0	2.29684	0.939	0.037	0
	Rgs5	0	2.2599	0.973	0.13	0
	Mdga2	0	2.07377	0.919	0.074	0
	Notch3	0	1.98321	0.976	0.107	0
	Serpini1	0	1.93997	0.921	0.06	0
	Plcl1	0	1.92966	0.996	0.606	0
	Pdgfrb	0	1.78288	0.977	0.181	0
	Lin7a	0	1.72904	0.88	0.045	0
	Myo1b	0	1.72662	0.963	0.14	0
	Gucy1a2	0	1.67429	0.975	0.28	0
	Zfp804b	0	1.63527	0.761	0.039	0
	Pde8b	0	1.62066	0.817	0.059	0
	Gm14005	0	1.59283	0.958	0.182	0
	Dlc1	0	1.4457	1	0.928	0
	Il34	0	1.43166	0.828	0.03	0
	Kcnj8	0	1.39869	0.795	0.02	0
	Rerg	0	1.36608	0.82	0.032	0
	Slc12a2	0	1.32529	0.867	0.162	0
Neural	Csmd1	0	5.38188	0.996	0.182	0
	Cadm2	0	3.91022	1	0.121	0
	Slc35f1	0	3.42393	1	0.046	0
	Cdh19	0	3.13477	0.991	0.144	0
	Chl1	0	2.47649	0.969	0.023	0
	Adam23	0	2.21236	0.924	0.043	0
	Kcna1	0	2.12483	0.956	0.019	0
	Ncam2	0	1.9757	0.813	0.015	0
	Epb41l4b	0	1.88792	0.849	0.04	0
	Plp1	0	1.85363	0.929	0.046	0
	Kcna6	0	1.82826	0.889	0.006	0
	Iqgap2	9.963e-268	2.41119	0.956	0.186	2.40009e-263
	Grik2	4.55889e-230	2.09614	0.956	0.217	1.09824e-225
	Matn2	1.81718e-225	1.76656	0.96	0.225	4.37758e-221
	Ncam1	3.75006e-194	1.76797	0.902	0.223	9.0339e-190
	Nkain2	4.99984e-175	2.36494	0.996	0.39	1.20446e-170
	Scn7a	5.74898e-175	2.0957	0.96	0.317	1.38493e-170
	Ank3	3.28135e-173	2.09688	1	0.347	7.90477e-169
	Adgrb3	5.66916e-147	2.01143	0.404	0.046	1.3657e-142
	Frmd4a	6.15069e-145	1.91538	0.956	0.438	1.4817e-140
Smooth Muscle	Myh11	0	2.95402	0.998	0.064	0
	Itga8	0	2.9117	0.975	0.099	0
	Acta2	0	2.64404	0.995	0.105	0
	Kcnma1	0	2.1436	0.971	0.078	0
	Flna	0	1.97605	0.998	0.286	0
	Lmod1	0	1.71872	0.975	0.036	0
	Enah	0	1.70588	0.991	0.398	0
	Col4a6	0	1.69122	0.931	0.28	0
	Tagln	0	1.65965	0.881	0.035	0
	Synpo2	0	1.62453	0.995	0.494	0
	Thsd4	0	1.56285	0.988	0.517	0
	Nox4	0	1.53486	0.825	0.201	0
	Pls3	0	1.4542	0.962	0.353	0
	Mylk	0	1.44898	0.971	0.143	0
	Lpp	0	1.43874	0.999	0.89	0
	Actn1	0	1.39864	0.95	0.228	0
	Dtna	0	1.38633	0.958	0.342	0
	Kcnab1	0	1.36889	0.841	0.145	0
	Kcnq5	0	1.35386	0.842	0.185	0
	Cald1	0	1.35263	0.999	0.506	0
