# Supplementary material for: Decoding the PITX2-controlled genetic network in atrial fibrillation
Source: JCI Insight. 2022 Jun 8;7(11):e158895. doi: 10.1172/jci.insight.158895 (PMC9221021; doi:10.1172/jci.insight.158895)
Supplement: Supplemental table 2 [file jciinsight-7-158895-s056.xlsx]

## Sheet: CM1vsCM2
Gene	Avg_logFC	pct.CM2	pct.CM1	Pvalue	Adj_Pvalue
Fgf12	-2.40894	0.563	0.983	0	0
Nppa	-2.07736	0.925	0.986	0	0
Kcnj3	-1.70376	0.943	0.987	0	0
Arhgap31	-1.70034	0.472	0.968	0	0
Lrrc4c	-1.65926	0.342	0.927	0	0
Psd3	-1.64242	0.952	0.988	0	0
Tmem163	-1.61184	0.266	0.919	0	0
Camk1d	-1.58867	0.501	0.961	0	0
Slit3	-1.58442	0.613	0.978	0	0
Pam	-1.50622	0.992	0.998	0	0
Pdzrn4	-1.47871	0.835	0.977	0	0
Tmem108	-1.43939	0.416	0.9	0	0
Nav3	-1.33445	0.36	0.916	0	0
Mybphl	-1.31618	0.236	0.878	0	0
Dkk3	-1.29789	0.26	0.871	0	0
Tbx5	-1.29505	0.477	0.929	0	0
Rp1	-1.29148	0.53	0.927	0	0
Tbc1d1	-1.29098	0.272	0.896	0	0
Ryr3	-1.2769	0.286	0.842	0	0
Angpt1	-1.2751	0.814	0.942	0	0
Myl4	-1.2645	0.62	0.968	0	0
Bmp10	-1.25203	0.059	0.603	2.60941e-209	6.28608e-205
Sox5	-1.22877	0.534	0.952	0	0
Plekha7	-1.22528	0.219	0.865	0	0
Sln	-1.21636	0.533	0.915	0	0
Creb3l2	-1.18026	0.522	0.935	0	0
Epha4	-1.16918	0.857	0.962	0	0
Gm40841	-1.15517	0.385	0.84	0	0
Erbb4	-1.13935	1	0.995	0	0
Mrvi1	-1.08524	0.182	0.784	0	0
Rgs6	-1.08113	0.979	0.988	0	0
Kcnh7	-1.07919	0.079	0.629	3.41668e-205	8.23078e-201
Podn	-1.07139	0.216	0.814	0	0
Phkg1	-1.0459	0.744	0.916	0	0
Anapc15	-1.02463	0.21	0.795	1.63082e-305	3.92865e-301
Rabgap1l	-1.02385	0.988	0.997	0	0
Fgf14	-0.981456	0.951	0.986	0	0
Daam2	-0.979139	0.192	0.804	0	0
Chrm2	-0.96482	0.994	0.994	0	0
Adam19	-0.963471	0.68	0.906	0	0
Mast4	-0.929702	0.921	0.98	0	0
Gng2	-0.900117	0.191	0.781	1.10563e-287	2.66346e-283
Fam49a	-0.898959	0.28	0.808	1.34401e-306	3.23771e-302
Cacna1d	-0.880384	0.331	0.753	2.38397e-225	5.74298e-221
Myl7	-0.88	0.497	0.794	1.57214e-176	3.78728e-172
Clu	-0.862274	0.645	0.89	1.83367e-272	4.4173e-268
Fras1	-0.840312	0.183	0.729	3.2066e-251	7.72469e-247
Slc7a7	-0.838188	0.14	0.739	7.13115e-273	1.71789e-268
Gm26760	-0.834533	0.264	0.788	1.22146e-267	2.94251e-263
Pdzd2	-0.820886	0.978	0.986	0	0
Zfp521	-0.81919	0.824	0.92	0	0
Appl2	-0.817852	0.814	0.855	5.97454e-218	1.43927e-213
Lmntd1	-0.810477	0.165	0.736	3.46e-269	8.33514e-265
Prkag2	-0.804686	0.593	0.866	9.6047e-301	2.31377e-296
Gm36975	-0.800877	0.256	0.696	2.05323e-191	4.94623e-187
Rgs7	-0.798085	0.577	0.858	1.47882e-271	3.56247e-267
Rbms3	-0.797225	0.54	0.871	2.5353e-245	6.10754e-241
Nudt4	-0.780582	0.85	0.954	0	0
Kctd8	-0.779376	0.694	0.866	9.30529e-266	2.24165e-261
Ica1	-0.779322	0.532	0.856	0	0
9330158H04Rik	-0.773891	0.263	0.762	1.09849e-254	2.64627e-250
Arhgap24	-0.753387	0.598	0.87	1.39444e-269	3.35921e-265
Gpx3	-0.736522	0.604	0.777	3.08206e-132	7.42467e-128
Grip1	-0.733266	0.252	0.677	1.36648e-187	3.29186e-183
Ypel2	-0.732234	0.715	0.85	5.19093e-269	1.2505e-264
Sbk3	-0.719534	0.131	0.621	1.79544e-190	4.32522e-186
Sgk3	-0.71359	0.699	0.857	1.65824e-262	3.9947e-258
Cacna2d3	-0.709161	0.395	0.789	6.53041e-249	1.57318e-244
Gm35041	-0.696642	0.858	0.915	2.50568e-221	6.03619e-217
Ppfibp1	-0.694038	0.57	0.821	3.05253e-234	7.35355e-230
Ldlrad4	-0.684287	0.916	0.934	2.81173e-288	6.77346e-284
Plcl1	-0.680047	0.625	0.849	8.47913e-244	2.04262e-239
Tbc1d4	-0.678106	0.99	0.983	0	0
Adamtsl1	-0.675152	0.164	0.454	6.8989e-82	1.66194e-77
Dlc1	-0.671115	0.991	0.992	0	0
Cdk14	-0.670801	0.466	0.803	3.48157e-229	8.38709e-225
Cdh20	-0.670572	0.388	0.709	4.28983e-179	1.03342e-174
Zeb2	-0.663035	0.741	0.883	1.59331e-241	3.83829e-237
Abcc8	-0.662769	0.461	0.761	1.80774e-194	4.35484e-190
Peg3	-0.660832	0.148	0.656	1.32054e-203	3.18119e-199
Lrrc3b	-0.657599	0.689	0.836	8.51492e-223	2.05124e-218
Mtss1	-0.655504	0.641	0.817	1.00604e-223	2.42355e-219
Etv1	-0.651215	0.165	0.592	6.943e-161	1.67257e-156
Doc2g	-0.649191	0.48	0.73	1.23765e-157	2.9815e-153
Homer1	-0.644476	0.922	0.926	5.0313e-308	1.21204e-303
A330102I10Rik	-0.643466	0.355	0.642	6.11709e-126	1.47361e-121
Gm13481	-0.631142	0.978	0.981	2.98768e-207	7.19732e-203
3300002A11Rik	-0.629695	0.096	0.469	1.72509e-117	4.15574e-113
Ano4	-0.629452	0.908	0.914	3.12239e-270	7.52183e-266
Lrrtm3	-0.627268	0.929	0.877	1.71831e-127	4.1394e-123
Cfh	-0.62537	0.242	0.279	1.15754e-07	0.00278852
Rxfp1	-0.620289	0.118	0.57	1.50357e-164	3.62211e-160
Magi3	-0.613133	0.957	0.972	1.77586e-275	4.27805e-271
Zfp385b	-0.612113	0.904	0.93	8.32407e-248	2.00527e-243
Cpne5	-0.608928	0.132	0.576	3.5202e-161	8.48017e-157
Hcn1	-0.600413	0.325	0.613	4.00493e-116	9.64788e-112
Kif6	-0.598475	0.563	0.759	1.61078e-172	3.88038e-168
Ablim2	-0.598001	0.769	0.851	2.00331e-247	4.82596e-243
Ctgf	-0.596685	0.253	0.626	1.93681e-142	4.66578e-138
Pgm5	-0.59357	0.855	0.904	2.98886e-286	7.20016e-282
Gnao1	-0.587877	0.325	0.699	1.1713e-182	2.82167e-178
Epb41l2	-0.583685	0.346	0.697	2.38025e-170	5.73402e-166
Parm1	-0.577866	0.823	0.865	3.29867e-227	7.94651e-223
Sort1	-0.577601	0.235	0.638	6.57006e-165	1.58273e-160
Adarb1	-0.576749	0.738	0.84	4.58646e-201	1.10488e-196
Zfp579	-0.56201	0.157	0.573	6.26983e-147	1.5104e-142
Tmcc3	-0.560721	0.543	0.713	6.40112e-110	1.54203e-105
Eps8	-0.56011	0.202	0.563	3.47208e-125	8.36425e-121
Ehbp1	-0.558073	0.994	0.992	2.12035e-282	5.10791e-278
Aff2	-0.556797	0.771	0.856	2.57077e-228	6.19298e-224
Utrn	-0.554622	0.967	0.969	0	0
Maml2	-0.54619	0.517	0.733	6.88301e-96	1.65812e-91
Dsc2	-0.544643	0.545	0.737	4.59715e-148	1.10745e-143
Epha3	-0.544469	0.159	0.542	4.79326e-132	1.1547e-127
Socs2	-0.542009	0.609	0.786	2.88815e-190	6.95756e-186
Unc13b	-0.541733	0.271	0.549	8.97731e-97	2.16263e-92
Ehd4	-0.540404	0.957	0.954	1.38893e-283	3.34593e-279
Flnb	-0.53852	0.278	0.633	9.16679e-137	2.20828e-132
B3galt1	-0.536124	0.553	0.757	1.3233e-153	3.18783e-149
Gm4876	-0.532122	0.354	0.659	4.40099e-145	1.0602e-140
Dapk2	-0.530065	0.325	0.617	4.60607e-112	1.1096e-107
Smad7	-0.529823	0.327	0.632	4.08491e-132	9.84055e-128
Adamts19	-0.527743	0.163	0.544	3.38213e-128	8.14756e-124
Slco3a1	-0.526235	0.98	0.979	3.98374e-276	9.59682e-272
Trps1	-0.519941	0.525	0.733	4.52541e-113	1.09017e-108
Dach1	-0.51607	0.663	0.792	2.6144e-154	6.2981e-150
Rps6ka5	-0.513463	0.806	0.85	1.42036e-216	3.42164e-212
Mtus2	-0.513083	0.855	0.865	8.24219e-196	1.98554e-191
Dtnb	-0.507014	0.289	0.582	4.11365e-109	9.90979e-105
Gm20647	-0.504917	0.396	0.624	6.17901e-83	1.48852e-78
5430419D17Rik	-0.50457	0.11	0.442	1.77234e-98	4.26958e-94
Apoe	-0.504421	0.343	0.394	1.72268e-14	4.14992e-10
Plcd3	-0.499977	0.275	0.582	1.18285e-108	2.84948e-104
Apbb2	-0.499037	0.902	0.907	1.07725e-257	2.59509e-253
Syne2	-0.498364	0.39	0.66	1.77701e-127	4.28081e-123
Ankrd1	-0.493505	0.889	0.953	3.99895e-131	9.63347e-127
Rgs12	-0.489072	0.179	0.531	3.05758e-118	7.3657e-114
Lgals3	-0.488092	0.093	0.419	9.03284e-96	2.17601e-91
Timp3	-0.48581	0.399	0.642	3.32618e-90	8.01277e-86
Runx1t1	-0.484797	0.351	0.639	1.3171e-125	3.17289e-121
Nrg2	-0.482402	0.091	0.48	1.39401e-122	3.35817e-118
1010001N08Rik	-0.480117	0.842	0.852	1.39448e-177	3.3593e-173
Epb41	-0.477652	0.981	0.959	2.09429e-273	5.04513e-269
Dpysl2	-0.477569	0.2	0.529	5.98278e-110	1.44125e-105
Stxbp6	-0.476932	0.377	0.578	6.0186e-77	1.44988e-72
Fign	-0.470314	0.859	0.849	2.76241e-153	6.65466e-149
Nppb	-0.470083	0.421	0.629	1.17876e-76	2.83962e-72
Prickle1	-0.469564	0.71	0.784	1.05979e-155	2.55304e-151
Dcn	-0.469526	0.216	0.284	3.67607e-12	8.85566e-08
Cfap61	-0.467628	0.501	0.696	1.24824e-117	3.00702e-113
Nav2	-0.466454	0.973	0.958	8.45037e-183	2.03569e-178
Upp2	-0.466029	0.538	0.725	2.27607e-141	5.48304e-137
Ppp1r14c	-0.46393	0.85	0.842	2.03956e-170	4.91329e-166
E130308A19Rik	-0.462656	0.674	0.775	2.33328e-147	5.62087e-143
Cers6	-0.460747	0.281	0.583	1.43413e-113	3.45483e-109
Colec12	-0.459528	0.244	0.523	2.18456e-91	5.26262e-87
Eef1a1	-0.455036	0.32	0.475	1.24765e-45	3.00559e-41
Fndc3b	-0.452458	0.964	0.954	1.68299e-304	4.05432e-300
Sds	-0.449739	0.051	0.367	4.67161e-91	1.12539e-86
Cilp2	-0.448901	0.061	0.418	3.04632e-107	7.33858e-103
Dpf3	-0.448785	0.976	0.93	2.72692e-221	6.56915e-217
Mylk3	-0.448477	0.971	0.936	5.47596e-188	1.31916e-183
Mgp	-0.447684	0.302	0.349	6.58847e-12	1.58716e-07
Agbl4	-0.447462	0.311	0.548	4.74178e-83	1.14229e-78
Foxp2	-0.447412	0.734	0.8	3.67544e-124	8.85413e-120
9530026P05Rik	-0.446801	0.988	0.981	1.53616e-156	3.70061e-152
Gpr158	-0.444969	0.177	0.493	1.28761e-94	3.10186e-90
Myom2	-0.443129	0.921	0.919	3.77579e-198	9.09588e-194
Slc6a6	-0.442215	0.603	0.731	6.6115e-113	1.59271e-108
Lgr6	-0.441719	0.694	0.768	2.40917e-117	5.80369e-113
Eda	-0.434533	0.259	0.503	8.6059e-69	2.07316e-64
Gas6	-0.432479	0.43	0.636	3.8136e-97	9.18696e-93
Stard10	-0.431852	0.217	0.425	4.89044e-54	1.17811e-49
Tsc22d1	-0.431086	0.416	0.641	6.25812e-102	1.50758e-97
Gm5105	-0.430498	0.287	0.561	5.36439e-96	1.29228e-91
Crlf3	-0.430088	0.292	0.566	1.93905e-96	4.67117e-92
Grk5	-0.427751	0.986	0.972	2.88653e-227	6.95366e-223
Pkp4	-0.426887	0.715	0.78	1.25281e-138	3.01801e-134
Gm26804	-0.423638	0.706	0.735	8.55209e-83	2.0602e-78
Opcml	-0.420127	0.168	0.475	3.68222e-89	8.87046e-85
Pde1c	-0.419678	0.915	0.909	6.15499e-197	1.48274e-192
Tmod1	-0.417972	0.941	0.915	4.40922e-218	1.06218e-213
Kalrn	-0.417881	0.711	0.803	1.12803e-138	2.71742e-134
Trabd2b	-0.417631	0.948	0.934	2.65802e-205	6.40317e-201
Osbp2	-0.417619	0.585	0.68	1.74702e-89	4.20858e-85
Mbp	-0.41695	0.086	0.389	4.33198e-85	1.04357e-80
Pirt	-0.416778	0.225	0.515	5.13938e-89	1.23808e-84
Sema6d	-0.41502	0.275	0.537	1.00562e-83	2.42254e-79
Frmd4a	-0.414784	0.704	0.78	8.11468e-129	1.95483e-124
Plxna4	-0.414295	0.882	0.883	7.6906e-172	1.85267e-167
Smarcd3	-0.41405	0.264	0.51	1.39504e-75	3.36065e-71
Wls	-0.413317	0.739	0.808	1.20482e-158	2.9024e-154
Neb	-0.412369	0.164	0.479	2.23948e-89	5.39492e-85
Jam3	-0.41213	0.184	0.481	9.30127e-87	2.24067e-82
Grk3	-0.411042	0.256	0.524	6.1718e-83	1.48679e-78
Gm26632	-0.409604	0.596	0.662	1.72026e-63	4.1441e-59
Smpx	-0.409299	0.94	0.911	3.83086e-182	9.22854e-178
1700025G04Rik	-0.407427	0.857	0.846	1.99062e-146	4.79541e-142
Pdgfc	-0.40699	0.16	0.449	3.53816e-82	8.52342e-78
Lims2	-0.406371	0.4	0.586	1.34439e-73	3.23864e-69
Zfp608	-0.404048	0.676	0.748	1.05785e-126	2.54836e-122
Adam22	-0.402949	0.821	0.834	1.29221e-123	3.11294e-119
Naaladl2	-0.399598	0.259	0.443	1.34365e-45	3.23685e-41
Dock3	-0.395855	0.103	0.421	2.56663e-90	6.18301e-86
Tcf7l2	-0.395579	0.914	0.892	4.05852e-183	9.77698e-179
Ccnd3	-0.395179	0.496	0.631	2.70469e-67	6.5156e-63
Igf1r	-0.394267	0.963	0.939	5.16263e-167	1.24368e-162
Lima1	-0.393596	0.357	0.549	1.33353e-71	3.21247e-67
Kcnj5	-0.393593	0.33	0.562	2.06987e-81	4.98632e-77
Cyp2d22	-0.392108	0.116	0.409	2.67319e-79	6.43972e-75
Mlf1	-0.392096	0.556	0.682	3.0392e-91	7.32143e-87
Rfx3	-0.389652	0.412	0.615	2.42132e-88	5.83296e-84
Pde10a	-0.389302	0.73	0.752	2.2488e-51	5.41736e-47
Bicc1	-0.38759	0.292	0.426	7.7986e-31	1.87868e-26
Klhl32	-0.386696	0.476	0.64	7.64336e-85	1.84129e-80
Gm12295	-0.385566	0.984	0.955	2.03986e-158	4.91402e-154
Corin	-0.384626	0.998	0.993	2.54722e-147	6.13625e-143
Cacna2d2	-0.381936	0.078	0.36	1.0479e-75	2.52439e-71
Plpp3	-0.381752	0.42	0.563	5.8507e-57	1.40943e-52
Arhgap21	-0.380402	0.956	0.928	6.89433e-198	1.66084e-193
Sgce	-0.380087	0.166	0.44	5.50105e-75	1.3252e-70
Zfp462	-0.379867	0.393	0.59	5.67587e-81	1.36732e-76
Cdk17	-0.379335	0.437	0.607	1.28354e-75	3.09204e-71
Wwtr1	-0.378648	0.843	0.84	1.3561e-143	3.26684e-139
Pcp4l1	-0.378633	0.452	0.616	1.71479e-80	4.13093e-76
Arfgef1	-0.377417	0.892	0.874	1.49066e-211	3.591e-207
Rnf141	-0.375979	0.237	0.483	1.46665e-69	3.53316e-65
Tom1	-0.374242	0.902	0.873	6.0445e-183	1.45612e-178
Nedd4l	-0.373825	0.877	0.872	1.56477e-176	3.76954e-172
Rrbp1	-0.373334	0.56	0.677	1.57377e-88	3.7912e-84
Adamts6	-0.367547	0.788	0.748	2.26058e-63	5.44573e-59
Fry	-0.366405	0.999	0.992	3.8723e-120	9.32837e-116
Syde2	-0.359617	0.833	0.84	1.45252e-124	3.49911e-120
Csrp2	-0.358072	0.112	0.363	1.28972e-64	3.10694e-60
Stat5b	-0.358056	0.912	0.884	5.38618e-161	1.29753e-156
Cmss1	-0.356774	0.975	0.97	2.19022e-204	5.27624e-200
Ptk2b	-0.355561	0.165	0.427	8.09598e-68	1.95032e-63
Ust	-0.35552	0.289	0.483	1.06632e-54	2.56876e-50
Trpm7	-0.35539	0.944	0.911	7.5935e-162	1.82927e-157
Myl9	-0.355385	0.158	0.386	2.17595e-53	5.24187e-49
AC149090.1	-0.354727	0.666	0.697	5.39195e-66	1.29892e-61
Ccser1	-0.353782	0.502	0.654	4.50025e-77	1.08411e-72
Antxr1	-0.353263	0.117	0.315	1.49165e-45	3.59338e-41
Sphkap	-0.352735	0.06	0.302	2.88691e-62	6.95457e-58
Hist1h2be	-0.352547	0.332	0.524	1.6222e-61	3.90788e-57
Slc24a2	-0.350571	0.462	0.469	1.64489e-16	3.96253e-12
Myl1	-0.349989	0.243	0.423	6.52053e-43	1.5708e-38
Akt3	-0.349974	0.238	0.415	3.07953e-41	7.4186e-37
Smim4	-0.349897	0.54	0.625	2.14822e-58	5.17506e-54
Lsp1	-0.349819	0.227	0.437	4.20754e-52	1.0136e-47
Tbx20	-0.349114	0.926	0.874	6.89755e-121	1.66162e-116
Nr2f2	-0.347551	0.128	0.363	8.14235e-59	1.96149e-54
Dsg2	-0.34682	0.748	0.761	3.66213e-87	8.82207e-83
Rab2a	-0.346568	0.828	0.83	9.96818e-150	2.40133e-145
Ptprk	-0.346456	0.89	0.87	5.00971e-139	1.20684e-134
Arl15	-0.344863	0.906	0.881	1.39003e-119	3.34857e-115
Adamts3	-0.344195	0.34	0.527	3.81647e-60	9.19388e-56
Fam114a1	-0.343844	0.093	0.353	7.31603e-67	1.76243e-62
Rhbdl3	-0.343747	0.459	0.593	2.97438e-64	7.16528e-60
Tpm2	-0.342999	0.135	0.379	8.27606e-60	1.9937e-55
Rfx2	-0.342308	0.103	0.347	1.87889e-61	4.52625e-57
Sytl2	-0.341049	0.064	0.314	5.01493e-65	1.2081e-60
Hip1	-0.339505	0.525	0.63	3.17727e-58	7.65405e-54
Iqgap1	-0.336146	0.784	0.802	1.56691e-119	3.77469e-115
Abhd18	-0.335111	0.891	0.841	2.759e-116	6.64643e-112
Tcf7l1	-0.335035	0.515	0.594	1.19187e-50	2.87121e-46
Carns1	-0.333917	0.54	0.631	2.35088e-63	5.66327e-59
Mef2c	-0.333429	0.89	0.872	1.74773e-159	4.21028e-155
Sh3tc2	-0.333129	0.047	0.267	1.56345e-55	3.76634e-51
Gm29683	-0.332393	0.063	0.305	1.58021e-61	3.80672e-57
Oxr1	-0.331926	0.637	0.727	7.03842e-85	1.69555e-80
Gm42418	-0.331637	0.974	0.911	1.20353e-11	2.8993e-07
Tbc1d9b	-0.33102	0.591	0.647	2.28037e-58	5.49342e-54
Agap1	-0.327257	0.875	0.834	1.23696e-136	2.97984e-132
Copa	-0.326583	0.644	0.705	1.83987e-81	4.43224e-77
Phf21a	-0.326528	0.919	0.88	1.81746e-139	4.37825e-135
Sipa1l2	-0.326502	0.52	0.615	1.41084e-61	3.39871e-57
Rgl1	-0.326442	0.633	0.698	7.58773e-81	1.82788e-76
Gm13269	-0.323755	0.072	0.294	2.72849e-53	6.57294e-49
Smyd3	-0.322909	0.96	0.92	2.4129e-178	5.81267e-174
Rgs2	-0.322897	0.149	0.355	1.3104e-46	3.15675e-42
Baz2b	-0.322685	0.95	0.907	3.57938e-142	8.62272e-138
Wnk2	-0.322501	0.865	0.855	3.93706e-95	9.48437e-91
Hbb-bs	-0.321849	0.265	0.335	4.92771e-12	1.18708e-07
Calm2	-0.321359	0.671	0.722	1.90455e-76	4.58807e-72
Igfbp5	-0.318805	0.239	0.321	3.4119e-16	8.21927e-12
Tanc2	-0.31799	0.5	0.614	2.78813e-57	6.71662e-53
Zfp950	-0.317201	0.849	0.813	2.47765e-104	5.96865e-100
Sbk2	-0.3166	0.064	0.284	4.25141e-53	1.02416e-48
Rbfox1	-0.314786	0.982	0.959	4.39533e-85	1.05884e-80
Auts2	-0.313885	0.992	0.987	8.19088e-145	1.97318e-140
Dapp1	-0.313623	0.235	0.415	8.08835e-43	1.94848e-38
Mhrt	-0.313469	0.999	0.977	9.96872e-71	2.40146e-66
Hlf	-0.313015	0.322	0.477	1.09331e-42	2.63378e-38
Sec14l5	-0.312861	0.113	0.304	4.76178e-44	1.14711e-39
Zfp536	-0.31168	0.699	0.664	1.53977e-46	3.70931e-42
Gm35188	-0.311265	0.333	0.455	3.20418e-34	7.71886e-30
Klhl13	-0.310873	0.203	0.395	1.35726e-45	3.26965e-41
Tmem51	-0.310734	0.098	0.324	6.85947e-54	1.65245e-49
Xist	-0.310196	0.864	0.808	3.92903e-22	9.46503e-18
Tfpi	-0.310108	0.443	0.554	7.05509e-47	1.69957e-42
Fmnl2	-0.309013	0.745	0.734	1.14583e-61	2.76031e-57
Il1r1	-0.308668	0.125	0.347	9.69556e-53	2.33566e-48
Ccdc171	-0.308337	0.371	0.493	5.65828e-40	1.36308e-35
Itga6	-0.306623	0.202	0.368	2.10478e-36	5.07042e-32
Gm49334	-0.304942	0.177	0.38	4.87904e-47	1.17536e-42
Rc3h1	-0.304361	0.948	0.91	2.60947e-153	6.28622e-149
Lama4	-0.303469	0.493	0.589	7.75138e-42	1.86731e-37
Chd6	-0.302962	0.911	0.87	3.3616e-136	8.09809e-132
Ndnf	-0.30243	0.185	0.373	2.03821e-43	4.91004e-39
Cav1	-0.300797	0.344	0.488	2.94443e-36	7.09313e-32
Cap2	-0.300658	0.979	0.936	1.39777e-162	3.36724e-158
Thap3	-0.300612	0.354	0.488	6.40852e-39	1.54381e-34
Pbxip1	-0.300539	0.36	0.488	3.70197e-39	8.91805e-35
Slc9a9	-0.29997	0.167	0.364	3.05466e-45	7.35868e-41
Ralgps2	-0.299169	0.2	0.392	6.09612e-44	1.46856e-39
Gm20388	-0.299073	0.98	0.943	1.18316e-95	2.85022e-91
Rbms1	-0.296756	0.927	0.878	3.89427e-61	9.3813e-57
App	-0.296177	0.414	0.51	3.68755e-28	8.88332e-24
Prrc1	-0.29592	0.397	0.514	1.66734e-39	4.01663e-35
Map4k3	-0.295395	0.65	0.692	1.24126e-59	2.99018e-55
Sec31a	-0.294694	0.669	0.691	6.50078e-67	1.56604e-62
Adar	-0.294561	0.328	0.478	4.76588e-41	1.1481e-36
Ski	-0.293559	0.509	0.596	1.11376e-47	2.68306e-43
Map1b	-0.293282	0.153	0.326	4.81149e-38	1.15909e-33
Actn4	-0.292352	0.628	0.676	2.30555e-49	5.55406e-45
Tspan18	-0.291468	0.208	0.411	8.40971e-47	2.0259e-42
Pacrg	-0.291275	0.288	0.447	8.01689e-39	1.93127e-34
Nbea	-0.29082	0.895	0.849	1.17679e-134	2.83489e-130
Ap1s3	-0.290731	0.054	0.258	7.78437e-49	1.87525e-44
Mgrn1	-0.289545	0.893	0.822	7.52443e-103	1.81263e-98
Tmem100	-0.288493	0.172	0.339	1.10236e-35	2.65557e-31
Cavin2	-0.288438	0.198	0.342	3.64635e-29	8.78406e-25
Tanc1	-0.288103	0.477	0.553	1.04208e-36	2.51037e-32
Ddo	-0.288017	0.543	0.593	4.49194e-43	1.08211e-38
Gm43713	-0.286369	0.319	0.454	1.2595e-33	3.03414e-29
D630045J12Rik	-0.286188	0.08	0.284	3.26514e-47	7.86573e-43
Lrrn2	-0.284488	0.056	0.277	1.10211e-53	2.65499e-49
Gm26835	-0.283798	0.297	0.414	3.45623e-28	8.32607e-24
Cracr2a	-0.283437	0.136	0.32	8.91403e-40	2.14739e-35
Nos1ap	-0.283303	0.771	0.75	1.8855e-82	4.54218e-78
P2ry14	-0.282847	0.159	0.314	1.62806e-31	3.92201e-27
Syk	-0.282713	0.552	0.606	2.61205e-47	6.29244e-43
Dpysl3	-0.282201	0.289	0.424	1.21215e-32	2.92006e-28
Sec23a	-0.281675	0.393	0.514	3.69216e-39	8.89441e-35
Pdlim4	-0.281616	0.072	0.251	1.72265e-40	4.14987e-36
Ttc39b	-0.280253	0.387	0.501	6.98005e-37	1.68149e-32
Gm26848	-0.280236	0.862	0.793	8.67319e-44	2.08937e-39
A230057D06Rik	-0.280212	0.14	0.337	2.46443e-44	5.93682e-40
Tmem182	-0.279967	0.661	0.67	2.4192e-52	5.82785e-48
Fbln1	-0.277426	0.207	0.33	2.88387e-24	6.94725e-20
Xkr6	-0.275753	0.249	0.406	1.24464e-37	2.99834e-33
2900089D17Rik	-0.274669	0.338	0.438	8.47979e-28	2.04278e-23
Gata4	-0.274312	0.964	0.918	4.81752e-151	1.16054e-146
Tenm3	-0.273296	0.312	0.337	1.83292e-08	0.000441551
Rarb	-0.272823	0.942	0.879	1.59169e-130	3.83438e-126
Afap1l1	-0.272062	0.516	0.577	4.61952e-36	1.11284e-31
Mboat2	-0.269211	0.4	0.498	1.03365e-32	2.49006e-28
Gfpt1	-0.268945	0.317	0.444	1.07235e-30	2.58329e-26
Ndrg4	-0.266581	0.425	0.504	4.36602e-30	1.05177e-25
Fgfr1	-0.26526	0.189	0.333	2.03356e-30	4.89885e-26
Gm16093	-0.26451	0.198	0.317	2.36888e-23	5.70663e-19
Slc47a1	-0.26409	0.619	0.639	8.71895e-45	2.10039e-40
Ppp2r3a	-0.262766	0.989	0.964	2.20825e-184	5.31967e-180
Smad6	-0.262416	0.253	0.339	5.28142e-18	1.2723e-13
Osbpl6	-0.261345	0.497	0.57	4.0976e-36	9.87111e-32
Fat3	-0.260986	0.075	0.257	1.38636e-40	3.33974e-36
Gpatch8	-0.260742	0.989	0.953	6.11046e-171	1.47201e-166
Gpc4	-0.260733	0.258	0.405	2.07921e-32	5.00883e-28
Aff3	-0.260521	0.172	0.325	1.86034e-31	4.48155e-27
Epn2	-0.259792	0.277	0.406	7.58926e-29	1.82825e-24
Ptgfr	-0.259389	0.106	0.282	7.05427e-37	1.69937e-32
Sash1	-0.259247	0.37	0.395	5.82078e-11	1.40223e-06
Ccdc141	-0.257009	0.992	0.959	4.53538e-98	1.09257e-93
Phactr1	-0.25626	0.28	0.395	1.87777e-25	4.52355e-21
Ptprd	-0.255751	0.92	0.906	1.58561e-71	3.81974e-67
Chst11	-0.255448	0.158	0.327	1.49426e-35	3.59967e-31
Txlnb	-0.253872	0.988	0.964	6.33822e-115	1.52688e-110
Epha7	-0.25335	0.276	0.391	1.10711e-25	2.66702e-21
Bri3	-0.253025	0.817	0.766	9.24596e-55	2.22735e-50
Arrdc3	-0.2529	0.371	0.465	2.9933e-27	7.21085e-23
Crybg3	-0.252489	0.448	0.521	3.84566e-31	9.26419e-27
Thsd4	-0.25229	0.841	0.806	5.28278e-66	1.27262e-61
Nudt8.1	-0.251346	0.134	0.265	7.15918e-25	1.72465e-20
Il1rap	-0.250716	0.083	0.255	5.55724e-37	1.33874e-32
Tmem245	0.251394	0.94	0.688	9.36782e-110	2.25671e-105
Itga9	0.251846	0.662	0.234	1.57402e-136	3.79181e-132
Cat	0.252985	0.655	0.21	1.5221e-167	3.66673e-163
Nfe2l2	0.253561	0.865	0.486	4.07326e-102	9.81247e-98
Bdnf	0.253866	0.342	0.022	0	0
Sh3bgr	0.255374	0.867	0.477	3.83111e-104	9.22914e-100
Kif26b	0.256219	0.485	0.123	1.67636e-172	4.03836e-168
2010111I01Rik	0.256254	0.998	0.94	8.97641e-93	2.16242e-88
Lrrcc1	0.257289	0.444	0.115	4.49071e-155	1.08181e-150
AC165271.1	0.257782	0.388	0.051	3.13239e-267	7.54594e-263
Lnx1	0.258154	0.545	0.158	1.39047e-164	3.34963e-160
Slc8a1	0.258388	1	0.997	1.79076e-123	4.31394e-119
Zkscan3	0.259547	0.95	0.713	2.94832e-127	7.10251e-123
Mbd1	0.260389	0.641	0.213	1.40345e-153	3.38092e-149
Sptbn1	0.260481	1	0.974	2.73979e-151	6.60016e-147
Scarf1	0.260913	0.68	0.215	1.62332e-173	3.91058e-169
Phldb1	0.263045	0.711	0.238	2.06272e-168	4.9691e-164
Galnt17	0.26459	0.638	0.191	3.95619e-183	9.53046e-179
Lims1	0.265169	0.964	0.736	1.22221e-131	2.9443e-127
Cdc37l1	0.265253	0.975	0.818	2.1327e-121	5.13768e-117
Fabp3	0.265725	0.963	0.721	4.32539e-36	1.04199e-31
Rhobtb3	0.265928	0.809	0.381	1.05757e-121	2.5477e-117
Idh2	0.266154	0.952	0.681	1.58358e-81	3.81483e-77
Esrrg	0.268146	1	0.982	4.24032e-117	1.02149e-112
Ptp4a3	0.2689	0.826	0.368	3.89497e-133	9.38297e-129
Nexn	0.269548	1	0.991	6.40513e-151	1.543e-146
Bcl2l1	0.269721	0.816	0.366	1.23812e-117	2.98263e-113
Larp1b	0.27058	0.971	0.798	8.63374e-98	2.07987e-93
Larp4	0.271185	0.925	0.603	2.76187e-130	6.65334e-126
Kctd16	0.271193	0.357	0.074	6.69195e-163	1.61209e-158
Creb5	0.27202	0.623	0.317	1.2184e-65	2.93512e-61
Ell2	0.272173	0.879	0.546	5.7502e-103	1.38522e-98
Lrpprc	0.272513	0.825	0.383	3.22924e-135	7.77923e-131
Cped1	0.272696	0.974	0.755	1.40838e-115	3.39278e-111
Slain2	0.274437	0.918	0.665	7.96615e-97	1.91905e-92
Ttc7b	0.275834	0.886	0.508	3.11514e-126	7.50438e-122
Ifrd1	0.276752	0.97	0.804	1.93432e-145	4.65978e-141
Gm49164	0.279536	0.498	0.087	1.29846e-273	3.12798e-269
Pacsin2	0.28005	0.925	0.613	7.81689e-125	1.88309e-120
Nampt	0.280481	0.771	0.308	3.03943e-152	7.32199e-148
Nuak1	0.282204	0.609	0.244	8.27365e-118	1.99312e-113
Thsd7a	0.282516	0.638	0.269	5.81909e-101	1.40182e-96
Egln1	0.283213	0.925	0.599	1.00302e-118	2.41629e-114
Slc39a14	0.283219	0.869	0.469	2.35767e-123	5.67964e-119
AC167229.1	0.283225	0.555	0.162	8.15955e-164	1.96564e-159
Alpl	0.283565	0.492	0.079	1.76654e-287	4.2556e-283
Gm12092	0.283868	0.516	0.109	5.84795e-231	1.40877e-226
Acox1	0.284547	0.942	0.647	2.34731e-130	5.65468e-126
Sh3rf2	0.28612	0.527	0.093	7.19476e-284	1.73322e-279
Tmem38a	0.287244	0.951	0.704	4.3531e-114	1.04866e-109
Slc12a7	0.288021	0.813	0.342	3.82925e-149	9.22465e-145
Zfp568	0.288303	0.832	0.433	1.17787e-119	2.83749e-115
Magi2	0.288432	1	0.996	6.98833e-143	1.68349e-138
Alpk2	0.288957	0.97	0.829	2.64903e-104	6.38151e-100
Mfn1	0.289342	0.987	0.857	3.77904e-171	9.1037e-167
Slc38a3	0.290364	0.814	0.327	6.68475e-152	1.61036e-147
Mast2	0.29134	1	0.96	2.50572e-208	6.03629e-204
Bag3	0.293009	0.98	0.829	2.97948e-141	7.17756e-137
Yipf7	0.294381	0.869	0.445	2.03912e-138	4.91224e-134
Smyd2	0.294916	0.454	0.038	0	0
Kbtbd12	0.295519	0.968	0.776	8.1604e-132	1.96584e-127
Acyp2	0.295891	1	0.959	9.47294e-224	2.28203e-219
Gm31013	0.296844	0.684	0.198	5.28126e-213	1.27225e-208
Gipc2	0.297333	0.54	0.135	3.78435e-202	9.11651e-198
Asb15	0.298255	0.72	0.227	4.14257e-202	9.97944e-198
Kif16b	0.299037	0.946	0.691	4.4367e-140	1.0688e-135
Bsg	0.299164	0.82	0.436	1.00294e-77	2.41607e-73
Mapkapk2	0.299549	0.924	0.667	2.34184e-125	5.64149e-121
Vwa8	0.299588	0.976	0.827	2.0735e-163	4.99506e-159
Sgms1	0.300465	0.971	0.754	6.19518e-131	1.49242e-126
Enah	0.300521	0.99	0.939	2.82874e-66	6.81444e-62
Phtf2	0.301885	0.947	0.695	7.33481e-154	1.76695e-149
Mpc1	0.303297	0.978	0.814	2.78484e-180	6.70867e-176
Abcc1	0.30488	0.637	0.177	1.16546e-210	2.8076e-206
Bnip3	0.304973	0.801	0.326	1.06164e-165	2.55749e-161
Ppm1l	0.305203	0.977	0.825	3.75256e-133	9.03991e-129
Cntn5	0.305433	0.466	0.056	0	0
Slc35f5	0.307025	0.799	0.313	6.7953e-175	1.63699e-170
Mbnl2	0.307454	1	0.984	1.18298e-229	2.8498e-225
Stox2	0.308187	0.864	0.494	1.4262e-106	3.43571e-102
Mypn	0.309887	0.999	0.922	9.95453e-145	2.39805e-140
Ppp1r3a	0.311947	0.975	0.813	9.22376e-135	2.222e-130
Alpk3	0.31223	0.986	0.826	7.25014e-158	1.74656e-153
Dot1l	0.315321	0.875	0.433	8.45103e-156	2.03585e-151
Pik3r1	0.317661	0.995	0.952	7.16853e-215	1.7269e-210
Psme4	0.31897	1	0.937	6.1087e-259	1.47159e-254
Myoz2	0.319076	0.992	0.899	7.23414e-164	1.74271e-159
Gys1	0.319552	0.865	0.426	5.73382e-156	1.38128e-151
Gm5532	0.321005	0.682	0.22	5.74843e-184	1.3848e-179
Lmo7	0.322811	1	0.977	1.31582e-179	3.16981e-175
Lama5	0.324995	0.574	0.1	0	0
Rnf128	0.325185	0.859	0.417	1.02288e-152	2.46412e-148
Pde3a	0.325697	0.997	0.912	5.77959e-146	1.3923e-141
Prickle3	0.329119	0.588	0.1	0	0
Crim1	0.330462	0.859	0.361	1.03454e-157	2.49222e-153
Cyfip2	0.334021	0.499	0.06	0	0
Astn2	0.335928	0.799	0.34	1.86735e-164	4.49844e-160
Pbx1	0.340768	0.999	0.978	9.81543e-194	2.36454e-189
Diaph2	0.341401	0.988	0.854	3.77219e-163	9.08721e-159
Cobll1	0.341956	0.994	0.906	8.8987e-164	2.1437e-159
Fam214a	0.342247	0.965	0.771	5.58817e-187	1.34619e-182
Ammecr1	0.342928	0.912	0.532	1.00952e-165	2.43194e-161
Arhgap29	0.343025	0.839	0.373	1.40052e-159	3.37385e-155
Rab30	0.343767	0.898	0.529	2.13572e-145	5.14494e-141
Cep85	0.344162	0.862	0.381	1.70085e-177	4.09735e-173
Lnx2	0.345944	0.755	0.328	1.65062e-147	3.97633e-143
Nceh1	0.346266	0.976	0.783	5.69183e-154	1.37116e-149
Fam184a	0.348863	0.966	0.803	1.72013e-54	4.1438e-50
Msrb3	0.351306	1	0.969	1.82932e-233	4.40682e-229
Mettl9	0.351497	0.699	0.15	0	0
Shroom3	0.352215	0.979	0.877	1.57378e-99	3.79125e-95
Fsd1l	0.352403	0.906	0.503	1.27354e-180	3.06796e-176
Gk	0.353287	0.868	0.433	8.54287e-170	2.05798e-165
Adamtsl5	0.353371	0.781	0.274	4.11394e-207	9.91048e-203
Plxna2	0.354487	0.859	0.421	2.09166e-149	5.03882e-145
Ppfia1	0.357659	0.961	0.719	6.8591e-150	1.65236e-145
St3gal3	0.35837	0.934	0.582	1.71842e-170	4.13967e-166
Fblim1	0.358379	0.93	0.573	7.92436e-155	1.90898e-150
Nabp1	0.358467	0.671	0.167	1.1208e-265	2.70002e-261
Got1	0.359402	0.935	0.571	2.49275e-156	6.00503e-152
Perm1	0.360411	0.792	0.262	4.50943e-230	1.08632e-225
Slmap	0.360468	0.968	0.826	1.26281e-188	3.04212e-184
Dgat2	0.360518	0.736	0.186	7.44924e-285	1.79452e-280
Usp13	0.360878	0.974	0.765	1.46204e-202	3.52206e-198
Ctla4	0.361642	0.671	0.125	0	0
Asb2	0.363935	0.98	0.803	2.03906e-171	4.9121e-167
Sgcd	0.366389	1	0.974	5.02673e-283	1.21094e-278
Qk	0.368568	1	0.99	2.15848e-226	5.19977e-222
Sltm	0.369764	0.981	0.832	1.0255e-232	2.47042e-228
D830005E20Rik	0.369845	1	0.983	9.23885e-202	2.22564e-197
Tead1	0.375416	1	0.927	2.49653e-296	6.01414e-292
Kcnip2	0.379295	0.78	0.244	3.77841e-237	9.10218e-233
Gm44127	0.380148	0.709	0.15	0	0
Ube2g1	0.381648	0.969	0.778	1.52208e-233	3.66669e-229
Gm20757	0.381983	0.622	0.146	2.70279e-270	6.51102e-266
Actg1	0.3822	0.933	0.581	2.7469e-179	6.61729e-175
Jph2	0.382812	0.999	0.928	5.20744e-209	1.25447e-204
Tmem82	0.384496	0.533	0.046	0	0
Plekhm2	0.384794	0.993	0.852	2.22803e-259	5.36732e-255
Slk	0.386438	0.983	0.813	2.68725e-222	6.47359e-218
Atp1a2	0.387222	0.867	0.369	3.21292e-192	7.73992e-188
Fbxo40	0.387875	0.899	0.457	1.51259e-198	3.64382e-194
Rbpj	0.388023	0.768	0.315	1.25946e-166	3.03404e-162
Gm36372	0.390422	0.558	0.032	0	0
Ptprm	0.39178	1	0.97	1.83072e-223	4.4102e-219
Fstl4	0.392063	0.906	0.502	2.27846e-161	5.4888e-157
Ttn	0.393288	1	0.999	1.87561e-194	4.51833e-190
Gramd1b	0.394739	0.88	0.453	1.30469e-152	3.14301e-148
Adcy9	0.399565	0.754	0.206	1.82257e-282	4.39058e-278
Trak2	0.400954	0.886	0.429	4.40981e-216	1.06232e-211
Aox1	0.401783	0.88	0.389	1.69128e-211	4.0743e-207
Map7	0.404442	0.817	0.272	1.74819e-251	4.21139e-247
Plscr2	0.407808	0.928	0.539	6.08158e-219	1.46505e-214
Fam13a	0.410953	0.912	0.517	2.34866e-188	5.65791e-184
Ror1	0.411323	0.884	0.448	8.95782e-150	2.15794e-145
Acsl1	0.411542	0.975	0.782	7.89102e-161	1.90095e-156
Nckap5	0.413242	0.999	0.935	4.75641e-199	1.14582e-194
Acacb	0.41378	0.991	0.855	1.26385e-255	3.04461e-251
Mylk4	0.416274	0.974	0.811	5.47523e-128	1.31898e-123
Nedd9	0.416639	0.788	0.298	1.99895e-209	4.81547e-205
Dysf	0.416664	0.957	0.658	2.97e-209	7.15472e-205
Cdh4	0.416841	0.558	0.108	9.24098e-296	2.22615e-291
Homer2	0.420703	0.73	0.144	0	0
Map4	0.421771	1	0.939	0	0
Rcan2	0.422906	1	0.989	9.0247e-275	2.17405e-270
Lbh	0.426443	0.709	0.15	0	0
Apex2	0.428298	0.808	0.328	6.36266e-220	1.53276e-215
Optn	0.431522	0.807	0.323	1.00245e-214	2.4149e-210
Oxct1	0.431602	0.998	0.885	5.58662e-276	1.34582e-271
Smg1	0.433968	0.997	0.886	0	0
Luc7l2	0.435964	1	0.986	0	0
Lgals4	0.438043	0.804	0.227	6.19734e-303	1.49294e-298
Snta1	0.438122	0.986	0.851	1.53355e-282	3.69433e-278
Filip1	0.438225	1	0.959	4.00507e-263	9.64823e-259
Ppip5k2	0.438739	0.987	0.888	2.38559e-191	5.74688e-187
Kcnd2	0.440941	0.998	0.987	1.02813e-109	2.47677e-105
Pdgfd	0.440986	0.759	0.231	8.90103e-241	2.14426e-236
Airn	0.441609	1	0.989	0	0
Lclat1	0.442092	0.841	0.27	2.60336e-298	6.2715e-294
Gck	0.450617	0.468	0.061	0	0
Lpl	0.45277	1	0.968	1.52907e-198	3.68353e-194
Agtpbp1	0.452808	0.976	0.782	1.13599e-187	2.73659e-183
Tns1	0.461199	1	0.963	0	0
Ltbp1	0.461207	0.858	0.415	1.15484e-176	2.78201e-172
Xirp2	0.463344	0.966	0.741	1.49156e-119	3.59316e-115
Fhod3	0.472642	1	0.99	0	0
Meis2	0.472698	0.977	0.771	4.0058e-243	9.64998e-239
Mapt	0.479272	0.845	0.366	6.67643e-226	1.60835e-221
Sbk1	0.479785	0.781	0.153	0	0
AC133498.1	0.481598	0.992	0.86	2.71312e-174	6.53592e-170
Dmd	0.482005	1	0.997	1.27863e-289	3.08021e-285
Ogdh	0.482658	0.999	0.937	0	0
Fgf13	0.482974	1	0.988	7.06576e-152	1.70214e-147
Slc4a4	0.483219	0.963	0.715	1.32983e-216	3.20356e-212
Gm20532	0.489031	0.68	0.087	0	0
Mybpc3	0.491109	0.996	0.904	5.92102e-231	1.42637e-226
Ckmt2	0.493127	0.999	0.922	2.7889e-281	6.71846e-277
Man1a	0.496219	0.964	0.64	1.36063e-273	3.27775e-269
Cnksr3	0.50005	0.88	0.347	8.47183e-290	2.04086e-285
Ank	0.500581	0.998	0.905	0	0
Ppara	0.502129	0.996	0.873	4.92279e-293	1.1859e-288
Tmem117	0.506248	0.967	0.642	3.32284e-298	8.00472e-294
Fgf1	0.509856	0.989	0.795	0	0
Thrb	0.517057	1	0.92	0	0
Kmt5a	0.51718	0.81	0.17	0	0
Synpo2	0.518443	0.999	0.939	5.6909e-223	1.37094e-218
Fnip2	0.523976	0.914	0.566	7.24747e-188	1.74592e-183
Ptgds	0.542531	0.66	0.084	0	0
Arhgap26	0.545893	1	0.975	0	0
Nrap	0.55137	0.965	0.685	5.53435e-220	1.33322e-215
Neat1	0.554678	1	0.994	0	0
Pfkfb1	0.555281	0.634	0.093	0	0
Tlr4	0.557061	0.936	0.643	2.04303e-178	4.92167e-174
Tnik	0.55783	0.976	0.712	2.03535e-242	4.90316e-238
Raph1	0.564528	0.993	0.829	0	0
Pdlim5	0.565655	1	0.998	0	0
Gm36827	0.566765	0.686	0.045	0	0
Ralgapa2	0.567749	0.999	0.94	0	0
Sobp	0.569185	0.82	0.202	0	0
2810474O19Rik	0.569354	0.945	0.626	5.65473e-229	1.36222e-224
Slc25a13	0.575219	0.963	0.606	4.90686e-270	1.18206e-265
Ppargc1b	0.589298	0.984	0.745	0	0
Large1	0.594607	1	0.97	0	0
Coro6	0.59559	0.988	0.759	0	0
Clip1	0.615795	1	0.915	0	0
Ppargc1a	0.617558	1	0.969	6.91816e-150	1.66659e-145
Cd36	0.626225	1	0.96	0	0
Adk	0.636272	1	0.931	0	0
Ccbe1	0.644703	0.752	0.129	0	0
Vegfa	0.655507	0.998	0.833	0	0
Immp2l	0.658018	0.998	0.923	0	0
Pde4dip	0.659766	1	0.995	0	0
Rpl3l	0.661109	0.804	0.076	0	0
Sorbs1	0.666074	1	0.998	0	0
Lrrc2	0.682341	0.992	0.797	0	0
Pln	0.693371	1	0.975	0	0
Fgfr2	0.6942	0.999	0.882	3.58706e-242	8.64123e-238
Lrtm1	0.701817	0.803	0.089	0	0
D830032E09Rik	0.711967	0.973	0.712	0	0
Gm17276	0.730131	0.932	0.489	0	0
Myot	0.732048	0.639	0.041	0	0
Cpeb3	0.739895	1	0.943	0	0
Mpped2	0.750763	0.795	0.084	0	0
Sorbs2	0.752041	1	0.991	0	0
Ugp2	0.788441	0.939	0.6	1.69104e-267	4.07372e-263
Limch1	0.807756	1	0.932	0	0
Abcc9	0.810205	0.858	0.128	0	0
Phka1	0.81437	0.986	0.779	0	0
Cacna2d1	0.817641	1	0.925	0	0
Cdh2	0.819503	0.999	0.931	0	0
Cpeb4	0.830833	0.969	0.64	0	0
Trim7	0.846505	0.926	0.191	0	0
Pde4d	0.858263	1	0.999	0	0
Tnfaip8	0.863371	0.841	0.172	0	0
Hs3st5	0.907275	0.977	0.632	0	0
Prdm16	0.908331	0.87	0.081	0	0
Grm1	0.936401	0.998	0.92	0	0
Map3k5	0.981529	0.896	0.174	0	0
Ivns1abp	1.0576	0.999	0.822	0	0
Pde7b	1.09614	0.992	0.623	0	0
Cacna1c	1.11387	1	0.997	0	0
Prune2	1.11613	0.992	0.793	0	0
Gm20619	1.18375	0.942	0.218	0	0
Adra1a	1.28037	0.92	0.083	0	0
Ablim1	1.31228	1	0.952	0	0
Myl3	1.32733	0.967	0.231	0	0
Myh7b	1.41253	0.95	0.064	0	0
Efna5	1.41896	0.975	0.362	0	0
Fhl2	1.54564	1	0.99	0	0
Myl2	1.72926	0.962	0.208	0	0
Tacc2	1.92543	1	0.801	0	0

## Sheet: CM1vsCM3
Gene	Avg_logFC	pct.CM3	pct.CM1	Pvalue	Adj_Pvalue
Nppa	-2.04375	0.674	0.986	8.13343e-85	1.95934e-80
Fgf12	-2.03594	0.674	0.983	7.0763e-124	1.70468e-119
Psd3	-1.55384	0.932	0.988	3.97658e-115	9.57957e-111
Kcnd2	-1.45838	0.818	0.987	7.71236e-122	1.85791e-117
Angpt1	-1.3723	0.661	0.942	1.25302e-95	3.01852e-91
Fgf13	-1.30675	0.903	0.988	6.49654e-107	1.56502e-102
Epha4	-1.30061	0.547	0.962	1.24191e-111	2.99175e-107
Pdzrn4	-1.28877	0.788	0.977	5.99773e-111	1.44485e-106
Bmp10	-1.25518	0.076	0.603	7.53707e-53	1.81568e-48
Pam	-1.19891	0.996	0.998	8.58034e-112	2.067e-107
Camk1d	-1.15589	0.614	0.961	1.42798e-103	3.43999e-99
Kcnj3	-1.13604	0.996	0.987	4.90683e-92	1.18206e-87
Art1	-1.13363	0.288	0.87	1.36708e-91	3.29329e-87
Rp1	-1.13176	0.521	0.927	2.28114e-97	5.49526e-93
Erbb4	-1.11563	0.996	0.995	7.75456e-104	1.86807e-99
Grm1	-1.11452	0.538	0.92	1.7978e-89	4.3309e-85
Appl2	-1.11397	0.453	0.855	2.06518e-80	4.97502e-76
Dkk3	-1.05657	0.428	0.871	9.77054e-83	2.35372e-78
Corin	-1.05334	0.915	0.993	7.40534e-106	1.78395e-101
Pdzd2	-1.05312	0.919	0.986	8.50858e-106	2.04972e-101
Kcnh7	-1.04847	0.11	0.629	1.0169e-50	2.44971e-46
AC133498.1	-1.02718	0.318	0.86	7.96293e-85	1.91827e-80
Gja1	-1.02238	0.326	0.893	6.36152e-98	1.53249e-93
Mybphl	-1.00727	0.492	0.878	4.48088e-77	1.07945e-72
Phkg1	-1.00337	0.674	0.916	3.43814e-89	8.28248e-85
Gm40841	-0.997228	0.432	0.84	7.88475e-71	1.89944e-66
Pcdh7	-0.991477	0.966	0.997	4.46971e-111	1.07675e-106
D830005E20Rik	-0.977516	0.864	0.983	1.03017e-110	2.48167e-106
Tmem163	-0.972964	0.597	0.919	1.37744e-74	3.31825e-70
Nav3	-0.964765	0.462	0.916	2.28574e-81	5.50635e-77
Podn	-0.961863	0.297	0.814	2.71028e-74	6.52907e-70
Adam19	-0.923149	0.568	0.906	1.62856e-87	3.92321e-83
Tmem108	-0.919712	0.661	0.9	1.0876e-61	2.62002e-57
Rhobtb1	-0.899198	0.881	0.974	3.82877e-100	9.2235e-96
Sln	-0.896584	0.627	0.915	5.2623e-45	1.26769e-40
Tbc1d4	-0.879001	0.886	0.983	7.1796e-100	1.72957e-95
Ckmt2	-0.873303	0.576	0.922	1.19816e-89	2.88636e-85
Ryr2	-0.862384	1	0.997	6.83696e-94	1.64702e-89
Ppara	-0.858211	0.453	0.873	2.61869e-82	6.30844e-78
Nppb	-0.857353	0.144	0.629	5.38612e-49	1.29752e-44
Clu	-0.855966	0.453	0.89	1.19356e-62	2.87528e-58
Mylk4	-0.845872	0.305	0.811	4.48944e-67	1.08151e-62
Doc2g	-0.833386	0.199	0.73	1.86101e-61	4.48317e-57
1110034G24Rik	-0.822266	0.712	0.92	2.43578e-78	5.86779e-74
Gm13481	-0.804376	0.911	0.981	2.77361e-69	6.68163e-65
Anapc15	-0.796545	0.377	0.795	2.8213e-58	6.79652e-54
Ppip5k2	-0.796273	0.572	0.888	1.6794e-81	4.04569e-77
Homer1	-0.790087	0.72	0.926	3.94582e-89	9.50547e-85
Tbc1d1	-0.769224	0.669	0.896	3.40353e-62	8.19911e-58
Acss1	-0.765373	0.809	0.939	2.46576e-89	5.94002e-85
Rgs7	-0.764008	0.572	0.858	2.89052e-69	6.96326e-65
Smpx	-0.760767	0.61	0.911	1.07851e-81	2.59812e-77
Lrrc10	-0.757742	0.072	0.589	1.36702e-50	3.29316e-46
Txlnb	-0.756337	0.881	0.964	1.35701e-97	3.26905e-93
A330102I10Rik	-0.740338	0.186	0.642	1.46142e-44	3.52055e-40
Mat2a	-0.732105	0.767	0.923	3.18536e-85	7.67353e-81
Lrrc2	-0.720513	0.36	0.797	5.93862e-61	1.43061e-56
Plekha7	-0.71453	0.644	0.865	2.40312e-62	5.78911e-58
Ckm	-0.707469	0.419	0.741	1.85827e-37	4.47657e-33
Pde7a	-0.706181	0.708	0.905	8.28385e-72	1.99558e-67
Mhrt	-0.705344	0.992	0.977	9.63074e-72	2.32005e-67
Mtus2	-0.704741	0.568	0.865	5.45927e-67	1.31514e-62
Lrmda	-0.704421	0.576	0.841	3.04127e-48	7.32641e-44
Ehbp1	-0.700287	0.975	0.992	3.6011e-86	8.67505e-82
Rilpl1	-0.692471	0.517	0.849	3.64552e-66	8.78207e-62
Abcc8	-0.684034	0.314	0.761	1.27419e-52	3.06952e-48
Trim54	-0.683841	0.288	0.77	5.33763e-62	1.28584e-57
Cfap61	-0.681822	0.174	0.696	6.20585e-54	1.49499e-49
Mypn	-0.679167	0.814	0.922	2.67925e-67	6.45432e-63
Wnk2	-0.67905	0.581	0.855	9.8895e-65	2.38238e-60
Ldlrad4	-0.670082	0.826	0.934	1.37224e-70	3.30571e-66
Slc25a13	-0.665674	0.153	0.606	7.59282e-44	1.82911e-39
Trim63	-0.664992	0.716	0.888	1.07463e-68	2.58879e-64
Hs3st5	-0.653177	0.144	0.632	5.77996e-46	1.39239e-41
3300002A11Rik	-0.651363	0.059	0.469	7.8889e-34	1.90044e-29
Gm35041	-0.640559	0.86	0.915	1.68311e-54	4.05461e-50
Asb14	-0.638819	0.216	0.657	9.95607e-44	2.39842e-39
Myom2	-0.636963	0.746	0.919	1.57737e-72	3.79988e-68
Myh6	-0.63665	1	0.998	9.03968e-64	2.17766e-59
Rbm20	-0.635088	1	0.994	2.06019e-73	4.96299e-69
1700025G04Rik	-0.635027	0.555	0.846	7.52442e-60	1.81263e-55
Picalm	-0.633578	0.809	0.887	1.95352e-25	4.70604e-21
Gm20647	-0.629968	0.203	0.624	4.13612e-36	9.96392e-32
Fry	-0.629529	0.983	0.992	2.74668e-70	6.61674e-66
Lgr6	-0.629208	0.386	0.768	2.09007e-49	5.03498e-45
Tecrl	-0.62687	0.771	0.907	1.02842e-65	2.47747e-61
Gm26760	-0.618738	0.436	0.788	2.96392e-47	7.14009e-43
Scn5a	-0.618605	0.636	0.894	9.44617e-64	2.27558e-59
Arhgap24	-0.616256	0.619	0.87	2.75607e-58	6.63938e-54
Adarb1	-0.615552	0.551	0.84	2.72477e-54	6.56398e-50
Dsc2	-0.614823	0.331	0.737	1.57428e-46	3.79245e-42
Nceh1	-0.611887	0.428	0.783	3.61718e-51	8.71379e-47
Gm31251	-0.60717	0.979	0.978	1.88484e-73	4.54057e-69
Osbpl3	-0.606985	0.305	0.729	6.6463e-50	1.60109e-45
Nexn	-0.602409	0.987	0.991	4.11149e-85	9.90457e-81
Tgfbr3	-0.589817	0.754	0.913	1.46766e-60	3.5356e-56
Sbk3	-0.588929	0.225	0.621	5.21348e-36	1.25593e-31
Eps8	-0.580221	0.14	0.563	1.05263e-35	2.53579e-31
Slc20a2	-0.580182	0.606	0.851	1.20412e-63	2.90071e-59
Ehd4	-0.574249	0.877	0.954	6.82464e-70	1.64406e-65
Lpl	-0.570063	0.831	0.968	2.90297e-55	6.99325e-51
Gm12295	-0.568587	0.801	0.955	3.4147e-50	8.22601e-46
Tango2	-0.561172	0.453	0.778	2.80695e-42	6.76195e-38
Prkag2	-0.560661	0.665	0.866	1.02607e-53	2.47181e-49
Gng2	-0.556743	0.487	0.781	3.67988e-41	8.86482e-37
Agap1	-0.553351	0.555	0.834	1.29518e-54	3.1201e-50
Dsg2	-0.552408	0.428	0.761	1.19429e-44	2.87705e-40
Mir133a-1hg	-0.549526	0.356	0.734	2.58867e-42	6.2361e-38
Ppfibp1	-0.544118	0.593	0.821	4.76715e-45	1.14841e-40
Osbp2	-0.542812	0.284	0.68	1.86678e-39	4.49707e-35
Ces1d	-0.536595	0.237	0.596	6.54179e-32	1.57592e-27
Plcd3	-0.534923	0.178	0.582	2.6069e-34	6.28002e-30
Tom1	-0.534731	0.686	0.873	6.0898e-59	1.46703e-54
Ppargc1a	-0.53402	0.924	0.969	2.06434e-46	4.97299e-42
Kif6	-0.530531	0.462	0.759	1.76508e-38	4.25207e-34
5430419D17Rik	-0.529294	0.076	0.442	1.14758e-28	2.76452e-24
Lrrtm3	-0.528816	0.881	0.877	2.70015e-25	6.50465e-21
Zfp579	-0.526346	0.169	0.573	3.89851e-35	9.39152e-31
Nudt4	-0.52515	0.826	0.954	4.49045e-64	1.08175e-59
Sorbs1	-0.52251	0.996	0.998	4.89179e-64	1.17843e-59
Gm36975	-0.521769	0.487	0.696	1.00096e-24	2.4113e-20
Stat5b	-0.520363	0.746	0.884	2.09374e-57	5.04383e-53
Rbm24	-0.518414	0.962	0.967	8.70523e-65	2.09709e-60
Tnnc1	-0.514985	0.89	0.955	7.23356e-41	1.74256e-36
Zfp536	-0.510653	0.326	0.664	1.81861e-31	4.38104e-27
Mb	-0.510533	0.771	0.866	1.39006e-08	0.000334866
Nav2	-0.50815	0.941	0.958	5.81591e-52	1.40105e-47
Myl4	-0.508065	0.886	0.968	1.76041e-31	4.24083e-27
Esrrb	-0.508041	0.441	0.748	2.65468e-40	6.39513e-36
Casz1	-0.505943	0.653	0.857	7.88999e-52	1.9007e-47
Plin4	-0.504935	0.394	0.729	4.05285e-37	9.7633e-33
Pdlim5	-0.504528	0.987	0.998	3.27473e-38	7.88882e-34
Slc4a3	-0.503906	0.504	0.797	6.78912e-47	1.6355e-42
Fsd2	-0.503174	0.419	0.737	2.94154e-36	7.08617e-32
D830024N08Rik	-0.501059	0.364	0.695	1.19355e-33	2.87525e-29
Rmdn1	-0.490285	0.797	0.889	3.12725e-53	7.53354e-49
Tcf7l2	-0.486257	0.792	0.892	2.26852e-55	5.46486e-51
Gm49390	-0.483002	0.064	0.445	7.20736e-30	1.73625e-25
Daam2	-0.482343	0.534	0.804	4.10824e-36	9.89675e-32
Ghr	-0.475511	0.924	0.937	9.58412e-39	2.30881e-34
Tfdp2	-0.475438	0.725	0.854	5.08901e-39	1.22594e-34
Heg1	-0.469043	0.648	0.812	1.24487e-21	2.9989e-17
Tmcc3	-0.467662	0.475	0.713	4.73474e-22	1.1406e-17
Gm20732	-0.466324	0.784	0.895	1.66313e-53	4.00648e-49
Ctgf	-0.463885	0.335	0.626	3.89647e-24	9.3866e-20
Lncpint	-0.46374	0.996	0.994	3.82468e-72	9.21364e-68
Fnip2	-0.46335	0.263	0.566	1.7147e-24	4.13072e-20
Atp5a1	-0.458906	0.703	0.917	4.828e-27	1.16307e-22
Cox7b	-0.457957	0.674	0.869	8.15937e-34	1.96559e-29
Lgals3	-0.457631	0.093	0.419	5.60891e-24	1.35119e-19
Fmnl2	-0.456895	0.5	0.734	5.08188e-28	1.22422e-23
Immp2l	-0.453977	0.839	0.923	1.76722e-56	4.25724e-52
Sds	-0.452953	0.047	0.367	4.48135e-24	1.07956e-19
Lrrc3b	-0.452139	0.716	0.836	8.82103e-35	2.12499e-30
Lmod2	-0.44884	0.682	0.822	5.66768e-30	1.36534e-25
9330158H04Rik	-0.443394	0.479	0.762	2.77548e-35	6.68614e-31
Mdh1	-0.441816	0.682	0.898	5.0659e-31	1.22038e-26
Ptprm	-0.441575	0.919	0.97	2.7716e-56	6.67678e-52
Fkbp5	-0.441241	0.403	0.611	3.93691e-17	9.48401e-13
Calm2	-0.440545	0.407	0.722	2.9363e-34	7.07354e-30
Smtn	-0.438742	0.831	0.905	1.67478e-49	4.03454e-45
Trpm7	-0.438231	0.869	0.911	6.24677e-51	1.50485e-46
Xist	-0.438204	0.691	0.808	9.24509e-13	2.22714e-08
Mylk3	-0.435565	0.932	0.936	2.74877e-44	6.62178e-40
Tbx5	-0.433642	0.898	0.929	2.23417e-51	5.38211e-47
Atp2a2	-0.432755	1	0.999	4.88117e-55	1.17587e-50
Tmem182	-0.431889	0.373	0.67	3.82189e-28	9.20694e-24
Ank2	-0.4285	0.983	0.985	1.9877e-54	4.78836e-50
Atcayos	-0.42557	0.703	0.857	3.80869e-35	9.17513e-31
Neat1	-0.424282	0.992	0.994	4.00857e-52	9.65663e-48
Fndc5	-0.42074	0.174	0.476	4.8988e-21	1.18012e-16
Ivns1abp	-0.417873	0.636	0.822	3.24853e-31	7.82572e-27
Igf1r	-0.416955	0.907	0.939	5.12432e-43	1.23445e-38
Gm47547	-0.416579	0.597	0.785	6.84141e-29	1.6481e-24
Lims2	-0.415705	0.284	0.586	1.24952e-23	3.0101e-19
Pnpla7	-0.415044	0.191	0.53	5.43243e-24	1.30867e-19
Bri3	-0.4149	0.521	0.766	9.97675e-29	2.4034e-24
Cobll1	-0.414733	0.86	0.906	1.15924e-37	2.79262e-33
Gpcpd1	-0.412752	0.919	0.975	5.31566e-48	1.28054e-43
Zranb3	-0.412744	0.153	0.467	2.0363e-22	4.90544e-18
Cryab	-0.411232	0.627	0.787	4.64286e-12	1.11846e-07
Pdk4	-0.410619	0.492	0.732	2.53e-25	6.09477e-21
Gpr158	-0.408986	0.157	0.493	8.82165e-24	2.12514e-19
Epb41	-0.407396	0.941	0.959	1.12228e-48	2.70358e-44
Coro6	-0.405061	0.496	0.759	2.82121e-29	6.79629e-25
Mt1	-0.404918	0.284	0.521	9.73886e-17	2.34609e-12
Art3	-0.403568	0.966	0.955	4.78924e-35	1.15373e-30
Cdv3	-0.402221	0.212	0.521	1.892e-22	4.55784e-18
Ogdh	-0.401863	0.903	0.937	2.46302e-55	5.93341e-51
Peg3	-0.400407	0.415	0.656	1.70265e-24	4.10167e-20
Gm16093	-0.399004	0.042	0.317	3.05199e-19	7.35225e-15
Pdhx	-0.398883	0.081	0.408	5.81309e-23	1.40037e-18
Art5	-0.398546	0.11	0.416	1.93365e-20	4.65817e-16
Cers6	-0.395718	0.237	0.583	2.27562e-26	5.48196e-22
Pik3r1	-0.394967	0.911	0.952	4.67227e-59	1.12555e-54
Stk39	-0.393805	0.924	0.962	4.01454e-45	9.67102e-41
Slit3	-0.393334	0.945	0.978	1.80767e-39	4.35469e-35
Mpc1	-0.393271	0.602	0.814	2.34701e-36	5.65396e-32
Cmya5	-0.39252	0.919	0.965	1.37232e-48	3.30592e-44
Mtr	-0.392056	0.517	0.762	1.4465e-31	3.48462e-27
Slk	-0.389217	0.631	0.813	1.85684e-33	4.47313e-29
Prune2	-0.38858	0.657	0.793	9.9431e-21	2.39529e-16
Ppfia1	-0.388111	0.492	0.719	5.31742e-25	1.28097e-20
Gm26632	-0.386332	0.496	0.662	2.97868e-17	7.17564e-13
Slc7a7	-0.386058	0.5	0.739	1.42619e-25	3.43568e-21
Creb3l2	-0.384007	0.919	0.935	1.14314e-51	2.75381e-47
Pstpip2	-0.383284	0.102	0.419	2.99507e-22	7.21513e-18
Hk2	-0.377344	0.305	0.584	4.97856e-21	1.19934e-16
Fgfr2	-0.376533	0.822	0.882	4.44593e-31	1.07102e-26
Akap6	-0.375267	0.996	0.991	6.09538e-52	1.46838e-47
Dip2c	-0.374285	0.996	0.987	1.95622e-60	4.71252e-56
Mbp	-0.374214	0.106	0.389	3.16804e-19	7.6318e-15
Gm5105	-0.374173	0.271	0.561	1.01316e-21	2.44071e-17
Max	-0.373857	0.445	0.696	9.37397e-27	2.25819e-22
Asb11	-0.370678	0.572	0.773	5.43439e-26	1.30914e-21
Lpin1	-0.370403	0.394	0.679	9.60185e-26	2.31309e-21
Sec24a	-0.368941	0.504	0.724	2.18577e-25	5.26553e-21
Ppfibp2	-0.368813	0.369	0.615	3.88732e-21	9.36455e-17
Cp	-0.368185	0.504	0.682	2.40174e-19	5.7858e-15
Dapp1	-0.365595	0.144	0.415	5.80601e-18	1.39867e-13
Fnip1	-0.365522	0.784	0.877	2.45255e-45	5.9082e-41
Unc13b	-0.364847	0.39	0.549	1.08655e-12	2.6175e-08
Golga4	-0.363215	0.669	0.813	2.5588e-33	6.16414e-29
Lonp2	-0.36306	0.64	0.803	6.50213e-37	1.56636e-32
Dtnb	-0.362955	0.373	0.582	2.06229e-16	4.96806e-12
Arhgap31	-0.362645	0.97	0.968	8.81146e-30	2.12268e-25
Iqgap1	-0.362334	0.593	0.802	1.69239e-29	4.07696e-25
Zbtb16	-0.36106	0.987	0.99	1.15042e-33	2.77136e-29
Fblim1	-0.360586	0.297	0.573	5.71269e-20	1.37619e-15
Gm26848	-0.358576	0.716	0.793	1.81628e-19	4.37542e-15
Itga6	-0.357766	0.102	0.368	9.95769e-17	2.39881e-12
Foxo3	-0.357736	0.775	0.867	4.31197e-29	1.03875e-24
Cisd2	-0.357632	0.301	0.575	2.83461e-19	6.82858e-15
Jam2	-0.357632	0.097	0.386	1.18402e-18	2.8523e-14
Esrrg	-0.357404	0.979	0.982	9.79212e-44	2.35892e-39
Dpf3	-0.355718	0.928	0.93	5.15806e-37	1.24258e-32
Herpud1	-0.355617	0.441	0.652	3.69819e-19	8.90893e-15
Gm44511	-0.354628	0.597	0.747	6.74156e-21	1.62404e-16
Cdh20	-0.353042	0.538	0.709	4.47944e-18	1.0791e-13
Sec14l5	-0.352114	0.042	0.304	6.87474e-18	1.65613e-13
Magi3	-0.351795	0.97	0.972	1.66965e-33	4.02218e-29
Frmd5	-0.350798	0.225	0.481	2.22223e-16	5.35335e-12
4732440D04Rik	-0.350748	0.11	0.381	1.55573e-17	3.74775e-13
Ypel2	-0.34972	0.788	0.85	3.19387e-28	7.69403e-24
Dnaja2	-0.349632	0.458	0.689	4.89375e-23	1.17891e-18
Aco2	-0.349067	0.822	0.914	2.6259e-34	6.32579e-30
Cilp2	-0.346718	0.127	0.418	2.44169e-18	5.88204e-14
Smyd3	-0.345978	0.89	0.92	2.41369e-45	5.81459e-41
Gm16685	-0.345651	0.178	0.451	1.15643e-16	2.78584e-12
Gm26804	-0.343999	0.517	0.735	3.47538e-26	8.3722e-22
Rnf141	-0.342985	0.237	0.483	5.27197e-16	1.27002e-11
Polr3h	-0.34272	0.165	0.421	1.62623e-15	3.91759e-11
Rreb1	-0.340115	0.72	0.801	4.9151e-28	1.18405e-23
Nudt8.1	-0.338962	0.034	0.265	1.0561e-15	2.54414e-11
Kcnk3	-0.338556	0.644	0.802	7.84294e-25	1.88936e-20
Dock4	-0.338017	0.614	0.794	3.63651e-21	8.76035e-17
Pkp4	-0.337009	0.648	0.78	2.54386e-26	6.12816e-22
Tmem100	-0.335882	0.093	0.339	7.78881e-16	1.87632e-11
Son	-0.334831	0.958	0.953	2.69062e-34	6.48169e-30
Chrm2	-0.334018	1	0.994	1.85968e-37	4.47998e-33
Bach2	-0.333691	0.572	0.739	5.97453e-22	1.43926e-17
Rftn1	-0.333526	0.208	0.493	2.68133e-19	6.45933e-15
Macrod2	-0.331811	0.699	0.876	8.26485e-35	1.991e-30
Rarb	-0.331777	0.826	0.879	2.61471e-35	6.29884e-31
Ttn	-0.331437	0.996	0.999	2.03147e-27	4.89382e-23
Atp5f1	-0.33114	0.576	0.739	2.6644e-14	6.41853e-10
Tbc1d9b	-0.329745	0.445	0.647	3.64067e-16	8.77036e-12
Retreg1	-0.329504	0.504	0.723	2.16296e-20	5.21058e-16
Park2	-0.328917	0.983	0.971	1.18026e-45	2.84324e-41
Man1a2	-0.328652	0.542	0.704	3.08461e-17	7.43083e-13
Sik3	-0.326275	0.975	0.967	3.60593e-45	8.68668e-41
Syde2	-0.324643	0.763	0.84	1.72831e-27	4.16349e-23
Prrc1	-0.324418	0.292	0.514	1.0263e-14	2.47236e-10
Cracr2a	-0.323888	0.064	0.32	7.11715e-17	1.71452e-12
Adcy6	-0.323025	0.644	0.78	4.09203e-26	9.8577e-22
Metap1d	-0.3229	0.678	0.798	4.93548e-28	1.18896e-23
Fhod3	-0.321201	1	0.99	5.56835e-41	1.34142e-36
Pgm5	-0.321184	0.869	0.904	2.09062e-33	5.03631e-29
Kidins220	-0.320557	0.915	0.914	3.72796e-33	8.98065e-29
Snta1	-0.320531	0.754	0.851	3.4096e-28	8.21372e-24
Wwc2	-0.319662	0.64	0.775	8.1199e-23	1.95608e-18
Ubc	-0.318324	0.475	0.664	2.43011e-12	5.85415e-08
Hbb-bs	-0.315932	0.178	0.335	2.77958e-07	0.00669602
Noct	-0.315877	0.284	0.528	1.32957e-14	3.20294e-10
Epha3	-0.315865	0.301	0.542	9.49719e-15	2.28787e-10
Gnpat	-0.314997	0.263	0.502	7.84717e-15	1.89038e-10
Dag1	-0.314623	0.881	0.914	4.93293e-42	1.18834e-37
Sash1	-0.314408	0.246	0.395	1.33295e-08	0.000321108
Gm14964	-0.314213	0.03	0.257	2.28493e-15	5.5044e-11
Myh14	-0.314195	0.186	0.438	1.69326e-14	4.07905e-10
Kbtbd12	-0.312816	0.657	0.776	2.4143e-24	5.81606e-20
Slc25a4	-0.312517	0.839	0.962	8.86011e-12	2.1344e-07
Snd1	-0.311	0.648	0.802	7.46645e-27	1.79867e-22
Rnf144b	-0.309505	0.419	0.621	4.08797e-15	9.84791e-11
Gm20388	-0.309428	0.953	0.943	9.14822e-27	2.20381e-22
Fgf14	-0.309038	0.987	0.986	9.46698e-28	2.2806e-23
Gm47712	-0.308982	0.106	0.328	3.143e-13	7.57148e-09
Lima1	-0.308663	0.335	0.549	5.43908e-14	1.31028e-09
Foxn3	-0.308552	0.945	0.956	1.46895e-48	3.53869e-44
Tbc1d16	-0.307336	0.208	0.451	1.18644e-14	2.85814e-10
Sec31a	-0.306325	0.5	0.691	1.16103e-19	2.79693e-15
Ttc39b	-0.3044	0.28	0.501	1.334e-13	3.2136e-09
Dapk2	-0.303133	0.432	0.617	8.59337e-12	2.07014e-07
Mia2	-0.302865	0.606	0.744	3.74566e-21	9.02328e-17
Adamts6	-0.302817	0.712	0.748	1.3573e-13	3.26974e-09
Atp6v0b	-0.301142	0.297	0.491	1.5443e-12	3.72021e-08
Mrps28	-0.300387	0.305	0.516	4.38537e-13	1.05644e-08
Pde4d	-0.300082	1	0.999	7.38396e-27	1.7788e-22
Prpf4b	-0.299998	0.525	0.696	4.85946e-18	1.17065e-13
Gm43713	-0.299378	0.212	0.454	3.93354e-14	9.4759e-10
Arl15	-0.298774	0.881	0.881	3.54403e-26	8.53756e-22
Ccdc171	-0.298656	0.242	0.493	1.84843e-14	4.45286e-10
Syt7	-0.298516	0.233	0.48	7.59349e-14	1.82927e-09
Slc6a6	-0.297468	0.593	0.731	9.59827e-15	2.31222e-10
Sec24d	-0.297148	0.775	0.847	3.25106e-30	7.83181e-26
Cdk6	-0.297112	0.271	0.508	5.65973e-14	1.36343e-09
Fndc3b	-0.296671	0.945	0.954	2.63918e-47	6.35778e-43
Lamp2	-0.296669	0.581	0.739	1.83343e-20	4.41673e-16
Zfp521	-0.29529	0.886	0.92	1.48813e-26	3.58491e-22
Socs2	-0.295033	0.64	0.786	7.89335e-21	1.90151e-16
Tacc2	-0.294495	0.725	0.801	7.36603e-09	0.000177448
Rab2a	-0.294209	0.716	0.83	1.22221e-25	2.94431e-21
Cast	-0.294138	0.525	0.712	3.37652e-19	8.13404e-15
Trip11	-0.294008	0.763	0.842	4.57374e-29	1.10181e-24
Slc27a1	-0.293285	0.61	0.747	1.6171e-20	3.8956e-16
Snap23	-0.291677	0.462	0.639	7.09547e-15	1.7093e-10
Rap1gap2	-0.291188	0.165	0.411	2.65523e-14	6.39644e-10
Rxfp1	-0.291033	0.339	0.57	1.09431e-12	2.63619e-08
Itgb6	-0.290661	0.297	0.513	1.76438e-12	4.25039e-08
Arrdc3	-0.290009	0.229	0.465	2.3311e-14	5.61562e-10
Slc47a1	-0.289153	0.462	0.639	6.88753e-15	1.65921e-10
Slc25a3	-0.288314	0.78	0.87	1.69177e-13	4.07547e-09
Tsix	-0.287361	0.153	0.329	3.60392e-10	8.68184e-06
Acacb	-0.286643	0.818	0.855	4.29117e-25	1.03374e-20
Sh3tc2	-0.286203	0.068	0.267	5.95285e-12	1.43404e-07
Lysmd4	-0.285511	0.182	0.408	2.70734e-12	6.52199e-08
9530026P05Rik	-0.283856	0.987	0.981	1.71933e-22	4.14187e-18
Cox5a	-0.28378	0.487	0.619	2.38763e-07	0.00575181
Slco5a1	-0.283042	0.216	0.453	5.82367e-13	1.40292e-08
Map3k14	-0.28284	0.106	0.335	1.57384e-13	3.79139e-09
Vldlr	-0.282822	0.686	0.801	1.66299e-21	4.00615e-17
Egln1	-0.282478	0.381	0.599	1.87832e-13	4.52487e-09
Sdha	-0.281746	0.576	0.746	7.54833e-16	1.81839e-11
Mgrn1	-0.280984	0.792	0.822	7.11283e-24	1.71348e-19
Cmss1	-0.280622	0.928	0.97	6.68426e-32	1.61024e-27
Lsp1	-0.280454	0.216	0.437	1.65452e-11	3.98573e-07
Gm15543	-0.279957	0.102	0.294	2.81266e-11	6.7757e-07
Notch2	-0.279486	0.407	0.626	1.3453e-13	3.24083e-09
Aldh6a1	-0.279347	0.174	0.42	3.51855e-14	8.47618e-10
Afap1l1	-0.278965	0.373	0.577	1.48036e-12	3.56618e-08
Lmo7	-0.27885	0.987	0.977	1.82098e-29	4.38673e-25
Dnajb4	-0.278299	0.424	0.608	5.12757e-13	1.23523e-08
Nipsnap2	-0.277947	0.903	0.892	1.62788e-35	3.92156e-31
Gm37240	-0.277677	0.767	0.824	6.23139e-20	1.50114e-15
Gm40604	-0.277651	0.182	0.383	2.96061e-11	7.13212e-07
Fyco1	-0.277346	0.665	0.781	1.80608e-19	4.35085e-15
Cs	-0.27732	0.627	0.752	5.10935e-16	1.23084e-11
Ugp2	-0.276925	0.449	0.6	5.53025e-11	1.33224e-06
Hopx	-0.276397	0.318	0.557	1.24863e-13	3.00794e-09
Gbe1	-0.27629	0.564	0.713	2.50134e-16	6.02572e-12
Sestd1	-0.274003	0.263	0.479	5.28211e-13	1.27246e-08
Prkaa2	-0.273683	0.597	0.735	6.96611e-18	1.67814e-13
Mgat5	-0.273673	0.665	0.773	1.46485e-20	3.52884e-16
Ttc19	-0.272588	0.458	0.655	1.38108e-14	3.32702e-10
Rif1	-0.271881	0.466	0.648	2.87856e-13	6.93444e-09
Gmpr	-0.270978	0.394	0.601	2.05922e-12	4.96066e-08
Atf7ip	-0.270882	0.699	0.787	2.26069e-22	5.44599e-18
Ptpn3	-0.270167	0.347	0.539	4.2316e-12	1.01939e-07
Naca	-0.270142	0.407	0.621	7.46338e-14	1.79793e-09
Pdhb	-0.270056	0.335	0.512	2.17739e-10	5.24534e-06
Asxl1	-0.268943	0.602	0.738	3.95538e-16	9.52851e-12
Fto	-0.268366	0.818	0.875	1.91396e-25	4.61073e-21
Ddx5	-0.26763	0.992	0.985	1.72199e-24	4.14827e-20
Tmem144	-0.267556	0.11	0.334	1.56678e-12	3.77437e-08
Ints4	-0.267227	0.161	0.366	4.11347e-11	9.90935e-07
Amd2	-0.266943	0.106	0.292	1.24833e-10	3.00723e-06
Timmdc1	-0.266553	0.203	0.395	4.01949e-10	9.68294e-06
Mfn1	-0.266392	0.831	0.857	1.8841e-27	4.5388e-23
Bag3	-0.266231	0.754	0.829	8.30413e-19	2.00047e-14
Sox6	-0.265887	0.992	0.986	3.48911e-37	8.40527e-33
Epo	-0.265794	0.25	0.439	7.57045e-10	1.82372e-05
Unc45b	-0.265442	0.75	0.808	6.56659e-19	1.58189e-14
Pkd2l2	-0.265429	0.127	0.325	2.73773e-11	6.59519e-07
Lrrc4	-0.265119	0.127	0.332	4.15688e-11	1.00139e-06
Sgk3	-0.264725	0.831	0.857	7.03926e-17	1.69576e-12
Parp8	-0.264605	0.479	0.602	1.00971e-09	2.4324e-05
Obscn	-0.264448	0.987	0.983	8.2639e-41	1.99077e-36
Sdhb	-0.263985	0.364	0.541	3.22353e-10	7.76549e-06
Ralgps2	-0.263847	0.186	0.392	7.14812e-11	1.72198e-06
Mmp15	-0.263504	0.102	0.295	5.36114e-11	1.2915e-06
Fsd1l	-0.263442	0.284	0.503	1.60722e-12	3.8718e-08
Rgs2	-0.262809	0.174	0.355	1.56763e-09	3.77643e-05
Apc	-0.262796	0.712	0.795	3.56057e-21	8.57741e-17
Cpeb1	-0.262694	0.343	0.548	4.59017e-13	1.10577e-08
Hdlbp	-0.262315	0.593	0.746	5.47655e-20	1.3193e-15
Tcp11l2	-0.262093	0.258	0.467	3.15985e-12	7.61207e-08
Mon2	-0.261573	0.686	0.777	5.11817e-19	1.23297e-14
Smad7	-0.260851	0.492	0.632	1.09917e-10	2.64791e-06
Srpk2	-0.260826	0.805	0.844	1.10243e-22	2.65575e-18
Gm35188	-0.259803	0.28	0.455	1.10551e-09	2.66317e-05
Pln	-0.25964	0.936	0.975	4.10042e-17	9.87792e-13
Coq10b	-0.259042	0.449	0.596	4.63171e-10	1.11578e-05
Exoc3	-0.258526	0.309	0.484	1.1308e-09	2.7241e-05
Selenbp1	-0.257911	0.267	0.463	9.58105e-10	2.30808e-05
Gm26694	-0.257899	0.326	0.464	1.34898e-07	0.0032497
Slc16a1	-0.25764	0.161	0.381	1.85105e-11	4.45917e-07
Slc22a23	-0.257279	0.186	0.37	2.02686e-09	4.8827e-05
Srsf3	-0.257085	0.703	0.786	8.94005e-19	2.15366e-14
Rapgef1	-0.256988	0.47	0.614	4.85542e-10	1.16967e-05
Ndufs3	-0.256186	0.411	0.607	2.07356e-11	4.99521e-07
Slc38a3	-0.256013	0.136	0.327	1.8775e-10	4.52289e-06
Klhl32	-0.255694	0.47	0.64	2.11141e-13	5.08638e-09
Mrvi1	-0.255241	0.716	0.784	6.32316e-12	1.52325e-07
Rbm4b	-0.255228	0.102	0.284	4.98867e-10	1.20177e-05
Chchd3	-0.25504	0.953	0.951	9.20751e-35	2.21809e-30
Gna12	-0.254483	0.403	0.582	2.91601e-11	7.02468e-07
Acot13	-0.254332	0.258	0.438	3.70191e-09	8.9179e-05
Lyst	-0.253944	0.309	0.475	4.86333e-09	0.000117158
Larp1b	-0.25336	0.674	0.798	2.24915e-19	5.4182e-15
Oxct1	-0.252939	0.797	0.885	4.09649e-20	9.86843e-16
Tfpi	-0.252797	0.394	0.554	4.378e-10	1.05466e-05
Dnajb6	-0.252748	0.678	0.753	3.91595e-14	9.43353e-10
Ttll5	-0.252097	0.462	0.591	6.52179e-10	1.5711e-05
Ppargc1b	-0.251964	0.627	0.745	2.5443e-15	6.12921e-11
Slc36a2	-0.251825	0.131	0.318	4.11573e-10	9.9148e-06
St3gal6	-0.251749	0.288	0.455	7.79207e-09	0.000187711
Inpp4b	-0.251466	0.818	0.863	5.09391e-21	1.22712e-16
Ccser1	-0.250948	0.445	0.654	2.39475e-11	5.76894e-07
Mef2c	-0.250747	0.826	0.872	3.16109e-22	7.61507e-18
Yipf5	-0.250609	0.263	0.466	4.46579e-11	1.07581e-06
Rab30	-0.250372	0.347	0.529	2.16754e-10	5.22161e-06
Amd1	-0.250049	0.411	0.598	2.62707e-12	6.3286e-08
Mid1	0.250971	0.936	0.884	1.62534e-09	3.91543e-05
Rsrc1	0.251011	0.852	0.714	8.12299e-15	1.95683e-10
Shroom3	0.251297	0.945	0.877	1.1862e-14	2.85756e-10
Pclo	0.251783	0.284	0.035	1.58696e-78	3.82298e-74
Epha7	0.252313	0.61	0.391	1.14688e-12	2.76284e-08
Fhit	0.252372	0.898	0.822	1.0174e-13	2.45091e-09
Ctnna1	0.252674	0.996	0.981	1.13796e-31	2.74135e-27
Nr3c2	0.253184	0.992	0.938	3.86769e-19	9.31727e-15
Itga8	0.255873	0.263	0.072	7.73814e-28	1.86412e-23
Gulp1	0.256951	0.411	0.175	6.20437e-20	1.49463e-15
Farp1	0.257801	0.585	0.415	1.02837e-10	2.47734e-06
Adra1b	0.258182	0.653	0.415	1.22306e-17	2.94634e-13
Xpr1	0.258302	0.763	0.495	3.23165e-23	7.78505e-19
Ldlrad3	0.258892	0.284	0.074	2.56283e-32	6.17386e-28
Lama2	0.259466	0.992	0.965	7.76833e-30	1.87139e-25
Arhgef28	0.260377	0.275	0.084	5.61945e-25	1.35373e-20
Syn3	0.260952	0.513	0.25	8.47488e-21	2.0416e-16
Vwc2	0.261307	0.424	0.207	8.70825e-17	2.09782e-12
Ctdspl	0.26244	0.449	0.223	2.39836e-18	5.77766e-14
Hmgn3	0.262778	0.305	0.098	6.98751e-26	1.68329e-21
Best3	0.263023	0.458	0.301	1.05025e-08	0.000253006
Epb41l2	0.263048	0.843	0.697	2.05175e-18	4.94266e-14
Dync1i1	0.263578	0.288	0.046	6.39574e-62	1.54073e-57
Ablim1	0.263582	0.983	0.952	7.50177e-19	1.80718e-14
Mast2	0.264292	0.992	0.96	4.42777e-19	1.06665e-14
Ube2e3	0.264987	0.61	0.311	9.43093e-24	2.27191e-19
Tpm1	0.266477	1	0.996	8.65703e-20	2.08548e-15
Vcan	0.267795	0.297	0.071	2.99582e-38	7.21693e-34
Kcnma1	0.270038	0.267	0.081	6.51292e-24	1.56896e-19
Carmil1	0.27061	0.364	0.146	2.3287e-21	5.60985e-17
Stim1	0.271185	0.415	0.157	2.11707e-26	5.10003e-22
Plscr4	0.271997	0.623	0.308	3.60107e-26	8.67499e-22
Peak1	0.272339	0.907	0.742	6.72994e-23	1.62124e-18
Dlg2	0.272504	0.479	0.233	4.78077e-20	1.15169e-15
Rcsd1	0.27298	0.716	0.431	7.39789e-23	1.78215e-18
Mllt3	0.274207	0.873	0.757	4.61767e-17	1.1124e-12
Sema3c	0.27428	0.314	0.113	2.99916e-22	7.22497e-18
Chsy1	0.27487	0.47	0.172	6.65109e-32	1.60225e-27
Fam13c	0.275346	0.377	0.109	1.04963e-37	2.52857e-33
Atp1b1	0.276266	0.733	0.483	6.18326e-19	1.48955e-14
Hip1	0.276762	0.818	0.63	6.34627e-15	1.52882e-10
Sulf2	0.277526	0.572	0.311	1.56676e-19	3.77432e-15
Cadm1	0.277639	0.275	0.083	1.0865e-25	2.61737e-21
Raph1	0.279249	0.911	0.829	3.79134e-09	9.13333e-05
Adcy9	0.279649	0.492	0.206	1.00807e-27	2.42844e-23
Tle4	0.282729	0.593	0.302	6.72958e-24	1.62115e-19
Atxn1	0.283089	1	0.97	1.64641e-42	3.9662e-38
Fat1	0.284412	0.547	0.262	2.11587e-23	5.09713e-19
Diaph2	0.285055	0.932	0.854	4.21172e-23	1.0146e-18
Cdo1	0.291309	0.314	0.065	6.38183e-49	1.53738e-44
Kalrn	0.294119	0.915	0.803	1.46984e-23	3.54084e-19
Cttnbp2	0.296038	0.271	0.027	5.48877e-92	1.32224e-87
Zyx	0.29792	0.411	0.13	2.14332e-35	5.16325e-31
Myh11	0.298493	0.28	0.075	8.21976e-31	1.98014e-26
Stk38l	0.298868	0.5	0.182	4.52865e-36	1.09095e-31
Trim2	0.29927	0.534	0.24	9.13347e-28	2.20025e-23
Sh3gl3	0.299571	0.28	0.032	3.69964e-86	8.91244e-82
Rassf3	0.302678	0.801	0.534	9.421e-29	2.26952e-24
Slc8a3	0.304955	0.449	0.18	1.25816e-28	3.03091e-24
Sorcs2	0.307457	0.292	0.083	9.13623e-30	2.20092e-25
Sacs	0.307606	0.686	0.407	6.45245e-24	1.5544e-19
Phactr2	0.308681	0.924	0.831	3.84711e-28	9.26769e-24
CT025619.1	0.311269	0.555	0.252	5.52626e-28	1.33128e-23
Tnik	0.313025	0.898	0.712	1.29336e-29	3.11571e-25
Adcy5	0.313169	0.822	0.556	7.79861e-27	1.87868e-22
Rgma	0.314887	0.53	0.189	8.8277e-39	2.12659e-34
Osbpl6	0.315164	0.742	0.57	2.92904e-15	7.05607e-11
Cblb	0.316007	0.809	0.569	4.57919e-24	1.10313e-19
Ppfia4	0.318347	0.271	0.017	6.18764e-141	1.4906e-136
Adamtsl5	0.321615	0.597	0.274	6.7605e-29	1.6286e-24
Nrp1	0.323633	0.703	0.476	1.79218e-14	4.31737e-10
Clstn2	0.327292	0.364	0.058	6.09623e-80	1.46858e-75
Sdc2	0.32772	0.555	0.228	5.05661e-33	1.21814e-28
Nkain2	0.327935	0.669	0.364	6.94e-27	1.67185e-22
Rasal2	0.328111	0.907	0.737	9.11654e-22	2.19617e-17
Lrrn2	0.329884	0.479	0.277	1.37458e-14	3.31137e-10
Cog5	0.330225	0.936	0.802	5.65829e-26	1.36308e-21
Zfp462	0.331034	0.835	0.59	2.27879e-30	5.48962e-26
Prkd1	0.334289	0.559	0.373	1.67746e-13	4.041e-09
Trio	0.334652	0.784	0.6	1.06369e-18	2.56242e-14
Mapk10	0.335191	0.911	0.713	1.72965e-24	4.16673e-20
Foxp2	0.33607	0.936	0.8	1.23249e-20	2.96906e-16
Tanc2	0.3373	0.797	0.614	4.09676e-21	9.8691e-17
Meis1	0.338704	0.903	0.74	3.49743e-30	8.42532e-26
Ednrb	0.339695	0.373	0.09	1.60051e-47	3.85562e-43
Nptn	0.339934	0.949	0.862	1.96322e-39	4.72939e-35
Fam155a	0.341557	0.288	0.011	3.56788e-211	8.59501e-207
Efemp1	0.341957	0.407	0.083	1.96758e-65	4.7399e-61
Golim4	0.344241	0.674	0.32	3.64422e-36	8.77892e-32
Sdk1	0.344246	0.453	0.146	4.90868e-39	1.1825e-34
Rock2	0.345127	0.996	0.957	2.95731e-57	7.12415e-53
Rbms3	0.345673	0.945	0.871	2.72038e-18	6.55339e-14
Lbh	0.348118	0.5	0.15	2.3157e-49	5.57852e-45
Rtn4	0.348376	0.729	0.42	6.1872e-28	1.4905e-23
Lrrc4c	0.348477	0.919	0.927	2.21347e-12	5.33225e-08
Adora1	0.349985	0.381	0.048	1.08742e-104	2.61959e-100
Gk	0.350388	0.661	0.433	3.28951e-20	7.92442e-16
Dab2ip	0.351484	0.466	0.153	1.75236e-41	4.22143e-37
Cpeb4	0.352402	0.822	0.64	4.23935e-19	1.02126e-14
Gm49164	0.352435	0.369	0.087	2.89357e-51	6.97061e-47
Igf2bp2	0.353406	0.665	0.332	1.02622e-33	2.47215e-29
Tox3	0.35476	0.64	0.408	1.88674e-18	4.54516e-14
Shox2	0.355159	0.335	0.046	1.70326e-86	4.10316e-82
Gnao1	0.355681	0.869	0.699	4.02428e-32	9.6945e-28
Map2	0.358504	0.326	0.032	3.77339e-115	9.09011e-111
Ssbp2	0.36234	0.924	0.821	4.22982e-42	1.01896e-37
Prkca	0.364439	0.932	0.814	6.80875e-36	1.64023e-31
Cdh2	0.365705	0.97	0.931	2.4056e-20	5.7951e-16
Trps1	0.365811	0.936	0.733	9.46328e-35	2.2797e-30
Col4a5	0.366203	0.945	0.85	3.50505e-43	8.44367e-39
Peli2	0.367444	0.559	0.259	2.01739e-31	4.8599e-27
Gsg1l	0.368135	0.64	0.379	5.57517e-22	1.34306e-17
Smad6	0.369369	0.665	0.339	5.23242e-28	1.26049e-23
Kcna1	0.369617	0.386	0.038	4.44519e-134	1.07085e-129
Itpr1	0.371369	0.949	0.872	1.2885e-24	3.10399e-20
Tjp1	0.373924	0.89	0.683	1.9523e-36	4.70309e-32
Frmd6	0.374278	0.78	0.497	3.46688e-31	8.35171e-27
Hecw2	0.376288	0.86	0.689	1.02634e-21	2.47244e-17
Ntf3	0.376856	0.322	0.039	2.72752e-92	6.5706e-88
Xkr4	0.377022	0.403	0.07	7.93927e-81	1.91257e-76
Unc13c	0.377302	0.394	0.017	8.60026e-269	2.0718e-264
Syndig1	0.379174	0.331	0.025	1.14213e-146	2.75139e-142
Pfkp	0.380901	0.61	0.211	1.184e-52	2.85226e-48
Epb41l3	0.381008	0.436	0.127	5.50168e-45	1.32535e-40
Ccbe1	0.381544	0.415	0.129	4.32038e-37	1.04078e-32
Rps6ka6	0.384078	0.335	0.049	7.174e-82	1.72822e-77
Ctnnal1	0.387742	0.911	0.717	1.57273e-36	3.78871e-32
Jph1	0.387941	0.61	0.362	2.18471e-21	5.26296e-17
Gcgr	0.388149	0.331	0.012	1.35623e-247	3.26716e-243
Il15	0.389068	0.559	0.255	7.50084e-32	1.80695e-27
Smoc2	0.39025	0.326	0.043	9.41743e-87	2.26866e-82
Zfp804a	0.394524	0.267	0.011	9.23495e-192	2.2247e-187
Tbx3os1	0.398313	0.284	0.018	1.87975e-147	4.52831e-143
Garem1	0.398596	0.928	0.72	1.09252e-45	2.63189e-41
Lhfp	0.398806	0.928	0.745	1.32339e-35	3.18805e-31
Mib1	0.401551	0.847	0.651	2.42413e-27	5.83973e-23
Tspan18	0.401594	0.72	0.411	1.87956e-32	4.52785e-28
Slc8a1	0.403029	1	0.997	7.15334e-36	1.72324e-31
Znrf3	0.404099	0.831	0.598	2.49886e-34	6.01974e-30
Mfsd6	0.404204	0.534	0.169	1.28944e-48	3.10625e-44
3632451O06Rik	0.408262	0.513	0.105	1.18529e-85	2.85536e-81
Sh3rf2	0.408442	0.411	0.093	7.73269e-60	1.8628e-55
Robo2	0.408493	0.284	0.039	7.34235e-73	1.76877e-68
Pde4b	0.409032	1	0.989	4.62642e-53	1.1145e-48
Flrt2	0.40974	0.538	0.138	1.46808e-66	3.53661e-62
Abcc1	0.412831	0.576	0.177	6.77168e-58	1.6313e-53
Stxbp6	0.413415	0.839	0.578	1.4011e-29	3.37525e-25
Cacna2d1	0.41784	0.979	0.925	1.70123e-45	4.09827e-41
Dgki	0.418451	0.445	0.093	2.15187e-72	5.18384e-68
Nfia	0.41852	1	0.972	3.09293e-50	7.45087e-46
Tgfb2	0.418545	0.614	0.223	1.34052e-49	3.22932e-45
Man1a	0.420302	0.873	0.64	1.12967e-32	2.72138e-28
Plxna2	0.422293	0.742	0.421	2.75848e-32	6.64518e-28
Tbx18	0.422961	0.322	0.049	1.05916e-73	2.55152e-69
Prdm16	0.424118	0.445	0.081	3.42697e-84	8.25557e-80
Fchsd2	0.427423	0.919	0.736	2.68369e-41	6.46501e-37
Ogt	0.429273	0.97	0.804	3.76945e-57	9.08061e-53
Cpe	0.429671	0.898	0.599	2.12151e-46	5.11073e-42
Cntn3	0.430614	0.318	0.016	3.32677e-192	8.01418e-188
Tmem196	0.434072	0.483	0.095	1.42643e-86	3.43627e-82
Ltbp1	0.435171	0.665	0.415	7.35509e-24	1.77184e-19
Fam78b	0.439611	0.568	0.211	1.29041e-47	3.10859e-43
Pbx3	0.445172	0.822	0.567	1.43785e-34	3.46379e-30
Prdm6	0.44617	0.453	0.067	9.98946e-112	2.40646e-107
Col4a4	0.455179	0.39	0.128	7.14375e-33	1.72093e-28
Shisa6	0.45787	0.538	0.161	4.21698e-59	1.01587e-54
Kctd16	0.47168	0.403	0.074	3.31342e-75	7.98202e-71
Galnt18	0.474806	0.623	0.358	1.74767e-25	4.21013e-21
Cacnb2	0.476314	1	0.993	2.79627e-50	6.73622e-46
Sema5a	0.476897	0.572	0.197	5.17098e-53	1.24569e-48
Phldb2	0.478588	0.576	0.191	1.23983e-53	2.98675e-49
Pex5l	0.485811	0.373	0.026	7.19969e-179	1.73441e-174
Nfat5	0.488564	0.958	0.841	5.26806e-65	1.26907e-60
Alpk2	0.48879	0.962	0.829	7.65369e-40	1.84377e-35
Macf1	0.49617	0.996	0.945	3.45115e-89	8.31382e-85
Pde10a	0.498375	0.903	0.752	2.34463e-26	5.64821e-22
Col4a3	0.501567	0.356	0.092	2.43902e-43	5.87561e-39
Ddc	0.501628	0.335	0.009	2.26076e-296	5.44617e-292
Slc35f1	0.507468	0.445	0.057	1.3896e-123	3.34754e-119
Myl2	0.516396	0.576	0.208	2.55348e-43	6.15133e-39
Mmp16	0.51888	0.364	0.068	2.00228e-68	4.8235e-64
Syt1	0.527927	0.394	0.019	8.19661e-255	1.97456e-250
Kif26b	0.529059	0.326	0.123	5.49161e-22	1.32293e-17
Pkia	0.529467	0.89	0.534	1.24245e-66	2.99307e-62
Akt3	0.529676	0.805	0.415	2.23994e-48	5.39602e-44
Sphkap	0.529732	0.72	0.302	4.88222e-54	1.17613e-49
Plppr5	0.532924	0.521	0.088	4.08298e-111	9.8359e-107
Map1b	0.535606	0.725	0.326	2.56622e-52	6.18202e-48
Pbx1	0.54039	0.996	0.978	8.13306e-73	1.95925e-68
Thsd4	0.549646	0.936	0.806	4.88804e-59	1.17753e-54
Adamts17	0.553665	0.508	0.139	2.21683e-61	5.34035e-57
Lclat1	0.561948	0.712	0.27	1.66393e-64	4.0084e-60
Pdgfd	0.56818	0.619	0.231	3.60363e-49	8.68113e-45
Adra1a	0.568286	0.547	0.083	2.26931e-129	5.46676e-125
5430431A17Rik	0.570242	0.822	0.448	1.0768e-49	2.594e-45
Dlgap1	0.582851	0.907	0.552	3.40266e-44	8.197e-40
B3galt1	0.58576	0.945	0.757	1.66351e-60	4.0074e-56
Sobp	0.586706	0.716	0.202	4.19754e-95	1.01119e-90
Cacna1h	0.591855	0.682	0.215	6.31311e-77	1.52083e-72
Tshz1	0.595292	0.877	0.535	1.15584e-59	2.78441e-55
Runx1t1	0.598555	0.911	0.639	4.54302e-46	1.09441e-41
Cdk14	0.601676	0.966	0.803	5.04824e-62	1.21612e-57
Olfr872	0.603515	0.398	0.138	7.11221e-31	1.71333e-26
Ephb1	0.60376	0.258	0.027	8.97096e-85	2.1611e-80
Cadm2	0.616201	0.428	0.089	5.86016e-72	1.41171e-67
Glis3	0.618982	0.504	0.199	2.13065e-34	5.13273e-30
Pcdh17	0.627883	0.403	0.114	5.30669e-46	1.27838e-41
Ccnjl	0.658745	0.636	0.139	1.51892e-111	3.65909e-107
Acta2	0.659143	0.576	0.17	3.80957e-69	9.17725e-65
Msra	0.660855	0.886	0.477	4.728e-79	1.13897e-74
Bmp2	0.669834	0.453	0.015	0	0
Gm20754	0.671664	0.271	0.021	4.15834e-118	1.00174e-113
Adam33	0.67279	0.699	0.163	1.62226e-114	3.90802e-110
Spon1	0.673038	0.737	0.249	6.04381e-75	1.45595e-70
Cacna2d2	0.680084	0.78	0.36	2.80454e-60	6.75615e-56
Boc	0.682138	0.538	0.05	1.60478e-209	3.86591e-205
Hdac9	0.686104	0.983	0.857	4.34096e-75	1.04574e-70
Myo1d	0.710571	0.708	0.254	6.63486e-69	1.59834e-64
App	0.71478	0.924	0.51	3.37828e-77	8.13829e-73
Hgf	0.719299	0.538	0.024	0	0
Phactr1	0.722058	0.86	0.395	4.60873e-82	1.11024e-77
Itgb8	0.730099	0.576	0.045	9.44506e-268	2.27531e-263
Cald1	0.730936	0.856	0.312	1.66139e-96	4.00229e-92
Creb5	0.736677	0.788	0.317	5.15849e-75	1.24268e-70
Hs3st3a1	0.738979	0.424	0.02	2.02233e-273	4.8718e-269
Ncam1	0.740551	0.636	0.25	1.44079e-59	3.47087e-55
Ror1	0.743323	0.835	0.448	2.67892e-57	6.45352e-53
Enox1	0.743327	0.631	0.103	4.47068e-149	1.07699e-144
Tbx3	0.746303	0.547	0.047	4.18472e-231	1.0081e-226
Sorbs2	0.746782	1	0.991	2.69504e-84	6.49236e-80
Csmd1	0.777079	0.449	0.135	6.49632e-45	1.56496e-40
Tox	0.783743	0.572	0.092	7.01296e-138	1.68942e-133
Unc80	0.789756	0.492	0.012	0	0
Ppm1e	0.798383	0.97	0.721	4.44931e-93	1.07184e-88
Rras2	0.813272	0.898	0.317	3.11074e-116	7.49377e-112
Gramd1b	0.817925	0.856	0.453	5.35489e-63	1.28999e-58
Pde7b	0.818066	0.881	0.623	4.68969e-45	1.12975e-40
Mpped2	0.843934	0.411	0.084	3.43119e-68	8.26575e-64
Cacna1g	0.8551	0.708	0.065	2.46407e-290	5.93594e-286
Nfasc	0.856167	0.78	0.09	6.45943e-273	1.55608e-268
Kctd8	0.866356	0.949	0.866	1.29747e-57	3.12561e-53
Arhgap6	0.896319	0.992	0.875	1.51228e-105	3.64307e-101
Pcdh11x	0.898127	0.559	0.062	4.77144e-192	1.14944e-187
Ank3	0.899466	1	0.976	7.83531e-67	1.88753e-62
Dpysl3	0.900455	0.852	0.424	8.73356e-81	2.10391e-76
Plxdc2	0.914571	0.631	0.181	1.022e-75	2.462e-71
Magi2	0.916817	1	0.996	2.35099e-104	5.66353e-100
Igfbp5	0.919393	0.788	0.321	5.13036e-71	1.2359e-66
Rims1	0.937396	0.648	0.034	0	0
Alcam	0.950769	0.538	0.148	2.24943e-70	5.41889e-66
Kcnb2	0.971178	0.572	0.029	0	0
Plcb1	0.973255	0.949	0.573	1.66202e-93	4.00381e-89
Col4a6	0.97381	0.852	0.273	7.16253e-125	1.72545e-120
Tacc1	0.979293	0.915	0.825	1.17564e-13	2.83212e-09
Vsnl1	0.982697	0.53	0.029	0	0
Ano3	0.988123	0.665	0.032	0	0
Agbl4	0.99633	0.877	0.548	1.72141e-74	4.14688e-70
Rgs12	0.998116	0.864	0.531	2.31629e-69	5.57995e-65
Tenm3	1.0141	0.78	0.337	2.69843e-72	6.50053e-68
Gria1	1.02337	0.682	0.076	2.55009e-243	6.14317e-239
Efna5	1.04306	0.869	0.362	3.42055e-97	8.24011e-93
Nhsl2	1.04928	0.703	0.102	1.21327e-200	2.92278e-196
Hcn4	1.04949	0.593	0.022	0	0
Nrg3	1.05516	0.428	0.022	2.13356e-262	5.13974e-258
Ptprd	1.08692	0.987	0.906	1.77522e-84	4.27652e-80
Cntn2	1.08732	0.703	0.045	0	0
Cacnb4	1.16124	0.814	0.118	6.3143e-245	1.52111e-240
Gria3	1.16318	0.911	0.25	2.59361e-173	6.24801e-169
Thsd7a	1.17723	0.864	0.269	8.08697e-122	1.94815e-117
Gabrg3	1.18892	0.864	0.316	1.10645e-108	2.66544e-104
Ntm	1.32317	0.903	0.245	1.90738e-172	4.59488e-168
Cpne5	1.33183	0.966	0.576	7.98697e-118	1.92406e-113
Grip1	1.3674	0.945	0.677	1.34266e-94	3.23447e-90
Pde1a	1.40029	0.775	0.167	1.6521e-153	3.97992e-149
Rasgef1b	1.40564	0.936	0.506	3.12949e-93	7.53894e-89
Tmtc2	1.40585	0.805	0.212	8.03592e-137	1.93585e-132
Tenm4	1.46632	0.551	0.036	8.63293e-291	2.07967e-286
Robo1	1.49922	0.614	0.107	2.09739e-144	5.05261e-140
Slc24a2	1.58997	0.983	0.469	8.56983e-141	2.06447e-136
Rgs6	1.63522	1	0.988	1.60372e-123	3.86336e-119
Fbn2	1.84743	0.847	0.031	0	0
Cacna1d	1.85456	0.992	0.753	9.93626e-126	2.39365e-121
Grid2	1.89095	0.729	0.068	3.21974e-306	7.75636e-302
Kirrel3	2.06121	0.89	0.097	0	0
Unc5c	2.21986	0.792	0.104	8.47671e-260	2.04204e-255
Hcn1	2.89911	0.975	0.613	1.23063e-134	2.96459e-130

## Sheet: CM2vsCM3
Gene	Avg_logFC	pct.CM3	pct.CM2	Pvalue	Adj_Pvalue
Tacc2	-2.21992	0.725	1	9.41707e-123	2.26857e-118
Grm1	-2.05092	0.538	0.998	1.02313e-121	2.46473e-117
Kcnd2	-1.89932	0.818	0.998	1.95555e-119	4.71092e-115
Fgf13	-1.78973	0.903	1	8.93356e-122	2.15209e-117
Hs3st5	-1.56045	0.144	0.977	9.81007e-118	2.36325e-113
Fhl2	-1.5124	1	1	3.04066e-117	7.32496e-113
AC133498.1	-1.50878	0.318	0.992	1.37002e-115	3.30037e-111
Prune2	-1.50471	0.657	0.992	3.0806e-103	7.42117e-99
Ivns1abp	-1.47547	0.636	0.999	1.42916e-122	3.44285e-118
Lrrc2	-1.40285	0.36	0.992	2.68216e-122	6.46133e-118
Gm20619	-1.39955	0.085	0.942	2.19799e-111	5.29496e-107
Ckmt2	-1.36643	0.576	0.999	1.00987e-120	2.43278e-116
Ppara	-1.36034	0.453	0.996	4.99003e-121	1.2021e-116
D830005E20Rik	-1.34736	0.864	1	1.20826e-121	2.9107e-117
Cacna1c	-1.31058	1	1	9.45008e-119	2.27652e-114
Mylk4	-1.26215	0.305	0.974	2.9797e-103	7.17809e-99
Slc25a13	-1.24089	0.153	0.963	5.11227e-114	1.23155e-109
Ppip5k2	-1.23501	0.572	0.987	3.52691e-112	8.49633e-108
Myl2	-1.21286	0.576	0.962	2.26227e-80	5.4498e-76
Myl3	-1.20697	0.381	0.967	3.4158e-89	8.22866e-85
Myh7b	-1.19145	0.208	0.95	4.45171e-99	1.07242e-94
Sorbs1	-1.18858	0.996	1	9.87627e-123	2.37919e-118
Pde4d	-1.15834	1	1	3.90949e-95	9.41795e-91
Ppargc1a	-1.15158	0.924	1	4.74804e-89	1.1438e-84
Immp2l	-1.112	0.839	0.998	2.40187e-117	5.78609e-113
Fgfr2	-1.07073	0.822	0.999	9.55937e-100	2.30285e-95
Pdlim5	-1.07018	0.987	1	2.34477e-108	5.64856e-104
Ugp2	-1.06537	0.449	0.939	2.66747e-85	6.42594e-81
Ablim1	-1.0487	0.983	1	3.0562e-108	7.36237e-104
Lpl	-1.02283	0.831	1	2.7235e-100	6.56092e-96
Gja1	-1.01417	0.326	0.981	6.88913e-105	1.65959e-100
Coro6	-1.00065	0.496	0.988	6.83317e-109	1.64611e-104
Mypn	-0.989054	0.814	0.999	6.00719e-110	1.44713e-105
Fnip2	-0.987327	0.263	0.914	9.03802e-88	2.17726e-83
Pcdh7	-0.986946	0.966	1	4.01827e-104	9.68002e-100
Neat1	-0.978959	0.992	1	3.90332e-108	9.40309e-104
Phka1	-0.971685	0.733	0.986	4.33543e-94	1.0444e-89
Cpeb3	-0.970531	0.958	1	1.14373e-110	2.75526e-106
Trim7	-0.969446	0.106	0.926	1.60129e-101	3.85751e-97
Nceh1	-0.958154	0.428	0.976	1.36134e-104	3.27948e-100
Pln	-0.953011	0.936	1	4.91337e-100	1.18363e-95
Art1	-0.926868	0.288	0.961	4.2621e-95	1.02674e-90
Ckm	-0.886402	0.419	0.888	4.12502e-45	9.93717e-41
Ogdh	-0.88452	0.903	0.999	1.29095e-111	3.10991e-107
1110034G24Rik	-0.881882	0.712	0.989	4.66967e-97	1.12492e-92
Pde4dip	-0.876235	0.992	1	1.33719e-113	3.22129e-109
Nexn	-0.871957	0.987	1	6.22994e-119	1.50079e-114
Rilpl1	-0.868383	0.517	0.985	2.83614e-107	6.83225e-103
Map3k5	-0.844862	0.314	0.896	6.71348e-77	1.61728e-72
Ppargc1b	-0.841262	0.627	0.984	1.50755e-98	3.63168e-94
Ptprm	-0.833355	0.919	1	3.75328e-98	9.04166e-94
Rhobtb1	-0.825353	0.881	0.999	2.119e-103	5.10467e-99
Gm17276	-0.814794	0.449	0.932	2.55455e-71	6.15391e-67
Abcc9	-0.813126	0.178	0.858	1.72229e-78	4.14899e-74
Tnfaip8	-0.812741	0.233	0.841	4.43571e-64	1.06856e-59
Tlr4	-0.803998	0.428	0.936	2.00532e-63	4.83082e-59
Ryr2	-0.80133	1	1	9.43962e-91	2.274e-86
Fhod3	-0.793843	1	1	3.03552e-107	7.31256e-103
Trim54	-0.790436	0.288	0.945	1.60121e-94	3.8573e-90
Vegfa	-0.788051	0.831	0.998	1.8577e-101	4.47519e-97
Myot	-0.77781	0.021	0.639	3.67054e-56	8.84234e-52
Slk	-0.775655	0.631	0.983	1.47402e-99	3.55091e-95
Rbm20	-0.774188	1	1	1.79817e-94	4.33178e-90
Asb14	-0.770046	0.216	0.916	7.22307e-85	1.74004e-80
Lrtm1	-0.76562	0.034	0.803	3.23079e-80	7.78297e-76
Snta1	-0.758653	0.754	0.986	6.88072e-98	1.65757e-93
Cobll1	-0.756689	0.86	0.994	1.8395e-99	4.43136e-95
Pde7a	-0.75521	0.708	0.988	2.44257e-92	5.88416e-88
Ppfia1	-0.74577	0.492	0.961	6.26095e-87	1.50826e-82
D830032E09Rik	-0.740983	0.712	0.973	5.27273e-71	1.2702e-66
Slc4a3	-0.733779	0.504	0.981	1.27319e-97	3.06712e-93
Ralgapa2	-0.728709	0.949	0.999	9.57199e-93	2.30589e-88
Ttn	-0.724726	0.996	1	1.22018e-80	2.93942e-76
Fblim1	-0.718965	0.297	0.93	2.30954e-81	5.56369e-77
Rpl3l	-0.718952	0.051	0.804	1.24813e-79	3.00676e-75
Pik3r1	-0.712628	0.911	0.995	8.135e-98	1.95972e-93
Adra1a	-0.712085	0.547	0.92	4.20469e-55	1.01291e-50
Mb	-0.705914	0.771	0.974	2.8343e-18	6.82784e-14
Acacb	-0.700423	0.818	0.991	3.20578e-101	7.72273e-97
Mpc1	-0.696568	0.602	0.978	2.19882e-95	5.29696e-91
Oxct1	-0.684541	0.797	0.998	2.13194e-96	5.13585e-92
Ghr	-0.682322	0.924	0.991	1.2825e-66	3.08955e-62
Tfdp2	-0.681801	0.725	0.984	5.13221e-81	1.23635e-76
Limch1	-0.679821	0.966	1	9.14587e-88	2.20324e-83
Ank2	-0.678218	0.983	1	4.2655e-89	1.02756e-84
Kcnip2	-0.672623	0.042	0.78	4.66604e-75	1.12405e-70
Corin	-0.668709	0.915	0.998	2.13667e-56	5.14723e-52
Trim63	-0.667227	0.716	0.982	4.37766e-85	1.05458e-80
Thrb	-0.666128	0.903	1	1.96057e-90	4.72301e-86
Osbpl3	-0.665303	0.305	0.907	1.08401e-76	2.61138e-72
Arhgap26	-0.65923	0.987	1	5.77236e-90	1.39056e-85
Gpcpd1	-0.658994	0.919	0.999	2.29919e-82	5.53874e-78
Optn	-0.657857	0.144	0.807	1.02004e-67	2.45728e-63
Mir133a-1hg	-0.651334	0.356	0.919	4.04569e-72	9.74607e-68
Luc7l2	-0.640467	0.992	1	6.28118e-104	1.51314e-99
Slc4a4	-0.637124	0.674	0.963	5.30952e-73	1.27906e-68
Nrap	-0.633797	0.61	0.965	7.29359e-53	1.75703e-48
Plscr2	-0.631636	0.373	0.928	5.17711e-78	1.24717e-73
Lncpint	-0.631536	0.996	1	6.92499e-99	1.66823e-94
Tecrl	-0.631463	0.771	0.984	2.39283e-77	5.76432e-73
Agtpbp1	-0.63136	0.725	0.976	4.76227e-67	1.14723e-62
Mapt	-0.629756	0.225	0.845	1.93704e-63	4.66633e-59
Acss1	-0.626042	0.809	0.99	2.52055e-82	6.07201e-78
Esrrg	-0.62555	0.979	1	4.22755e-88	1.01842e-83
Jph2	-0.623481	0.962	0.999	3.83078e-87	9.22836e-83
Gm36827	-0.622532	0	0.686	3.36343e-66	8.1025e-62
Rcan2	-0.620779	0.996	1	8.91561e-98	2.14777e-93
Hk2	-0.617769	0.305	0.903	8.9016e-70	2.1444e-65
Fsd1l	-0.615844	0.284	0.906	5.15623e-73	1.24214e-68
Kbtbd12	-0.608336	0.657	0.968	3.30179e-81	7.95402e-77
Casz1	-0.606147	0.653	0.971	4.60506e-80	1.10936e-75
Fam184a	-0.605882	0.788	0.966	1.641e-22	3.95317e-18
Myh6	-0.601668	1	1	2.54108e-64	6.12145e-60
Lmo7	-0.601662	0.987	1	2.03992e-81	4.91417e-77
Lrrc10	-0.598947	0.072	0.742	4.89897e-63	1.18016e-58
Lpin1	-0.598164	0.394	0.93	1.32041e-72	3.18086e-68
Rab30	-0.594139	0.347	0.898	2.77664e-64	6.68893e-60
Pfkfb1	-0.591223	0.064	0.634	5.24315e-48	1.26308e-43
Scn5a	-0.589858	0.636	0.984	6.69082e-73	1.61182e-68
Smg1	-0.589073	0.869	0.997	1.24046e-94	2.98826e-90
Zbtb16	-0.58438	0.987	1	2.20184e-90	5.30424e-86
Pstpip2	-0.583053	0.102	0.789	2.90394e-66	6.9956e-62
Acsl1	-0.582803	0.742	0.975	1.75315e-61	4.22334e-57
Ptgds	-0.580331	0.042	0.66	1.8831e-53	4.53638e-49
Mat2a	-0.579742	0.767	0.982	2.86642e-82	6.9052e-78
Dmd	-0.576262	1	1	3.02245e-72	7.28108e-68
Gm20532	-0.575065	0.021	0.68	2.69683e-61	6.49666e-57
Cd36	-0.574825	0.962	1	7.5887e-76	1.82812e-71
Tnnc1	-0.574404	0.89	0.999	7.80284e-60	1.8797e-55
Tango2	-0.573951	0.453	0.938	6.73467e-67	1.62238e-62
Cnksr3	-0.573389	0.305	0.88	1.0149e-61	2.44489e-57
Asb2	-0.568449	0.818	0.98	6.09199e-80	1.46756e-75
Egln1	-0.565691	0.381	0.925	2.16772e-62	5.22204e-58
Got1	-0.564639	0.496	0.935	3.62883e-61	8.74185e-57
Fbxo40	-0.563448	0.356	0.899	4.27356e-62	1.0295e-57
Bag3	-0.559239	0.754	0.98	7.98912e-80	1.92458e-75
Ammecr1	-0.555958	0.403	0.912	5.59904e-65	1.34881e-60
Mfn1	-0.555734	0.831	0.987	5.18153e-90	1.24823e-85
Kmt5a	-0.554163	0.148	0.81	7.16151e-58	1.72521e-53
Atcayos	-0.55329	0.703	0.977	2.09062e-62	5.03629e-58
Tmem117	-0.552252	0.691	0.967	2.42655e-76	5.84556e-72
Aco2	-0.548743	0.822	0.997	1.91149e-76	4.60479e-72
Slc38a3	-0.546376	0.136	0.814	9.88745e-63	2.38189e-58
Qk	-0.542651	0.987	1	3.76658e-75	9.07368e-71
Yipf7	-0.54155	0.25	0.869	1.90331e-60	4.58507e-56
St3gal3	-0.540444	0.458	0.934	3.86876e-64	9.31983e-60
Ppp1r3a	-0.53726	0.78	0.975	5.31741e-71	1.28096e-66
Gm20757	-0.53491	0.034	0.622	8.91382e-52	2.14734e-47
Rnf128	-0.531524	0.309	0.859	4.32505e-55	1.04191e-50
Actg1	-0.529353	0.547	0.933	1.99166e-62	4.79791e-58
Fgf1	-0.528737	0.835	0.989	1.75173e-74	4.21992e-70
Gck	-0.528567	0.008	0.468	2.26784e-36	5.46322e-32
Plin4	-0.528082	0.394	0.928	6.10478e-59	1.47064e-54
Apex2	-0.524785	0.271	0.808	5.11834e-49	1.23301e-44
Akap6	-0.524155	0.996	1	5.23357e-82	1.26077e-77
Larp1b	-0.523939	0.674	0.971	2.00592e-61	4.83226e-57
Vldlr	-0.522314	0.686	0.968	3.59234e-74	8.65394e-70
Park2	-0.515194	0.983	0.999	4.43679e-87	1.06882e-82
Fabp3	-0.514063	0.623	0.963	5.4734e-25	1.31854e-20
Perm1	-0.51249	0.148	0.792	8.22865e-57	1.98228e-52
D830024N08Rik	-0.510486	0.364	0.896	4.27503e-52	1.02986e-47
Synpo2	-0.502596	0.966	0.999	1.54897e-45	3.73146e-41
Txlnb	-0.502464	0.881	0.988	2.60179e-65	6.26772e-61
Sbk1	-0.501004	0.144	0.781	1.15083e-55	2.77234e-51
Idh2	-0.495579	0.589	0.952	2.8612e-46	6.89263e-42
Fnip1	-0.493849	0.784	0.975	5.49745e-74	1.32434e-69
Golga4	-0.492615	0.669	0.947	2.89588e-62	6.97618e-58
Tead1	-0.49131	0.932	1	1.40451e-80	3.38348e-76
Acox1	-0.488114	0.496	0.942	7.96877e-61	1.91968e-56
Mia2	-0.484967	0.606	0.949	4.86249e-64	1.17137e-59
Gm5532	-0.48451	0.119	0.682	6.68362e-45	1.61008e-40
Prdm16	-0.484213	0.445	0.87	3.50638e-45	8.44687e-41
Slc16a1	-0.482898	0.161	0.811	7.965e-54	1.91877e-49
Asb11	-0.482712	0.572	0.946	9.27906e-57	2.23533e-52
Zfp568	-0.4817	0.305	0.832	6.30056e-50	1.5178e-45
Chchd3	-0.481297	0.953	0.998	2.46732e-88	5.94376e-84
Cpeb4	-0.478431	0.822	0.969	2.3644e-43	5.69584e-39
Pacsin2	-0.475989	0.5	0.925	8.07403e-57	1.94503e-52
Intu	-0.47479	0.144	0.774	8.68336e-53	2.09182e-48
Acyp2	-0.474643	0.987	1	1.01889e-86	2.45452e-82
Lrmda	-0.473764	0.576	0.927	1.151e-35	2.77275e-31
Sgms1	-0.470732	0.729	0.971	7.2243e-58	1.74033e-53
Gm31251	-0.47064	0.979	0.997	5.52544e-62	1.33108e-57
Lmod2	-0.470359	0.682	0.962	1.75266e-48	4.22215e-44
Esrrb	-0.469208	0.441	0.901	4.51816e-51	1.08842e-46
Msrb3	-0.465318	0.979	1	1.45749e-59	3.5111e-55
Slc20a2	-0.464389	0.606	0.943	9.08431e-55	2.18841e-50
Tmem144	-0.463382	0.11	0.624	1.13883e-37	2.74345e-33
Picalm	-0.462016	0.809	0.961	8.20187e-29	1.97583e-24
Dag1	-0.459442	0.881	0.99	2.47221e-75	5.95555e-71
Aox1	-0.457792	0.373	0.88	1.34815e-47	3.24768e-43
Fsd2	-0.45584	0.419	0.894	1.30891e-46	3.15316e-42
Trak1	-0.455323	0.869	0.988	4.51342e-79	1.08728e-74
Nabp1	-0.453936	0.106	0.671	2.57126e-45	6.19417e-41
Cdh2	-0.453798	0.97	0.999	2.18172e-46	5.25577e-42
Rmdn1	-0.453176	0.797	0.979	2.21946e-64	5.34667e-60
Clip1	-0.453117	0.975	1	1.72629e-63	4.15862e-59
Ces1d	-0.450512	0.237	0.738	9.42131e-40	2.26959e-35
Naca	-0.449634	0.407	0.918	7.91618e-52	1.90701e-47
Sesn1	-0.448853	0.847	0.983	5.03319e-73	1.2125e-68
Large1	-0.444538	0.987	1	4.66908e-57	1.12478e-52
Larp4	-0.442761	0.538	0.925	2.20526e-55	5.31247e-51
Adk	-0.441196	0.979	1	1.96661e-69	4.73757e-65
Tbc1d5	-0.441181	0.898	0.991	3.4932e-63	8.41511e-59
Ank	-0.440754	0.936	0.998	2.9806e-70	7.18027e-66
Mybpc3	-0.440178	0.945	0.996	4.01801e-44	9.67938e-40
Tef	-0.439331	0.5	0.911	1.13585e-50	2.73625e-46
Bnip3	-0.437748	0.242	0.801	3.5411e-44	8.53051e-40
Macrod1	-0.43644	0.407	0.898	2.96366e-45	7.13946e-41
Mapkapk2	-0.435196	0.64	0.924	8.02811e-49	1.93397e-44
Tmem38a	-0.435068	0.686	0.951	7.04541e-50	1.69724e-45
Lgals4	-0.434407	0.242	0.804	1.34791e-40	3.24712e-36
Gm20732	-0.433136	0.784	0.964	2.92007e-54	7.03444e-50
Foxn3	-0.432261	0.945	0.998	7.11854e-76	1.71486e-71
2010111I01Rik	-0.432081	0.924	0.998	1.7022e-46	4.10061e-42
Dnajb4	-0.431043	0.424	0.881	1.4987e-45	3.61036e-41
Itgb6	-0.429786	0.297	0.783	1.31017e-34	3.1562e-30
Rapgef1	-0.429206	0.47	0.907	3.11722e-46	7.50937e-42
Mettl9	-0.427784	0.119	0.699	1.0048e-45	2.42056e-41
Rhobtb3	-0.427176	0.258	0.809	6.66363e-44	1.60527e-39
Wwc2	-0.424938	0.64	0.937	2.21522e-54	5.33647e-50
Fam214a	-0.423633	0.771	0.965	8.28079e-56	1.99484e-51
Nampt	-0.422324	0.216	0.771	9.04364e-42	2.17861e-37
Gm16685	-0.420003	0.178	0.72	1.06031e-38	2.55428e-34
Map4	-0.419377	0.966	1	1.98734e-70	4.78751e-66
Fkbp5	-0.41637	0.403	0.803	2.70071e-25	6.50601e-21
Gm31013	-0.415544	0.102	0.684	1.74292e-46	4.19871e-42
Pdk4	-0.415171	0.492	0.885	6.97102e-32	1.67932e-27
Tgfbr3	-0.411551	0.754	0.962	1.1387e-27	2.74312e-23
Gm30382	-0.407055	0.644	0.934	6.59102e-34	1.58778e-29
Glul	-0.40321	0.191	0.747	6.19015e-41	1.49121e-36
Insr	-0.402807	0.958	0.996	3.87085e-70	9.32487e-66
Mlxipl	-0.401214	0.225	0.782	9.0594e-41	2.18241e-36
Cacna2d1	-0.399801	0.979	1	6.29445e-51	1.51633e-46
Abra	-0.399266	0.161	0.601	1.74953e-29	4.21461e-25
Asb15	-0.39582	0.161	0.72	3.09564e-41	7.4574e-37
Cdh4	-0.395783	0.11	0.558	3.07424e-29	7.40585e-25
Bsg	-0.395188	0.436	0.82	4.65909e-20	1.12237e-15
Gm36372	-0.393264	0.03	0.558	4.31719e-43	1.04001e-38
Spag9	-0.392335	0.869	0.987	7.2566e-62	1.74811e-57
Metap1d	-0.392175	0.678	0.949	2.82403e-52	6.80308e-48
Mhrt	-0.391875	0.992	0.999	8.15484e-47	1.9645e-42
Ctla4	-0.391446	0.114	0.671	2.07747e-41	5.00462e-37
Lrrc39	-0.391427	0.305	0.814	6.22997e-38	1.5008e-33
Acadm	-0.390482	0.419	0.861	1.61494e-33	3.89038e-29
Plekhm2	-0.389973	0.924	0.993	1.08161e-65	2.6056e-61
Gbe1	-0.38795	0.564	0.907	2.59741e-41	6.25715e-37
Nppb	-0.38727	0.144	0.421	4.60328e-14	1.10893e-09
Gys1	-0.386924	0.428	0.865	6.87218e-39	1.65551e-34
Tcp11l2	-0.385874	0.258	0.783	7.36671e-41	1.77464e-36
Ntn1	-0.382664	0.449	0.845	5.1601e-34	1.24307e-29
Tmem82	-0.37989	0.055	0.533	2.63028e-35	6.33635e-31
Ifrd1	-0.379836	0.805	0.97	3.98821e-52	9.60761e-48
Ell2	-0.378866	0.53	0.879	3.89962e-34	9.39419e-30
Cdc37l1	-0.378786	0.847	0.975	3.38754e-60	8.16058e-56
Mt1	-0.376818	0.284	0.781	7.79415e-33	1.87761e-28
Airn	-0.376277	0.992	1	2.44695e-63	5.8947e-59
Tob2	-0.376204	0.547	0.914	2.23483e-45	5.38371e-41
Efna5	-0.375898	0.869	0.975	2.26792e-29	5.46341e-25
Etfdh	-0.375535	0.352	0.838	2.54948e-35	6.1417e-31
Bach1	-0.375087	0.123	0.668	1.44556e-39	3.48236e-35
Rbm38	-0.374985	0.25	0.8	7.36727e-39	1.77477e-34
Rftn1	-0.373532	0.208	0.71	3.14877e-36	7.58539e-32
2810474O19Rik	-0.371612	0.767	0.945	7.42283e-26	1.78816e-21
Slain2	-0.371322	0.623	0.918	1.74915e-33	4.21369e-29
Slc12a7	-0.370933	0.288	0.813	1.05345e-35	2.53776e-31
Rnf13	-0.370774	0.356	0.841	5.11035e-35	1.23108e-30
Phldb1	-0.370133	0.178	0.711	8.74307e-37	2.10621e-32
Pank1	-0.368723	0.674	0.929	9.424e-37	2.27024e-32
Frmd5	-0.367819	0.225	0.72	1.53789e-32	3.70477e-28
Cyfip2	-0.367273	0.047	0.499	1.25061e-33	3.01271e-29
Adhfe1	-0.366453	0.11	0.631	7.75884e-37	1.8691e-32
Lrrc58	-0.366261	0.373	0.847	7.31782e-35	1.76286e-30
Dcp1b	-0.36547	0.14	0.613	6.64601e-32	1.60102e-27
Srsf2	-0.363784	0.568	0.917	1.28602e-43	3.09802e-39
Mbnl2	-0.362487	0.996	1	5.1835e-58	1.2487e-53
Sdha	-0.361721	0.576	0.921	7.65311e-29	1.84363e-24
Dlg1	-0.359736	0.784	0.966	3.65667e-36	8.80891e-32
Cpeb1	-0.359711	0.343	0.82	6.03946e-37	1.45491e-32
Klhl31	-0.359335	0.191	0.72	2.89259e-36	6.96825e-32
Rreb1	-0.35867	0.72	0.929	4.65513e-41	1.12142e-36
Cox10	-0.35843	0.419	0.853	6.89464e-33	1.66092e-28
Tns1	-0.358402	0.979	1	1.91754e-45	4.61936e-41
Asb18	-0.358324	0.203	0.728	3.42221e-35	8.24409e-31
Dapk1	-0.357552	0.479	0.887	5.53123e-33	1.33247e-28
Wnk2	-0.356549	0.581	0.865	2.60818e-24	6.28311e-20
Retreg1	-0.356258	0.504	0.885	5.53653e-29	1.33375e-24
Arhgap29	-0.35523	0.403	0.839	9.30326e-29	2.24116e-24
Rbm24	-0.352932	0.962	0.995	1.04486e-47	2.51706e-43
Scarf1	-0.3523	0.165	0.68	1.8642e-35	4.49085e-31
Nedd9	-0.351762	0.36	0.788	7.18766e-26	1.73151e-21
Smpx	-0.351468	0.61	0.94	3.86415e-25	9.30874e-21
Fxr1	-0.350049	0.873	0.975	1.36848e-58	3.29668e-54
Cp	-0.349407	0.504	0.832	2.13486e-24	5.14287e-20
Apoo	-0.349146	0.364	0.829	4.02581e-32	9.69817e-28
Gm49390	-0.348138	0.064	0.511	6.0615e-32	1.46022e-27
Nfe2l2	-0.347294	0.458	0.865	3.90328e-34	9.40299e-30
Slc2a4	-0.347004	0.136	0.58	6.00818e-29	1.44737e-24
Amd1	-0.346132	0.411	0.872	3.69099e-36	8.89159e-32
Homer2	-0.345753	0.258	0.73	1.04359e-30	2.514e-26
Foxo3	-0.344845	0.775	0.959	5.21493e-37	1.25628e-32
Dnaja2	-0.344658	0.458	0.87	1.15324e-34	2.77814e-30
Alpk3	-0.344094	0.818	0.986	1.50692e-39	3.63016e-35
Trip11	-0.343284	0.763	0.969	7.2564e-47	1.74807e-42
Ndufaf4	-0.342956	0.475	0.886	5.07444e-35	1.22243e-30
Dip2c	-0.342371	0.996	0.997	1.1465e-38	2.76192e-34
Rsrp1	-0.342229	0.97	1	1.71655e-61	4.13516e-57
Etfa	-0.341988	0.805	0.979	1.63195e-49	3.93137e-45
Mdh1	-0.340701	0.682	0.963	1.16454e-21	2.80537e-17
Cmya5	-0.339649	0.919	0.995	2.6346e-42	6.34675e-38
Pnpla7	-0.3366	0.191	0.706	1.93648e-33	4.66497e-29
Max	-0.33545	0.445	0.86	7.93825e-31	1.91233e-26
Noct	-0.33417	0.284	0.762	8.28742e-29	1.99644e-24
Ccdc73	-0.334162	0.038	0.472	1.4735e-31	3.54967e-27
Rbpj	-0.332916	0.398	0.768	8.2562e-21	1.98892e-16
Gnpat	-0.330685	0.263	0.728	4.63622e-28	1.11687e-23
Speg	-0.330607	0.852	0.977	2.24507e-50	5.40837e-46
Adck1	-0.32965	0.246	0.727	9.00279e-31	2.16877e-26
Usp2	-0.328848	0.597	0.921	2.45258e-38	5.90827e-34
Atp5a1	-0.327556	0.703	0.971	2.8037e-15	6.75412e-11
Stau2	-0.326894	0.814	0.957	3.77989e-38	9.10574e-34
Hadha	-0.32674	0.712	0.963	3.82761e-32	9.22072e-28
Cluh	-0.326544	0.339	0.776	5.22459e-28	1.2586e-23
Ddi2	-0.326308	0.458	0.877	6.76116e-32	1.62876e-27
Pkd2l2	-0.326033	0.127	0.596	3.31666e-32	7.98983e-28
Macrod2	-0.324327	0.699	0.961	5.91369e-42	1.42461e-37
Cdv3	-0.323133	0.212	0.642	3.54794e-26	8.54699e-22
Dsp	-0.323074	0.64	0.949	8.60041e-39	2.07184e-34
Abcd3	-0.32287	0.631	0.917	1.98515e-33	4.78222e-29
Slc39a14	-0.322529	0.47	0.869	8.66486e-29	2.08736e-24
Sltm	-0.322055	0.924	0.981	3.23367e-49	7.78991e-45
Sox6	-0.321743	0.992	0.998	5.37736e-51	1.29541e-46
Pptc7	-0.319732	0.496	0.879	1.22979e-27	2.96256e-23
Prickle3	-0.319648	0.119	0.588	2.13919e-30	5.1533e-26
Coq10a	-0.318556	0.157	0.667	4.19253e-33	1.00998e-28
Uck2	-0.318394	0.11	0.495	4.65797e-24	1.1221e-19
Obscn	-0.317814	0.987	1	1.10921e-56	2.6721e-52
Zfand5	-0.317584	0.521	0.884	6.16508e-33	1.48517e-28
Irs2	-0.316448	0.212	0.511	8.19697e-16	1.97465e-11
Trdn	-0.316335	1	1	1.68458e-55	4.05816e-51
Ucp3	-0.315705	0.085	0.497	6.45619e-27	1.5553e-22
Dmpk	-0.315024	0.644	0.933	4.17888e-33	1.00669e-28
Dnajc11	-0.314964	0.216	0.696	7.14013e-30	1.72006e-25
Ube2g1	-0.314653	0.852	0.969	3.89792e-42	9.39008e-38
Fyco1	-0.314355	0.665	0.933	1.50276e-34	3.62014e-30
Psap	-0.313776	0.585	0.913	1.25709e-20	3.02832e-16
Hdac4	-0.313642	0.784	0.954	1.56141e-35	3.76144e-31
Arfgef2	-0.313616	0.627	0.912	2.0523e-33	4.944e-29
Hmox2	-0.312845	0.229	0.682	6.89713e-27	1.66152e-22
Hipk3	-0.312458	0.648	0.924	8.67816e-39	2.09057e-34
Twf2	-0.310026	0.364	0.797	1.92409e-27	4.63514e-23
Atp2a2	-0.309669	1	1	2.11049e-27	5.08418e-23
Lonp2	-0.307403	0.64	0.923	1.03579e-35	2.49523e-31
Enah	-0.307104	0.936	0.99	2.34089e-16	5.6392e-12
Sik3	-0.306904	0.975	0.998	1.71682e-50	4.13582e-46
Rbks	-0.306687	0.161	0.613	1.37394e-28	3.30982e-24
Usp13	-0.306327	0.856	0.974	3.33051e-38	8.0232e-34
Heg1	-0.304996	0.648	0.93	8.54746e-26	2.05908e-21
Eci1	-0.303734	0.203	0.635	1.48705e-23	3.5823e-19
Trak2	-0.302794	0.564	0.886	1.37335e-27	3.3084e-23
Clpx	-0.302323	0.559	0.891	9.3763e-31	2.25875e-26
Dgat2	-0.302323	0.242	0.736	2.79945e-27	6.74388e-23
Tbc1d16	-0.300913	0.208	0.664	3.54492e-27	8.53972e-23
Lrpprc	-0.300846	0.386	0.825	2.57115e-27	6.19389e-23
Ints4	-0.299822	0.161	0.605	5.6499e-26	1.36106e-21
Plin3	-0.299088	0.102	0.502	1.22478e-24	2.95049e-20
Filip1	-0.297954	0.983	1	2.48189e-35	5.97887e-31
Appl2	-0.296118	0.453	0.814	4.04311e-17	9.73984e-13
Acot13	-0.295911	0.258	0.708	4.61604e-25	1.112e-20
Zkscan3	-0.294919	0.771	0.95	6.74889e-41	1.62581e-36
Erc1	-0.29467	0.767	0.956	1.40478e-33	3.38412e-29
Fndc5	-0.29432	0.174	0.563	2.05752e-21	4.95656e-17
Ripor2	-0.293032	0.047	0.402	9.0946e-24	2.19089e-19
Gm12092	-0.293023	0.097	0.516	1.12066e-25	2.69967e-21
Atxn2	-0.292821	0.831	0.967	3.82508e-42	9.21461e-38
Hopx	-0.29279	0.318	0.743	3.79827e-23	9.15003e-19
Cs	-0.292789	0.627	0.918	8.7016e-24	2.09622e-19
Alpl	-0.292694	0.081	0.492	1.10175e-26	2.65411e-22
Dhrs3	-0.292561	0.127	0.529	1.0042e-24	2.41912e-20
Slc25a3	-0.292448	0.78	0.975	5.74342e-20	1.38359e-15
Car14	-0.291877	0.144	0.566	4.37767e-24	1.05458e-19
Rab12	-0.291315	0.246	0.696	1.69797e-25	4.09042e-21
Celf2	-0.291124	1	1	1.00506e-23	2.42118e-19
Kat14	-0.290991	0.22	0.666	2.8276e-25	6.81168e-21
Cep85	-0.29038	0.475	0.862	2.48043e-24	5.97534e-20
Faf1	-0.289303	0.814	0.962	1.50772e-40	3.63211e-36
Ephx2	-0.289113	0.267	0.667	4.19278e-22	1.01004e-17
Gm12381	-0.288972	0.216	0.636	1.86975e-24	4.50422e-20
4930402D18Rik	-0.288631	0.03	0.412	6.20851e-27	1.49563e-22
Slc38a2	-0.287808	0.852	0.955	3.31656e-28	7.9896e-24
Xirp2	-0.287725	0.826	0.966	2.51201e-10	6.05142e-06
Bckdha	-0.287602	0.153	0.563	9.9416e-24	2.39493e-19
Rbm25	-0.287369	0.775	0.961	2.56742e-35	6.18491e-31
Tmem245	-0.287321	0.699	0.94	3.40185e-29	8.19505e-25
Nipsnap2	-0.286902	0.903	0.981	1.60697e-46	3.87118e-42
Bcl2l1	-0.286014	0.398	0.816	4.97331e-24	1.19807e-19
Raph1	-0.285279	0.911	0.993	5.89762e-40	1.42074e-35
Popdc3	-0.284947	0.271	0.687	9.55166e-23	2.30099e-18
Wnk1	-0.283988	0.945	0.994	6.38082e-34	1.53714e-29
Tmem65	-0.282862	0.678	0.935	1.03806e-26	2.50069e-22
Rb1cc1	-0.28159	0.775	0.951	2.64087e-37	6.36186e-33
Sdhb	-0.281523	0.364	0.795	9.418e-24	2.2688e-19
Pcca	-0.281485	0.538	0.871	1.36103e-22	3.27872e-18
Klhl24	-0.280972	0.814	0.959	6.07964e-40	1.46458e-35
AC165271.1	-0.280848	0.038	0.388	1.65905e-23	3.99664e-19
Cpped1	-0.280009	0.458	0.844	1.29433e-21	3.11804e-17
Patj	-0.279966	0.271	0.748	8.74269e-27	2.10611e-22
AC167229.1	-0.279461	0.186	0.555	2.80665e-19	6.76121e-15
Lzts2	-0.278891	0.331	0.762	4.12601e-23	9.93957e-19
Tmcc1	-0.278416	0.911	0.984	4.40352e-41	1.06081e-36
Ptp4a3	-0.278131	0.415	0.826	2.02406e-24	4.87596e-20
Pde7b	-0.278078	0.881	0.992	2.97355e-18	7.16328e-14
Trip10	-0.276658	0.114	0.526	1.97404e-24	4.75546e-20
Prkaa2	-0.276264	0.597	0.903	1.29576e-22	3.12149e-18
Cox5a	-0.274469	0.487	0.832	7.00135e-13	1.68663e-08
Dlat	-0.274426	0.576	0.906	3.26286e-27	7.86023e-23
Cntn5	-0.274247	0.106	0.466	1.00014e-21	2.40934e-17
Vipas39	-0.273172	0.106	0.5	5.0447e-24	1.21527e-19
4732440D04Rik	-0.27305	0.11	0.514	2.11894e-24	5.10453e-20
1810013L24Rik	-0.27267	0.453	0.851	4.60275e-28	1.1088e-23
Ptprg	-0.272645	0.936	0.993	1.5652e-29	3.77057e-25
2310002L09Rik	-0.27242	0.021	0.361	8.83249e-24	2.12775e-19
Ndufs1	-0.271785	0.686	0.933	1.45077e-24	3.49491e-20
Bri3bp	-0.270882	0.131	0.54	1.58721e-23	3.8236e-19
Nr1d2	-0.270666	0.767	0.943	1.57135e-35	3.78538e-31
Acat1	-0.27054	0.665	0.918	5.8301e-26	1.40447e-21
Fuca2	-0.270529	0.225	0.626	3.80254e-21	9.16031e-17
Zfp407	-0.270468	0.767	0.941	6.33325e-29	1.52568e-24
Mtr	-0.270157	0.517	0.887	8.13403e-22	1.95949e-17
Zranb1	-0.269958	0.589	0.881	1.40438e-22	3.38316e-18
Hdlbp	-0.269556	0.593	0.904	6.55055e-25	1.57803e-20
Atp5f1	-0.26945	0.576	0.894	1.40304e-16	3.37993e-12
Mllt10	-0.269309	0.919	0.979	4.54189e-37	1.09414e-32
Dym	-0.269254	0.568	0.91	1.9231e-27	4.63274e-23
Cavin4	-0.269206	0.03	0.359	2.45072e-22	5.90379e-18
Chpt1	-0.268509	0.894	0.977	1.96125e-27	4.72465e-23
Exoc6	-0.267849	0.25	0.695	6.02628e-23	1.45173e-18
Cox7b	-0.2677	0.674	0.936	1.5846e-14	3.8173e-10
Echdc2	-0.267198	0.25	0.673	3.01305e-20	7.25843e-16
Ppfibp2	-0.26614	0.369	0.764	4.8543e-20	1.1694e-15
Tnni3k	-0.265804	1	1	5.9765e-36	1.43974e-31
Supt3	-0.2657	0.436	0.826	8.99716e-24	2.16742e-19
Smtn	-0.265599	0.831	0.979	5.22111e-26	1.25777e-21
Elf2	-0.265327	0.661	0.907	7.23476e-24	1.74285e-19
Kif16b	-0.265056	0.771	0.946	1.00208e-30	2.41402e-26
Ywhag	-0.26489	0.275	0.707	8.1505e-23	1.96346e-18
Rmst	-0.264477	0.017	0.361	3.69937e-24	8.91178e-20
Rnf111	-0.263684	0.606	0.892	3.47008e-24	8.35943e-20
Ccbe1	-0.263159	0.415	0.752	8.74796e-16	2.10738e-11
Fry	-0.263124	0.983	0.999	1.48932e-25	3.58776e-21
Ralgapa1	-0.263024	0.936	0.992	1.33446e-47	3.21472e-43
Larp4b	-0.263019	0.644	0.907	7.40423e-22	1.78368e-17
Suclg2	-0.262973	0.322	0.709	1.29022e-19	3.10814e-15
Kidins220	-0.26255	0.915	0.983	4.47643e-38	1.07837e-33
Mbd1	-0.262539	0.237	0.641	3.44034e-22	8.28778e-18
Slc6a8	-0.262251	0.127	0.504	2.65967e-21	6.40716e-17
Lama5	-0.262235	0.174	0.574	1.03796e-21	2.50045e-17
Galm	-0.261717	0.373	0.733	4.33128e-19	1.0434e-14
Ech1	-0.260336	0.415	0.687	2.44838e-09	5.89816e-05
Pacsin3	-0.259919	0.106	0.52	3.49985e-25	8.43113e-21
Irs1	-0.259895	0.547	0.858	2.32304e-20	5.59619e-16
Ubr5	-0.259879	0.919	0.971	4.98653e-41	1.20125e-36
Gm40604	-0.259466	0.182	0.492	8.97769e-17	2.16273e-12
Ubc	-0.259345	0.475	0.85	1.14016e-14	2.74665e-10
Dnajc5	-0.259114	0.331	0.748	9.74159e-23	2.34675e-18
Myo18b	-0.259098	0.809	0.963	2.45025e-26	5.90265e-22
Dysf	-0.258294	0.805	0.957	2.78591e-24	6.71126e-20
Uqcrc2	-0.258118	0.572	0.887	1.40492e-17	3.38445e-13
Atpaf1	-0.256794	0.267	0.679	2.57948e-20	6.21397e-16
Ppip5k1	-0.256208	0.428	0.809	7.36856e-18	1.77509e-13
Hspa9	-0.255753	0.551	0.882	3.98158e-16	9.59163e-12
Cab39	-0.255723	0.419	0.8	1.50308e-19	3.62093e-15
Zfp106	-0.255039	0.657	0.898	5.83775e-20	1.40631e-15
AI314180	-0.254937	0.814	0.947	2.73814e-34	6.59618e-30
Hnrnpc	-0.254403	0.691	0.926	1.18596e-25	2.85697e-21
Gm29427	-0.254324	0.047	0.399	2.21215e-22	5.32906e-18
Rab3ip	-0.253282	0.309	0.715	7.23107e-21	1.74196e-16
4930402H24Rik	-0.253172	0.932	0.986	1.16235e-34	2.80009e-30
Myoz2	-0.252551	0.945	0.992	1.46348e-28	3.52553e-24
Cradd	-0.251289	0.555	0.889	5.7816e-23	1.39279e-18
Cox8b	-0.251259	0.292	0.529	7.15971e-09	0.000172477
Ldhb	-0.250141	0.682	0.92	5.38827e-11	1.29803e-06
Aplp2	0.250022	0.678	0.613	2.13699e-13	5.148e-09
Eml6	0.250099	0.678	0.626	6.29051e-15	1.51538e-10
Cdh11	0.250897	0.326	0.163	2.67616e-11	6.44687e-07
Fam189a2	0.251458	0.606	0.472	2.75134e-13	6.62798e-09
Adora1	0.252421	0.381	0.205	2.70208e-12	6.5093e-08
Traf5	0.25362	0.335	0.144	1.04879e-14	2.52652e-10
Aff3	0.254229	0.339	0.172	5.75399e-12	1.38614e-07
Il1r1	0.25429	0.347	0.125	2.29532e-19	5.52944e-15
Spata13	0.254633	0.326	0.122	8.87183e-17	2.13722e-12
Tcf7l1	0.254637	0.614	0.515	1.72905e-11	4.16528e-07
Antxr2	0.255283	0.86	0.833	6.50502e-20	1.56706e-15
Nudt4	0.255432	0.826	0.85	1.15438e-12	2.7809e-08
Ndrg4	0.255623	0.572	0.425	6.5599e-14	1.58028e-09
Itga8	0.256652	0.263	0.099	7.58733e-13	1.82779e-08
Adgrl3	0.25713	0.309	0.088	4.91345e-21	1.18365e-16
Nt5c2	0.257457	0.661	0.614	1.9981e-13	4.81343e-09
Fam168a	0.257479	0.754	0.699	1.97352e-18	4.75421e-14
Mapk4	0.257593	0.636	0.578	4.92134e-12	1.18555e-07
Myh10	0.259923	0.466	0.271	3.69716e-14	8.90647e-10
Cst3	0.260358	0.703	0.612	3.76478e-11	9.06934e-07
Peg3	0.260426	0.415	0.148	1.15337e-22	2.77847e-18
Sema3c	0.260622	0.314	0.191	1.74873e-07	0.00421269
Dab2ip	0.260928	0.466	0.335	1.12362e-09	2.7068e-05
Magi3	0.261338	0.97	0.957	7.77624e-19	1.8733e-14
Tbl1x	0.263023	0.877	0.88	6.20423e-23	1.4946e-18
Cadm1	0.263693	0.275	0.134	8.57375e-10	2.06542e-05
Rbms1	0.264562	0.928	0.927	2.92726e-18	7.05178e-14
Ski	0.264623	0.614	0.509	1.30434e-13	3.14216e-09
Dnah7b	0.264925	0.394	0.211	3.1469e-13	7.58088e-09
Dennd5b	0.265009	0.856	0.864	2.93846e-20	7.07875e-16
Lamb1	0.265645	0.326	0.154	5.70175e-12	1.37355e-07
Zbtb7c	0.266913	0.318	0.097	3.63317e-21	8.7523e-17
Hdac7	0.267123	0.441	0.304	2.52388e-10	6.08002e-06
Spaca6	0.268637	0.364	0.125	1.10365e-21	2.6587e-17
Smad7	0.268972	0.492	0.327	9.95521e-13	2.39821e-08
Atp8a2	0.269157	0.661	0.573	8.3851e-16	2.01997e-11
Plpp3	0.269246	0.542	0.42	9.78564e-11	2.35736e-06
Cabcoco1	0.269366	0.708	0.702	1.68181e-12	4.05148e-08
Igsf9b	0.269636	0.36	0.191	1.11409e-11	2.68384e-07
Sipa1l2	0.269992	0.64	0.52	2.20772e-15	5.3184e-11
Eln	0.270628	0.288	0.152	2.0234e-08	0.000487438
Pde4b	0.271205	1	1	3.28053e-21	7.9028e-17
Tsc22d1	0.271711	0.555	0.416	1.50676e-12	3.62979e-08
Nkain2	0.27173	0.669	0.691	6.42764e-11	1.54842e-06
Pgm5	0.272386	0.869	0.855	1.72758e-18	4.16173e-14
Plcb4	0.272446	0.907	0.915	2.17685e-21	5.24403e-17
Frmpd1	0.273106	0.271	0.028	1.90211e-38	4.58218e-34
Lrig1	0.273323	0.585	0.431	1.97456e-13	4.75671e-09
Phip	0.273891	0.852	0.843	1.11164e-27	2.67795e-23
Stim1	0.274447	0.415	0.225	3.39627e-13	8.18161e-09
Tenm2	0.275004	0.254	0.026	8.31919e-36	2.00409e-31
Sytl2	0.277156	0.271	0.064	5.657e-23	1.36277e-18
Syn2	0.277427	0.297	0.06	6.83881e-28	1.64747e-23
Zfhx4	0.277818	0.254	0.053	1.0454e-23	2.51836e-19
Luzp1	0.278764	0.822	0.761	2.95078e-20	7.10843e-16
Gm36975	0.279109	0.487	0.256	5.68465e-16	1.36943e-11
Elf1	0.27938	0.797	0.735	1.64557e-20	3.96419e-16
Abcg2	0.279891	0.398	0.19	3.70437e-16	8.92382e-12
Cdo1	0.280924	0.314	0.113	3.35921e-17	8.09233e-13
Ext1	0.281786	0.962	0.97	4.77478e-24	1.15024e-19
Ankrd1	0.282052	0.898	0.889	1.93073e-14	4.65112e-10
Lancl3	0.283516	0.309	0.093	2.50838e-21	6.04269e-17
Pdzrn3	0.283604	1	0.999	1.4198e-27	3.4203e-23
Klf13	0.285618	0.627	0.474	4.42701e-17	1.06647e-12
Igsf3	0.286439	0.331	0.117	4.70804e-18	1.13417e-13
Iqsec2	0.28703	0.682	0.544	2.25252e-20	5.42632e-16
Apbb2	0.287543	0.903	0.902	4.4541e-25	1.07299e-20
Xkr6	0.288419	0.453	0.249	5.43059e-16	1.30823e-11
Rbpms2	0.289532	0.47	0.296	3.00348e-14	7.23538e-10
Inpp5j	0.290555	0.398	0.128	1.11499e-25	2.68601e-21
Smoc2	0.291182	0.326	0.2	1.90034e-08	0.000457793
Rps6ka3	0.292497	0.771	0.773	7.81683e-19	1.88307e-14
Hivep2	0.292944	0.979	0.977	4.24405e-31	1.02239e-26
Ogt	0.293648	0.97	0.952	1.96686e-33	4.73817e-29
Tmem51	0.293844	0.343	0.098	5.96018e-25	1.43581e-20
Hoxb3os	0.294015	0.301	0.029	7.06569e-45	1.70213e-40
Stk38l	0.294548	0.5	0.28	1.0106e-17	2.43454e-13
Fam13c	0.296039	0.377	0.135	2.55051e-21	6.14418e-17
Sparc	0.296051	0.403	0.195	2.65147e-16	6.38739e-12
Sh3bgrl	0.296322	0.381	0.204	1.12884e-12	2.71938e-08
Klhl13	0.296558	0.424	0.203	4.56524e-17	1.09977e-12
Cobl	0.296707	0.39	0.153	3.29753e-20	7.94375e-16
Slit2	0.297124	0.364	0.228	6.70903e-09	0.00016162
Auts2	0.297928	0.97	0.992	3.75955e-08	0.000905675
Bicc1	0.298021	0.462	0.292	1.949e-11	4.69514e-07
Peak1	0.298277	0.907	0.914	1.45076e-29	3.49488e-25
B4galt1	0.298871	0.932	0.918	1.92287e-33	4.63219e-29
Grk5	0.299863	0.983	0.986	2.08531e-22	5.02352e-18
Gm31659	0.300579	0.309	0.065	1.03426e-29	2.49152e-25
Bicd1	0.300818	0.695	0.636	1.8321e-16	4.41354e-12
Lamc1	0.305742	0.75	0.69	8.25049e-18	1.98754e-13
Parvb	0.306415	0.636	0.524	5.12827e-17	1.2354e-12
Myh11	0.307333	0.28	0.096	5.23697e-16	1.26159e-11
Kcnma1	0.308229	0.267	0.056	7.79888e-24	1.87875e-19
Fstl1	0.308476	0.36	0.144	5.8465e-18	1.40842e-13
Mybphl	0.308912	0.492	0.236	2.62702e-19	6.32848e-15
Dync1i1	0.311133	0.288	0.019	4.72435e-49	1.1381e-44
Srgap2	0.311542	0.674	0.539	7.4592e-17	1.79692e-12
Slc9a7	0.312248	0.432	0.167	7.61678e-24	1.83488e-19
Zbtb4	0.313559	0.441	0.232	1.01987e-15	2.45686e-11
Sulf1	0.315707	0.335	0.181	3.83018e-10	9.2269e-06
Cttnbp2	0.316186	0.271	0.021	1.13607e-43	2.73679e-39
Pcp4l1	0.316396	0.602	0.452	3.36652e-16	8.10994e-12
Plod2	0.316504	0.64	0.489	1.66626e-20	4.01401e-16
Mosmo	0.317471	0.602	0.423	1.79253e-18	4.3182e-14
Cdh20	0.31753	0.538	0.388	7.74892e-14	1.86671e-09
Vcan	0.318186	0.297	0.044	2.74324e-35	6.60848e-31
Tgfb2	0.318398	0.614	0.416	6.67821e-17	1.60878e-12
Sln	0.319775	0.627	0.533	1.05336e-09	2.53754e-05
Unc5b	0.320542	0.297	0.035	4.81841e-40	1.16076e-35
Kank1	0.320652	0.805	0.762	1.98868e-30	4.79072e-26
Ppfia4	0.321819	0.271	0.029	2.11817e-38	5.10267e-34
Nr2f1	0.321957	0.267	0.046	6.77296e-29	1.63161e-24
Hmgn3	0.322003	0.305	0.079	4.37469e-24	1.05386e-19
Ube2e3	0.322791	0.61	0.397	1.03809e-20	2.50076e-16
3632451O06Rik	0.323329	0.513	0.288	1.30092e-19	3.13391e-15
Mical2	0.323684	0.911	0.924	1.44514e-30	3.48134e-26
Zyx	0.324491	0.411	0.175	2.62299e-19	6.31877e-15
Sulf2	0.324615	0.572	0.408	3.71611e-15	8.95212e-11
Wdr44	0.326365	0.568	0.384	6.46524e-17	1.55748e-12
Flna	0.326584	0.394	0.157	1.49428e-20	3.59973e-16
Pip4k2a	0.326797	0.394	0.172	5.95416e-19	1.43436e-14
Mlxip	0.327869	0.847	0.753	5.20839e-34	1.2547e-29
Rxfp1	0.329256	0.339	0.118	2.93373e-20	7.06734e-16
Spock2	0.329728	0.305	0.041	1.59462e-38	3.84145e-34
Sh3gl3	0.329751	0.28	0.011	5.01933e-54	1.20916e-49
9330158H04Rik	0.330497	0.479	0.263	1.04021e-15	2.50587e-11
Ror1	0.332	0.835	0.884	9.40744e-11	2.26625e-06
Aldh2	0.33229	0.475	0.305	5.25133e-12	1.26505e-07
Grk3	0.335835	0.517	0.256	1.4374e-22	3.46269e-18
Utrn	0.338334	0.962	0.967	2.60445e-31	6.27412e-27
Wls	0.339659	0.822	0.739	2.79922e-28	6.74332e-24
Tbc1d8	0.339977	0.453	0.231	7.32109e-19	1.76365e-14
Carmil1	0.340356	0.364	0.138	3.02776e-20	7.29387e-16
Eef1a1	0.340798	0.492	0.32	7.17143e-13	1.7276e-08
Gng2	0.343373	0.487	0.191	2.26507e-25	5.45656e-21
Frmd6	0.343869	0.78	0.738	3.71827e-25	8.95732e-21
Iqsec1	0.344347	0.551	0.332	6.11443e-19	1.47297e-14
Myo5a	0.344616	0.525	0.295	1.99244e-21	4.79978e-17
Pbxip1	0.344694	0.585	0.36	1.10949e-20	2.67275e-16
Atp2b2	0.347055	0.356	0.089	7.35063e-30	1.77077e-25
Fat1	0.347065	0.547	0.334	2.53308e-19	6.10218e-15
Tcaf1	0.347655	0.398	0.099	6.78169e-34	1.63371e-29
Fam155a	0.351198	0.288	0.007	5.3305e-60	1.28412e-55
Maob	0.355135	0.589	0.346	2.99242e-23	7.20875e-19
Prkg1	0.358546	1	0.998	7.77136e-34	1.87212e-29
Zc3h12b	0.360707	0.415	0.111	1.38445e-34	3.33513e-30
Pou6f2	0.361018	0.335	0.056	2.03726e-37	4.90776e-33
Meg3	0.361202	0.411	0.216	5.74218e-15	1.38329e-10
Aff2	0.361219	0.843	0.771	2.00086e-29	4.82007e-25
Vwc2	0.361268	0.424	0.195	5.86976e-19	1.41403e-14
Gucy1a1	0.361597	0.411	0.076	7.52125e-44	1.81187e-39
Mid1	0.361952	0.936	0.947	4.48894e-21	1.08139e-16
Syn3	0.362367	0.513	0.271	3.44903e-21	8.30872e-17
Tanc1	0.362633	0.661	0.477	2.99725e-23	7.22038e-19
Peli2	0.363096	0.559	0.394	2.33574e-17	5.6268e-13
Acss3	0.364788	0.428	0.181	2.47224e-21	5.95561e-17
Fbxl7	0.365327	0.394	0.227	6.47962e-11	1.56094e-06
Syndig1	0.365638	0.331	0.053	7.19296e-38	1.73278e-33
Rps6ka5	0.365799	0.831	0.806	2.69729e-30	6.49778e-26
Dennd5a	0.365845	0.809	0.702	1.43137e-34	3.44817e-30
Sort1	0.366872	0.538	0.235	2.66059e-28	6.40937e-24
Macf1	0.367324	0.996	0.996	6.13861e-57	1.47879e-52
Rin2	0.367582	0.547	0.305	5.39194e-23	1.29892e-18
Arid5b	0.36776	0.648	0.479	1.67539e-20	4.03601e-16
Sdc2	0.369751	0.555	0.324	2.45585e-22	5.91614e-18
Cacna1a	0.369877	0.424	0.177	4.55094e-21	1.09632e-16
Chsy1	0.370729	0.47	0.157	2.12387e-32	5.11639e-28
Upp2	0.371285	0.729	0.538	4.12519e-33	9.93758e-29
Fgf12	0.373002	0.674	0.563	5.55638e-11	1.33853e-06
Stard10	0.379921	0.449	0.217	2.62051e-19	6.3128e-15
Zmiz1	0.37998	0.869	0.803	1.49322e-32	3.59718e-28
Tmod1	0.381742	0.958	0.941	3.33082e-54	8.02394e-50
Ypel2	0.382514	0.788	0.715	1.32187e-28	3.18437e-24
Map2	0.383804	0.326	0.019	6.35711e-58	1.53143e-53
Eda	0.38574	0.521	0.259	1.01405e-21	2.44284e-17
Myl9	0.38582	0.453	0.158	5.24071e-28	1.26249e-23
Abr	0.386607	0.458	0.12	2.62607e-38	6.32621e-34
Tcte2	0.387535	0.542	0.292	2.49017e-25	5.99881e-21
Ctdspl	0.387957	0.449	0.17	2.32508e-26	5.60112e-22
Shox2	0.388998	0.335	0.027	9.581e-54	2.30806e-49
Adra1b	0.389361	0.653	0.466	2.19826e-24	5.29561e-20
Mcc	0.390092	0.462	0.18	4.15653e-27	1.00131e-22
Tbx3os1	0.390163	0.284	0.031	7.30452e-40	1.75966e-35
Efhd2	0.390242	0.466	0.143	5.42511e-33	1.30691e-28
Unc13c	0.39074	0.394	0.037	5.41452e-60	1.30436e-55
Pld1	0.390924	0.809	0.67	6.06607e-35	1.46132e-30
Hist1h2be	0.393118	0.593	0.332	9.63432e-26	2.32091e-21
Farp1	0.393701	0.585	0.441	8.4704e-16	2.04052e-11
Adgrl1	0.395886	0.466	0.138	3.07834e-35	7.41572e-31
Slc35f1	0.396262	0.445	0.237	6.55831e-17	1.5799e-12
Nr3c2	0.397105	0.992	0.967	1.36272e-36	3.2828e-32
Gata4	0.398123	0.975	0.964	2.80552e-45	6.75849e-41
Zfp804a	0.399133	0.267	0.007	1.01965e-54	2.45632e-50
Gcgr	0.400486	0.331	0.007	2.04935e-70	4.93689e-66
Ncald	0.401477	0.775	0.643	2.40282e-32	5.7884e-28
Rgl1	0.402714	0.818	0.633	1.02403e-41	2.46688e-37
Erc2	0.404289	0.572	0.45	7.96123e-15	1.91786e-10
Hlf	0.40466	0.61	0.322	3.94424e-29	9.50166e-25
Ntf3	0.405116	0.322	0.027	5.89756e-51	1.42072e-46
Xkr4	0.407003	0.403	0.078	2.21649e-43	5.33953e-39
Efemp1	0.410621	0.407	0.053	3.03309e-54	7.30671e-50
Rgma	0.412238	0.53	0.2	5.65486e-35	1.36225e-30
Slc24a4	0.413307	0.424	0.044	2.75067e-63	6.62637e-59
Robo2	0.414028	0.284	0.056	2.69017e-28	6.48061e-24
Sgce	0.414497	0.551	0.166	8.93967e-45	2.15357e-40
Nfia	0.416016	1	0.995	6.9366e-44	1.67103e-39
Znrf3	0.417208	0.831	0.781	9.19577e-34	2.21526e-29
Tmx4	0.417678	0.644	0.331	6.50165e-36	1.56625e-31
Frmd4a	0.418493	0.708	0.704	1.21713e-17	2.93207e-13
CT025619.1	0.41892	0.555	0.285	4.3429e-28	1.0462e-23
Slc9a9	0.419965	0.513	0.167	2.48795e-38	5.99347e-34
Kcna1	0.420034	0.386	0.008	4.36459e-83	1.05143e-78
Add3	0.4205	0.72	0.575	6.90361e-30	1.66308e-25
Gramd1b	0.423186	0.856	0.88	2.21234e-11	5.32953e-07
Gulp1	0.423463	0.411	0.127	2.8302e-29	6.81795e-25
Plscr4	0.423632	0.623	0.292	8.42407e-37	2.02936e-32
Hecw2	0.425481	0.86	0.74	2.25963e-25	5.44344e-21
Trim2	0.426636	0.534	0.198	5.35184e-36	1.28926e-31
Phldb2	0.426725	0.576	0.362	1.53158e-21	3.68957e-17
Fign	0.426873	0.894	0.859	1.66795e-33	4.01809e-29
Ptprk	0.428144	0.907	0.89	2.02373e-34	4.87515e-30
Col4a5	0.430085	0.945	0.924	8.3548e-51	2.01267e-46
Prkd1	0.430437	0.559	0.395	7.93166e-16	1.91074e-11
Il1rap	0.430545	0.436	0.083	4.247e-47	1.0231e-42
Meis1	0.430762	0.903	0.859	1.77864e-45	4.28475e-41
Camk1d	0.43278	0.614	0.501	2.2121e-11	5.32895e-07
Cntn3	0.43288	0.318	0.023	8.55396e-53	2.06065e-48
Pkia	0.433984	0.89	0.824	1.25717e-53	3.02852e-49
Spats2l	0.435772	0.513	0.148	1.28229e-42	3.08902e-38
Ndnf	0.437233	0.458	0.185	8.903e-27	2.14473e-22
Nfat5	0.437411	0.958	0.946	6.85347e-58	1.651e-53
Ints6l	0.4381	0.619	0.254	6.01037e-43	1.4479e-38
Rps6ka6	0.438964	0.335	0.01	1.99505e-68	4.80608e-64
Snx24	0.440606	0.678	0.463	2.1222e-29	5.11238e-25
Phf21a	0.441767	0.949	0.919	3.59274e-61	8.65491e-57
Sdk1	0.444896	0.453	0.168	7.41039e-29	1.78516e-24
Tbx18	0.445608	0.322	0.042	8.56556e-42	2.06344e-37
Adamtsl1	0.445726	0.521	0.164	5.97776e-37	1.44004e-32
Sgk3	0.448865	0.831	0.699	1.43171e-38	3.44898e-34
Ednrb	0.451669	0.373	0.028	5.31546e-62	1.28049e-57
Slc7a7	0.452129	0.5	0.14	5.212e-40	1.25557e-35
Rassf3	0.452791	0.801	0.613	9.26999e-45	2.23314e-40
Adcy5	0.458828	0.822	0.632	1.34273e-41	3.23464e-37
Igf2bp2	0.461196	0.665	0.375	9.54242e-37	2.29877e-32
Jam3	0.461498	0.606	0.184	3.99299e-51	9.61912e-47
Dlc1	0.463487	0.992	0.991	1.41633e-34	3.41193e-30
Ddc	0.463884	0.335	0.059	4.75849e-37	1.14632e-32
Rtn4	0.464346	0.729	0.485	4.20359e-34	1.01264e-29
Creb5	0.464658	0.788	0.623	8.68826e-25	2.093e-20
Slc8a3	0.464996	0.449	0.075	1.49015e-54	3.58976e-50
Epb41l3	0.465069	0.436	0.088	3.13847e-45	7.56057e-41
Ptk2b	0.465361	0.568	0.165	9.19952e-49	2.21616e-44
Itpr1	0.467033	0.949	0.945	1.94295e-40	4.68057e-36
Naaladl2	0.468719	0.555	0.259	1.90575e-28	4.59096e-24
Tacc1	0.4688	0.915	0.823	1.90318e-10	4.58477e-06
Tox3	0.470889	0.64	0.433	9.26331e-23	2.23153e-18
Rtn4rl1	0.472661	0.542	0.167	2.32629e-42	5.60403e-38
Kcnj5	0.476046	0.648	0.33	2.52135e-36	6.07393e-32
Rsrc1	0.47932	0.852	0.777	2.76055e-45	6.65018e-41
Tmem196	0.479799	0.483	0.092	1.31377e-54	3.16487e-50
Nbea	0.480286	0.928	0.895	3.17104e-57	7.63904e-53
E130308A19Rik	0.481861	0.818	0.674	6.48742e-40	1.56282e-35
Mllt3	0.482846	0.873	0.792	4.4764e-39	1.07837e-34
Nrg2	0.483286	0.483	0.091	1.54221e-53	3.71517e-49
Prickle1	0.484101	0.818	0.71	2.41246e-40	5.81161e-36
Zfp385b	0.487733	0.953	0.904	9.24633e-38	2.22744e-33
Golim4	0.490534	0.674	0.302	6.24191e-46	1.50368e-41
Prdm6	0.490739	0.453	0.046	5.06454e-70	1.22005e-65
Dgki	0.496289	0.445	0.048	4.92631e-66	1.18675e-61
Daam2	0.496797	0.534	0.192	2.51473e-34	6.05799e-30
Gm42418	0.500383	0.97	0.974	7.41937e-21	1.78733e-16
Pex5l	0.500785	0.373	0.026	4.08233e-64	9.83433e-60
Ano4	0.500966	0.911	0.908	3.28763e-28	7.91989e-24
Msra	0.503228	0.886	0.806	3.14434e-50	7.57471e-46
Nptn	0.504992	0.949	0.93	4.02716e-68	9.70143e-64
Tjp1	0.505287	0.89	0.793	5.52211e-56	1.33028e-51
Epha7	0.505663	0.61	0.276	1.70314e-36	4.10286e-32
Fam78b	0.507183	0.568	0.208	2.03058e-41	4.89167e-37
Cav1	0.507506	0.674	0.344	4.01111e-35	9.66276e-31
Plekha7	0.51075	0.644	0.219	1.54726e-47	3.72735e-43
Acta2	0.514664	0.576	0.433	1.60372e-17	3.86337e-13
Gpc6	0.516241	0.436	0.257	5.09587e-11	1.2276e-06
Mfsd6	0.51869	0.534	0.129	3.65737e-52	8.8106e-48
Tmem108	0.51968	0.661	0.416	2.17705e-27	5.24452e-23
Mib1	0.521008	0.847	0.784	2.3308e-44	5.6149e-40
Tbc1d1	0.521753	0.669	0.272	9.02565e-43	2.17428e-38
1010001N08Rik	0.522802	0.903	0.842	1.18347e-47	2.85098e-43
Zfp521	0.5239	0.886	0.824	1.11818e-41	2.69369e-37
Lama4	0.525294	0.797	0.493	6.21441e-45	1.49705e-40
Dock3	0.526357	0.576	0.103	1.2866e-69	3.09942e-65
Flrt2	0.526439	0.538	0.09	6.0252e-67	1.45147e-62
Sema6d	0.526671	0.653	0.275	1.29191e-44	3.11221e-40
Col4a4	0.528198	0.39	0.097	1.48265e-33	3.57171e-29
Oxr1	0.530179	0.843	0.637	6.76159e-47	1.62887e-42
Lhfp	0.536851	0.928	0.859	5.07684e-47	1.22301e-42
Rfx3	0.537001	0.742	0.412	1.03917e-46	2.50336e-42
Shisa6	0.540792	0.538	0.137	2.10479e-51	5.07043e-47
Mapk10	0.542308	0.911	0.882	3.72588e-47	8.97565e-43
Parm1	0.543799	0.852	0.823	2.21004e-40	5.32399e-36
Ctnnal1	0.545081	0.911	0.825	6.88972e-58	1.65973e-53
Col4a3	0.546673	0.356	0.06	5.87896e-40	1.41624e-35
Ppp1r14c	0.549243	0.886	0.85	7.04543e-42	1.69724e-37
Slco3a1	0.550873	0.987	0.98	8.04054e-59	1.93697e-54
Syt1	0.551447	0.394	0.004	9.85483e-90	2.37403e-85
Ablim2	0.554932	0.881	0.769	1.60582e-55	3.86842e-51
Pde1c	0.558552	0.949	0.915	4.41155e-56	1.06274e-51
Pcdh9	0.55982	0.436	0.187	1.34246e-20	3.23399e-16
Cpe	0.564683	0.898	0.723	1.86471e-62	4.49209e-58
Flnb	0.566036	0.636	0.278	2.29684e-39	5.53308e-35
Kcnj3	0.567716	0.996	0.943	2.71829e-49	6.54835e-45
Mmp16	0.57264	0.364	0.036	3.96899e-55	9.5613e-51
Zeb2	0.576226	0.881	0.741	3.85122e-45	9.27759e-41
Osbpl6	0.576509	0.742	0.497	4.67454e-38	1.1261e-33
Gsg1l	0.577224	0.64	0.322	2.84574e-37	6.8554e-33
Mtss1	0.577412	0.864	0.641	1.45269e-53	3.49953e-49
Trabd2b	0.579878	0.992	0.948	4.44092e-77	1.06982e-72
5430431A17Rik	0.580462	0.822	0.691	9.20439e-41	2.21734e-36
Fchsd2	0.580776	0.919	0.844	3.589e-62	8.6459e-58
Dach1	0.586376	0.814	0.663	1.74217e-38	4.19689e-34
Sema5a	0.596795	0.572	0.151	1.05839e-55	2.54965e-51
Plxna4	0.601314	0.919	0.882	3.69162e-54	8.89311e-50
Ica1	0.601798	0.797	0.532	4.5555e-50	1.09742e-45
Colec12	0.60416	0.64	0.244	2.54659e-49	6.13474e-45
Cacna2d3	0.61365	0.75	0.395	3.97187e-51	9.56824e-47
Lrrn2	0.614372	0.479	0.056	3.52441e-69	8.49031e-65
Hip1	0.616268	0.818	0.525	2.59971e-51	6.26271e-47
Ephb1	0.61926	0.258	0.031	1.18753e-34	2.86075e-30
Tshz1	0.62049	0.877	0.74	6.84283e-59	1.64844e-54
Zfp608	0.623435	0.852	0.676	5.56987e-58	1.34178e-53
Cacnb2	0.625121	1	1	2.41822e-65	5.8255e-61
Galnt18	0.627559	0.623	0.329	4.4915e-32	1.082e-27
Magi2	0.628385	1	1	1.21858e-47	2.93555e-43
Chrm2	0.630802	1	0.994	2.10933e-70	5.08137e-66
Smad6	0.631785	0.665	0.253	1.11718e-53	2.69129e-49
Pirt	0.635638	0.665	0.225	7.4336e-58	1.79076e-53
Adamts19	0.63885	0.606	0.163	2.89431e-58	6.9724e-54
Tmem163	0.638876	0.597	0.266	1.47726e-33	3.55871e-29
Plppr5	0.640993	0.521	0.015	4.68778e-111	1.12929e-106
Dpysl2	0.649665	0.695	0.2	1.9489e-72	4.6949e-68
Tanc2	0.65529	0.797	0.5	1.09186e-52	2.6303e-48
Adamts17	0.669343	0.508	0.085	2.02595e-63	4.88052e-59
Pbx3	0.669915	0.822	0.548	1.89813e-57	4.5726e-53
Myl7	0.670098	0.691	0.497	3.29918e-24	7.94772e-20
Fgf14	0.672419	0.987	0.951	2.14342e-44	5.16349e-40
Tox	0.673267	0.572	0.278	1.50773e-32	3.63211e-28
Gm20754	0.67751	0.271	0.025	1.34964e-40	3.25128e-36
Olfr872	0.680435	0.398	0.248	3.40826e-10	8.21049e-06
Bmp2	0.688835	0.453	0.003	4.13124e-106	9.95215e-102
Cadm2	0.691229	0.428	0.089	1.61351e-44	3.88695e-40
Tspan18	0.693062	0.72	0.208	3.7966e-73	9.14602e-69
Timp3	0.693922	0.805	0.399	1.08079e-54	2.60362e-50
Boc	0.699147	0.538	0.061	3.46425e-82	8.34539e-78
Syne2	0.701102	0.818	0.39	6.21165e-70	1.49639e-65
Gm4876	0.708137	0.75	0.354	1.24309e-60	2.99461e-56
Zfp462	0.710901	0.835	0.393	3.96262e-77	9.54596e-73
Kalrn	0.712	0.915	0.711	2.89451e-73	6.97286e-69
Fam49a	0.717505	0.788	0.28	1.79606e-75	4.32671e-71
Rras2	0.721172	0.898	0.566	3.2976e-69	7.94393e-65
Maml2	0.724441	0.877	0.517	5.71271e-55	1.37619e-50
Pcdh17	0.73089	0.403	0.053	2.58895e-54	6.23679e-50
Hgf	0.740845	0.538	0.011	7.78739e-120	1.87598e-115
Hs3st3a1	0.744483	0.424	0.023	8.15781e-79	1.96522e-74
Ccnjl	0.753509	0.636	0.092	1.21552e-91	2.92819e-87
Tbx3	0.754213	0.547	0.052	1.13144e-88	2.72564e-84
Myl4	0.756435	0.886	0.62	5.22705e-49	1.2592e-44
Myo1d	0.760114	0.708	0.322	8.78223e-48	2.11564e-43
Plxdc2	0.761137	0.631	0.452	7.69188e-20	1.85297e-15
Itgb8	0.762644	0.576	0.028	5.32774e-115	1.28345e-110
Foxp2	0.783483	0.936	0.734	2.01674e-72	4.85833e-68
Plcb1	0.784811	0.949	0.901	2.61359e-66	6.29615e-62
Glis3	0.79305	0.504	0.105	1.98582e-54	4.78385e-50
Unc80	0.793172	0.492	0.016	1.92025e-102	4.62588e-98
Creb3l2	0.796254	0.919	0.522	2.3778e-77	5.72813e-73
Enox1	0.797278	0.631	0.098	5.63979e-88	1.35862e-83
Cacna1h	0.797651	0.682	0.06	1.93809e-119	4.66886e-115
Dlgap1	0.798187	0.907	0.796	2.12667e-60	5.12315e-56
Thsd4	0.801936	0.936	0.841	3.502e-79	8.43632e-75
Cacna1g	0.802849	0.708	0.156	8.78021e-86	2.11515e-81
Map1b	0.828887	0.725	0.153	4.32554e-94	1.04202e-89
Mrvi1	0.829996	0.716	0.182	5.06646e-80	1.22051e-75
Adam33	0.833719	0.699	0.042	6.40969e-138	1.54409e-133
Epb41l2	0.846733	0.843	0.346	4.32741e-85	1.04247e-80
Plcl1	0.849904	0.907	0.625	1.60183e-75	3.8588e-71
Fras1	0.861113	0.72	0.183	4.86658e-80	1.17236e-75
Tbx5	0.861406	0.898	0.477	1.78171e-79	4.29213e-75
Akt3	0.87965	0.805	0.238	9.11013e-91	2.19463e-86
Spon1	0.882443	0.737	0.182	9.86749e-86	2.37708e-81
Sphkap	0.882467	0.72	0.06	3.04312e-133	7.33086e-129
Trps1	0.885752	0.936	0.525	3.01196e-88	7.2558e-84
Pde10a	0.887677	0.903	0.73	4.35248e-55	1.04851e-50
Hdac9	0.890081	0.983	0.904	1.64018e-94	3.95121e-90
Stxbp6	0.890347	0.839	0.377	1.06426e-79	2.5638e-75
Thsd7a	0.894715	0.864	0.638	7.84699e-45	1.89034e-40
Gpx3	0.914808	0.86	0.604	4.7151e-53	1.13587e-48
Pcdh11x	0.924343	0.559	0.056	1.12245e-90	2.70398e-86
Arhgap6	0.924768	0.992	0.941	5.99864e-93	1.44507e-88
Ank3	0.941924	1	0.998	7.87107e-65	1.89614e-60
Lmntd1	0.943441	0.826	0.165	4.39575e-116	1.05894e-111
Gnao1	0.943558	0.869	0.325	9.48816e-99	2.2857e-94
Cald1	0.945917	0.856	0.23	5.42707e-107	1.30738e-102
Rabgap1l	0.947695	1	0.988	4.34418e-92	1.04651e-87
Nfasc	0.949834	0.78	0.024	4.06983e-176	9.80423e-172
Kcnb2	0.961906	0.572	0.066	4.28411e-89	1.03204e-84
Rims1	0.966501	0.648	0.025	2.10036e-137	5.05977e-133
Ncam1	0.974263	0.636	0.095	1.47895e-92	3.56279e-88
Phactr1	0.978319	0.86	0.28	3.90275e-102	9.40172e-98
Csmd1	0.988871	0.449	0.078	2.94885e-53	7.10377e-49
Alcam	0.996015	0.538	0.111	4.50479e-58	1.0852e-53
App	1.01096	0.924	0.414	7.89474e-101	1.90184e-96
Vsnl1	1.01135	0.53	0.008	1.10447e-120	2.66067e-116
Ppm1e	1.01228	0.97	0.708	1.98257e-97	4.77601e-93
Ano3	1.02445	0.665	0.008	5.01866e-158	1.209e-153
Cacna2d2	1.06202	0.78	0.078	9.98745e-140	2.40598e-135
Hcn4	1.0647	0.593	0.014	6.78898e-132	1.63547e-127
Gria1	1.08239	0.682	0.051	5.29269e-128	1.27501e-123
Runx1t1	1.08335	0.911	0.351	7.04655e-107	1.69751e-102
Nhsl2	1.08705	0.703	0.108	5.94193e-105	1.43141e-100
Nrg3	1.08739	0.428	0.002	1.16366e-100	2.80326e-96
B3galt1	1.12188	0.945	0.553	3.39699e-104	8.18335e-100
Cntn2	1.12331	0.703	0.026	1.48697e-152	3.58211e-148
Mast4	1.142	0.987	0.921	1.15298e-95	2.77753e-91
Rbms3	1.1429	0.945	0.54	5.01829e-87	1.20891e-82
Col4a6	1.17768	0.852	0.132	1.39375e-135	3.35753e-131
Dpysl3	1.18266	0.852	0.289	5.66831e-100	1.3655e-95
Slit3	1.19108	0.945	0.613	4.62582e-72	1.11436e-67
Igfbp5	1.2382	0.788	0.239	1.66059e-89	4.00036e-85
Cacnb4	1.24486	0.814	0.075	7.13319e-153	1.71839e-148
Gabrg3	1.24924	0.864	0.377	6.91757e-81	1.66644e-76
Cdk14	1.27248	0.966	0.466	3.17063e-116	7.63804e-112
Tenm3	1.28739	0.78	0.312	1.40492e-75	3.38444e-71
Gria3	1.31972	0.911	0.179	4.32807e-143	1.04263e-138
Etv1	1.32927	0.678	0.165	6.41715e-76	1.54589e-71
Arhgap31	1.3377	0.97	0.472	6.06022e-100	1.45991e-95
Ptprd	1.34267	0.987	0.92	2.9531e-91	7.11402e-87
Sox5	1.34853	0.949	0.534	2.92019e-95	7.03473e-91
Rasgef1b	1.41484	0.936	0.735	6.1515e-74	1.4819e-69
Ryr3	1.42017	0.682	0.286	5.85762e-49	1.4111e-44
Agbl4	1.44379	0.877	0.311	2.94678e-106	7.0988e-102
Tmtc2	1.44688	0.805	0.27	4.79672e-85	1.15553e-80
Tenm4	1.45619	0.551	0.061	4.71116e-85	1.13492e-80
Rgs12	1.48719	0.864	0.179	3.3567e-129	8.08629e-125
Ntm	1.49392	0.903	0.153	4.81007e-149	1.15875e-144
Pde1a	1.55791	0.775	0.121	3.76212e-120	9.06294e-116
Robo1	1.57136	0.614	0.078	3.89796e-94	9.39019e-90
Kctd8	1.64573	0.949	0.694	2.11594e-100	5.0973e-96
Fbn2	1.84606	0.847	0.041	1.8597e-184	4.48002e-180
Grid2	1.91679	0.729	0.076	2.52503e-127	6.08281e-123
Slc24a2	1.94054	0.983	0.462	2.13484e-128	5.14282e-124
Cpne5	1.94076	0.966	0.132	1.76202e-179	4.24471e-175
Lrrc4c	2.00774	0.919	0.342	2.92458e-114	7.04531e-110
Grip1	2.10066	0.945	0.252	4.02287e-140	9.69109e-136
Kirrel3	2.10085	0.89	0.091	6.00607e-168	1.44686e-163
Unc5c	2.30137	0.792	0.081	1.40705e-143	3.38959e-139
Rgs6	2.71635	1	0.979	1.70016e-124	4.09568e-120
Cacna1d	2.73495	0.992	0.331	5.94361e-145	1.43182e-140
Hcn1	3.49952	0.975	0.325	7.42268e-139	1.78812e-134
