# Supplementary material for: Decoding the PITX2-controlled genetic network in atrial fibrillation
Source: JCI Insight. 2022 Jun 8;7(11):e158895. doi: 10.1172/jci.insight.158895 (PMC9221021; doi:10.1172/jci.insight.158895)
Supplement: Supplemental table 3 [file jciinsight-7-158895-s057.xlsx]

## Sheet: GO_AllLists
GeneList	Term	Description	LogP	Log(q-value)	Enrichment	Z-score	#TotalGeneInLibrary	#GeneInGO	#GeneInHitList	#GeneInGOAndHitList	%InGO	STDV %InGO	GeneID	Hits
CM1	GO:0044057	regulation of system process	-8.7	-5.9	4.9	8.2	20638	617	144	21	15	2.9	12154|13506|13511|14167|14219|17131|17260|17540|17896|18158|19735|20927|22249|26556|53419|66402|67888|81907|230899|243764|269587	Bmp10|Dsc2|Dsg2|Fgf12|Ccn2|Smad7|Mef2c|Irag1|Myl4|Nppb|Rgs2|Abcc8|Unc13b|Homer1|Corin|Sln|Tmem100|Tmem108|Nppa|Chrm2|Epb41
CM1	GO:0003012	muscle system process	-7.5	-5	5.6	7.8	20638	412	144	16	11	2.6	12154|13506|13511|14219|17131|17260|17540|17896|17930|18158|19735|20927|26556|66402|230899|243764	Bmp10|Dsc2|Dsg2|Ccn2|Smad7|Mef2c|Irag1|Myl4|Myom2|Nppb|Rgs2|Abcc8|Homer1|Sln|Nppa|Chrm2
CM1	GO:0090257	regulation of muscle system process	-6.8	-4.4	7	8	20638	244	144	12	8.3	2.3	12154|13506|13511|14219|17131|17260|17540|19735|20927|66402|230899|243764	Bmp10|Dsc2|Dsg2|Ccn2|Smad7|Mef2c|Irag1|Rgs2|Abcc8|Sln|Nppa|Chrm2
CM1	GO:0055117	regulation of cardiac muscle contraction	-6.4	-4.1	15	9.6	20638	67	144	7	4.9	1.8	12154|13506|13511|14219|17131|19735|230899	Bmp10|Dsc2|Dsg2|Ccn2|Smad7|Rgs2|Nppa
CM1	GO:0008015	blood circulation	-6.3	-4	4.5	6.8	20638	505	144	16	11	2.6	11600|12154|13506|13511|14219|17131|17540|17896|18158|19735|20927|53419|78286|213435|230899|243764	Angpt1|Bmp10|Dsc2|Dsg2|Ccn2|Smad7|Irag1|Myl4|Nppb|Rgs2|Abcc8|Corin|Nav2|Mylk3|Nppa|Chrm2
CM1	GO:0003013	circulatory system process	-6	-3.8	4.3	6.5	20638	533	144	16	11	2.6	11600|12154|13506|13511|14219|17131|17540|17896|18158|19735|20927|53419|78286|213435|230899|243764	Angpt1|Bmp10|Dsc2|Dsg2|Ccn2|Smad7|Irag1|Myl4|Nppb|Rgs2|Abcc8|Corin|Nav2|Mylk3|Nppa|Chrm2
CM1	GO:0006936	muscle contraction	-5.8	-3.6	5.7	6.9	20638	303	144	12	8.3	2.3	12154|13506|13511|14219|17131|17540|17896|17930|19735|26556|230899|243764	Bmp10|Dsc2|Dsg2|Ccn2|Smad7|Irag1|Myl4|Myom2|Rgs2|Homer1|Nppa|Chrm2
CM1	GO:0006937	regulation of muscle contraction	-5.8	-3.6	8.2	7.6	20638	157	144	9	6.2	2	12154|13506|13511|14219|17131|17540|19735|230899|243764	Bmp10|Dsc2|Dsg2|Ccn2|Smad7|Irag1|Rgs2|Nppa|Chrm2
CM1	GO:0006942	regulation of striated muscle contraction	-5.7	-3.6	12	8.5	20638	83	144	7	4.9	1.8	12154|13506|13511|14219|17131|19735|230899	Bmp10|Dsc2|Dsg2|Ccn2|Smad7|Rgs2|Nppa
CM1	GO:0071363	cellular response to growth factor stimulus	-5.7	-3.5	3.8	6.1	20638	633	144	17	12	2.7	11600|12154|13869|14167|14169|14219|16001|17131|17260|20851|21416|29875|52662|67888|81907|98878|216190	Angpt1|Bmp10|Erbb4|Fgf12|Fgf14|Ccn2|Igf1r|Smad7|Mef2c|Stat5b|Tcf7l2|Iqgap1|Ldlrad4|Tmem100|Tmem108|Ehd4|Appl2
CM1	GO:0006941	striated muscle contraction	-5.6	-3.4	7.7	7.3	20638	167	144	9	6.2	2	12154|13506|13511|14219|17131|17896|19735|26556|230899	Bmp10|Dsc2|Dsg2|Ccn2|Smad7|Myl4|Rgs2|Homer1|Nppa
CM1	GO:0070848	response to growth factor	-5.5	-3.4	3.8	6	20638	647	144	17	12	2.7	11600|12154|13869|14167|14169|14219|16001|17131|17260|20851|21416|29875|52662|67888|81907|98878|216190	Angpt1|Bmp10|Erbb4|Fgf12|Fgf14|Ccn2|Igf1r|Smad7|Mef2c|Stat5b|Tcf7l2|Iqgap1|Ldlrad4|Tmem100|Tmem108|Ehd4|Appl2
CM1	GO:0060048	cardiac muscle contraction	-5.5	-3.4	8.9	7.5	20638	129	144	8	5.6	1.9	12154|13506|13511|14219|17131|17896|19735|230899	Bmp10|Dsc2|Dsg2|Ccn2|Smad7|Myl4|Rgs2|Nppa
CM1	GO:0034765	regulation of ion transmembrane transport	-5.4	-3.4	3.9	6	20638	588	144	16	11	2.6	12314|13869|14167|14169|16519|17260|19735|20927|24012|26556|66402|75607|170738|216190|230899|381812	Calm2|Erbb4|Fgf12|Fgf14|Kcnj3|Mef2c|Rgs2|Abcc8|Rgs7|Homer1|Sln|Wnk2|Kcnh7|Appl2|Nppa|Cracr2a
CM1	GO:0034762	regulation of transmembrane transport	-5.4	-3.3	3.9	5.9	20638	592	144	16	11	2.6	12314|13869|14167|14169|16519|17260|19735|20927|24012|26556|66402|75607|170738|216190|230899|381812	Calm2|Erbb4|Fgf12|Fgf14|Kcnj3|Mef2c|Rgs2|Abcc8|Rgs7|Homer1|Sln|Wnk2|Kcnh7|Appl2|Nppa|Cracr2a
CM1	GO:0034330	cell junction organization	-5.2	-3.2	3.4	5.7	20638	758	144	18	12	2.8	13511|13837|13838|13869|16001|17131|17260|20927|22249|23836|26556|29875|67533|81907|216028|225341|227937|233765	Dsg2|Epha3|Epha4|Erbb4|Igf1r|Smad7|Mef2c|Abcc8|Unc13b|Cdh20|Homer1|Iqgap1|Ppfibp1|Tmem108|Lrrtm3|Lims2|Pkp4|Plekha7
CM1	GO:0098655	cation transmembrane transport	-5.2	-3.2	3.4	5.6	20638	762	144	18	12	2.8	12314|14167|14169|16519|17260|19735|20927|21366|24012|26556|58800|66402|67473|72160|75607|170738|230899|381812	Calm2|Fgf12|Fgf14|Kcnj3|Mef2c|Rgs2|Abcc8|Slc6a6|Rgs7|Homer1|Trpm7|Sln|Slc47a1|Tmem163|Wnk2|Kcnh7|Nppa|Cracr2a
CM1	GO:0008016	regulation of heart contraction	-5.2	-3.2	6.9	6.8	20638	187	144	9	6.2	2	12154|13506|13511|14219|17131|17896|19735|230899|243764	Bmp10|Dsc2|Dsg2|Ccn2|Smad7|Myl4|Rgs2|Nppa|Chrm2
CM1	GO:1904062	regulation of cation transmembrane transport	-4.9	-3	4.6	5.9	20638	371	144	12	8.3	2.3	12314|14167|14169|17260|19735|20927|24012|26556|66402|75607|230899|381812	Calm2|Fgf12|Fgf14|Mef2c|Rgs2|Abcc8|Rgs7|Homer1|Sln|Wnk2|Nppa|Cracr2a
CM1	GO:0048738	cardiac muscle tissue development	-4.8	-2.9	5.5	6.1	20638	262	144	10	6.9	2.1	11600|12154|13511|13869|17131|17260|19735|21388|213435|218772	Angpt1|Bmp10|Dsg2|Erbb4|Smad7|Mef2c|Rgs2|Tbx5|Mylk3|Rarb
CM1	GO:0007169	transmembrane receptor protein tyrosine kinase signaling pathway	-4.7	-2.9	3.6	5.4	20638	594	144	15	10	2.5	11600|13837|13838|13869|14167|14169|14219|16001|20851|21416|29875|81907|216233|225608|230899	Angpt1|Epha3|Epha4|Erbb4|Fgf12|Fgf14|Ccn2|Igf1r|Stat5b|Tcf7l2|Iqgap1|Tmem108|Socs2|Sh3tc2|Nppa
CM1	GO:0032412	regulation of ion transmembrane transporter activity	-4.7	-2.9	5.4	6	20638	266	144	10	6.9	2.1	12314|14167|14169|17260|20927|26556|66402|75607|230899|381812	Calm2|Fgf12|Fgf14|Mef2c|Abcc8|Homer1|Sln|Wnk2|Nppa|Cracr2a
CM1	GO:0014706	striated muscle tissue development	-4.7	-2.9	4.1	5.6	20638	455	144	13	9	2.4	11600|12154|13511|13869|17131|17260|19735|21388|21416|26556|213435|218772|226041	Angpt1|Bmp10|Dsg2|Erbb4|Smad7|Mef2c|Rgs2|Tbx5|Tcf7l2|Homer1|Mylk3|Rarb|Pgm5
CM1	GO:0022898	regulation of transmembrane transporter activity	-4.6	-2.8	5.2	5.9	20638	277	144	10	6.9	2.1	12314|14167|14169|17260|20927|26556|66402|75607|230899|381812	Calm2|Fgf12|Fgf14|Mef2c|Abcc8|Homer1|Sln|Wnk2|Nppa|Cracr2a
CM1	GO:0060452	positive regulation of cardiac muscle contraction	-4.6	-2.8	48	12	20638	9	144	3	2.1	1.2	14219|19735|230899	Ccn2|Rgs2|Nppa
CM1	GO:0003299	muscle hypertrophy in response to stress	-4.5	-2.7	22	9	20638	26	144	4	2.8	1.4	12154|17260|18158|230899	Bmp10|Mef2c|Nppb|Nppa
CM1	GO:0014898	cardiac muscle hypertrophy in response to stress	-4.5	-2.7	22	9	20638	26	144	4	2.8	1.4	12154|17260|18158|230899	Bmp10|Mef2c|Nppb|Nppa
CM1	GO:0060537	muscle tissue development	-4.5	-2.7	3.9	5.4	20638	479	144	13	9	2.4	11600|12154|13511|13869|17131|17260|19735|21388|21416|26556|213435|218772|226041	Angpt1|Bmp10|Dsg2|Erbb4|Smad7|Mef2c|Rgs2|Tbx5|Tcf7l2|Homer1|Mylk3|Rarb|Pgm5
CM1	GO:0060047	heart contraction	-4.5	-2.7	5.7	5.9	20638	228	144	9	6.2	2	12154|13506|13511|14219|17131|17896|19735|230899|243764	Bmp10|Dsc2|Dsg2|Ccn2|Smad7|Myl4|Rgs2|Nppa|Chrm2
CM1	GO:0014887	cardiac muscle adaptation	-4.5	-2.7	21	8.8	20638	27	144	4	2.8	1.4	12154|17260|18158|230899	Bmp10|Mef2c|Nppb|Nppa
CM1	GO:0032409	regulation of transporter activity	-4.4	-2.7	5	5.7	20638	288	144	10	6.9	2.1	12314|14167|14169|17260|20927|26556|66402|75607|230899|381812	Calm2|Fgf12|Fgf14|Mef2c|Abcc8|Homer1|Sln|Wnk2|Nppa|Cracr2a
CM1	GO:0060297	regulation of sarcomere organization	-4.4	-2.7	43	11	20638	10	144	3	2.1	1.2	12154|17260|213435	Bmp10|Mef2c|Mylk3
CM1	GO:2001257	regulation of cation channel activity	-4.4	-2.7	6.4	6.1	20638	180	144	8	5.6	1.9	12314|14167|14169|17260|20927|26556|230899|381812	Calm2|Fgf12|Fgf14|Mef2c|Abcc8|Homer1|Nppa|Cracr2a
CM1	GO:0007507	heart development	-4.4	-2.7	3.4	5.1	20638	637	144	15	10	2.5	11492|11600|12154|13511|13837|13869|17131|17260|19735|20564|21388|67888|108154|213435|218772	Adam19|Angpt1|Bmp10|Dsg2|Epha3|Erbb4|Smad7|Mef2c|Rgs2|Slit3|Tbx5|Tmem100|Adamts6|Mylk3|Rarb
CM1	GO:0060045	positive regulation of cardiac muscle cell proliferation	-4.4	-2.7	20	8.6	20638	28	144	4	2.8	1.4	12154|13869|17260|21388	Bmp10|Erbb4|Mef2c|Tbx5
CM1	GO:0003015	heart process	-4.4	-2.6	5.4	5.8	20638	237	144	9	6.2	2	12154|13506|13511|14219|17131|17896|19735|230899|243764	Bmp10|Dsc2|Dsg2|Ccn2|Smad7|Myl4|Rgs2|Nppa|Chrm2
CM1	GO:0033002	muscle cell proliferation	-4.2	-2.5	5.3	5.6	20638	245	144	9	6.2	2	11600|12154|13869|16001|17260|18158|20851|21388|21416	Angpt1|Bmp10|Erbb4|Igf1r|Mef2c|Nppb|Stat5b|Tbx5|Tcf7l2
CM1	mmu04371	Apelin signaling pathway	-4.2	-2.5	7.1	6.1	20638	142	144	7	4.9	1.8	12314|14219|14702|17260|17896|108099|213435	Calm2|Ccn2|Gng2|Mef2c|Myl4|Prkag2|Mylk3
CM1	GO:1903522	regulation of blood circulation	-4.2	-2.5	5.1	5.5	20638	251	144	9	6.2	2	12154|13506|13511|14219|17131|17896|19735|230899|243764	Bmp10|Dsc2|Dsg2|Ccn2|Smad7|Myl4|Rgs2|Nppa|Chrm2
CM1	GO:0043087	regulation of GTPase activity	-4.1	-2.4	4.5	5.3	20638	318	144	10	6.9	2.1	13837|13838|16403|24012|29875|57915|76795|210789|227937|231532	Epha3|Epha4|Itga6|Rgs7|Iqgap1|Tbc1d1|Tbc1d9b|Tbc1d4|Pkp4|Arhgap24
CM1	WP2841	Focal Adhesion-PI3K-Akt-mTOR-signaling pathway	-4	-2.4	4.5	5.2	20638	322	144	10	6.9	2.1	11600|14167|14169|14702|16001|16403|57915|59021|208647|243764	Angpt1|Fgf12|Fgf14|Gng2|Igf1r|Itga6|Tbc1d1|Rab2a|Creb3l2|Chrm2
CM1	GO:0044557	relaxation of smooth muscle	-4	-2.4	33	9.7	20638	13	144	3	2.1	1.2	17540|19735|20927	Irag1|Rgs2|Abcc8
CM1	R-MMU-112316	Neuronal System	-4	-2.4	4.4	5.2	20638	323	144	10	6.9	2.1	12314|14702|16519|20927|22249|26556|67533|170738|216028|269587	Calm2|Gng2|Kcnj3|Abcc8|Unc13b|Homer1|Ppfibp1|Kcnh7|Lrrtm3|Epb41
CM1	GO:0000165	MAPK cascade	-4	-2.4	3	4.7	20638	768	144	16	11	2.6	11600|13838|13869|14167|14169|14219|16001|17196|17260|19735|29875|70097|75607|99470|230899|381812	Angpt1|Epha4|Erbb4|Fgf12|Fgf14|Ccn2|Igf1r|Mbp|Mef2c|Rgs2|Iqgap1|Sash1|Wnk2|Magi3|Nppa|Cracr2a
CM1	ko04921	Oxytocin signaling pathway	-4	-2.4	6.6	5.8	20638	153	144	7	4.9	1.8	12314|16519|17260|19735|108099|213435|227541	Calm2|Kcnj3|Mef2c|Rgs2|Prkag2|Mylk3|Camk1d
CM1	GO:0090075	relaxation of muscle	-3.9	-2.3	16	7.5	20638	36	144	4	2.8	1.4	17540|19735|20927|66402	Irag1|Rgs2|Abcc8|Sln
CM1	mmu04921	Oxytocin signaling pathway	-3.9	-2.3	6.4	5.7	20638	156	144	7	4.9	1.8	12314|16519|17260|19735|108099|213435|227541	Calm2|Kcnj3|Mef2c|Rgs2|Prkag2|Mylk3|Camk1d
CM1	GO:0045989	positive regulation of striated muscle contraction	-3.9	-2.3	31	9.3	20638	14	144	3	2.1	1.2	14219|19735|230899	Ccn2|Rgs2|Nppa
CM1	GO:0040013	negative regulation of locomotion	-3.9	-2.3	4.3	5.1	20638	332	144	10	6.9	2.1	12154|13869|17260|20927|21388|52662|105171|110532|242608|260315	Bmp10|Erbb4|Mef2c|Abcc8|Tbx5|Ldlrad4|Arrdc3|Adarb1|Podn|Nav3
CM1	GO:0045216	cell-cell junction organization	-3.9	-2.3	5.4	5.4	20638	211	144	8	5.6	1.9	13511|13838|17131|20927|23836|225341|227937|233765	Dsg2|Epha4|Smad7|Abcc8|Cdh20|Lims2|Pkp4|Plekha7
CM1	GO:0048589	developmental growth	-3.8	-2.2	2.9	4.5	20638	799	144	16	11	2.6	12154|13869|16001|17131|17260|19735|20564|20851|21388|21416|29875|81907|110532|216233|218772|329252	Bmp10|Erbb4|Igf1r|Smad7|Mef2c|Rgs2|Slit3|Stat5b|Tbx5|Tcf7l2|Iqgap1|Tmem108|Adarb1|Socs2|Rarb|Lgr6
CM1	GO:0032970	regulation of actin filament-based process	-3.8	-2.2	3.8	4.9	20638	411	144	11	7.6	2.2	12154|13506|13511|13837|13860|14219|17260|18484|29875|65970|213435	Bmp10|Dsc2|Dsg2|Epha3|Eps8|Ccn2|Mef2c|Pam|Iqgap1|Lima1|Mylk3
CM1	GO:0030036	actin cytoskeleton organization	-3.8	-2.2	3	4.6	20638	717	144	15	10	2.5	12154|13837|13860|14219|17260|18484|29875|58800|65970|71409|76441|213435|216565|226041|269587	Bmp10|Epha3|Eps8|Ccn2|Mef2c|Pam|Iqgap1|Trpm7|Lima1|Fmnl2|Daam2|Mylk3|Ehbp1|Pgm5|Epb41
CM1	GO:0030336	negative regulation of cell migration	-3.8	-2.2	4.5	5	20638	284	144	9	6.2	2	12154|13869|17260|20927|21388|52662|110532|242608|260315	Bmp10|Erbb4|Mef2c|Abcc8|Tbx5|Ldlrad4|Adarb1|Podn|Nav3
CM1	ko04022	cGMP-PKG signaling pathway	-3.7	-2.2	6	5.4	20638	168	144	7	4.9	1.8	12314|17260|17540|18158|19735|208647|213435	Calm2|Mef2c|Irag1|Nppb|Rgs2|Creb3l2|Mylk3
CM1	mmu04022	cGMP-PKG signaling pathway	-3.7	-2.2	6	5.4	20638	168	144	7	4.9	1.8	12314|17260|17540|18158|19735|208647|213435	Calm2|Mef2c|Irag1|Nppb|Rgs2|Creb3l2|Mylk3
CM1	GO:0046620	regulation of organ growth	-3.7	-2.1	7.1	5.6	20638	121	144	6	4.2	1.7	12154|13869|17260|19735|21388|21416	Bmp10|Erbb4|Mef2c|Rgs2|Tbx5|Tcf7l2
CM1	GO:0055012	ventricular cardiac muscle cell differentiation	-3.7	-2.1	25	8.4	20638	17	144	3	2.1	1.2	12154|17260|218772	Bmp10|Mef2c|Rarb
CM1	GO:0008543	fibroblast growth factor receptor signaling pathway	-3.7	-2.1	9.2	6.1	20638	78	144	5	3.5	1.5	14167|14169|14219|21416|29875	Fgf12|Fgf14|Ccn2|Tcf7l2|Iqgap1
CM1	GO:1901381	positive regulation of potassium ion transmembrane transport	-3.6	-2.1	13	6.8	20638	43	144	4	2.8	1.4	20927|24012|75607|230899	Abcc8|Rgs7|Wnk2|Nppa
CM1	GO:0055023	positive regulation of cardiac muscle tissue growth	-3.6	-2.1	13	6.8	20638	43	144	4	2.8	1.4	12154|13869|17260|21388	Bmp10|Erbb4|Mef2c|Tbx5
CM1	GO:0055021	regulation of cardiac muscle tissue growth	-3.6	-2.1	9	6	20638	80	144	5	3.5	1.5	12154|13869|17260|19735|21388	Bmp10|Erbb4|Mef2c|Rgs2|Tbx5
CM1	GO:0014855	striated muscle cell proliferation	-3.6	-2.1	9	6	20638	80	144	5	3.5	1.5	11600|12154|13869|17260|21388	Angpt1|Bmp10|Erbb4|Mef2c|Tbx5
CM1	GO:2000146	negative regulation of cell motility	-3.6	-2.1	4.3	4.9	20638	297	144	9	6.2	2	12154|13869|17260|20927|21388|52662|110532|242608|260315	Bmp10|Erbb4|Mef2c|Abcc8|Tbx5|Ldlrad4|Adarb1|Podn|Nav3
CM1	GO:0035633	maintenance of blood-brain barrier	-3.6	-2.1	24	8.1	20638	18	144	3	2.1	1.2	11600|17196|20927	Angpt1|Mbp|Abcc8
CM1	GO:0007254	JNK cascade	-3.6	-2	5.6	5.2	20638	180	144	7	4.9	1.8	14167|14169|14219|16001|99470|230899|381812	Fgf12|Fgf14|Ccn2|Igf1r|Magi3|Nppa|Cracr2a
CM1	GO:0060421	positive regulation of heart growth	-3.5	-2	12	6.5	20638	46	144	4	2.8	1.4	12154|13869|17260|21388	Bmp10|Erbb4|Mef2c|Tbx5
CM1	GO:0051403	stress-activated MAPK cascade	-3.5	-2	4.8	4.9	20638	241	144	8	5.6	1.9	14167|14169|14219|16001|70097|99470|230899|381812	Fgf12|Fgf14|Ccn2|Igf1r|Sash1|Magi3|Nppa|Cracr2a
CM1	GO:0051271	negative regulation of cellular component movement	-3.5	-2	4.2	4.7	20638	306	144	9	6.2	2	12154|13869|17260|20927|21388|52662|110532|242608|260315	Bmp10|Erbb4|Mef2c|Abcc8|Tbx5|Ldlrad4|Adarb1|Podn|Nav3
CM1	GO:1901019	regulation of calcium ion transmembrane transporter activity	-3.5	-2	8.3	5.7	20638	86	144	5	3.5	1.5	12314|14169|66402|230899|381812	Calm2|Fgf14|Sln|Nppa|Cracr2a
CM1	GO:0043549	regulation of kinase activity	-3.5	-2	2.8	4.2	20638	774	144	15	10	2.5	11600|12759|13837|13838|13869|16001|19735|29875|69726|70097|73137|99470|108099|110532|230899	Angpt1|Clu|Epha3|Epha4|Erbb4|Igf1r|Rgs2|Iqgap1|Smyd3|Sash1|Prrc1|Magi3|Prkag2|Adarb1|Nppa
CM1	GO:0042391	regulation of membrane potential	-3.5	-2	3.5	4.5	20638	453	144	11	7.6	2.2	13506|13511|14167|14169|17131|17260|22249|24012|81907|170738|230899	Dsc2|Dsg2|Fgf12|Fgf14|Smad7|Mef2c|Unc13b|Rgs7|Tmem108|Kcnh7|Nppa
CM1	GO:1902004	positive regulation of amyloid-beta formation	-3.5	-2	21	7.7	20638	20	144	3	2.1	1.2	12759|13838|216028	Clu|Epha4|Lrrtm3
CM1	GO:0014888	striated muscle adaptation	-3.4	-1.9	12	6.3	20638	49	144	4	2.8	1.4	12154|17260|18158|230899	Bmp10|Mef2c|Nppb|Nppa
CM1	GO:0060420	regulation of heart growth	-3.4	-1.9	8.1	5.6	20638	88	144	5	3.5	1.5	12154|13869|17260|19735|21388	Bmp10|Erbb4|Mef2c|Rgs2|Tbx5
CM1	GO:0051345	positive regulation of hydrolase activity	-3.4	-1.9	3.2	4.3	20638	537	144	12	8.3	2.3	13838|14219|16403|17196|17260|17896|24012|57915|76795|210789|227937|231532	Epha4|Ccn2|Itga6|Mbp|Mef2c|Myl4|Rgs7|Tbc1d1|Tbc1d9b|Tbc1d4|Pkp4|Arhgap24
CM1	GO:0034332	adherens junction organization	-3.4	-1.9	11	6.1	20638	51	144	4	2.8	1.4	13838|17131|23836|233765	Epha4|Smad7|Cdh20|Plekha7
CM1	GO:0051146	striated muscle cell differentiation	-3.4	-1.9	4	4.6	20638	322	144	9	6.2	2	12154|17260|19735|21388|26556|69726|213435|218772|226041	Bmp10|Mef2c|Rgs2|Tbx5|Homer1|Smyd3|Mylk3|Rarb|Pgm5
CM1	GO:0031098	stress-activated protein kinase signaling cascade	-3.3	-1.9	4.5	4.7	20638	257	144	8	5.6	1.9	14167|14169|14219|16001|70097|99470|230899|381812	Fgf12|Fgf14|Ccn2|Igf1r|Sash1|Magi3|Nppa|Cracr2a
CM1	GO:0003205	cardiac chamber development	-3.3	-1.9	5.1	4.9	20638	196	144	7	4.9	1.8	12154|17131|17260|20564|21388|108154|218772	Bmp10|Smad7|Mef2c|Slit3|Tbx5|Adamts6|Rarb
CM1	GO:0043268	positive regulation of potassium ion transport	-3.3	-1.9	11	6.1	20638	52	144	4	2.8	1.4	20927|24012|75607|230899	Abcc8|Rgs7|Wnk2|Nppa
CM1	GO:0060043	regulation of cardiac muscle cell proliferation	-3.3	-1.9	11	6.1	20638	52	144	4	2.8	1.4	12154|13869|17260|21388	Bmp10|Erbb4|Mef2c|Tbx5
CM1	GO:0008285	negative regulation of cell population proliferation	-3.3	-1.9	2.8	4.1	20638	713	144	14	9.7	2.5	13869|16854|17131|17260|18158|20564|20927|21388|75607|110532|216190|218772|225341|242608	Erbb4|Lgals3|Smad7|Mef2c|Nppb|Slit3|Abcc8|Tbx5|Wnk2|Adarb1|Appl2|Rarb|Lims2|Podn
CM1	GO:0055007	cardiac muscle cell differentiation	-3.3	-1.9	6	5	20638	143	144	6	4.2	1.7	12154|17260|19735|21388|213435|218772	Bmp10|Mef2c|Rgs2|Tbx5|Mylk3|Rarb
CM1	GO:0044344	cellular response to fibroblast growth factor stimulus	-3.3	-1.9	7.6	5.4	20638	94	144	5	3.5	1.5	14167|14169|14219|21416|29875	Fgf12|Fgf14|Ccn2|Tcf7l2|Iqgap1
CM1	GO:0045926	negative regulation of growth	-3.3	-1.8	4.3	4.6	20638	264	144	8	5.6	1.9	12154|18158|19735|20564|21388|21416|216233|230899	Bmp10|Nppb|Rgs2|Slit3|Tbx5|Tcf7l2|Socs2|Nppa
CM1	GO:0048638	regulation of developmental growth	-3.3	-1.8	3.6	4.3	20638	403	144	10	6.9	2.1	12154|13869|16001|17131|17260|19735|20851|21388|21416|216233	Bmp10|Erbb4|Igf1r|Smad7|Mef2c|Rgs2|Stat5b|Tbx5|Tcf7l2|Socs2
CM1	GO:0071774	response to fibroblast growth factor	-3.2	-1.8	7.5	5.3	20638	96	144	5	3.5	1.5	14167|14169|14219|21416|29875	Fgf12|Fgf14|Ccn2|Tcf7l2|Iqgap1
CM1	GO:0003206	cardiac chamber morphogenesis	-3.2	-1.8	5.8	4.9	20638	149	144	6	4.2	1.7	12154|17131|17260|20564|21388|218772	Bmp10|Smad7|Mef2c|Slit3|Tbx5|Rarb
CM1	GO:0031032	actomyosin structure organization	-3.2	-1.8	4.8	4.6	20638	208	144	7	4.9	1.8	12154|14219|17260|58800|213435|226041|269587	Bmp10|Ccn2|Mef2c|Trpm7|Mylk3|Pgm5|Epb41
CM1	GO:0055001	muscle cell development	-3.2	-1.8	4.8	4.6	20638	210	144	7	4.9	1.8	12154|17260|19735|26556|69726|213435|226041	Bmp10|Mef2c|Rgs2|Homer1|Smyd3|Mylk3|Pgm5
CM1	GO:0035265	organ growth	-3.2	-1.8	4.8	4.6	20638	210	144	7	4.9	1.8	12154|13869|17260|19735|21388|21416|218772	Bmp10|Erbb4|Mef2c|Rgs2|Tbx5|Tcf7l2|Rarb
CM1	WP385	Myometrial Relaxation and Contraction Pathways	-3.2	-1.7	5.7	4.8	20638	152	144	6	4.2	1.7	14702|17896|19735|24012|53419|381489	Gng2|Myl4|Rgs2|Rgs7|Corin|Rxfp1
CM1	ko04151	PI3K-Akt signaling pathway	-3.1	-1.7	3.7	4.3	20638	346	144	9	6.2	2	11600|14167|14169|14702|16001|16403|170755|208647|243764	Angpt1|Fgf12|Fgf14|Gng2|Igf1r|Itga6|Sgk3|Creb3l2|Chrm2
CM1	GO:0046622	positive regulation of organ growth	-3.1	-1.7	9.7	5.6	20638	59	144	4	2.8	1.4	12154|13869|17260|21388	Bmp10|Erbb4|Mef2c|Tbx5
CM1	GO:1902993	positive regulation of amyloid precursor protein catabolic process	-3.1	-1.7	17	6.6	20638	26	144	3	2.1	1.2	12759|13838|216028	Clu|Epha4|Lrrtm3
CM1	GO:0003300	cardiac muscle hypertrophy	-3.1	-1.7	7	5.1	20638	103	144	5	3.5	1.5	12154|17260|18158|19735|230899	Bmp10|Mef2c|Nppb|Rgs2|Nppa
CM1	GO:0006816	calcium ion transport	-3.1	-1.7	3.4	4.2	20638	423	144	10	6.9	2.1	12314|14169|14219|16854|26556|58800|66402|230899|269587|381812	Calm2|Fgf14|Ccn2|Lgals3|Homer1|Trpm7|Sln|Nppa|Epb41|Cracr2a
CM1	GO:0051924	regulation of calcium ion transport	-3.1	-1.7	4.1	4.4	20638	281	144	8	5.6	1.9	12314|14169|16854|26556|66402|230899|269587|381812	Calm2|Fgf14|Lgals3|Homer1|Sln|Nppa|Epb41|Cracr2a
CM1	GO:0003007	heart morphogenesis	-3.1	-1.7	4.1	4.4	20638	281	144	8	5.6	1.9	11600|12154|17131|17260|20564|21388|67888|218772	Angpt1|Bmp10|Smad7|Mef2c|Slit3|Tbx5|Tmem100|Rarb
CM1	GO:0042987	amyloid precursor protein catabolic process	-3.1	-1.7	9.6	5.6	20638	60	144	4	2.8	1.4	11492|12759|13838|216028	Adam19|Clu|Epha4|Lrrtm3
CM1	GO:0030001	metal ion transport	-3.1	-1.7	3.1	4.1	20638	503	144	11	7.6	2.2	12314|14169|14219|16854|26556|58800|66402|72160|230899|269587|381812	Calm2|Fgf14|Ccn2|Lgals3|Homer1|Trpm7|Sln|Tmem163|Nppa|Epb41|Cracr2a
CM1	GO:0061448	connective tissue development	-3.1	-1.7	4.1	4.3	20638	282	144	8	5.6	1.9	12154|14219|17131|17260|105171|208647|218772|381489	Bmp10|Ccn2|Smad7|Mef2c|Arrdc3|Creb3l2|Rarb|Rxfp1
CM1	GO:0038083	peptidyl-tyrosine autophosphorylation	-3.1	-1.7	16	6.5	20638	27	144	3	2.1	1.2	13869|16001|29875	Erbb4|Igf1r|Iqgap1
CM1	GO:0048639	positive regulation of developmental growth	-3.1	-1.7	4.6	4.5	20638	218	144	7	4.9	1.8	12154|13869|16001|17131|17260|20851|21388	Bmp10|Erbb4|Igf1r|Smad7|Mef2c|Stat5b|Tbx5
CM1	mmu04151	PI3K-Akt signaling pathway	-3.1	-1.7	3.6	4.2	20638	354	144	9	6.2	2	11600|14167|14169|14702|16001|16403|170755|208647|243764	Angpt1|Fgf12|Fgf14|Gng2|Igf1r|Itga6|Sgk3|Creb3l2|Chrm2
CM1	GO:0019935	cyclic-nucleotide-mediated signaling	-3.1	-1.7	6.8	5	20638	106	144	5	3.5	1.5	17237|17540|18158|19735|230899	Mgrn1|Irag1|Nppb|Rgs2|Nppa
CM1	GO:0001933	negative regulation of protein phosphorylation	-3	-1.7	3.6	4.2	20638	356	144	9	6.2	2	11600|16001|17131|19735|52662|69726|108099|110532|230899	Angpt1|Igf1r|Smad7|Rgs2|Ldlrad4|Smyd3|Prkag2|Adarb1|Nppa
CM1	GO:0098662	inorganic cation transmembrane transport	-3	-1.7	2.8	3.9	20638	675	144	13	9	2.4	12314|14167|14169|16519|20927|21366|24012|66402|72160|75607|170738|230899|381812	Calm2|Fgf12|Fgf14|Kcnj3|Abcc8|Slc6a6|Rgs7|Sln|Tmem163|Wnk2|Kcnh7|Nppa|Cracr2a
CM1	GO:0045859	regulation of protein kinase activity	-3	-1.7	2.8	3.9	20638	675	144	13	9	2.4	11600|12759|13838|16001|19735|29875|69726|70097|73137|99470|108099|110532|230899	Angpt1|Clu|Epha4|Igf1r|Rgs2|Iqgap1|Smyd3|Sash1|Prrc1|Magi3|Prkag2|Adarb1|Nppa
CM1	GO:0010976	positive regulation of neuron projection development	-3	-1.7	4.6	4.5	20638	220	144	7	4.9	1.8	13837|16001|16403|19735|29875|208647|227541	Epha3|Igf1r|Itga6|Rgs2|Iqgap1|Creb3l2|Camk1d
CM1	GO:0051347	positive regulation of transferase activity	-3	-1.7	2.9	3.9	20638	592	144	12	8.3	2.3	11600|12759|13837|13838|13869|16001|29875|70097|73137|99470|105171|108099	Angpt1|Clu|Epha3|Epha4|Erbb4|Igf1r|Iqgap1|Sash1|Prrc1|Magi3|Arrdc3|Prkag2
CM1	GO:0003229	ventricular cardiac muscle tissue development	-3	-1.7	9.2	5.5	20638	62	144	4	2.8	1.4	12154|13511|17131|21388	Bmp10|Dsg2|Smad7|Tbx5
CM1	GO:0014897	striated muscle hypertrophy	-3	-1.7	6.7	5	20638	107	144	5	3.5	1.5	12154|17260|18158|19735|230899	Bmp10|Mef2c|Nppb|Rgs2|Nppa
CM1	GO:0003018	vascular process in circulatory system	-3	-1.7	4.5	4.4	20638	221	144	7	4.9	1.8	11600|17540|18158|19735|20927|213435|230899	Angpt1|Irag1|Nppb|Rgs2|Abcc8|Mylk3|Nppa
CM1	GO:0033674	positive regulation of kinase activity	-3	-1.7	3.1	4	20638	512	144	11	7.6	2.2	11600|12759|13837|13838|13869|16001|29875|70097|73137|99470|108099	Angpt1|Clu|Epha3|Epha4|Erbb4|Igf1r|Iqgap1|Sash1|Prrc1|Magi3|Prkag2
CM1	GO:0060485	mesenchyme development	-3	-1.7	4	4.3	20638	288	144	8	5.6	1.9	13837|13869|17131|17260|21388|21416|52662|67888	Epha3|Erbb4|Smad7|Mef2c|Tbx5|Tcf7l2|Ldlrad4|Tmem100
CM1	GO:0031346	positive regulation of cell projection organization	-3	-1.7	3.3	4	20638	436	144	10	6.9	2.1	13837|13838|13860|16001|16403|19735|19888|29875|208647|227541	Epha3|Epha4|Eps8|Igf1r|Itga6|Rgs2|Rp1|Iqgap1|Creb3l2|Camk1d
CM1	GO:0055017	cardiac muscle tissue growth	-3	-1.6	6.6	4.9	20638	109	144	5	3.5	1.5	12154|13869|17260|19735|21388	Bmp10|Erbb4|Mef2c|Rgs2|Tbx5
CM1	GO:0014896	muscle hypertrophy	-3	-1.6	6.6	4.9	20638	109	144	5	3.5	1.5	12154|17260|18158|19735|230899	Bmp10|Mef2c|Nppb|Rgs2|Nppa
CM1	GO:0060038	cardiac muscle cell proliferation	-3	-1.6	9	5.3	20638	64	144	4	2.8	1.4	12154|13869|17260|21388	Bmp10|Erbb4|Mef2c|Tbx5
CM1	GO:0010959	regulation of metal ion transport	-3	-1.6	3.9	4.2	20638	292	144	8	5.6	1.9	12314|14169|16854|26556|66402|230899|269587|381812	Calm2|Fgf14|Lgals3|Homer1|Sln|Nppa|Epb41|Cracr2a
CM1	GO:0032956	regulation of actin cytoskeleton organization	-3	-1.6	3.5	4.1	20638	365	144	9	6.2	2	12154|13837|13860|14219|17260|18484|29875|65970|213435	Bmp10|Epha3|Eps8|Ccn2|Mef2c|Pam|Iqgap1|Lima1|Mylk3
CM1	GO:0061061	muscle structure development	-3	-1.6	2.7	3.8	20638	688	144	13	9	2.4	11600|12154|17131|17260|19735|21388|21416|26556|69726|110532|213435|218772|226041	Angpt1|Bmp10|Smad7|Mef2c|Rgs2|Tbx5|Tcf7l2|Homer1|Smyd3|Adarb1|Mylk3|Rarb|Pgm5
CM1	GO:0002062	chondrocyte differentiation	-3	-1.6	6.5	4.8	20638	111	144	5	3.5	1.5	14219|17131|17260|208647|218772	Ccn2|Smad7|Mef2c|Creb3l2|Rarb
CM1	GO:0043547	positive regulation of GTPase activity	-3	-1.6	4.4	4.3	20638	228	144	7	4.9	1.8	16403|24012|57915|76795|210789|227937|231532	Itga6|Rgs7|Tbc1d1|Tbc1d9b|Tbc1d4|Pkp4|Arhgap24
CM1	R-MMU-6794362	Protein-protein interactions at synapses	-2.9	-1.6	8.7	5.2	20638	66	144	4	2.8	1.4	26556|67533|216028|269587	Homer1|Ppfibp1|Lrrtm3|Epb41
CM1	GO:1904064	positive regulation of cation transmembrane transport	-2.9	-1.6	5.1	4.5	20638	168	144	6	4.2	1.7	14169|20927|24012|75607|230899|381812	Fgf14|Abcc8|Rgs7|Wnk2|Nppa|Cracr2a
CM1	R-MMU-5576891	Cardiac conduction	-2.9	-1.6	6.3	4.7	20638	114	144	5	3.5	1.5	12314|14167|14169|53419|230899	Calm2|Fgf12|Fgf14|Corin|Nppa
CM1	GO:0030239	myofibril assembly	-2.9	-1.6	8.6	5.2	20638	67	144	4	2.8	1.4	12154|17260|213435|226041	Bmp10|Mef2c|Mylk3|Pgm5
CM1	GO:0051493	regulation of cytoskeleton organization	-2.9	-1.6	3	3.9	20638	530	144	11	7.6	2.2	12154|13837|13860|14219|17260|18484|19888|29875|65970|213435|260315	Bmp10|Epha3|Eps8|Ccn2|Mef2c|Pam|Rp1|Iqgap1|Lima1|Mylk3|Nav3
CM1	GO:0048762	mesenchymal cell differentiation	-2.9	-1.6	4.3	4.3	20638	233	144	7	4.9	1.8	13837|13869|17131|17260|21416|52662|67888	Epha3|Erbb4|Smad7|Mef2c|Tcf7l2|Ldlrad4|Tmem100
CM1	R-MMU-6794361	Neurexins and neuroligins	-2.9	-1.6	14	6	20638	31	144	3	2.1	1.2	26556|216028|269587	Homer1|Lrrtm3|Epb41
CM1	GO:0048871	multicellular organismal homeostasis	-2.9	-1.6	3	3.8	20638	533	144	11	7.6	2.2	11600|13869|14219|16001|17196|19888|20927|26556|66402|105171|216190	Angpt1|Erbb4|Ccn2|Igf1r|Mbp|Rp1|Abcc8|Homer1|Sln|Arrdc3|Appl2
CM1	GO:0060078	regulation of postsynaptic membrane potential	-2.9	-1.5	6.1	4.7	20638	117	144	5	3.5	1.5	14169|17260|22249|24012|81907	Fgf14|Mef2c|Unc13b|Rgs7|Tmem108
CM1	GO:0001655	urogenital system development	-2.8	-1.5	3.4	3.9	20638	380	144	9	6.2	2	11600|12154|13838|13869|16001|17131|17260|108154|218772	Angpt1|Bmp10|Epha4|Erbb4|Igf1r|Smad7|Mef2c|Adamts6|Rarb
CM1	GO:1902903	regulation of supramolecular fiber organization	-2.8	-1.5	3.4	3.9	20638	381	144	9	6.2	2	12154|12759|13860|14219|17260|19888|65970|213435|260315	Bmp10|Clu|Eps8|Ccn2|Mef2c|Rp1|Lima1|Mylk3|Nav3
CM1	GO:0061035	regulation of cartilage development	-2.8	-1.5	8.2	5.1	20638	70	144	4	2.8	1.4	12154|14219|17131|218772	Bmp10|Ccn2|Smad7|Rarb
CM1	GO:0060419	heart growth	-2.8	-1.5	6	4.6	20638	119	144	5	3.5	1.5	12154|13869|17260|19735|21388	Bmp10|Erbb4|Mef2c|Rgs2|Tbx5
CM1	GO:0032414	positive regulation of ion transmembrane transporter activity	-2.8	-1.5	6	4.6	20638	120	144	5	3.5	1.5	14169|20927|75607|230899|381812	Fgf14|Abcc8|Wnk2|Nppa|Cracr2a
CM1	R-MMU-5576892	Phase 0 - rapid depolarisation	-2.8	-1.5	13	5.8	20638	33	144	3	2.1	1.2	12314|14167|14169	Calm2|Fgf12|Fgf14
CM1	R-MMU-1296065	Inwardly rectifying K+ channels	-2.8	-1.5	13	5.8	20638	33	144	3	2.1	1.2	14702|16519|20927	Gng2|Kcnj3|Abcc8
CM1	ko05412	Arrhythmogenic right ventricular cardiomyopathy (ARVC)	-2.8	-1.5	8	5	20638	72	144	4	2.8	1.4	13506|13511|16403|21416	Dsc2|Dsg2|Itga6|Tcf7l2
CM1	GO:0040008	regulation of growth	-2.8	-1.5	2.6	3.6	20638	722	144	13	9	2.4	12154|13869|16001|17131|17260|18158|19735|20564|20851|21388|21416|216233|230899	Bmp10|Erbb4|Igf1r|Smad7|Mef2c|Nppb|Rgs2|Slit3|Stat5b|Tbx5|Tcf7l2|Socs2|Nppa
CM1	GO:0019934	cGMP-mediated signaling	-2.8	-1.5	13	5.7	20638	34	144	3	2.1	1.2	17540|18158|230899	Irag1|Nppb|Nppa
CM1	GO:0035051	cardiocyte differentiation	-2.8	-1.5	4.8	4.2	20638	181	144	6	4.2	1.7	12154|17260|19735|21388|213435|218772	Bmp10|Mef2c|Rgs2|Tbx5|Mylk3|Rarb
CM1	GO:0043500	muscle adaptation	-2.8	-1.5	5.8	4.5	20638	123	144	5	3.5	1.5	12154|17260|18158|19735|230899	Bmp10|Mef2c|Nppb|Rgs2|Nppa
CM1	GO:0032872	regulation of stress-activated MAPK cascade	-2.8	-1.5	4.7	4.2	20638	182	144	6	4.2	1.7	14219|16001|70097|99470|230899|381812	Ccn2|Igf1r|Sash1|Magi3|Nppa|Cracr2a
CM1	GO:0034764	positive regulation of transmembrane transport	-2.8	-1.5	4.1	4.1	20638	247	144	7	4.9	1.8	13869|14169|20927|24012|75607|230899|381812	Erbb4|Fgf14|Abcc8|Rgs7|Wnk2|Nppa|Cracr2a
CM1	GO:0034767	positive regulation of ion transmembrane transport	-2.8	-1.5	4.1	4.1	20638	247	144	7	4.9	1.8	13869|14169|20927|24012|75607|230899|381812	Erbb4|Fgf14|Abcc8|Rgs7|Wnk2|Nppa|Cracr2a
CM1	ko04020	Calcium signaling pathway	-2.7	-1.5	4.7	4.2	20638	183	144	6	4.2	1.7	12314|13869|18682|72469|213435|243764	Calm2|Erbb4|Phkg1|Plcd3|Mylk3|Chrm2
CM1	GO:0098660	inorganic ion transmembrane transport	-2.7	-1.5	2.6	3.6	20638	730	144	13	9	2.4	12314|14167|14169|16519|20927|21366|24012|66402|72160|75607|170738|230899|381812	Calm2|Fgf12|Fgf14|Kcnj3|Abcc8|Slc6a6|Rgs7|Sln|Tmem163|Wnk2|Kcnh7|Nppa|Cracr2a
CM1	GO:0042982	amyloid precursor protein metabolic process	-2.7	-1.4	7.6	4.8	20638	75	144	4	2.8	1.4	11492|12759|13838|216028	Adam19|Clu|Epha4|Lrrtm3
CM1	ko04152	AMPK signaling pathway	-2.7	-1.4	5.7	4.4	20638	126	144	5	3.5	1.5	16001|57915|59021|108099|208647	Igf1r|Tbc1d1|Rab2a|Prkag2|Creb3l2
CM1	GO:0070302	regulation of stress-activated protein kinase signaling cascade	-2.7	-1.4	4.6	4.2	20638	185	144	6	4.2	1.7	14219|16001|70097|99470|230899|381812	Ccn2|Igf1r|Sash1|Magi3|Nppa|Cracr2a
CM1	mmu04020	Calcium signaling pathway	-2.7	-1.4	4.6	4.2	20638	185	144	6	4.2	1.7	12314|13869|18682|72469|213435|243764	Calm2|Erbb4|Phkg1|Plcd3|Mylk3|Chrm2
CM1	GO:0001822	kidney development	-2.7	-1.4	3.6	3.9	20638	322	144	8	5.6	1.9	11600|12154|13838|13869|17131|17260|108154|218772	Angpt1|Bmp10|Epha4|Erbb4|Smad7|Mef2c|Adamts6|Rarb
CM1	mmu05412	Arrhythmogenic right ventricular cardiomyopathy (ARVC)	-2.7	-1.4	7.5	4.8	20638	76	144	4	2.8	1.4	13506|13511|16403|21416	Dsc2|Dsg2|Itga6|Tcf7l2
CM1	GO:0003279	cardiac septum development	-2.7	-1.4	5.6	4.4	20638	128	144	5	3.5	1.5	17131|20564|21388|108154|218772	Smad7|Slit3|Tbx5|Adamts6|Rarb
CM1	GO:0032411	positive regulation of transporter activity	-2.7	-1.4	5.6	4.4	20638	128	144	5	3.5	1.5	14169|20927|75607|230899|381812	Fgf14|Abcc8|Wnk2|Nppa|Cracr2a
CM1	GO:0043244	regulation of protein-containing complex disassembly	-2.6	-1.4	5.5	4.3	20638	131	144	5	3.5	1.5	13860|16001|19888|65970|260315	Eps8|Igf1r|Rp1|Lima1|Nav3
CM1	GO:0050808	synapse organization	-2.6	-1.4	2.9	3.6	20638	488	144	10	6.9	2.1	13837|13838|13869|16001|17260|22249|26556|67533|81907|216028	Epha3|Epha4|Erbb4|Igf1r|Mef2c|Unc13b|Homer1|Ppfibp1|Tmem108|Lrrtm3
CM1	GO:0042326	negative regulation of phosphorylation	-2.6	-1.4	3.2	3.7	20638	409	144	9	6.2	2	11600|16001|17131|19735|52662|69726|108099|110532|230899	Angpt1|Igf1r|Smad7|Rgs2|Ldlrad4|Smyd3|Prkag2|Adarb1|Nppa
CM1	GO:1902003	regulation of amyloid-beta formation	-2.6	-1.4	11	5.3	20638	38	144	3	2.1	1.2	12759|13838|216028	Clu|Epha4|Lrrtm3
CM1	GO:0046328	regulation of JNK cascade	-2.6	-1.4	5.4	4.3	20638	132	144	5	3.5	1.5	14219|16001|99470|230899|381812	Ccn2|Igf1r|Magi3|Nppa|Cracr2a
CM1	GO:0042692	muscle cell differentiation	-2.6	-1.4	3.1	3.7	20638	410	144	9	6.2	2	12154|17260|19735|21388|26556|69726|213435|218772|226041	Bmp10|Mef2c|Rgs2|Tbx5|Homer1|Smyd3|Mylk3|Rarb|Pgm5
CM1	GO:0003208	cardiac ventricle morphogenesis	-2.6	-1.4	7.2	4.6	20638	80	144	4	2.8	1.4	12154|17131|17260|21388	Bmp10|Smad7|Mef2c|Tbx5
CM1	GO:0051051	negative regulation of transport	-2.6	-1.4	2.9	3.6	20638	492	144	10	6.9	2.1	11600|13837|14167|16854|19735|20927|66402|75607|210789|216190	Angpt1|Epha3|Fgf12|Lgals3|Rgs2|Abcc8|Sln|Wnk2|Tbc1d4|Appl2
CM1	GO:0055002	striated muscle cell development	-2.6	-1.4	5.3	4.2	20638	134	144	5	3.5	1.5	12154|17260|26556|213435|226041	Bmp10|Mef2c|Homer1|Mylk3|Pgm5
CM1	mmu04152	AMPK signaling pathway	-2.6	-1.4	5.3	4.2	20638	134	144	5	3.5	1.5	16001|57915|59021|108099|208647	Igf1r|Tbc1d1|Rab2a|Prkag2|Creb3l2
CM1	GO:0072001	renal system development	-2.6	-1.4	3.4	3.7	20638	337	144	8	5.6	1.9	11600|12154|13838|13869|17131|17260|108154|218772	Angpt1|Bmp10|Epha4|Erbb4|Smad7|Mef2c|Adamts6|Rarb
CM1	GO:2001259	positive regulation of cation channel activity	-2.6	-1.3	7	4.6	20638	82	144	4	2.8	1.4	14169|20927|230899|381812	Fgf14|Abcc8|Nppa|Cracr2a
CM1	WP1560	MicroRNAs in Cardiomyocyte Hypertrophy	-2.6	-1.3	7	4.6	20638	82	144	4	2.8	1.4	16001|18158|213435|230899	Igf1r|Nppb|Mylk3|Nppa
CM1	GO:0010942	positive regulation of cell death	-2.6	-1.3	2.6	3.4	20638	672	144	12	8.3	2.3	12759|13143|13869|14219|16403|17260|21366|21416|22249|58800|218772|227541	Clu|Dapk2|Erbb4|Ccn2|Itga6|Mef2c|Slc6a6|Tcf7l2|Unc13b|Trpm7|Rarb|Camk1d
CM1	GO:0051348	negative regulation of transferase activity	-2.6	-1.3	3.8	3.8	20638	266	144	7	4.9	1.8	16001|17131|19735|69726|108099|110532|230899	Igf1r|Smad7|Rgs2|Smyd3|Prkag2|Adarb1|Nppa
CM1	GO:1901880	negative regulation of protein depolymerization	-2.6	-1.3	6.9	4.5	20638	83	144	4	2.8	1.4	13860|19888|65970|260315	Eps8|Rp1|Lima1|Nav3
CM1	GO:0001894	tissue homeostasis	-2.6	-1.3	3.8	3.8	20638	267	144	7	4.9	1.8	11600|13869|14219|17196|19888|20927|26556	Angpt1|Erbb4|Ccn2|Mbp|Rp1|Abcc8|Homer1
CM1	GO:0071805	potassium ion transmembrane transport	-2.5	-1.3	4.3	3.9	20638	201	144	6	4.2	1.7	16519|20927|24012|75607|170738|230899	Kcnj3|Abcc8|Rgs7|Wnk2|Kcnh7|Nppa
CM1	GO:0071364	cellular response to epidermal growth factor stimulus	-2.5	-1.3	10	5.1	20638	41	144	3	2.1	1.2	13869|20851|29875	Erbb4|Stat5b|Iqgap1
CM1	GO:0045823	positive regulation of heart contraction	-2.5	-1.3	10	5.1	20638	41	144	3	2.1	1.2	14219|19735|230899	Ccn2|Rgs2|Nppa
CM1	GO:0045936	negative regulation of phosphate metabolic process	-2.5	-1.3	2.8	3.5	20638	506	144	10	6.9	2.1	11600|16001|17131|19735|29875|52662|69726|108099|110532|230899	Angpt1|Igf1r|Smad7|Rgs2|Iqgap1|Ldlrad4|Smyd3|Prkag2|Adarb1|Nppa
CM1	GO:0010563	negative regulation of phosphorus metabolic process	-2.5	-1.3	2.8	3.5	20638	506	144	10	6.9	2.1	11600|16001|17131|19735|29875|52662|69726|108099|110532|230899	Angpt1|Igf1r|Smad7|Rgs2|Iqgap1|Ldlrad4|Smyd3|Prkag2|Adarb1|Nppa
CM1	GO:0060415	muscle tissue morphogenesis	-2.5	-1.3	6.7	4.4	20638	85	144	4	2.8	1.4	11600|12154|17131|110532	Angpt1|Bmp10|Smad7|Adarb1
CM1	GO:0060411	cardiac septum morphogenesis	-2.5	-1.3	6.7	4.4	20638	86	144	4	2.8	1.4	17131|20564|21388|218772	Smad7|Slit3|Tbx5|Rarb
CM1	mmu05200	Pathways in cancer	-2.5	-1.3	3	3.5	20638	427	144	9	6.2	2	13143|14167|14169|14702|16001|16403|20851|21416|218772	Dapk2|Fgf12|Fgf14|Gng2|Igf1r|Itga6|Stat5b|Tcf7l2|Rarb
CM1	GO:0060627	regulation of vesicle-mediated transport	-2.5	-1.3	2.6	3.4	20638	597	144	11	7.6	2.2	11600|12759|13837|16854|22249|98878|210789|216190|227541|230899|243764	Angpt1|Clu|Epha3|Lgals3|Unc13b|Ehd4|Tbc1d4|Appl2|Camk1d|Nppa|Chrm2
CM1	GO:0051216	cartilage development	-2.5	-1.3	4.2	3.9	20638	205	144	6	4.2	1.7	12154|14219|17131|17260|208647|218772	Bmp10|Ccn2|Smad7|Mef2c|Creb3l2|Rarb
CM1	GO:1901379	regulation of potassium ion transmembrane transport	-2.5	-1.3	6.6	4.4	20638	87	144	4	2.8	1.4	20927|24012|75607|230899	Abcc8|Rgs7|Wnk2|Nppa
CM1	GO:0042311	vasodilation	-2.5	-1.3	10	5	20638	43	144	3	2.1	1.2	17540|19735|230899	Irag1|Rgs2|Nppa
CM1	GO:0010765	positive regulation of sodium ion transport	-2.5	-1.3	10	5	20638	43	144	3	2.1	1.2	14167|14169|75607	Fgf12|Fgf14|Wnk2
CM1	GO:0098609	cell-cell adhesion	-2.5	-1.3	2.4	3.3	20638	783	144	13	9	2.4	11492|13506|13511|13837|16403|16854|17131|17196|20851|23836|225341|227937|233765	Adam19|Dsc2|Dsg2|Epha3|Itga6|Lgals3|Smad7|Mbp|Stat5b|Cdh20|Lims2|Pkp4|Plekha7
CM1	GO:0032870	cellular response to hormone stimulus	-2.5	-1.3	2.8	3.4	20638	516	144	10	6.9	2.1	13837|16001|17260|20851|69726|210789|216190|216233|218772|381489	Epha3|Igf1r|Mef2c|Stat5b|Smyd3|Tbc1d4|Appl2|Socs2|Rarb|Rxfp1
CM1	GO:0051272	positive regulation of cellular component movement	-2.5	-1.3	2.6	3.4	20638	604	144	11	7.6	2.2	11600|13143|13869|16001|16403|16854|20851|29875|70097|227541|329252	Angpt1|Dapk2|Erbb4|Igf1r|Itga6|Lgals3|Stat5b|Iqgap1|Sash1|Camk1d|Lgr6
CM1	WP2067	Heart Development	-2.4	-1.3	9.8	4.9	20638	44	144	3	2.1	1.2	12154|17260|21388	Bmp10|Mef2c|Tbx5
CM1	GO:1903524	positive regulation of blood circulation	-2.4	-1.3	9.8	4.9	20638	44	144	3	2.1	1.2	14219|19735|230899	Ccn2|Rgs2|Nppa
CM1	GO:0070849	response to epidermal growth factor	-2.4	-1.3	9.8	4.9	20638	44	144	3	2.1	1.2	13869|20851|29875	Erbb4|Stat5b|Iqgap1
CM1	GO:0046621	negative regulation of organ growth	-2.4	-1.3	9.8	4.9	20638	44	144	3	2.1	1.2	19735|21388|21416	Rgs2|Tbx5|Tcf7l2
CM1	GO:0006469	negative regulation of protein kinase activity	-2.4	-1.3	4.1	3.8	20638	210	144	6	4.2	1.7	16001|19735|69726|108099|110532|230899	Igf1r|Rgs2|Smyd3|Prkag2|Adarb1|Nppa
CM1	GO:0031589	cell-substrate adhesion	-2.4	-1.2	3.2	3.5	20638	358	144	8	5.6	1.9	11600|13837|14219|16403|29875|58800|72007|225341	Angpt1|Epha3|Ccn2|Itga6|Iqgap1|Trpm7|Fndc3b|Lims2
CM1	WP553	Calcium Regulation in the Cardiac Cell	-2.4	-1.2	4.9	4	20638	147	144	5	3.5	1.5	14702|16519|19735|24012|243764	Gng2|Kcnj3|Rgs2|Rgs7|Chrm2
CM1	GO:0003333	amino acid transmembrane transport	-2.4	-1.2	6.3	4.2	20638	91	144	4	2.8	1.4	19735|20540|21366|67473	Rgs2|Slc7a7|Slc6a6|Slc47a1
CM1	GO:0043114	regulation of vascular permeability	-2.4	-1.2	9.6	4.8	20638	45	144	3	2.1	1.2	11600|20927|213435	Angpt1|Abcc8|Mylk3
CM1	R-MMU-4086398	Ca2+ pathway	-2.4	-1.2	9.6	4.8	20638	45	144	3	2.1	1.2	12314|14702|21416	Calm2|Gng2|Tcf7l2
CM1	GO:0003231	cardiac ventricle development	-2.4	-1.2	4.8	3.9	20638	148	144	5	3.5	1.5	12154|17131|17260|20564|21388	Bmp10|Smad7|Mef2c|Slit3|Tbx5
CM1	ko04015	Rap1 signaling pathway	-2.4	-1.2	4	3.7	20638	213	144	6	4.2	1.7	11600|12314|14167|14169|16001|99470	Angpt1|Calm2|Fgf12|Fgf14|Igf1r|Magi3
CM1	ko04810	Regulation of actin cytoskeleton	-2.4	-1.2	4	3.7	20638	214	144	6	4.2	1.7	14167|14169|16403|29875|213435|243764	Fgf12|Fgf14|Itga6|Iqgap1|Mylk3|Chrm2
CM1	GO:0001837	epithelial to mesenchymal transition	-2.4	-1.2	4.8	3.9	20638	149	144	5	3.5	1.5	13837|17131|21416|52662|67888	Epha3|Smad7|Tcf7l2|Ldlrad4|Tmem100
CM1	GO:0031400	negative regulation of protein modification process	-2.4	-1.2	2.7	3.3	20638	528	144	10	6.9	2.1	11600|16001|17131|19735|52662|69726|108099|110532|230899|320365	Angpt1|Igf1r|Smad7|Rgs2|Ldlrad4|Smyd3|Prkag2|Adarb1|Nppa|Fry
CM1	GO:0032350	regulation of hormone metabolic process	-2.4	-1.2	9.3	4.8	20638	46	144	3	2.1	1.2	16001|21416|50781	Igf1r|Tcf7l2|Dkk3
CM1	GO:1902991	regulation of amyloid precursor protein catabolic process	-2.4	-1.2	9.3	4.8	20638	46	144	3	2.1	1.2	12759|13838|216028	Clu|Epha4|Lrrtm3
CM1	R-MMU-1483249	Inositol phosphate metabolism	-2.4	-1.2	9.3	4.8	20638	46	144	3	2.1	1.2	12314|71207|72469	Calm2|Nudt4|Plcd3
CM1	GO:0048644	muscle organ morphogenesis	-2.4	-1.2	6.2	4.2	20638	93	144	4	2.8	1.4	11600|12154|17131|110532	Angpt1|Bmp10|Smad7|Adarb1
CM1	GO:0043242	negative regulation of protein-containing complex disassembly	-2.4	-1.2	6.2	4.2	20638	93	144	4	2.8	1.4	13860|19888|65970|260315	Eps8|Rp1|Lima1|Nav3
CM1	GO:0043405	regulation of MAP kinase activity	-2.4	-1.2	3.5	3.6	20638	288	144	7	4.9	1.8	13838|16001|19735|29875|70097|99470|230899	Epha4|Igf1r|Rgs2|Iqgap1|Sash1|Magi3|Nppa
CM1	GO:0043408	regulation of MAPK cascade	-2.4	-1.2	2.4	3.2	20638	711	144	12	8.3	2.3	11600|13838|13869|14219|16001|19735|29875|70097|75607|99470|230899|381812	Angpt1|Epha4|Erbb4|Ccn2|Igf1r|Rgs2|Iqgap1|Sash1|Wnk2|Magi3|Nppa|Cracr2a
CM1	GO:0034205	amyloid-beta formation	-2.4	-1.2	9.1	4.7	20638	47	144	3	2.1	1.2	12759|13838|216028	Clu|Epha4|Lrrtm3
CM1	GO:0045214	sarcomere organization	-2.4	-1.2	9.1	4.7	20638	47	144	3	2.1	1.2	12154|17260|213435	Bmp10|Mef2c|Mylk3
CM1	GO:0089718	amino acid import across plasma membrane	-2.4	-1.2	9.1	4.7	20638	47	144	3	2.1	1.2	19735|21366|67473	Rgs2|Slc6a6|Slc47a1
CM1	GO:0043506	regulation of JUN kinase activity	-2.4	-1.2	6	4.1	20638	95	144	4	2.8	1.4	13838|70097|99470|230899	Epha4|Sash1|Magi3|Nppa
CM1	mmu04810	Regulation of actin cytoskeleton	-2.3	-1.2	3.9	3.6	20638	220	144	6	4.2	1.7	14167|14169|16403|29875|213435|243764	Fgf12|Fgf14|Itga6|Iqgap1|Mylk3|Chrm2
CM1	GO:0003179	heart valve morphogenesis	-2.3	-1.2	9	4.6	20638	48	144	3	2.1	1.2	17260|20564|21388	Mef2c|Slit3|Tbx5
CM1	GO:0043270	positive regulation of ion transport	-2.3	-1.2	2.4	3.2	20638	721	144	12	8.3	2.3	13869|14167|14169|16854|20927|21416|22249|24012|26556|75607|230899|381812	Erbb4|Fgf12|Fgf14|Lgals3|Abcc8|Tcf7l2|Unc13b|Rgs7|Homer1|Wnk2|Nppa|Cracr2a
CM1	GO:0010717	regulation of epithelial to mesenchymal transition	-2.3	-1.2	5.9	4.1	20638	97	144	4	2.8	1.4	13837|17131|21416|52662	Epha3|Smad7|Tcf7l2|Ldlrad4
CM1	GO:1901879	regulation of protein depolymerization	-2.3	-1.2	5.9	4.1	20638	97	144	4	2.8	1.4	13860|19888|65970|260315	Eps8|Rp1|Lima1|Nav3
CM1	GO:0045933	positive regulation of muscle contraction	-2.3	-1.2	8.8	4.6	20638	49	144	3	2.1	1.2	14219|19735|230899	Ccn2|Rgs2|Nppa
CM1	mmu04015	Rap1 signaling pathway	-2.3	-1.2	3.8	3.6	20638	224	144	6	4.2	1.7	11600|12314|14167|14169|16001|99470	Angpt1|Calm2|Fgf12|Fgf14|Igf1r|Magi3
CM1	R-MMU-1296071	Potassium Channels	-2.3	-1.2	5.8	4	20638	98	144	4	2.8	1.4	14702|16519|20927|170738	Gng2|Kcnj3|Abcc8|Kcnh7
CM1	R-MMU-2672351	Stimuli-sensing channels	-2.3	-1.2	5.8	4	20638	98	144	4	2.8	1.4	12314|58800|75607|170755	Calm2|Trpm7|Wnk2|Sgk3
CM1	GO:0051153	regulation of striated muscle cell differentiation	-2.3	-1.1	5.8	4	20638	99	144	4	2.8	1.4	12154|17260|19735|213435	Bmp10|Mef2c|Rgs2|Mylk3
CM1	GO:0090630	activation of GTPase activity	-2.3	-1.1	5.8	4	20638	99	144	4	2.8	1.4	57915|76795|210789|231532	Tbc1d1|Tbc1d9b|Tbc1d4|Arhgap24
CM1	GO:0003197	endocardial cushion development	-2.3	-1.1	8.6	4.5	20638	50	144	3	2.1	1.2	13837|21388|67888	Epha3|Tbx5|Tmem100
CM1	GO:0030100	regulation of endocytosis	-2.3	-1.1	3.8	3.5	20638	228	144	6	4.2	1.7	11600|12759|13837|16854|98878|216190	Angpt1|Clu|Epha3|Lgals3|Ehd4|Appl2
CM1	GO:2001237	negative regulation of extrinsic apoptotic signaling pathway	-2.3	-1.1	5.7	3.9	20638	101	144	4	2.8	1.4	16403|16854|21416|170755	Itga6|Lgals3|Tcf7l2|Sgk3
CM1	GO:0120035	regulation of plasma membrane bounded cell projection organization	-2.3	-1.1	2.3	3.1	20638	737	144	12	8.3	2.3	13837|13838|13860|16001|16403|19735|19888|26556|29875|208647|227541|231532	Epha3|Epha4|Eps8|Igf1r|Itga6|Rgs2|Rp1|Homer1|Iqgap1|Creb3l2|Camk1d|Arhgap24
CM1	ko04922	Glucagon signaling pathway	-2.2	-1.1	5.6	3.9	20638	102	144	4	2.8	1.4	12314|18682|108099|208647	Calm2|Phkg1|Prkag2|Creb3l2
CM1	GO:0032330	regulation of chondrocyte differentiation	-2.2	-1.1	8.3	4.4	20638	52	144	3	2.1	1.2	14219|17131|218772	Ccn2|Smad7|Rarb
CM1	GO:0033673	negative regulation of kinase activity	-2.2	-1.1	3.7	3.5	20638	233	144	6	4.2	1.7	16001|19735|69726|108099|110532|230899	Igf1r|Rgs2|Smyd3|Prkag2|Adarb1|Nppa
CM1	GO:0030879	mammary gland development	-2.2	-1.1	4.3	3.6	20638	165	144	5	3.5	1.5	13869|16001|20851|216233|381489	Erbb4|Igf1r|Stat5b|Socs2|Rxfp1
CM1	R-MMU-397014	Muscle contraction	-2.2	-1.1	4.3	3.6	20638	166	144	5	3.5	1.5	12314|14167|14169|53419|230899	Calm2|Fgf12|Fgf14|Corin|Nppa
CM1	GO:0030335	positive regulation of cell migration	-2.2	-1.1	2.5	3.1	20638	564	144	10	6.9	2.1	11600|13143|13869|16001|16403|16854|29875|70097|227541|329252	Angpt1|Dapk2|Erbb4|Igf1r|Itga6|Lgals3|Iqgap1|Sash1|Camk1d|Lgr6
CM1	GO:1904036	negative regulation of epithelial cell apoptotic process	-2.2	-1.1	8	4.3	20638	54	144	3	2.1	1.2	11600|16001|21416	Angpt1|Igf1r|Tcf7l2
CM1	GO:0034113	heterotypic cell-cell adhesion	-2.2	-1.1	8	4.3	20638	54	144	3	2.1	1.2	13506|13511|17196	Dsc2|Dsg2|Mbp
CM1	GO:0043090	amino acid import	-2.2	-1.1	8	4.3	20638	54	144	3	2.1	1.2	19735|21366|67473	Rgs2|Slc6a6|Slc47a1
CM1	GO:0045927	positive regulation of growth	-2.2	-1.1	3.2	3.3	20638	312	144	7	4.9	1.8	12154|13869|16001|17131|17260|20851|21388	Bmp10|Erbb4|Igf1r|Smad7|Mef2c|Stat5b|Tbx5
CM1	GO:0031344	regulation of cell projection organization	-2.2	-1.1	2.3	3	20638	753	144	12	8.3	2.3	13837|13838|13860|16001|16403|19735|19888|26556|29875|208647|227541|231532	Epha3|Epha4|Eps8|Igf1r|Itga6|Rgs2|Rp1|Homer1|Iqgap1|Creb3l2|Camk1d|Arhgap24
CM1	GO:0001568	blood vessel development	-2.2	-1.1	2.3	3	20638	753	144	12	8.3	2.3	11600|14219|16854|17131|17260|20927|21416|67888|70097|72469|108154|231532	Angpt1|Ccn2|Lgals3|Smad7|Mef2c|Abcc8|Tcf7l2|Tmem100|Sash1|Plcd3|Adamts6|Arhgap24
CM1	mmu04014	Ras signaling pathway	-2.2	-1.1	3.6	3.4	20638	238	144	6	4.2	1.7	11600|12314|14167|14169|14702|16001	Angpt1|Calm2|Fgf12|Fgf14|Gng2|Igf1r
CM1	GO:0046777	protein autophosphorylation	-2.2	-1.1	3.6	3.4	20638	238	144	6	4.2	1.7	13838|13869|16001|29875|58800|75607	Epha4|Erbb4|Igf1r|Iqgap1|Trpm7|Wnk2
CM1	GO:0051155	positive regulation of striated muscle cell differentiation	-2.2	-1.1	7.8	4.2	20638	55	144	3	2.1	1.2	12154|17260|213435	Bmp10|Mef2c|Mylk3
CM1	GO:2000649	regulation of sodium ion transmembrane transporter activity	-2.2	-1.1	7.8	4.2	20638	55	144	3	2.1	1.2	14167|14169|75607	Fgf12|Fgf14|Wnk2
CM1	mmu04922	Glucagon signaling pathway	-2.2	-1.1	5.4	3.8	20638	107	144	4	2.8	1.4	12314|18682|108099|208647	Calm2|Phkg1|Prkag2|Creb3l2
CM1	GO:0110020	regulation of actomyosin structure organization	-2.2	-1	5.3	3.8	20638	108	144	4	2.8	1.4	12154|14219|17260|213435	Bmp10|Ccn2|Mef2c|Mylk3
CM1	GO:0006813	potassium ion transport	-2.2	-1	3.6	3.4	20638	241	144	6	4.2	1.7	16519|20927|24012|75607|170738|230899	Kcnj3|Abcc8|Rgs7|Wnk2|Kcnh7|Nppa
CM1	GO:1903169	regulation of calcium ion transmembrane transport	-2.2	-1	4.2	3.5	20638	171	144	5	3.5	1.5	12314|14169|66402|230899|381812	Calm2|Fgf14|Sln|Nppa|Cracr2a
CM1	GO:0048660	regulation of smooth muscle cell proliferation	-2.2	-1	4.2	3.5	20638	171	144	5	3.5	1.5	16001|17260|18158|20851|21416	Igf1r|Mef2c|Nppb|Stat5b|Tcf7l2
CM1	GO:0042552	myelination	-2.2	-1	4.2	3.5	20638	171	144	5	3.5	1.5	12759|17196|21416|218772|225608	Clu|Mbp|Tcf7l2|Rarb|Sh3tc2
CM1	GO:0031529	ruffle organization	-2.2	-1	7.7	4.2	20638	56	144	3	2.1	1.2	13860|65970|231532	Eps8|Lima1|Arhgap24
CM1	GO:0018108	peptidyl-tyrosine phosphorylation	-2.1	-1	3.1	3.2	20638	319	144	7	4.9	1.8	11600|13837|13838|13869|16001|29875|98878	Angpt1|Epha3|Epha4|Erbb4|Igf1r|Iqgap1|Ehd4
CM1	GO:0019218	regulation of steroid metabolic process	-2.1	-1	5.3	3.7	20638	109	144	4	2.8	1.4	16001|20851|50781|69863	Igf1r|Stat5b|Dkk3|Ttc39b
CM1	GO:0043266	regulation of potassium ion transport	-2.1	-1	5.3	3.7	20638	109	144	4	2.8	1.4	20927|24012|75607|230899	Abcc8|Rgs7|Wnk2|Nppa
CM1	GO:0051129	negative regulation of cellular component organization	-2.1	-1	2.3	3	20638	764	144	12	8.3	2.3	12759|13837|13838|13860|16854|19888|52662|65970|75430|210789|231532|260315	Clu|Epha3|Epha4|Eps8|Lgals3|Rp1|Ldlrad4|Lima1|Anapc15|Tbc1d4|Arhgap24|Nav3
CM1	GO:0050435	amyloid-beta metabolic process	-2.1	-1	7.5	4.1	20638	57	144	3	2.1	1.2	12759|13838|216028	Clu|Epha4|Lrrtm3
CM1	GO:0008344	adult locomotory behavior	-2.1	-1	5.2	3.7	20638	110	144	4	2.8	1.4	13838|13860|14167|14169	Epha4|Eps8|Fgf12|Fgf14
CM1	GO:0018212	peptidyl-tyrosine modification	-2.1	-1	3.1	3.2	20638	322	144	7	4.9	1.8	11600|13837|13838|13869|16001|29875|98878	Angpt1|Epha3|Epha4|Erbb4|Igf1r|Iqgap1|Ehd4
CM1	GO:1902904	negative regulation of supramolecular fiber organization	-2.1	-1	4.1	3.5	20638	174	144	5	3.5	1.5	12759|13860|19888|65970|260315	Clu|Eps8|Rp1|Lima1|Nav3
CM1	GO:0007272	ensheathment of neurons	-2.1	-1	4.1	3.5	20638	174	144	5	3.5	1.5	12759|17196|21416|218772|225608	Clu|Mbp|Tcf7l2|Rarb|Sh3tc2
CM1	GO:0008366	axon ensheathment	-2.1	-1	4.1	3.5	20638	174	144	5	3.5	1.5	12759|17196|21416|218772|225608	Clu|Mbp|Tcf7l2|Rarb|Sh3tc2
CM1	GO:0098739	import across plasma membrane	-2.1	-1	4.1	3.4	20638	175	144	5	3.5	1.5	16519|19735|21366|67473|75607	Kcnj3|Rgs2|Slc6a6|Slc47a1|Wnk2
CM1	GO:0003170	heart valve development	-2.1	-1	7.4	4.1	20638	58	144	3	2.1	1.2	17260|20564|21388	Mef2c|Slit3|Tbx5
CM1	GO:0048659	smooth muscle cell proliferation	-2.1	-0.99	4	3.4	20638	177	144	5	3.5	1.5	16001|17260|18158|20851|21416	Igf1r|Mef2c|Nppb|Stat5b|Tcf7l2
CM1	GO:0043065	positive regulation of apoptotic process	-2.1	-0.99	2.4	3	20638	586	144	10	6.9	2.1	12759|13143|13869|16403|17260|21416|22249|58800|218772|227541	Clu|Dapk2|Erbb4|Itga6|Mef2c|Tcf7l2|Unc13b|Trpm7|Rarb|Camk1d
CM1	GO:0098900	regulation of action potential	-2.1	-0.99	7.3	4.1	20638	59	144	3	2.1	1.2	13506|13511|14167	Dsc2|Dsg2|Fgf12
CM1	mmu04725	Cholinergic synapse	-2.1	-0.99	5.1	3.6	20638	113	144	4	2.8	1.4	14702|16519|208647|243764	Gng2|Kcnj3|Creb3l2|Chrm2
CM1	GO:2000147	positive regulation of cell motility	-2.1	-0.99	2.4	3	20638	587	144	10	6.9	2.1	11600|13143|13869|16001|16403|16854|29875|70097|227541|329252	Angpt1|Dapk2|Erbb4|Igf1r|Itga6|Lgals3|Iqgap1|Sash1|Camk1d|Lgr6
CM1	GO:0007595	lactation	-2.1	-0.98	7.2	4	20638	60	144	3	2.1	1.2	13869|20851|216233	Erbb4|Stat5b|Socs2
CM1	GO:0045744	negative regulation of G protein-coupled receptor signaling pathway	-2.1	-0.98	7.2	4	20638	60	144	3	2.1	1.2	17237|19735|105171	Mgrn1|Rgs2|Arrdc3
CM1	GO:0010927	cellular component assembly involved in morphogenesis	-2.1	-0.97	5	3.6	20638	115	144	4	2.8	1.4	12154|17260|213435|226041	Bmp10|Mef2c|Mylk3|Pgm5
CM1	GO:0048729	tissue morphogenesis	-2.1	-0.97	2.3	2.9	20638	685	144	11	7.6	2.2	11600|12154|13838|13869|16001|17131|17260|21388|67888|110532|231532	Angpt1|Bmp10|Epha4|Erbb4|Igf1r|Smad7|Mef2c|Tbx5|Tmem100|Adarb1|Arhgap24
CM1	GO:0001944	vasculature development	-2	-0.95	2.2	2.8	20638	788	144	12	8.3	2.3	11600|14219|16854|17131|17260|20927|21416|67888|70097|72469|108154|231532	Angpt1|Ccn2|Lgals3|Smad7|Mef2c|Abcc8|Tcf7l2|Tmem100|Sash1|Plcd3|Adamts6|Arhgap24
CM1	R-MMU-109582	Hemostasis	-2	-0.95	2.5	3	20638	507	144	9	6.2	2	11600|12314|12759|14702|16403|17540|20540|21788|319991	Angpt1|Calm2|Clu|Gng2|Itga6|Irag1|Slc7a7|Tfpi|Kif6
CM1	GO:0060393	regulation of pathway-restricted SMAD protein phosphorylation	-2	-0.95	6.9	3.9	20638	62	144	3	2.1	1.2	12154|17131|52662	Bmp10|Smad7|Ldlrad4
CM1	WP1270	Endochondral Ossification	-2	-0.95	6.9	3.9	20638	62	144	3	2.1	1.2	16001|17260|20851	Igf1r|Mef2c|Stat5b
CM1	GO:0040017	positive regulation of locomotion	-2	-0.94	2.4	2.9	20638	602	144	10	6.9	2.1	11600|13143|13869|16001|16403|16854|29875|70097|227541|329252	Angpt1|Dapk2|Erbb4|Igf1r|Itga6|Lgals3|Iqgap1|Sash1|Camk1d|Lgr6
CM1	GO:0043068	positive regulation of programmed cell death	-2	-0.94	2.4	2.9	20638	602	144	10	6.9	2.1	12759|13143|13869|16403|17260|21416|22249|58800|218772|227541	Clu|Dapk2|Erbb4|Itga6|Mef2c|Tcf7l2|Unc13b|Trpm7|Rarb|Camk1d
CM2	GO:0061061	muscle structure development	-13	-9.6	5	10	20638	688	186	31	17	2.7	11465|11549|12558|13405|14183|14200|15982|16776|16795|17868|17897|17906|18175|18708|19013|19317|19664|22138|22339|26408|26903|56376|59006|59091|65256|68802|112405|116904|207215|225288|241431	Actg1|Adra1a|Cdh2|Dmd|Fgfr2|Fhl2|Ifrd1|Lama5|Large1|Mybpc3|Myl3|Myl2|Nrap|Pik3r1|Ppara|Qk|Rbpj|Ttn|Vegfa|Map3k5|Dysf|Pdlim5|Myoz2|Jph2|Asb2|Mypn|Egln1|Alpk3|Fbxo40|Fhod3|Xirp2
CM2	GO:0060537	muscle tissue development	-12	-8.6	5.8	10	20638	479	186	25	13	2.5	11549|13405|14164|14183|14200|15982|17868|17897|17906|18175|18821|19013|19017|19664|22138|22339|26903|56376|59006|59091|65256|112405|116904|225288|241431	Adra1a|Dmd|Fgf1|Fgfr2|Fhl2|Ifrd1|Mybpc3|Myl3|Myl2|Nrap|Pln|Ppara|Ppargc1a|Rbpj|Ttn|Vegfa|Dysf|Pdlim5|Myoz2|Jph2|Asb2|Egln1|Alpk3|Fhod3|Xirp2
CM2	GO:0048738	cardiac muscle tissue development	-12	-8.4	8	11	20638	262	186	19	10	2.2	11549|14164|14183|14200|17868|17897|17906|18175|18821|19013|19664|22138|22339|56376|59091|112405|116904|225288|241431	Adra1a|Fgf1|Fgfr2|Fhl2|Mybpc3|Myl3|Myl2|Nrap|Pln|Ppara|Rbpj|Ttn|Vegfa|Pdlim5|Jph2|Egln1|Alpk3|Fhod3|Xirp2
CM2	GO:0014706	striated muscle tissue development	-11	-8.3	5.9	10	20638	455	186	24	13	2.5	11549|13405|14164|14183|14200|15982|17868|17897|17906|18175|18821|19013|19664|22138|22339|26903|56376|59006|59091|65256|112405|116904|225288|241431	Adra1a|Dmd|Fgf1|Fgfr2|Fhl2|Ifrd1|Mybpc3|Myl3|Myl2|Nrap|Pln|Ppara|Rbpj|Ttn|Vegfa|Dysf|Pdlim5|Myoz2|Jph2|Asb2|Egln1|Alpk3|Fhod3|Xirp2
CM2	GO:0042692	muscle cell differentiation	-11	-7.6	6	9.7	20638	410	186	22	12	2.4	11465|11549|12558|13405|14183|14200|15982|17868|17906|18175|19013|19317|19664|22138|22339|26903|56376|59006|68802|116904|207215|225288	Actg1|Adra1a|Cdh2|Dmd|Fgfr2|Fhl2|Ifrd1|Mybpc3|Myl2|Nrap|Ppara|Qk|Rbpj|Ttn|Vegfa|Dysf|Pdlim5|Myoz2|Mypn|Alpk3|Fbxo40|Fhod3
CM2	GO:0055001	muscle cell development	-10	-7.1	8.5	10	20638	210	186	16	8.6	2.1	11465|11549|13405|14200|17868|17906|18175|19013|22138|22339|26903|56376|59006|68802|116904|225288	Actg1|Adra1a|Dmd|Fhl2|Mybpc3|Myl2|Nrap|Ppara|Ttn|Vegfa|Dysf|Pdlim5|Myoz2|Mypn|Alpk3|Fhod3
CM2	GO:0008016	regulation of heart contraction	-9.8	-6.9	8.9	10	20638	187	186	15	8.1	2	11549|12288|12293|13405|14168|17868|17897|17906|18708|18821|20648|20928|21834|74166|238871	Adra1a|Cacna1c|Cacna2d1|Dmd|Fgf13|Mybpc3|Myl3|Myl2|Pik3r1|Pln|Snta1|Abcc9|Thrb|Tmem38a|Pde4d
CM2	GO:0060048	cardiac muscle contraction	-9.8	-6.9	11	11	20638	129	186	13	7	1.9	11549|12288|12293|13405|14168|17868|17897|17906|18821|20648|22138|74166|238871	Adra1a|Cacna1c|Cacna2d1|Dmd|Fgf13|Mybpc3|Myl3|Myl2|Pln|Snta1|Ttn|Tmem38a|Pde4d
CM2	GO:0008015	blood circulation	-9.7	-6.8	5.1	8.8	20638	505	186	23	12	2.4	11549|12288|12293|12491|13405|14168|17868|17897|17906|18708|18821|19013|19245|19274|20648|20928|21834|22138|22339|59027|74166|93757|238871	Adra1a|Cacna1c|Cacna2d1|Cd36|Dmd|Fgf13|Mybpc3|Myl3|Myl2|Pik3r1|Pln|Ppara|Ptp4a3|Ptprm|Snta1|Abcc9|Thrb|Ttn|Vegfa|Nampt|Tmem38a|Immp2l|Pde4d
CM2	GO:0060047	heart contraction	-9.6	-6.7	7.8	9.8	20638	228	186	16	8.6	2.1	11549|12288|12293|13405|14168|17868|17897|17906|18708|18821|20648|20928|21834|22138|74166|238871	Adra1a|Cacna1c|Cacna2d1|Dmd|Fgf13|Mybpc3|Myl3|Myl2|Pik3r1|Pln|Snta1|Abcc9|Thrb|Ttn|Tmem38a|Pde4d
CM2	GO:0003015	heart process	-9.3	-6.5	7.5	9.6	20638	237	186	16	8.6	2.1	11549|12288|12293|13405|14168|17868|17897|17906|18708|18821|20648|20928|21834|22138|74166|238871	Adra1a|Cacna1c|Cacna2d1|Dmd|Fgf13|Mybpc3|Myl3|Myl2|Pik3r1|Pln|Snta1|Abcc9|Thrb|Ttn|Tmem38a|Pde4d
CM2	GO:0003013	circulatory system process	-9.3	-6.4	4.8	8.4	20638	533	186	23	12	2.4	11549|12288|12293|12491|13405|14168|17868|17897|17906|18708|18821|19013|19245|19274|20648|20928|21834|22138|22339|59027|74166|93757|238871	Adra1a|Cacna1c|Cacna2d1|Cd36|Dmd|Fgf13|Mybpc3|Myl3|Myl2|Pik3r1|Pln|Ppara|Ptp4a3|Ptprm|Snta1|Abcc9|Thrb|Ttn|Vegfa|Nampt|Tmem38a|Immp2l|Pde4d
CM2	GO:0097435	supramolecular fiber organization	-9.1	-6.3	4	8	20638	748	186	27	15	2.6	11465|12491|13800|14168|17762|17868|17906|18003|18175|18708|20411|20874|22138|26903|56430|57752|59006|68802|73296|75991|77569|83679|118449|170826|216961|225288|233977	Actg1|Cd36|Enah|Fgf13|Mapt|Mybpc3|Myl2|Nedd9|Nrap|Pik3r1|Sorbs1|Slk|Ttn|Dysf|Clip1|Tacc2|Myoz2|Mypn|Rhobtb3|Slain2|Limch1|Pde4dip|Synpo2|Ppargc1b|Coro6|Fhod3|Ppfia1
CM2	GO:0051146	striated muscle cell differentiation	-9.1	-6.3	6.2	9	20638	322	186	18	9.7	2.2	11465|11549|12558|13405|14200|17868|17906|18175|19013|19664|22138|22339|26903|56376|59006|68802|116904|225288	Actg1|Adra1a|Cdh2|Dmd|Fhl2|Mybpc3|Myl2|Nrap|Ppara|Rbpj|Ttn|Vegfa|Dysf|Pdlim5|Myoz2|Mypn|Alpk3|Fhod3
CM2	GO:0006941	striated muscle contraction	-8.4	-5.7	8.6	9.5	20638	167	186	13	7	1.9	11549|12288|12293|13405|14168|17868|17897|17906|18821|20648|22138|74166|238871	Adra1a|Cacna1c|Cacna2d1|Dmd|Fgf13|Mybpc3|Myl3|Myl2|Pln|Snta1|Ttn|Tmem38a|Pde4d
CM2	GO:1903522	regulation of blood circulation	-8	-5.3	6.6	8.6	20638	251	186	15	8.1	2	11549|12288|12293|13405|14168|17868|17897|17906|18708|18821|20648|20928|21834|74166|238871	Adra1a|Cacna1c|Cacna2d1|Dmd|Fgf13|Mybpc3|Myl3|Myl2|Pik3r1|Pln|Snta1|Abcc9|Thrb|Tmem38a|Pde4d
CM2	GO:0061564	axon development	-7.9	-5.2	4.4	7.6	20638	524	186	21	11	2.3	12215|12558|12561|13640|13800|14168|14183|15982|16776|17762|19274|22339|58916|68802|68810|70827|77300|226251|244682|319476|380713	Bsg|Cdh2|Cdh4|Efna5|Enah|Fgf13|Fgfr2|Ifrd1|Lama5|Mapt|Ptprm|Vegfa|Myot|Mypn|Nexn|Trak2|Raph1|Ablim1|Cntn5|Lrtm1|Scarf1
CM2	GO:0044262	cellular carbohydrate metabolic process	-7.9	-5.2	6	8.3	20638	296	186	16	8.6	2.1	12491|14718|14936|18639|18679|19013|19017|20411|26903|67800|100705|103988|140491|216558|227399|269951	Cd36|Got1|Gys1|Pfkfb1|Phka1|Ppara|Ppargc1a|Sorbs1|Dysf|Dgat2|Acacb|Gck|Ppp1r3a|Ugp2|Ppip5k2|Idh2
CM2	GO:0032990	cell part morphogenesis	-7.8	-5.2	3.7	7.2	20638	745	186	25	13	2.5	12048|12215|12558|12561|13640|13800|14168|14183|15982|16776|17762|19274|22339|23970|56376|58916|67414|68802|68810|70827|76884|77300|226251|244682|319476	Bcl2l1|Bsg|Cdh2|Cdh4|Efna5|Enah|Fgf13|Fgfr2|Ifrd1|Lama5|Mapt|Ptprm|Vegfa|Pacsin2|Pdlim5|Myot|Mfn1|Mypn|Nexn|Trak2|Cyfip2|Raph1|Ablim1|Cntn5|Lrtm1
CM2	GO:0007409	axonogenesis	-7.8	-5.2	4.6	7.6	20638	483	186	20	11	2.3	12215|12558|12561|13640|13800|14168|14183|15982|16776|17762|19274|22339|58916|68802|68810|70827|77300|226251|244682|319476	Bsg|Cdh2|Cdh4|Efna5|Enah|Fgf13|Fgfr2|Ifrd1|Lama5|Mapt|Ptprm|Vegfa|Myot|Mypn|Nexn|Trak2|Raph1|Ablim1|Cntn5|Lrtm1
CM2	GO:0007507	heart development	-7.8	-5.2	4	7.4	20638	637	186	23	12	2.4	11549|12288|14164|14183|14200|14936|17868|17897|17906|18175|18821|19013|19664|21676|22138|22339|56376|59091|100705|112405|116904|225288|241431	Adra1a|Cacna1c|Fgf1|Fgfr2|Fhl2|Gys1|Mybpc3|Myl3|Myl2|Nrap|Pln|Ppara|Rbpj|Tead1|Ttn|Vegfa|Pdlim5|Jph2|Acacb|Egln1|Alpk3|Fhod3|Xirp2
CM2	GO:0055013	cardiac muscle cell development	-7.7	-5.2	11	9.8	20638	98	186	10	5.4	1.7	11549|14200|17906|18175|19013|22138|22339|56376|116904|225288	Adra1a|Fhl2|Myl2|Nrap|Ppara|Ttn|Vegfa|Pdlim5|Alpk3|Fhod3
CM2	GO:0006091	generation of precursor metabolites and energy	-7.5	-5	4.9	7.6	20638	404	186	18	9.7	2.2	11430|12176|12491|14936|18293|18679|19013|19017|20411|50799|54403|67041|70673|93757|103988|140491|216558|269951	Acox1|Bnip3|Cd36|Gys1|Ogdh|Phka1|Ppara|Ppargc1a|Sorbs1|Slc25a13|Slc4a4|Oxct1|Prdm16|Immp2l|Gck|Ppp1r3a|Ugp2|Idh2
CM2	GO:0055006	cardiac cell development	-7.5	-4.9	11	9.4	20638	104	186	10	5.4	1.7	11549|14200|17906|18175|19013|22138|22339|56376|116904|225288	Adra1a|Fhl2|Myl2|Nrap|Ppara|Ttn|Vegfa|Pdlim5|Alpk3|Fhod3
CM2	GO:0055002	striated muscle cell development	-7.4	-4.9	9.1	9	20638	134	186	11	5.9	1.7	11465|13405|17868|17906|18175|22138|22339|26903|59006|68802|225288	Actg1|Dmd|Mybpc3|Myl2|Nrap|Ttn|Vegfa|Dysf|Myoz2|Mypn|Fhod3
CM2	GO:0048858	cell projection morphogenesis	-7.4	-4.9	3.7	7	20638	723	186	24	13	2.5	12215|12558|12561|13640|13800|14168|14183|15982|16776|17762|19274|22339|23970|56376|58916|67414|68802|68810|70827|76884|77300|226251|244682|319476	Bsg|Cdh2|Cdh4|Efna5|Enah|Fgf13|Fgfr2|Ifrd1|Lama5|Mapt|Ptprm|Vegfa|Pacsin2|Pdlim5|Myot|Mfn1|Mypn|Nexn|Trak2|Cyfip2|Raph1|Ablim1|Cntn5|Lrtm1
CM2	GO:0003012	muscle system process	-7.4	-4.9	4.8	7.5	20638	412	186	18	9.7	2.2	11534|11549|12288|12293|13405|14168|17868|17897|17906|18821|19013|20648|21676|22138|56376|59006|74166|238871	Adk|Adra1a|Cacna1c|Cacna2d1|Dmd|Fgf13|Mybpc3|Myl3|Myl2|Pln|Ppara|Snta1|Tead1|Ttn|Pdlim5|Myoz2|Tmem38a|Pde4d
CM2	GO:0015980	energy derivation by oxidation of organic compounds	-7.2	-4.7	6.2	7.9	20638	250	186	14	7.5	1.9	12176|12491|14936|18293|18679|19017|20411|50799|70673|93757|103988|140491|216558|269951	Bnip3|Cd36|Gys1|Ogdh|Phka1|Ppargc1a|Sorbs1|Slc25a13|Prdm16|Immp2l|Gck|Ppp1r3a|Ugp2|Idh2
CM2	GO:0055007	cardiac muscle cell differentiation	-7.1	-4.7	8.5	8.6	20638	143	186	11	5.9	1.7	11549|14200|17906|18175|19013|19664|22138|22339|56376|116904|225288	Adra1a|Fhl2|Myl2|Nrap|Ppara|Rbpj|Ttn|Vegfa|Pdlim5|Alpk3|Fhod3
CM2	GO:0048812	neuron projection morphogenesis	-7	-4.6	3.6	6.8	20638	704	186	23	12	2.4	12215|12558|12561|13640|13800|14168|14183|15982|16776|17762|19274|22339|56376|58916|67414|68802|68810|70827|76884|77300|226251|244682|319476	Bsg|Cdh2|Cdh4|Efna5|Enah|Fgf13|Fgfr2|Ifrd1|Lama5|Mapt|Ptprm|Vegfa|Pdlim5|Myot|Mfn1|Mypn|Nexn|Trak2|Cyfip2|Raph1|Ablim1|Cntn5|Lrtm1
CM2	ko05414	Dilated cardiomyopathy	-7	-4.5	11	9.2	20638	89	186	9	4.8	1.6	11465|12288|12293|13405|17868|17897|17906|18821|22138	Actg1|Cacna1c|Cacna2d1|Dmd|Mybpc3|Myl3|Myl2|Pln|Ttn
CM2	GO:0048667	cell morphogenesis involved in neuron differentiation	-7	-4.5	3.7	6.8	20638	652	186	22	12	2.4	12215|12558|12561|13640|13800|14168|14183|15982|16776|17762|19274|22339|56376|58916|67414|68802|68810|70827|77300|226251|244682|319476	Bsg|Cdh2|Cdh4|Efna5|Enah|Fgf13|Fgfr2|Ifrd1|Lama5|Mapt|Ptprm|Vegfa|Pdlim5|Myot|Mfn1|Mypn|Nexn|Trak2|Raph1|Ablim1|Cntn5|Lrtm1
CM2	GO:0030036	actin cytoskeleton organization	-6.9	-4.5	3.6	6.7	20638	717	186	23	12	2.4	11465|13640|13800|17868|17906|18003|18175|18708|20411|22138|23970|56376|59006|68802|71302|73296|77569|118449|170826|216961|225288|233977|241431	Actg1|Efna5|Enah|Mybpc3|Myl2|Nedd9|Nrap|Pik3r1|Sorbs1|Ttn|Pacsin2|Pdlim5|Myoz2|Mypn|Arhgap26|Rhobtb3|Limch1|Synpo2|Ppargc1b|Coro6|Fhod3|Ppfia1|Xirp2
CM2	GO:0120039	plasma membrane bounded cell projection morphogenesis	-6.8	-4.4	3.6	6.6	20638	718	186	23	12	2.4	12215|12558|12561|13640|13800|14168|14183|15982|16776|17762|19274|22339|56376|58916|67414|68802|68810|70827|76884|77300|226251|244682|319476	Bsg|Cdh2|Cdh4|Efna5|Enah|Fgf13|Fgfr2|Ifrd1|Lama5|Mapt|Ptprm|Vegfa|Pdlim5|Myot|Mfn1|Mypn|Nexn|Trak2|Cyfip2|Raph1|Ablim1|Cntn5|Lrtm1
CM2	GO:0030239	myofibril assembly	-6.8	-4.4	13	9.6	20638	67	186	8	4.3	1.5	11465|17868|17906|18175|22138|59006|68802|225288	Actg1|Mybpc3|Myl2|Nrap|Ttn|Myoz2|Mypn|Fhod3
CM2	GO:0005975	carbohydrate metabolic process	-6.7	-4.3	3.9	6.8	20638	562	186	20	11	2.3	12491|14718|14936|18293|18639|18679|18708|19013|19017|20411|26903|54403|67800|100705|103988|140491|213053|216558|227399|269951	Cd36|Got1|Gys1|Ogdh|Pfkfb1|Phka1|Pik3r1|Ppara|Ppargc1a|Sorbs1|Dysf|Slc4a4|Dgat2|Acacb|Gck|Ppp1r3a|Slc39a14|Ugp2|Ppip5k2|Idh2
CM2	GO:0044057	regulation of system process	-6.7	-4.3	3.8	6.7	20638	617	186	21	11	2.3	11534|11549|12288|12293|13405|14168|14816|17868|17897|17906|18708|18821|19013|20648|20928|21676|21834|21898|22138|74166|238871	Adk|Adra1a|Cacna1c|Cacna2d1|Dmd|Fgf13|Grm1|Mybpc3|Myl3|Myl2|Pik3r1|Pln|Ppara|Snta1|Abcc9|Tead1|Thrb|Tlr4|Ttn|Tmem38a|Pde4d
CM2	mmu05414	Dilated cardiomyopathy	-6.7	-4.3	11	8.9	20638	95	186	9	4.8	1.6	11465|12288|12293|13405|17868|17897|17906|18821|22138	Actg1|Cacna1c|Cacna2d1|Dmd|Mybpc3|Myl3|Myl2|Pln|Ttn
CM2	GO:0019932	second-messenger-mediated signaling	-6.7	-4.3	5.2	7.3	20638	318	186	15	8.1	2	12491|13405|14200|14816|17762|18821|22339|26557|29863|53901|59006|74166|103988|112405|238871	Cd36|Dmd|Fhl2|Grm1|Mapt|Pln|Vegfa|Homer2|Pde7b|Rcan2|Myoz2|Tmem38a|Gck|Egln1|Pde4d
CM2	GO:0055008	cardiac muscle tissue morphogenesis	-6.7	-4.3	13	9.3	20638	70	186	8	4.3	1.5	14183|17868|17897|17906|19664|22138|112405|241431	Fgfr2|Mybpc3|Myl3|Myl2|Rbpj|Ttn|Egln1|Xirp2
CM2	GO:0070593	dendrite self-avoidance	-6.6	-4.3	35	13	20638	16	186	5	2.7	1.2	12215|58916|68802|68810|244682	Bsg|Myot|Mypn|Nexn|Cntn5
CM2	R-MMU-397014	Muscle contraction	-6.5	-4.2	7.4	7.8	20638	166	186	11	5.9	1.7	12288|13405|14168|16508|17897|17906|18821|20411|20928|26903|80906	Cacna1c|Dmd|Fgf13|Kcnd2|Myl3|Myl2|Pln|Sorbs1|Abcc9|Dysf|Kcnip2
CM2	GO:0031032	actomyosin structure organization	-6.4	-4.1	6.4	7.5	20638	208	186	12	6.5	1.8	11465|17868|17906|18175|18708|20411|22138|59006|68802|77569|225288|233977	Actg1|Mybpc3|Myl2|Nrap|Pik3r1|Sorbs1|Ttn|Myoz2|Mypn|Limch1|Fhod3|Ppfia1
CM2	GO:0007411	axon guidance	-6.3	-4	5.8	7.2	20638	250	186	13	7	1.9	12215|12561|13640|13800|16776|19274|22339|58916|68802|68810|226251|244682|319476	Bsg|Cdh4|Efna5|Enah|Lama5|Ptprm|Vegfa|Myot|Mypn|Nexn|Ablim1|Cntn5|Lrtm1
CM2	GO:0097485	neuron projection guidance	-6.3	-4	5.7	7.2	20638	251	186	13	7	1.9	12215|12561|13640|13800|16776|19274|22339|58916|68802|68810|226251|244682|319476	Bsg|Cdh4|Efna5|Enah|Lama5|Ptprm|Vegfa|Myot|Mypn|Nexn|Ablim1|Cntn5|Lrtm1
CM2	GO:0035051	cardiocyte differentiation	-6.1	-3.9	6.7	7.4	20638	181	186	11	5.9	1.7	11549|14200|17906|18175|19013|19664|22138|22339|56376|116904|225288	Adra1a|Fhl2|Myl2|Nrap|Ppara|Rbpj|Ttn|Vegfa|Pdlim5|Alpk3|Fhod3
CM2	GO:0006942	regulation of striated muscle contraction	-6.1	-3.8	11	8.4	20638	83	186	8	4.3	1.5	11549|12288|13405|14168|17897|18821|74166|238871	Adra1a|Cacna1c|Dmd|Fgf13|Myl3|Pln|Tmem38a|Pde4d
CM2	ko05410	Hypertrophic cardiomyopathy (HCM)	-6	-3.8	11	8.4	20638	84	186	8	4.3	1.5	11465|12288|12293|13405|17868|17897|17906|22138	Actg1|Cacna1c|Cacna2d1|Dmd|Mybpc3|Myl3|Myl2|Ttn
CM2	GO:0007517	muscle organ development	-6	-3.8	4.6	6.6	20638	358	186	15	8.1	2	13405|14183|16776|16795|17868|17897|17906|19664|22138|26903|59006|59091|65256|112405|241431	Dmd|Fgfr2|Lama5|Large1|Mybpc3|Myl3|Myl2|Rbpj|Ttn|Dysf|Myoz2|Jph2|Asb2|Egln1|Xirp2
CM2	GO:0060415	muscle tissue morphogenesis	-6	-3.8	10	8.3	20638	85	186	8	4.3	1.5	14183|17868|17897|17906|19664|22138|112405|241431	Fgfr2|Mybpc3|Myl3|Myl2|Rbpj|Ttn|Egln1|Xirp2
CM2	GO:0010927	cellular component assembly involved in morphogenesis	-6	-3.8	8.7	7.9	20638	115	186	9	4.8	1.6	11465|17868|17906|18175|22138|59006|68802|102693|225288	Actg1|Mybpc3|Myl2|Nrap|Ttn|Myoz2|Mypn|Phldb1|Fhod3
CM2	mmu05410	Hypertrophic cardiomyopathy (HCM)	-5.8	-3.6	9.9	8	20638	90	186	8	4.3	1.5	11465|12288|12293|13405|17868|17897|17906|22138	Actg1|Cacna1c|Cacna2d1|Dmd|Mybpc3|Myl3|Myl2|Ttn
CM2	GO:0048644	muscle organ morphogenesis	-5.7	-3.5	9.5	7.9	20638	93	186	8	4.3	1.5	14183|17868|17897|17906|19664|22138|112405|241431	Fgfr2|Mybpc3|Myl3|Myl2|Rbpj|Ttn|Egln1|Xirp2
CM2	GO:0090257	regulation of muscle system process	-5.6	-3.5	5.5	6.7	20638	244	186	12	6.5	1.8	11534|11549|12288|13405|14168|17897|18821|19013|21676|22138|74166|238871	Adk|Adra1a|Cacna1c|Dmd|Fgf13|Myl3|Pln|Ppara|Tead1|Ttn|Tmem38a|Pde4d
CM2	GO:0055117	regulation of cardiac muscle contraction	-5.6	-3.5	12	8.3	20638	67	186	7	3.8	1.4	11549|12288|13405|14168|18821|74166|238871	Adra1a|Cacna1c|Dmd|Fgf13|Pln|Tmem38a|Pde4d
CM2	GO:0009117	nucleotide metabolic process	-5.6	-3.4	4	6.1	20638	440	186	16	8.6	2.1	11534|12048|14081|18293|19013|19017|50799|54403|55951|59027|67414|67800|100705|103988|238871|269951	Adk|Bcl2l1|Acsl1|Ogdh|Ppara|Ppargc1a|Slc25a13|Slc4a4|Mpc1|Nampt|Mfn1|Dgat2|Acacb|Gck|Pde4d|Idh2
CM2	GO:0005978	glycogen biosynthetic process	-5.5	-3.4	15	8.8	20638	45	186	6	3.2	1.3	12491|14936|20411|103988|140491|216558	Cd36|Gys1|Sorbs1|Gck|Ppp1r3a|Ugp2
CM2	GO:0009250	glucan biosynthetic process	-5.5	-3.4	15	8.8	20638	45	186	6	3.2	1.3	12491|14936|20411|103988|140491|216558	Cd36|Gys1|Sorbs1|Gck|Ppp1r3a|Ugp2
CM2	GO:0002027	regulation of heart rate	-5.5	-3.4	9	7.6	20638	99	186	8	4.3	1.5	11549|12288|12293|13405|17868|18708|20648|238871	Adra1a|Cacna1c|Cacna2d1|Dmd|Mybpc3|Pik3r1|Snta1|Pde4d
CM2	GO:0150115	cell-substrate junction organization	-5.5	-3.4	9	7.6	20638	99	186	8	4.3	1.5	11465|13640|18708|20411|20874|21961|22339|77569	Actg1|Efna5|Pik3r1|Sorbs1|Slk|Tns1|Vegfa|Limch1
CM2	GO:0006753	nucleoside phosphate metabolic process	-5.5	-3.4	4	6	20638	449	186	16	8.6	2.1	11534|12048|14081|18293|19013|19017|50799|54403|55951|59027|67414|67800|100705|103988|238871|269951	Adk|Bcl2l1|Acsl1|Ogdh|Ppara|Ppargc1a|Slc25a13|Slc4a4|Mpc1|Nampt|Mfn1|Dgat2|Acacb|Gck|Pde4d|Idh2
CM2	GO:0055086	nucleobase-containing small molecule metabolic process	-5.4	-3.4	3.7	5.9	20638	506	186	17	9.1	2.1	11534|12048|14081|18293|19013|19017|50799|54403|55951|59027|67414|67800|100705|103988|216558|238871|269951	Adk|Bcl2l1|Acsl1|Ogdh|Ppara|Ppargc1a|Slc25a13|Slc4a4|Mpc1|Nampt|Mfn1|Dgat2|Acacb|Gck|Ugp2|Pde4d|Idh2
CM2	GO:0045214	sarcomere organization	-5.4	-3.3	14	8.6	20638	47	186	6	3.2	1.3	11465|17868|22138|59006|68802|225288	Actg1|Mybpc3|Ttn|Myoz2|Mypn|Fhod3
CM2	GO:0006936	muscle contraction	-5.4	-3.3	4.8	6.3	20638	303	186	13	7	1.9	11549|12288|12293|13405|14168|17868|17897|17906|18821|20648|22138|74166|238871	Adra1a|Cacna1c|Cacna2d1|Dmd|Fgf13|Mybpc3|Myl3|Myl2|Pln|Snta1|Ttn|Tmem38a|Pde4d
CM2	GO:0062012	regulation of small molecule metabolic process	-5.4	-3.3	4.4	6.2	20638	352	186	14	7.5	1.9	12048|12491|14077|14164|18639|19013|19017|20411|21834|54403|67800|100705|103988|140491	Bcl2l1|Cd36|Fabp3|Fgf1|Pfkfb1|Ppara|Ppargc1a|Sorbs1|Thrb|Slc4a4|Dgat2|Acacb|Gck|Ppp1r3a
CM2	GO:0043467	regulation of generation of precursor metabolites and energy	-5.3	-3.3	7.2	7	20638	138	186	9	4.8	1.6	12176|12491|19013|19017|20411|54403|70673|103988|140491	Bnip3|Cd36|Ppara|Ppargc1a|Sorbs1|Slc4a4|Prdm16|Gck|Ppp1r3a
CM2	GO:0034330	cell junction organization	-5.3	-3.3	3.1	5.5	20638	758	186	21	11	2.3	11465|12558|13640|14168|14183|17762|18708|20411|20648|20874|21961|22339|56376|67414|70598|77569|112405|233977|241431|244682|319476	Actg1|Cdh2|Efna5|Fgf13|Fgfr2|Mapt|Pik3r1|Sorbs1|Snta1|Slk|Tns1|Vegfa|Pdlim5|Mfn1|Filip1|Limch1|Egln1|Ppfia1|Xirp2|Cntn5|Lrtm1
CM2	GO:0006163	purine nucleotide metabolic process	-5.3	-3.3	4.3	6.1	20638	360	186	14	7.5	1.9	11534|12048|14081|18293|19013|19017|50799|54403|55951|67414|67800|100705|103988|238871	Adk|Bcl2l1|Acsl1|Ogdh|Ppara|Ppargc1a|Slc25a13|Slc4a4|Mpc1|Mfn1|Dgat2|Acacb|Gck|Pde4d
CM2	GO:0120161	regulation of cold-induced thermogenesis	-5.2	-3.2	6.9	6.8	20638	145	186	9	4.8	1.6	12491|14081|19017|19664|21898|22339|26381|70673|170826	Cd36|Acsl1|Ppargc1a|Rbpj|Tlr4|Vegfa|Esrrg|Prdm16|Ppargc1b
CM2	GO:0106106	cold-induced thermogenesis	-5.2	-3.2	6.9	6.8	20638	145	186	9	4.8	1.6	12491|14081|19017|19664|21898|22339|26381|70673|170826	Cd36|Acsl1|Ppargc1a|Rbpj|Tlr4|Vegfa|Esrrg|Prdm16|Ppargc1b
CM2	GO:0006073	cellular glucan metabolic process	-5.1	-3.2	9.8	7.5	20638	79	186	7	3.8	1.4	12491|14936|18679|20411|103988|140491|216558	Cd36|Gys1|Phka1|Sorbs1|Gck|Ppp1r3a|Ugp2
CM2	GO:0044042	glucan metabolic process	-5.1	-3.2	9.8	7.5	20638	79	186	7	3.8	1.4	12491|14936|18679|20411|103988|140491|216558	Cd36|Gys1|Phka1|Sorbs1|Gck|Ppp1r3a|Ugp2
CM2	GO:0005977	glycogen metabolic process	-5.1	-3.2	9.8	7.5	20638	79	186	7	3.8	1.4	12491|14936|18679|20411|103988|140491|216558	Cd36|Gys1|Phka1|Sorbs1|Gck|Ppp1r3a|Ugp2
CM2	GO:0007156	homophilic cell adhesion via plasma membrane adhesion molecules	-5.1	-3.1	7.9	7	20638	112	186	8	4.3	1.5	12215|12558|12561|19274|58916|68802|68810|244682	Bsg|Cdh2|Cdh4|Ptprm|Myot|Mypn|Nexn|Cntn5
CM2	GO:0034637	cellular carbohydrate biosynthetic process	-5.1	-3.1	9.6	7.4	20638	81	186	7	3.8	1.4	12491|14718|14936|20411|103988|140491|216558	Cd36|Got1|Gys1|Sorbs1|Gck|Ppp1r3a|Ugp2
CM2	WP2316	PPAR signaling pathway	-5.1	-3.1	9.6	7.4	20638	81	186	7	3.8	1.4	11430|12491|14077|14081|16956|19013|20411	Acox1|Cd36|Fabp3|Acsl1|Lpl|Ppara|Sorbs1
CM2	GO:0072521	purine-containing compound metabolic process	-5	-3.1	4.1	5.8	20638	381	186	14	7.5	1.9	11534|12048|14081|18293|19013|19017|50799|54403|55951|67414|67800|100705|103988|238871	Adk|Bcl2l1|Acsl1|Ogdh|Ppara|Ppargc1a|Slc25a13|Slc4a4|Mpc1|Mfn1|Dgat2|Acacb|Gck|Pde4d
CM2	GO:0062013	positive regulation of small molecule metabolic process	-5	-3.1	6.6	6.6	20638	152	186	9	4.8	1.6	12048|12491|14164|19013|19017|20411|54403|67800|103988	Bcl2l1|Cd36|Fgf1|Ppara|Ppargc1a|Sorbs1|Slc4a4|Dgat2|Gck
CM2	GO:0019722	calcium-mediated signaling	-5	-3	5.7	6.3	20638	193	186	10	5.4	1.7	13405|14200|14816|17762|18821|26557|53901|59006|74166|112405	Dmd|Fhl2|Grm1|Mapt|Pln|Homer2|Rcan2|Myoz2|Tmem38a|Egln1
CM2	GO:0086001	cardiac muscle cell action potential	-5	-3	12	7.8	20638	56	186	6	3.2	1.3	12288|12293|13405|14168|16508|20648	Cacna1c|Cacna2d1|Dmd|Fgf13|Kcnd2|Snta1
CM2	GO:0048589	developmental growth	-4.9	-3	2.9	5.3	20638	799	186	21	11	2.3	11549|12288|12561|13640|14164|14168|14183|15982|16795|17762|19013|19664|22138|22339|26903|56376|76884|77300|100705|238871|243905	Adra1a|Cacna1c|Cdh4|Efna5|Fgf1|Fgf13|Fgfr2|Ifrd1|Large1|Mapt|Ppara|Rbpj|Ttn|Vegfa|Dysf|Pdlim5|Cyfip2|Raph1|Acacb|Pde4d|Zfp568
CM2	GO:0009150	purine ribonucleotide metabolic process	-4.9	-3	4.3	5.8	20638	335	186	13	7	1.9	12048|14081|18293|19013|19017|50799|54403|55951|67414|67800|100705|103988|238871	Bcl2l1|Acsl1|Ogdh|Ppara|Ppargc1a|Slc25a13|Slc4a4|Mpc1|Mfn1|Dgat2|Acacb|Gck|Pde4d
CM2	ko03320	PPAR signaling pathway	-4.9	-3	9.1	7.2	20638	85	186	7	3.8	1.4	11430|12491|14077|14081|16956|19013|20411	Acox1|Cd36|Fabp3|Acsl1|Lpl|Ppara|Sorbs1
CM2	GO:0060419	heart growth	-4.9	-3	7.5	6.7	20638	119	186	8	4.3	1.5	11549|14164|14183|19013|19664|22138|56376|100705	Adra1a|Fgf1|Fgfr2|Ppara|Rbpj|Ttn|Pdlim5|Acacb
CM2	GO:0006109	regulation of carbohydrate metabolic process	-4.9	-3	5.6	6.2	20638	199	186	10	5.4	1.7	12491|18639|19013|19017|20411|54403|67800|100705|103988|140491	Cd36|Pfkfb1|Ppara|Ppargc1a|Sorbs1|Slc4a4|Dgat2|Acacb|Gck|Ppp1r3a
CM2	GO:0061419	positive regulation of transcription from RNA polymerase II promoter in response to hypoxia	-4.9	-2.9	55	13	20638	6	186	3	1.6	0.92	18024|19664|22339	Nfe2l2|Rbpj|Vegfa
CM2	GO:0016051	carbohydrate biosynthetic process	-4.8	-2.9	5.5	6.2	20638	200	186	10	5.4	1.7	12491|14718|14936|19013|20411|67800|103988|140491|213053|216558	Cd36|Got1|Gys1|Ppara|Sorbs1|Dgat2|Gck|Ppp1r3a|Slc39a14|Ugp2
CM2	GO:1990845	adaptive thermogenesis	-4.8	-2.9	6.2	6.3	20638	160	186	9	4.8	1.6	12491|14081|19017|19664|21898|22339|26381|70673|170826	Cd36|Acsl1|Ppargc1a|Rbpj|Tlr4|Vegfa|Esrrg|Prdm16|Ppargc1b
CM2	GO:0006112	energy reserve metabolic process	-4.8	-2.9	8.7	7	20638	89	186	7	3.8	1.4	12491|14936|18679|20411|103988|140491|216558	Cd36|Gys1|Phka1|Sorbs1|Gck|Ppp1r3a|Ugp2
CM2	mmu03320	PPAR signaling pathway	-4.8	-2.9	8.7	7	20638	89	186	7	3.8	1.4	11430|12491|14077|14081|16956|19013|20411	Acox1|Cd36|Fabp3|Acsl1|Lpl|Ppara|Sorbs1
CM2	GO:0001952	regulation of cell-matrix adhesion	-4.8	-2.9	7.2	6.6	20638	123	186	8	4.3	1.5	11465|12491|13405|13640|18708|20874|22339|77569	Actg1|Cd36|Dmd|Efna5|Pik3r1|Slk|Vegfa|Limch1
CM2	GO:0042391	regulation of membrane potential	-4.8	-2.9	3.7	5.5	20638	453	186	15	8.1	2	11549|12048|12176|12288|12293|12491|13405|14168|14718|16508|17762|20648|54403|67414|80906	Adra1a|Bcl2l1|Bnip3|Cacna1c|Cacna2d1|Cd36|Dmd|Fgf13|Got1|Kcnd2|Mapt|Snta1|Slc4a4|Mfn1|Kcnip2
CM2	GO:0009165	nucleotide biosynthetic process	-4.8	-2.9	5.5	6.1	20638	203	186	10	5.4	1.7	11534|12048|14081|19013|19017|50799|55951|59027|100705|269951	Adk|Bcl2l1|Acsl1|Ppara|Ppargc1a|Slc25a13|Mpc1|Nampt|Acacb|Idh2
CM2	GO:0060314	regulation of ryanodine-sensitive calcium-release channel activity	-4.8	-2.9	25	9.6	20638	18	186	4	2.2	1.1	13405|18821|59091|238871	Dmd|Pln|Jph2|Pde4d
CM2	GO:1901293	nucleoside phosphate biosynthetic process	-4.7	-2.8	5.3	6	20638	208	186	10	5.4	1.7	11534|12048|14081|19013|19017|50799|55951|59027|100705|269951	Adk|Bcl2l1|Acsl1|Ppara|Ppargc1a|Slc25a13|Mpc1|Nampt|Acacb|Idh2
CM2	GO:0010675	regulation of cellular carbohydrate metabolic process	-4.7	-2.8	6	6.2	20638	166	186	9	4.8	1.6	12491|18639|19013|19017|20411|67800|100705|103988|140491	Cd36|Pfkfb1|Ppara|Ppargc1a|Sorbs1|Dgat2|Acacb|Gck|Ppp1r3a
CM2	GO:0009259	ribonucleotide metabolic process	-4.7	-2.8	4.1	5.6	20638	354	186	13	7	1.9	12048|14081|18293|19013|19017|50799|54403|55951|67414|67800|100705|103988|238871	Bcl2l1|Acsl1|Ogdh|Ppara|Ppargc1a|Slc25a13|Slc4a4|Mpc1|Mfn1|Dgat2|Acacb|Gck|Pde4d
CM2	GO:0007044	cell-substrate junction assembly	-4.7	-2.8	8.4	6.8	20638	93	186	7	3.8	1.4	11465|13640|20411|20874|21961|22339|77569	Actg1|Efna5|Sorbs1|Slk|Tns1|Vegfa|Limch1
CM2	GO:0010880	regulation of release of sequestered calcium ion into cytosol by sarcoplasmic reticulum	-4.7	-2.8	23	9.3	20638	19	186	4	2.2	1.1	13405|18821|74166|238871	Dmd|Pln|Tmem38a|Pde4d
CM2	GO:0055003	cardiac myofibril assembly	-4.7	-2.8	23	9.3	20638	19	186	4	2.2	1.1	17906|18175|22138|225288	Myl2|Nrap|Ttn|Fhod3
CM2	GO:0006006	glucose metabolic process	-4.6	-2.8	5.2	5.9	20638	213	186	10	5.4	1.7	12491|18639|18708|19013|20411|67800|100705|103988|140491|213053	Cd36|Pfkfb1|Pik3r1|Ppara|Sorbs1|Dgat2|Acacb|Gck|Ppp1r3a|Slc39a14
CM2	GO:1990773	matrix metallopeptidase secretion	-4.6	-2.8	48	12	20638	7	186	3	1.6	0.92	12215|21898|269951	Bsg|Tlr4|Idh2
CM2	GO:1904464	regulation of matrix metallopeptidase secretion	-4.6	-2.8	48	12	20638	7	186	3	1.6	0.92	12215|21898|269951	Bsg|Tlr4|Idh2
CM2	GO:0090258	negative regulation of mitochondrial fission	-4.6	-2.8	48	12	20638	7	186	3	1.6	0.92	17762|19017|67414	Mapt|Ppargc1a|Mfn1
CM2	GO:0034765	regulation of ion transmembrane transport	-4.6	-2.8	3.2	5.2	20638	588	186	17	9.1	2.1	12288|12293|13405|14081|14168|16508|18024|18821|19017|20411|20648|26903|59091|74166|80906|215748|238871	Cacna1c|Cacna2d1|Dmd|Acsl1|Fgf13|Kcnd2|Nfe2l2|Pln|Ppargc1a|Sorbs1|Snta1|Dysf|Jph2|Tmem38a|Kcnip2|Cnksr3|Pde4d
CM2	GO:0010906	regulation of glucose metabolic process	-4.6	-2.8	6.8	6.3	20638	131	186	8	4.3	1.5	12491|18639|19013|20411|67800|100705|103988|140491	Cd36|Pfkfb1|Ppara|Sorbs1|Dgat2|Acacb|Gck|Ppp1r3a
CM2	GO:1900544	positive regulation of purine nucleotide metabolic process	-4.6	-2.8	14	7.9	20638	39	186	5	2.7	1.2	12048|19013|19017|54403|103988	Bcl2l1|Ppara|Ppargc1a|Slc4a4|Gck
CM2	GO:0045981	positive regulation of nucleotide metabolic process	-4.6	-2.8	14	7.9	20638	39	186	5	2.7	1.2	12048|19013|19017|54403|103988	Bcl2l1|Ppara|Ppargc1a|Slc4a4|Gck
CM2	GO:0009895	negative regulation of catabolic process	-4.6	-2.8	4.3	5.6	20638	310	186	12	6.5	1.8	11549|17164|19013|19017|19317|22339|26903|59027|72416|72739|100705|233789	Adra1a|Mapkapk2|Ppara|Ppargc1a|Qk|Vegfa|Dysf|Nampt|Lrpprc|Zkscan3|Acacb|Smg1
CM2	GO:0034762	regulation of transmembrane transport	-4.6	-2.8	3.2	5.1	20638	592	186	17	9.1	2.1	12288|12293|13405|14081|14168|16508|18024|18821|19017|20411|20648|26903|59091|74166|80906|215748|238871	Cacna1c|Cacna2d1|Dmd|Acsl1|Fgf13|Kcnd2|Nfe2l2|Pln|Ppargc1a|Sorbs1|Snta1|Dysf|Jph2|Tmem38a|Kcnip2|Cnksr3|Pde4d
CM2	GO:0120162	positive regulation of cold-induced thermogenesis	-4.6	-2.8	8	6.6	20638	97	186	7	3.8	1.4	12491|14081|19017|22339|26381|70673|170826	Cd36|Acsl1|Ppargc1a|Vegfa|Esrrg|Prdm16|Ppargc1b
CM2	GO:0070252	actin-mediated cell contraction	-4.6	-2.8	8	6.6	20638	97	186	7	3.8	1.4	12288|12293|14168|18821|20648|77569|238871	Cacna1c|Cacna2d1|Fgf13|Pln|Snta1|Limch1|Pde4d
CM2	GO:0019693	ribose phosphate metabolic process	-4.5	-2.7	4	5.4	20638	365	186	13	7	1.9	12048|14081|18293|19013|19017|50799|54403|55951|67414|67800|100705|103988|238871	Bcl2l1|Acsl1|Ogdh|Ppara|Ppargc1a|Slc25a13|Slc4a4|Mpc1|Mfn1|Dgat2|Acacb|Gck|Pde4d
CM2	GO:0046320	regulation of fatty acid oxidation	-4.5	-2.7	14	7.8	20638	40	186	5	2.7	1.2	14077|19013|19017|67800|100705	Fabp3|Ppara|Ppargc1a|Dgat2|Acacb
CM2	GO:1903580	positive regulation of ATP metabolic process	-4.5	-2.7	14	7.8	20638	40	186	5	2.7	1.2	12048|19013|19017|54403|103988	Bcl2l1|Ppara|Ppargc1a|Slc4a4|Gck
CM2	GO:0010660	regulation of muscle cell apoptotic process	-4.5	-2.7	7.8	6.5	20638	99	186	7	3.8	1.4	12176|18024|18708|19317|19664|26408|29810	Bnip3|Nfe2l2|Pik3r1|Qk|Rbpj|Map3k5|Bag3
CM2	GO:1904062	regulation of cation transmembrane transport	-4.5	-2.7	3.9	5.4	20638	371	186	13	7	1.9	12288|12293|13405|14168|18821|19017|20648|26903|59091|74166|80906|215748|238871	Cacna1c|Cacna2d1|Dmd|Fgf13|Pln|Ppargc1a|Snta1|Dysf|Jph2|Tmem38a|Kcnip2|Cnksr3|Pde4d
CM2	GO:0014808	release of sequestered calcium ion into cytosol by sarcoplasmic reticulum	-4.5	-2.7	21	8.8	20638	21	186	4	2.2	1.1	13405|18821|74166|238871	Dmd|Pln|Tmem38a|Pde4d
CM2	GO:0050849	negative regulation of calcium-mediated signaling	-4.5	-2.7	21	8.8	20638	21	186	4	2.2	1.1	14200|26557|59006|112405	Fhl2|Homer2|Myoz2|Egln1
CM2	GO:0150116	regulation of cell-substrate junction organization	-4.5	-2.7	9.8	6.9	20638	68	186	6	3.2	1.3	11465|13640|18708|20874|22339|77569	Actg1|Efna5|Pik3r1|Slk|Vegfa|Limch1
CM2	GO:0048588	developmental cell growth	-4.5	-2.7	4.5	5.6	20638	269	186	11	5.9	1.7	11549|12561|13640|14168|15982|17762|19013|22339|56376|76884|77300	Adra1a|Cdh4|Efna5|Fgf13|Ifrd1|Mapt|Ppara|Vegfa|Pdlim5|Cyfip2|Raph1
CM2	GO:0001508	action potential	-4.4	-2.7	6.4	6.1	20638	138	186	8	4.3	1.5	11549|12288|12293|12491|13405|14168|16508|20648	Adra1a|Cacna1c|Cacna2d1|Cd36|Dmd|Fgf13|Kcnd2|Snta1
CM2	GO:0086003	cardiac muscle cell contraction	-4.4	-2.7	9.6	6.9	20638	69	186	6	3.2	1.3	12288|12293|14168|18821|20648|238871	Cacna1c|Cacna2d1|Fgf13|Pln|Snta1|Pde4d
CM2	GO:0033692	cellular polysaccharide biosynthetic process	-4.4	-2.7	9.6	6.9	20638	69	186	6	3.2	1.3	12491|14936|20411|103988|140491|216558	Cd36|Gys1|Sorbs1|Gck|Ppp1r3a|Ugp2
CM2	GO:0050808	synapse organization	-4.4	-2.7	3.4	5.1	20638	488	186	15	8.1	2	12558|13640|14168|14183|17762|18708|20411|20648|56376|67414|70598|112405|233977|244682|319476	Cdh2|Efna5|Fgf13|Fgfr2|Mapt|Pik3r1|Sorbs1|Snta1|Pdlim5|Mfn1|Filip1|Egln1|Ppfia1|Cntn5|Lrtm1
CM2	ko04922	Glucagon signaling pathway	-4.4	-2.7	7.6	6.4	20638	102	186	7	3.8	1.4	14936|18639|18679|19013|19017|100705|103988	Gys1|Pfkfb1|Phka1|Ppara|Ppargc1a|Acacb|Gck
CM2	GO:1903514	release of sequestered calcium ion into cytosol by endoplasmic reticulum	-4.4	-2.7	20	8.6	20638	22	186	4	2.2	1.1	13405|18821|74166|238871	Dmd|Pln|Tmem38a|Pde4d
CM2	GO:0090407	organophosphate biosynthetic process	-4.4	-2.7	3.6	5.2	20638	434	186	14	7.5	1.9	11534|12048|14077|14081|19013|19017|50799|55951|59027|76722|100705|208449|227399|269951	Adk|Bcl2l1|Fabp3|Acsl1|Ppara|Ppargc1a|Slc25a13|Mpc1|Nampt|Ckmt2|Acacb|Sgms1|Ppip5k2|Idh2
CM2	GO:0034329	cell junction assembly	-4.4	-2.6	3.6	5.2	20638	435	186	14	7.5	1.9	11465|12558|13640|14168|17762|18708|20411|20874|21961|22339|56376|77569|244682|319476	Actg1|Cdh2|Efna5|Fgf13|Mapt|Pik3r1|Sorbs1|Slk|Tns1|Vegfa|Pdlim5|Limch1|Cntn5|Lrtm1
CM2	ko04910	Insulin signaling pathway	-4.4	-2.6	6.3	6	20638	141	186	8	4.3	1.5	14936|18679|18708|19017|20411|100705|103988|140491	Gys1|Phka1|Pik3r1|Ppargc1a|Sorbs1|Acacb|Gck|Ppp1r3a
CM2	GO:0001659	temperature homeostasis	-4.4	-2.6	5.5	5.8	20638	183	186	9	4.8	1.6	12491|14081|19017|19664|21898|22339|26381|70673|170826	Cd36|Acsl1|Ppargc1a|Rbpj|Tlr4|Vegfa|Esrrg|Prdm16|Ppargc1b
CM2	GO:0044264	cellular polysaccharide metabolic process	-4.4	-2.6	7.5	6.3	20638	104	186	7	3.8	1.4	12491|14936|18679|20411|103988|140491|216558	Cd36|Gys1|Phka1|Sorbs1|Gck|Ppp1r3a|Ugp2
CM2	GO:0010657	muscle cell apoptotic process	-4.4	-2.6	7.5	6.3	20638	104	186	7	3.8	1.4	12176|18024|18708|19317|19664|26408|29810	Bnip3|Nfe2l2|Pik3r1|Qk|Rbpj|Map3k5|Bag3
CM2	GO:0060560	developmental growth involved in morphogenesis	-4.3	-2.6	4.4	5.4	20638	277	186	11	5.9	1.7	12561|13640|14164|14168|14183|15982|17762|22339|76884|77300|243905	Cdh4|Efna5|Fgf1|Fgf13|Fgfr2|Ifrd1|Mapt|Vegfa|Cyfip2|Raph1|Zfp568
CM2	GO:0003007	heart morphogenesis	-4.3	-2.6	4.3	5.4	20638	281	186	11	5.9	1.7	14183|14200|17868|17897|17906|19664|21676|22138|22339|112405|241431	Fgfr2|Fhl2|Mybpc3|Myl3|Myl2|Rbpj|Tead1|Ttn|Vegfa|Egln1|Xirp2
CM2	mmu04922	Glucagon signaling pathway	-4.3	-2.6	7.3	6.2	20638	107	186	7	3.8	1.4	14936|18639|18679|19013|19017|100705|103988	Gys1|Pfkfb1|Phka1|Ppara|Ppargc1a|Acacb|Gck
CM2	GO:0007015	actin filament organization	-4.2	-2.5	3.5	5	20638	447	186	14	7.5	1.9	11465|13800|18003|18175|18708|20411|22138|73296|77569|118449|170826|216961|225288|233977	Actg1|Enah|Nedd9|Nrap|Pik3r1|Sorbs1|Ttn|Rhobtb3|Limch1|Synpo2|Ppargc1b|Coro6|Fhod3|Ppfia1
CM2	GO:0043618	regulation of transcription from RNA polymerase II promoter in response to stress	-4.2	-2.5	12	7.2	20638	46	186	5	2.7	1.2	12491|18024|19664|22339|29810	Cd36|Nfe2l2|Rbpj|Vegfa|Bag3
CM2	GO:0010907	positive regulation of glucose metabolic process	-4.2	-2.5	12	7.2	20638	46	186	5	2.7	1.2	12491|19013|20411|67800|103988	Cd36|Ppara|Sorbs1|Dgat2|Gck
CM2	GO:0010881	regulation of cardiac muscle contraction by regulation of the release of sequestered calcium ion	-4.2	-2.5	37	10	20638	9	186	3	1.6	0.92	13405|18821|74166	Dmd|Pln|Tmem38a
CM2	GO:0019395	fatty acid oxidation	-4.2	-2.5	7.1	6.1	20638	109	186	7	3.8	1.4	11430|12491|14077|19013|19017|67800|100705	Acox1|Cd36|Fabp3|Ppara|Ppargc1a|Dgat2|Acacb
CM2	GO:0048747	muscle fiber development	-4.2	-2.5	8.6	6.4	20638	77	186	6	3.2	1.3	13405|17906|18175|22138|22339|26903	Dmd|Myl2|Nrap|Ttn|Vegfa|Dysf
CM2	GO:0000271	polysaccharide biosynthetic process	-4.2	-2.5	8.6	6.4	20638	77	186	6	3.2	1.3	12491|14936|20411|103988|140491|216558	Cd36|Gys1|Sorbs1|Gck|Ppp1r3a|Ugp2
CM2	WP523	Regulation of Actin Cytoskeleton	-4.2	-2.5	5.9	5.7	20638	151	186	8	4.3	1.5	11465|13800|14164|14168|14183|17897|18708|76884	Actg1|Enah|Fgf1|Fgf13|Fgfr2|Myl3|Pik3r1|Cyfip2
CM2	mmu04910	Insulin signaling pathway	-4.2	-2.5	5.9	5.7	20638	151	186	8	4.3	1.5	14936|18679|18708|19017|20411|100705|103988|140491	Gys1|Phka1|Pik3r1|Ppargc1a|Sorbs1|Acacb|Gck|Ppp1r3a
CM2	GO:0019318	hexose metabolic process	-4.1	-2.5	4.6	5.3	20638	242	186	10	5.4	1.7	12491|18639|18708|19013|20411|67800|100705|103988|140491|213053	Cd36|Pfkfb1|Pik3r1|Ppara|Sorbs1|Dgat2|Acacb|Gck|Ppp1r3a|Slc39a14
CM2	GO:0070507	regulation of microtubule cytoskeleton organization	-4.1	-2.4	5.8	5.7	20638	153	186	8	4.3	1.5	13640|14168|17762|26903|56430|75991|83679|102693	Efna5|Fgf13|Mapt|Dysf|Clip1|Slain2|Pde4dip|Phldb1
CM2	GO:0005976	polysaccharide metabolic process	-4.1	-2.4	6.8	5.9	20638	115	186	7	3.8	1.4	12491|14936|18679|20411|103988|140491|216558	Cd36|Gys1|Phka1|Sorbs1|Gck|Ppp1r3a|Ugp2
CM2	GO:0034440	lipid oxidation	-4.1	-2.4	6.7	5.9	20638	116	186	7	3.8	1.4	11430|12491|14077|19013|19017|67800|100705	Acox1|Cd36|Fabp3|Ppara|Ppargc1a|Dgat2|Acacb
CM2	GO:0006937	regulation of muscle contraction	-4	-2.4	5.7	5.6	20638	157	186	8	4.3	1.5	11549|12288|13405|14168|17897|18821|74166|238871	Adra1a|Cacna1c|Dmd|Fgf13|Myl3|Pln|Tmem38a|Pde4d
CM2	GO:0043620	regulation of DNA-templated transcription in response to stress	-4	-2.4	11	6.7	20638	51	186	5	2.7	1.2	12491|18024|19664|22339|29810	Cd36|Nfe2l2|Rbpj|Vegfa|Bag3
CM2	GO:0008038	neuron recognition	-4	-2.4	11	6.7	20638	51	186	5	2.7	1.2	12215|58916|68802|68810|244682	Bsg|Myot|Mypn|Nexn|Cntn5
CM2	GO:0060343	trabecula formation	-4	-2.4	16	7.7	20638	27	186	4	2.2	1.1	14200|22339|112405|170826	Fhl2|Vegfa|Egln1|Ppargc1b
CM2	GO:0043270	positive regulation of ion transport	-4	-2.4	2.8	4.6	20638	721	186	18	9.7	2.2	12215|12288|12293|13405|14077|14081|18024|18708|20411|21898|22138|29810|59091|67041|76257|80906|103988|215748	Bsg|Cacna1c|Cacna2d1|Dmd|Fabp3|Acsl1|Nfe2l2|Pik3r1|Sorbs1|Tlr4|Ttn|Bag3|Jph2|Oxct1|Slc38a3|Kcnip2|Gck|Cnksr3
CM2	GO:0051493	regulation of cytoskeleton organization	-4	-2.4	3.1	4.8	20638	530	186	15	8.1	2	11465|13640|14168|17762|18708|26903|56430|73296|75991|77569|83679|102693|118449|225288|233977	Actg1|Efna5|Fgf13|Mapt|Pik3r1|Dysf|Clip1|Rhobtb3|Slain2|Limch1|Pde4dip|Phldb1|Synpo2|Fhod3|Ppfia1
CM2	GO:0031329	regulation of cellular catabolic process	-4	-2.4	2.8	4.6	20638	722	186	18	9.7	2.2	11549|12176|17164|17762|19317|22339|29810|54403|59027|67269|71648|72416|72607|72739|100705|103988|208922|233789	Adra1a|Bnip3|Mapkapk2|Mapt|Qk|Vegfa|Bag3|Slc4a4|Nampt|Agtpbp1|Optn|Lrpprc|Usp13|Zkscan3|Acacb|Gck|Cpeb3|Smg1
CM2	GO:0045913	positive regulation of carbohydrate metabolic process	-4	-2.4	8.1	6.2	20638	82	186	6	3.2	1.3	12491|19013|20411|54403|67800|103988	Cd36|Ppara|Sorbs1|Slc4a4|Dgat2|Gck
CM2	GO:0006164	purine nucleotide biosynthetic process	-4	-2.3	5.5	5.5	20638	160	186	8	4.3	1.5	11534|12048|14081|19013|19017|50799|55951|100705	Adk|Bcl2l1|Acsl1|Ppara|Ppargc1a|Slc25a13|Mpc1|Acacb
CM2	GO:0048041	focal adhesion assembly	-4	-2.3	8	6.1	20638	83	186	6	3.2	1.3	11465|13640|20411|20874|22339|77569	Actg1|Efna5|Sorbs1|Slk|Vegfa|Limch1
CM2	GO:0019915	lipid storage	-4	-2.3	8	6.1	20638	83	186	6	3.2	1.3	12491|16956|19013|26903|67800|100705	Cd36|Lpl|Ppara|Dysf|Dgat2|Acacb
CM2	GO:0060402	calcium ion transport into cytosol	-4	-2.3	5.5	5.5	20638	161	186	8	4.3	1.5	11549|12288|12293|13405|18821|59091|74166|238871	Adra1a|Cacna1c|Cacna2d1|Dmd|Pln|Jph2|Tmem38a|Pde4d
CM2	GO:0098660	inorganic ion transmembrane transport	-3.9	-2.3	2.7	4.6	20638	730	186	18	9.7	2.2	11732|12288|12293|13405|14168|16508|18821|20499|20648|20928|26903|54403|59091|74166|80906|213053|215748|238871	Ank|Cacna1c|Cacna2d1|Dmd|Fgf13|Kcnd2|Pln|Slc12a7|Snta1|Abcc9|Dysf|Slc4a4|Jph2|Tmem38a|Kcnip2|Slc39a14|Cnksr3|Pde4d
CM2	GO:0055010	ventricular cardiac muscle tissue morphogenesis	-3.9	-2.3	10	6.6	20638	53	186	5	2.7	1.2	14183|17868|17897|17906|19664	Fgfr2|Mybpc3|Myl3|Myl2|Rbpj
CM2	GO:0061383	trabecula morphogenesis	-3.9	-2.3	10	6.6	20638	53	186	5	2.7	1.2	14200|19664|22339|112405|170826	Fhl2|Rbpj|Vegfa|Egln1|Ppargc1b
CM2	GO:0044089	positive regulation of cellular component biogenesis	-3.9	-2.3	3.1	4.7	20638	541	186	15	8.1	2	12491|13640|17762|18708|21898|22339|56430|67246|75991|77569|83679|102693|118449|319476|329679	Cd36|Efna5|Mapt|Pik3r1|Tlr4|Vegfa|Clip1|Resf1|Slain2|Limch1|Pde4dip|Phldb1|Synpo2|Lrtm1|Fnip2
CM2	GO:0032787	monocarboxylic acid metabolic process	-3.9	-2.3	2.9	4.6	20638	605	186	16	8.6	2.1	11430|12491|14077|14081|16956|18293|19013|19017|19215|19317|54403|55951|67800|100705|103988|269951	Acox1|Cd36|Fabp3|Acsl1|Lpl|Ogdh|Ppara|Ppargc1a|Ptgds|Qk|Slc4a4|Mpc1|Dgat2|Acacb|Gck|Idh2
CM2	GO:0035265	organ growth	-3.9	-2.3	4.8	5.2	20638	210	186	9	4.8	1.6	11549|12288|14164|14183|19013|19664|22138|56376|100705	Adra1a|Cacna1c|Fgf1|Fgfr2|Ppara|Rbpj|Ttn|Pdlim5|Acacb
CM2	GO:0005996	monosaccharide metabolic process	-3.9	-2.3	4.3	5.1	20638	259	186	10	5.4	1.7	12491|18639|18708|19013|20411|67800|100705|103988|140491|213053	Cd36|Pfkfb1|Pik3r1|Ppara|Sorbs1|Dgat2|Acacb|Gck|Ppp1r3a|Slc39a14
CM2	GO:0031116	positive regulation of microtubule polymerization	-3.9	-2.3	15	7.4	20638	29	186	4	2.2	1.1	17762|56430|75991|83679	Mapt|Clip1|Slain2|Pde4dip
CM2	GO:0045822	negative regulation of heart contraction	-3.9	-2.3	15	7.4	20638	29	186	4	2.2	1.1	11549|18708|18821|238871	Adra1a|Pik3r1|Pln|Pde4d
CM2	GO:0070296	sarcoplasmic reticulum calcium ion transport	-3.9	-2.3	15	7.4	20638	29	186	4	2.2	1.1	13405|18821|74166|238871	Dmd|Pln|Tmem38a|Pde4d
CM2	GO:0090140	regulation of mitochondrial fission	-3.9	-2.3	15	7.4	20638	29	186	4	2.2	1.1	12176|17762|19017|67414	Bnip3|Mapt|Ppargc1a|Mfn1
CM2	GO:1901019	regulation of calcium ion transmembrane transporter activity	-3.9	-2.3	7.7	6	20638	86	186	6	3.2	1.3	12293|13405|18821|26903|59091|238871	Cacna2d1|Dmd|Pln|Dysf|Jph2|Pde4d
CM2	GO:0072522	purine-containing compound biosynthetic process	-3.9	-2.3	5.4	5.4	20638	165	186	8	4.3	1.5	11534|12048|14081|19013|19017|50799|55951|100705	Adk|Bcl2l1|Acsl1|Ppara|Ppargc1a|Slc25a13|Mpc1|Acacb
CM2	GO:0098742	cell-cell adhesion via plasma-membrane adhesion molecules	-3.9	-2.3	4.7	5.2	20638	211	186	9	4.8	1.6	12215|12558|12561|13640|19274|58916|68802|68810|244682	Bsg|Cdh2|Cdh4|Efna5|Ptprm|Myot|Mypn|Nexn|Cntn5
CM2	GO:0098662	inorganic cation transmembrane transport	-3.9	-2.3	2.8	4.5	20638	675	186	17	9.1	2.1	12288|12293|13405|14168|16508|18821|20499|20648|20928|26903|54403|59091|74166|80906|213053|215748|238871	Cacna1c|Cacna2d1|Dmd|Fgf13|Kcnd2|Pln|Slc12a7|Snta1|Abcc9|Dysf|Slc4a4|Jph2|Tmem38a|Kcnip2|Slc39a14|Cnksr3|Pde4d
CM2	GO:0006935	chemotaxis	-3.9	-2.3	2.9	4.6	20638	611	186	16	8.6	2.1	12215|12561|13640|13800|14164|16776|19274|22339|26903|58916|68802|68810|226251|238871|244682|319476	Bsg|Cdh4|Efna5|Enah|Fgf1|Lama5|Ptprm|Vegfa|Dysf|Myot|Mypn|Nexn|Ablim1|Pde4d|Cntn5|Lrtm1
CM2	ko04810	Regulation of actin cytoskeleton	-3.8	-2.2	4.7	5.1	20638	214	186	9	4.8	1.6	11465|13800|14164|14168|14183|17906|18708|76884|238564	Actg1|Enah|Fgf1|Fgf13|Fgfr2|Myl2|Pik3r1|Cyfip2|Mylk4
CM2	GO:0009144	purine nucleoside triphosphate metabolic process	-3.8	-2.2	7.6	5.9	20638	88	186	6	3.2	1.3	11534|12048|19013|19017|50799|67414	Adk|Bcl2l1|Ppara|Ppargc1a|Slc25a13|Mfn1
CM2	ko04152	AMPK signaling pathway	-3.8	-2.2	6.2	5.5	20638	126	186	7	3.8	1.4	11549|12491|14936|18639|18708|19017|100705	Adra1a|Cd36|Gys1|Pfkfb1|Pik3r1|Ppargc1a|Acacb
CM2	GO:0010975	regulation of neuron projection development	-3.8	-2.2	3	4.6	20638	552	186	15	8.1	2	12558|12561|13405|13640|14168|15982|17762|18024|19317|19664|22339|56376|67414|70827|380713	Cdh2|Cdh4|Dmd|Efna5|Fgf13|Ifrd1|Mapt|Nfe2l2|Qk|Rbpj|Vegfa|Pdlim5|Mfn1|Trak2|Scarf1
CM2	GO:0042330	taxis	-3.8	-2.2	2.9	4.5	20638	616	186	16	8.6	2.1	12215|12561|13640|13800|14164|16776|19274|22339|26903|58916|68802|68810|226251|238871|244682|319476	Bsg|Cdh4|Efna5|Enah|Fgf1|Lama5|Ptprm|Vegfa|Dysf|Myot|Mypn|Nexn|Ablim1|Pde4d|Cntn5|Lrtm1
CM2	GO:0036294	cellular response to decreased oxygen levels	-3.8	-2.2	6.1	5.5	20638	128	186	7	3.8	1.4	12176|16508|18024|19664|22339|67579|112405	Bnip3|Kcnd2|Nfe2l2|Rbpj|Vegfa|Cpeb4|Egln1
CM2	GO:0031110	regulation of microtubule polymerization or depolymerization	-3.8	-2.2	7.4	5.8	20638	90	186	6	3.2	1.3	14168|17762|26903|56430|75991|83679	Fgf13|Mapt|Dysf|Clip1|Slain2|Pde4dip
CM2	GO:1903169	regulation of calcium ion transmembrane transport	-3.8	-2.2	5.2	5.2	20638	171	186	8	4.3	1.5	12288|12293|13405|18821|26903|59091|74166|238871	Cacna1c|Cacna2d1|Dmd|Pln|Dysf|Jph2|Tmem38a|Pde4d
CM2	GO:1903523	negative regulation of blood circulation	-3.8	-2.2	14	7.1	20638	31	186	4	2.2	1.1	11549|18708|18821|238871	Adra1a|Pik3r1|Pln|Pde4d
CM2	GO:0010962	regulation of glucan biosynthetic process	-3.8	-2.2	14	7.1	20638	31	186	4	2.2	1.1	12491|20411|103988|140491	Cd36|Sorbs1|Gck|Ppp1r3a
CM2	GO:0005979	regulation of glycogen biosynthetic process	-3.8	-2.2	14	7.1	20638	31	186	4	2.2	1.1	12491|20411|103988|140491	Cd36|Sorbs1|Gck|Ppp1r3a
CM2	GO:0002026	regulation of the force of heart contraction	-3.8	-2.2	14	7.1	20638	31	186	4	2.2	1.1	11549|17897|17906|18821	Adra1a|Myl3|Myl2|Pln
CM2	GO:0007160	cell-matrix adhesion	-3.8	-2.2	4.6	5.1	20638	218	186	9	4.8	1.6	11465|12491|13405|13640|18708|20411|20874|22339|77569	Actg1|Cd36|Dmd|Efna5|Pik3r1|Sorbs1|Slk|Vegfa|Limch1
CM2	GO:0051480	regulation of cytosolic calcium ion concentration	-3.8	-2.2	3.5	4.7	20638	377	186	12	6.5	1.8	11549|12288|12293|12491|13405|14718|14816|18821|59091|74166|103988|238871	Adra1a|Cacna1c|Cacna2d1|Cd36|Dmd|Got1|Grm1|Pln|Jph2|Tmem38a|Gck|Pde4d
CM2	GO:0030048	actin filament-based movement	-3.8	-2.2	6	5.5	20638	129	186	7	3.8	1.4	12288|12293|14168|18821|20648|77569|238871	Cacna1c|Cacna2d1|Fgf13|Pln|Snta1|Limch1|Pde4d
CM2	GO:0010656	negative regulation of muscle cell apoptotic process	-3.8	-2.2	9.6	6.2	20638	58	186	5	2.7	1.2	18024|18708|19317|19664|29810	Nfe2l2|Pik3r1|Qk|Rbpj|Bag3
CM2	mmu04810	Regulation of actin cytoskeleton	-3.7	-2.2	4.5	5	20638	220	186	9	4.8	1.6	11465|13800|14164|14168|14183|17906|18708|76884|238564	Actg1|Enah|Fgf1|Fgf13|Fgfr2|Myl2|Pik3r1|Cyfip2|Mylk4
CM2	GO:1902903	regulation of supramolecular fiber organization	-3.7	-2.2	3.5	4.7	20638	381	186	12	6.5	1.8	11465|14168|17762|18708|26903|56430|75991|77569|83679|118449|225288|233977	Actg1|Fgf13|Mapt|Pik3r1|Dysf|Clip1|Slain2|Limch1|Pde4dip|Synpo2|Fhod3|Ppfia1
CM2	GO:0010810	regulation of cell-substrate adhesion	-3.7	-2.2	4.5	5	20638	221	186	9	4.8	1.6	11465|12491|13405|13640|18003|18708|20874|22339|77569	Actg1|Cd36|Dmd|Efna5|Nedd9|Pik3r1|Slk|Vegfa|Limch1
CM2	GO:0051235	maintenance of location	-3.7	-2.2	3.7	4.8	20638	326	186	11	5.9	1.7	12491|13405|16956|18821|19013|26903|59091|67800|74166|100705|238871	Cd36|Dmd|Lpl|Pln|Ppara|Dysf|Jph2|Dgat2|Tmem38a|Acacb|Pde4d
CM2	GO:0098900	regulation of action potential	-3.7	-2.2	9.4	6.2	20638	59	186	5	2.7	1.2	11549|12288|12293|12491|14168	Adra1a|Cacna1c|Cacna2d1|Cd36|Fgf13
CM2	GO:0098655	cation transmembrane transport	-3.7	-2.2	2.6	4.3	20638	762	186	18	9.7	2.2	12288|12293|13405|14168|16508|18821|19017|20499|20648|20928|26903|54403|59091|74166|80906|213053|215748|238871	Cacna1c|Cacna2d1|Dmd|Fgf13|Kcnd2|Pln|Ppargc1a|Slc12a7|Snta1|Abcc9|Dysf|Slc4a4|Jph2|Tmem38a|Kcnip2|Slc39a14|Cnksr3|Pde4d
CM2	GO:0061418	regulation of transcription from RNA polymerase II promoter in response to hypoxia	-3.7	-2.2	26	8.5	20638	13	186	3	1.6	0.92	18024|19664|22339	Nfe2l2|Rbpj|Vegfa
CM2	GO:0030001	metal ion transport	-3.7	-2.1	3.1	4.5	20638	503	186	14	7.5	1.9	11549|12288|12293|13405|18821|26557|26903|54403|59091|74166|80906|103988|213053|238871	Adra1a|Cacna1c|Cacna2d1|Dmd|Pln|Homer2|Dysf|Slc4a4|Jph2|Tmem38a|Kcnip2|Gck|Slc39a14|Pde4d
CM2	GO:0010662	regulation of striated muscle cell apoptotic process	-3.7	-2.1	9.2	6.1	20638	60	186	5	2.7	1.2	12176|18024|19317|26408|29810	Bnip3|Nfe2l2|Qk|Map3k5|Bag3
CM2	GO:0031112	positive regulation of microtubule polymerization or depolymerization	-3.7	-2.1	13	6.8	20638	33	186	4	2.2	1.1	17762|56430|75991|83679	Mapt|Clip1|Slain2|Pde4dip
CM2	mmu04152	AMPK signaling pathway	-3.7	-2.1	5.8	5.3	20638	134	186	7	3.8	1.4	11549|12491|14936|18639|18708|19017|100705	Adra1a|Cd36|Gys1|Pfkfb1|Pik3r1|Ppargc1a|Acacb
CM2	GO:0072503	cellular divalent inorganic cation homeostasis	-3.7	-2.1	3.1	4.5	20638	508	186	14	7.5	1.9	11549|12176|12288|12293|12491|13405|14718|14816|18821|59091|74166|103988|213053|238871	Adra1a|Bnip3|Cacna1c|Cacna2d1|Cd36|Dmd|Got1|Grm1|Pln|Jph2|Tmem38a|Gck|Slc39a14|Pde4d
CM2	GO:1902532	negative regulation of intracellular signal transduction	-3.7	-2.1	3.1	4.5	20638	508	186	14	7.5	1.9	11549|12048|13405|14200|18024|19013|21898|26557|59006|71648|112405|117198|215748|238871	Adra1a|Bcl2l1|Dmd|Fhl2|Nfe2l2|Ppara|Tlr4|Homer2|Myoz2|Optn|Egln1|Ivns1abp|Cnksr3|Pde4d
CM2	GO:0010676	positive regulation of cellular carbohydrate metabolic process	-3.7	-2.1	9.1	6	20638	61	186	5	2.7	1.2	12491|19013|20411|67800|103988	Cd36|Ppara|Sorbs1|Dgat2|Gck
CM2	GO:0007204	positive regulation of cytosolic calcium ion concentration	-3.6	-2.1	3.7	4.7	20638	333	186	11	5.9	1.7	11549|12288|12293|12491|13405|14816|18821|59091|74166|103988|238871	Adra1a|Cacna1c|Cacna2d1|Cd36|Dmd|Grm1|Pln|Jph2|Tmem38a|Gck|Pde4d
CM2	GO:2001257	regulation of cation channel activity	-3.6	-2.1	4.9	5.1	20638	180	186	8	4.3	1.5	12293|13405|14168|18821|19017|26903|59091|238871	Cacna2d1|Dmd|Fgf13|Pln|Ppargc1a|Dysf|Jph2|Pde4d
CM2	GO:0003229	ventricular cardiac muscle tissue development	-3.6	-2.1	8.9	6	20638	62	186	5	2.7	1.2	14183|17868|17897|17906|19664	Fgfr2|Mybpc3|Myl3|Myl2|Rbpj
CM2	GO:2001171	positive regulation of ATP biosynthetic process	-3.6	-2.1	24	8.1	20638	14	186	3	1.6	0.92	12048|19013|19017	Bcl2l1|Ppara|Ppargc1a
CM2	GO:0010882	regulation of cardiac muscle contraction by calcium ion signaling	-3.6	-2.1	24	8.1	20638	14	186	3	1.6	0.92	13405|18821|74166	Dmd|Pln|Tmem38a
CM2	GO:0090109	regulation of cell-substrate junction assembly	-3.6	-2.1	8.8	5.9	20638	63	186	5	2.7	1.2	11465|13640|20874|22339|77569	Actg1|Efna5|Slk|Vegfa|Limch1
CM2	GO:0051893	regulation of focal adhesion assembly	-3.6	-2.1	8.8	5.9	20638	63	186	5	2.7	1.2	11465|13640|20874|22339|77569	Actg1|Efna5|Slk|Vegfa|Limch1
CM2	GO:0060401	cytosolic calcium ion transport	-3.6	-2.1	4.9	5	20638	183	186	8	4.3	1.5	11549|12288|12293|13405|18821|59091|74166|238871	Adra1a|Cacna1c|Cacna2d1|Dmd|Pln|Jph2|Tmem38a|Pde4d
CM2	GO:0098609	cell-cell adhesion	-3.6	-2.1	2.6	4.2	20638	783	186	18	9.7	2.2	11534|12215|12477|12558|12561|13640|16776|18708|19013|19274|22339|58916|68802|68810|74202|76884|244682|380928	Adk|Bsg|Ctla4|Cdh2|Cdh4|Efna5|Lama5|Pik3r1|Ppara|Ptprm|Vegfa|Myot|Mypn|Nexn|Fblim1|Cyfip2|Cntn5|Lmo7
CM2	GO:0046889	positive regulation of lipid biosynthetic process	-3.6	-2	6.7	5.4	20638	99	186	6	3.2	1.3	14077|14164|19013|19017|20411|67800	Fabp3|Fgf1|Ppara|Ppargc1a|Sorbs1|Dgat2
CM2	GO:0010658	striated muscle cell apoptotic process	-3.6	-2	8.7	5.9	20638	64	186	5	2.7	1.2	12176|18024|19317|26408|29810	Bnip3|Nfe2l2|Qk|Map3k5|Bag3
CM2	GO:0061337	cardiac conduction	-3.6	-2	8.7	5.9	20638	64	186	5	2.7	1.2	12288|12293|18821|20928|238871	Cacna1c|Cacna2d1|Pln|Abcc9|Pde4d
CM2	GO:0050770	regulation of axonogenesis	-3.5	-2	4.8	4.9	20638	186	186	8	4.3	1.5	12558|12561|13640|14168|15982|17762|22339|70827	Cdh2|Cdh4|Efna5|Fgf13|Ifrd1|Mapt|Vegfa|Trak2
CM2	GO:0009152	purine ribonucleotide biosynthetic process	-3.5	-2	5.5	5.1	20638	141	186	7	3.8	1.4	12048|14081|19013|19017|50799|55951|100705	Bcl2l1|Acsl1|Ppara|Ppargc1a|Slc25a13|Mpc1|Acacb
CM2	GO:0070542	response to fatty acid	-3.5	-2	12	6.5	20638	36	186	4	2.2	1.1	12491|16956|21898|67800	Cd36|Lpl|Tlr4|Dgat2
CM2	GO:0009145	purine nucleoside triphosphate biosynthetic process	-3.5	-2	8.5	5.8	20638	65	186	5	2.7	1.2	11534|12048|19013|19017|50799	Adk|Bcl2l1|Ppara|Ppargc1a|Slc25a13
CM2	GO:0010885	regulation of cholesterol storage	-3.5	-2	22	7.8	20638	15	186	3	1.6	0.92	12491|16956|19013	Cd36|Lpl|Ppara
CM2	GO:0071453	cellular response to oxygen levels	-3.5	-2	5.4	5.1	20638	143	186	7	3.8	1.4	12176|16508|18024|19664|22339|67579|112405	Bnip3|Kcnd2|Nfe2l2|Rbpj|Vegfa|Cpeb4|Egln1
CM2	GO:0010959	regulation of metal ion transport	-3.5	-2	3.8	4.6	20638	292	186	10	5.4	1.7	12288|12293|13405|18821|26557|26903|59091|74166|80906|238871	Cacna1c|Cacna2d1|Dmd|Pln|Homer2|Dysf|Jph2|Tmem38a|Kcnip2|Pde4d
CM2	GO:0086004	regulation of cardiac muscle cell contraction	-3.5	-2	12	6.4	20638	37	186	4	2.2	1.1	12288|14168|18821|238871	Cacna1c|Fgf13|Pln|Pde4d
CM2	GO:0071456	cellular response to hypoxia	-3.5	-2	6.5	5.3	20638	103	186	6	3.2	1.3	12176|16508|18024|19664|22339|112405	Bnip3|Kcnd2|Nfe2l2|Rbpj|Vegfa|Egln1
CM2	GO:0072507	divalent inorganic cation homeostasis	-3.5	-2	2.9	4.3	20638	532	186	14	7.5	1.9	11549|12176|12288|12293|12491|13405|14718|14816|18821|59091|74166|103988|213053|238871	Adra1a|Bnip3|Cacna1c|Cacna2d1|Cd36|Dmd|Got1|Grm1|Pln|Jph2|Tmem38a|Gck|Slc39a14|Pde4d
CM2	GO:0032970	regulation of actin filament-based process	-3.4	-1.9	3.2	4.4	20638	411	186	12	6.5	1.8	11465|12288|13640|14168|18708|18821|73296|77569|118449|225288|233977|238871	Actg1|Cacna1c|Efna5|Fgf13|Pik3r1|Pln|Rhobtb3|Limch1|Synpo2|Fhod3|Ppfia1|Pde4d
CM2	GO:0070885	negative regulation of calcineurin-NFAT signaling cascade	-3.4	-1.9	21	7.6	20638	16	186	3	1.6	0.92	14200|26557|59006	Fhl2|Homer2|Myoz2
CM2	GO:0106057	negative regulation of calcineurin-mediated signaling	-3.4	-1.9	21	7.6	20638	16	186	3	1.6	0.92	14200|26557|59006	Fhl2|Homer2|Myoz2
CM2	GO:0031122	cytoplasmic microtubule organization	-3.4	-1.9	8.2	5.6	20638	68	186	5	2.7	1.2	20874|56430|57752|75991|83679	Slk|Clip1|Tacc2|Slain2|Pde4dip
CM2	GO:0070873	regulation of glycogen metabolic process	-3.4	-1.9	12	6.3	20638	38	186	4	2.2	1.1	12491|20411|103988|140491	Cd36|Sorbs1|Gck|Ppp1r3a
CM2	GO:0007416	synapse assembly	-3.4	-1.9	4.6	4.8	20638	193	186	8	4.3	1.5	12558|13640|14168|17762|18708|56376|244682|319476	Cdh2|Efna5|Fgf13|Mapt|Pik3r1|Pdlim5|Cntn5|Lrtm1
CM2	GO:0120035	regulation of plasma membrane bounded cell projection organization	-3.4	-1.9	2.6	4.1	20638	737	186	17	9.1	2.1	12558|12561|13405|13640|14168|15982|17758|17762|18024|18708|19317|19664|22339|56376|67414|70827|380713	Cdh2|Cdh4|Dmd|Efna5|Fgf13|Ifrd1|Map4|Mapt|Nfe2l2|Pik3r1|Qk|Rbpj|Vegfa|Pdlim5|Mfn1|Trak2|Scarf1
CM2	GO:0003231	cardiac ventricle development	-3.4	-1.9	5.2	4.9	20638	148	186	7	3.8	1.4	14183|17868|17897|17906|19664|112405|241431	Fgfr2|Mybpc3|Myl3|Myl2|Rbpj|Egln1|Xirp2
CM2	GO:0031330	negative regulation of cellular catabolic process	-3.4	-1.9	4.1	4.6	20638	246	186	9	4.8	1.6	11549|17164|19317|22339|59027|72416|72739|100705|233789	Adra1a|Mapkapk2|Qk|Vegfa|Nampt|Lrpprc|Zkscan3|Acacb|Smg1
CM2	GO:0140354	lipid import into cell	-3.4	-1.9	11	6.2	20638	39	186	4	2.2	1.1	12491|14077|14081|14816	Cd36|Fabp3|Acsl1|Grm1
CM2	GO:0003206	cardiac chamber morphogenesis	-3.4	-1.9	5.2	4.9	20638	149	186	7	3.8	1.4	14183|14200|17868|17897|17906|19664|112405	Fgfr2|Fhl2|Mybpc3|Myl3|Myl2|Rbpj|Egln1
CM2	GO:0003205	cardiac chamber development	-3.4	-1.9	4.5	4.7	20638	196	186	8	4.3	1.5	14183|14200|17868|17897|17906|19664|112405|241431	Fgfr2|Fhl2|Mybpc3|Myl3|Myl2|Rbpj|Egln1|Xirp2
CM2	GO:0051960	regulation of nervous system development	-3.4	-1.9	2.9	4.2	20638	542	186	14	7.5	1.9	12558|12561|13640|14168|15982|17190|17762|18708|19317|22339|67414|70827|269951|319476	Cdh2|Cdh4|Efna5|Fgf13|Ifrd1|Mbd1|Mapt|Pik3r1|Qk|Vegfa|Mfn1|Trak2|Idh2|Lrtm1
CM2	GO:0034767	positive regulation of ion transmembrane transport	-3.4	-1.9	4	4.6	20638	247	186	9	4.8	1.6	12288|12293|13405|14081|18024|20411|59091|80906|215748	Cacna1c|Cacna2d1|Dmd|Acsl1|Nfe2l2|Sorbs1|Jph2|Kcnip2|Cnksr3
CM2	GO:0034764	positive regulation of transmembrane transport	-3.4	-1.9	4	4.6	20638	247	186	9	4.8	1.6	12288|12293|13405|14081|18024|20411|59091|80906|215748	Cacna1c|Cacna2d1|Dmd|Acsl1|Nfe2l2|Sorbs1|Jph2|Kcnip2|Cnksr3
CM2	GO:0030003	cellular cation homeostasis	-3.4	-1.9	2.6	4.1	20638	675	186	16	8.6	2.1	11549|12176|12288|12293|12491|13405|14718|14816|18821|54403|59091|74166|103988|112405|213053|238871	Adra1a|Bnip3|Cacna1c|Cacna2d1|Cd36|Dmd|Got1|Grm1|Pln|Slc4a4|Jph2|Tmem38a|Gck|Egln1|Slc39a14|Pde4d
CM2	GO:0031589	cell-substrate adhesion	-3.4	-1.9	3.4	4.4	20638	358	186	11	5.9	1.7	11465|12491|13405|13640|16776|18003|18708|20411|20874|22339|77569	Actg1|Cd36|Dmd|Efna5|Lama5|Nedd9|Pik3r1|Sorbs1|Slk|Vegfa|Limch1
CM2	GO:0006875	cellular metal ion homeostasis	-3.4	-1.9	2.7	4.1	20638	608	186	15	8.1	2	11549|12176|12288|12293|12491|13405|14718|14816|18821|59091|74166|103988|112405|213053|238871	Adra1a|Bnip3|Cacna1c|Cacna2d1|Cd36|Dmd|Got1|Grm1|Pln|Jph2|Tmem38a|Gck|Egln1|Slc39a14|Pde4d
CM2	GO:0009260	ribonucleotide biosynthetic process	-3.4	-1.9	5.2	4.9	20638	150	186	7	3.8	1.4	12048|14081|19013|19017|50799|55951|100705	Bcl2l1|Acsl1|Ppara|Ppargc1a|Slc25a13|Mpc1|Acacb
CM2	GO:0006874	cellular calcium ion homeostasis	-3.4	-1.9	3	4.2	20638	480	186	13	7	1.9	11549|12176|12288|12293|12491|13405|14718|14816|18821|59091|74166|103988|238871	Adra1a|Bnip3|Cacna1c|Cacna2d1|Cd36|Dmd|Got1|Grm1|Pln|Jph2|Tmem38a|Gck|Pde4d
CM2	GO:0048661	positive regulation of smooth muscle cell proliferation	-3.4	-1.9	6.2	5.1	20638	108	186	6	3.2	1.3	14183|19017|19664|22339|26408|59027	Fgfr2|Ppargc1a|Rbpj|Vegfa|Map3k5|Nampt
CM2	GO:0009141	nucleoside triphosphate metabolic process	-3.4	-1.9	6.2	5.1	20638	108	186	6	3.2	1.3	11534|12048|19013|19017|50799|67414	Adk|Bcl2l1|Ppara|Ppargc1a|Slc25a13|Mfn1
CM2	GO:1901077	regulation of relaxation of muscle	-3.4	-1.9	20	7.3	20638	17	186	3	1.6	0.92	18821|22138|238871	Pln|Ttn|Pde4d
CM2	GO:0010878	cholesterol storage	-3.4	-1.9	20	7.3	20638	17	186	3	1.6	0.92	12491|16956|19013	Cd36|Lpl|Ppara
CM2	GO:0061154	endothelial tube morphogenesis	-3.4	-1.9	20	7.3	20638	17	186	3	1.6	0.92	12215|14164|19664	Bsg|Fgf1|Rbpj
CM2	GO:0003159	morphogenesis of an endothelium	-3.4	-1.9	20	7.3	20638	17	186	3	1.6	0.92	12215|14164|19664	Bsg|Fgf1|Rbpj
CM2	GO:0010639	negative regulation of organelle organization	-3.3	-1.9	3.4	4.4	20638	361	186	11	5.9	1.7	12176|14168|14183|17758|17762|18708|19017|26903|67414|225288|233977	Bnip3|Fgf13|Fgfr2|Map4|Mapt|Pik3r1|Ppargc1a|Dysf|Mfn1|Fhod3|Ppfia1
CM2	GO:0032885	regulation of polysaccharide biosynthetic process	-3.3	-1.9	11	6.1	20638	40	186	4	2.2	1.1	12491|20411|103988|140491	Cd36|Sorbs1|Gck|Ppp1r3a
CM2	ko04920	Adipocytokine signaling pathway	-3.3	-1.9	7.8	5.5	20638	71	186	5	2.7	1.2	12491|14081|19013|19017|100705	Cd36|Acsl1|Ppara|Ppargc1a|Acacb
CM2	GO:0055017	cardiac muscle tissue growth	-3.3	-1.9	6.1	5.1	20638	109	186	6	3.2	1.3	11549|14164|14183|19013|19664|56376	Adra1a|Fgf1|Fgfr2|Ppara|Rbpj|Pdlim5
CM2	ko05412	Arrhythmogenic right ventricular cardiomyopathy (ARVC)	-3.3	-1.9	7.7	5.4	20638	72	186	5	2.7	1.2	11465|12288|12293|12558|13405	Actg1|Cacna1c|Cacna2d1|Cdh2|Dmd
CM2	GO:0031344	regulation of cell projection organization	-3.3	-1.9	2.5	4	20638	753	186	17	9.1	2.1	12558|12561|13405|13640|14168|15982|17758|17762|18024|18708|19317|19664|22339|56376|67414|70827|380713	Cdh2|Cdh4|Dmd|Efna5|Fgf13|Ifrd1|Map4|Mapt|Nfe2l2|Pik3r1|Qk|Rbpj|Vegfa|Pdlim5|Mfn1|Trak2|Scarf1
CM2	GO:0043255	regulation of carbohydrate biosynthetic process	-3.3	-1.9	6.1	5.1	20638	110	186	6	3.2	1.3	12491|19013|20411|67800|103988|140491	Cd36|Ppara|Sorbs1|Dgat2|Gck|Ppp1r3a
CM2	GO:0048729	tissue morphogenesis	-3.3	-1.9	2.6	4	20638	685	186	16	8.6	2.1	11465|12215|13800|14164|14183|16776|17868|17897|17906|19664|21676|22138|22339|112405|241431|243905	Actg1|Bsg|Enah|Fgf1|Fgfr2|Lama5|Mybpc3|Myl3|Myl2|Rbpj|Tead1|Ttn|Vegfa|Egln1|Xirp2|Zfp568
CM2	GO:0070997	neuron death	-3.3	-1.9	3.1	4.2	20638	425	186	12	6.5	1.8	12048|12176|17762|19013|19017|21834|21898|22339|26408|67579|71648|112405	Bcl2l1|Bnip3|Mapt|Ppara|Ppargc1a|Thrb|Tlr4|Vegfa|Map3k5|Cpeb4|Optn|Egln1
CM2	GO:1902001	fatty acid transmembrane transport	-3.3	-1.9	11	6	20638	41	186	4	2.2	1.1	12491|14081|14816|50799	Cd36|Acsl1|Grm1|Slc25a13
CM2	GO:0030258	lipid modification	-3.3	-1.9	3.9	4.5	20638	253	186	9	4.8	1.6	11430|12491|14077|18708|19013|19017|67800|100705|233789	Acox1|Cd36|Fabp3|Pik3r1|Ppara|Ppargc1a|Dgat2|Acacb|Smg1
CM2	GO:0055065	metal ion homeostasis	-3.3	-1.9	2.6	4	20638	687	186	16	8.6	2.1	11549|12176|12288|12293|12491|13405|14718|14816|18821|20499|59091|74166|103988|112405|213053|238871	Adra1a|Bnip3|Cacna1c|Cacna2d1|Cd36|Dmd|Got1|Grm1|Pln|Slc12a7|Jph2|Tmem38a|Gck|Egln1|Slc39a14|Pde4d
CM2	GO:0032886	regulation of microtubule-based process	-3.3	-1.8	3.9	4.5	20638	255	186	9	4.8	1.6	13640|14168|17762|26903|56430|57752|75991|83679|102693	Efna5|Fgf13|Mapt|Dysf|Clip1|Tacc2|Slain2|Pde4dip|Phldb1
CM2	GO:0045725	positive regulation of glycogen biosynthetic process	-3.3	-1.8	18	7.1	20638	18	186	3	1.6	0.92	12491|20411|103988	Cd36|Sorbs1|Gck
CM2	GO:0006873	cellular ion homeostasis	-3.3	-1.8	2.6	4	20638	690	186	16	8.6	2.1	11549|12176|12288|12293|12491|13405|14718|14816|18821|54403|59091|74166|103988|112405|213053|238871	Adra1a|Bnip3|Cacna1c|Cacna2d1|Cd36|Dmd|Got1|Grm1|Pln|Slc4a4|Jph2|Tmem38a|Gck|Egln1|Slc39a14|Pde4d
CM2	mmu04920	Adipocytokine signaling pathway	-3.3	-1.8	7.5	5.3	20638	74	186	5	2.7	1.2	12491|14081|19013|19017|100705	Cd36|Acsl1|Ppara|Ppargc1a|Acacb
CM2	GO:0046390	ribose phosphate biosynthetic process	-3.2	-1.8	4.9	4.7	20638	157	186	7	3.8	1.4	12048|14081|19013|19017|50799|55951|100705	Bcl2l1|Acsl1|Ppara|Ppargc1a|Slc25a13|Mpc1|Acacb
CM2	GO:0055080	cation homeostasis	-3.2	-1.8	2.5	3.9	20638	764	186	17	9.1	2.1	11549|12176|12288|12293|12491|13405|14718|14816|18821|20499|54403|59091|74166|103988|112405|213053|238871	Adra1a|Bnip3|Cacna1c|Cacna2d1|Cd36|Dmd|Got1|Grm1|Pln|Slc12a7|Slc4a4|Jph2|Tmem38a|Gck|Egln1|Slc39a14|Pde4d
CM2	GO:0055074	calcium ion homeostasis	-3.2	-1.8	2.9	4.1	20638	496	186	13	7	1.9	11549|12176|12288|12293|12491|13405|14718|14816|18821|59091|74166|103988|238871	Adra1a|Bnip3|Cacna1c|Cacna2d1|Cd36|Dmd|Got1|Grm1|Pln|Jph2|Tmem38a|Gck|Pde4d
CM2	R-MMU-5576891	Cardiac conduction	-3.2	-1.8	5.8	4.9	20638	114	186	6	3.2	1.3	12288|14168|16508|18821|20928|80906	Cacna1c|Fgf13|Kcnd2|Pln|Abcc9|Kcnip2
CM2	GO:0010506	regulation of autophagy	-3.2	-1.8	3.8	4.4	20638	260	186	9	4.8	1.6	11549|12176|17762|29810|59027|71648|72607|72739|233789	Adra1a|Bnip3|Mapt|Bag3|Nampt|Optn|Usp13|Zkscan3|Smg1
CM2	GO:0045333	cellular respiration	-3.2	-1.8	4.9	4.7	20638	159	186	7	3.8	1.4	12176|18293|19017|50799|70673|93757|269951	Bnip3|Ogdh|Ppargc1a|Slc25a13|Prdm16|Immp2l|Idh2
CM2	mmu05412	Arrhythmogenic right ventricular cardiomyopathy (ARVC)	-3.2	-1.8	7.3	5.2	20638	76	186	5	2.7	1.2	11465|12288|12293|12558|13405	Actg1|Cacna1c|Cacna2d1|Cdh2|Dmd
CM2	R-MMU-71387	Metabolism of carbohydrates	-3.2	-1.8	3.8	4.4	20638	261	186	9	4.8	1.6	14718|14936|18639|18679|20441|50799|103988|216558|319415	Got1|Gys1|Pfkfb1|Phka1|St3gal3|Slc25a13|Gck|Ugp2|Hs3st5
CM2	GO:0030810	positive regulation of nucleotide biosynthetic process	-3.2	-1.8	18	6.9	20638	19	186	3	1.6	0.92	12048|19013|19017	Bcl2l1|Ppara|Ppargc1a
CM2	GO:0044539	long-chain fatty acid import into cell	-3.2	-1.8	18	6.9	20638	19	186	3	1.6	0.92	12491|14077|14081	Cd36|Fabp3|Acsl1
CM2	GO:1900373	positive regulation of purine nucleotide biosynthetic process	-3.2	-1.8	18	6.9	20638	19	186	3	1.6	0.92	12048|19013|19017	Bcl2l1|Ppara|Ppargc1a
CM2	GO:0009142	nucleoside triphosphate biosynthetic process	-3.2	-1.8	7.2	5.2	20638	77	186	5	2.7	1.2	11534|12048|19013|19017|50799	Adk|Bcl2l1|Ppara|Ppargc1a|Slc25a13
CM2	GO:0098771	inorganic ion homeostasis	-3.2	-1.8	2.4	3.9	20638	777	186	17	9.1	2.1	11549|12176|12288|12293|12491|13405|14718|14816|18821|20499|54403|59091|74166|103988|112405|213053|238871	Adra1a|Bnip3|Cacna1c|Cacna2d1|Cd36|Dmd|Got1|Grm1|Pln|Slc12a7|Slc4a4|Jph2|Tmem38a|Gck|Egln1|Slc39a14|Pde4d
CM2	WP2841	Focal Adhesion-PI3K-Akt-mTOR-signaling pathway	-3.2	-1.7	3.4	4.2	20638	322	186	10	5.4	1.7	13640|14164|14168|14183|14936|16776|18639|18708|19017|22339	Efna5|Fgf1|Fgf13|Fgfr2|Gys1|Lama5|Pfkfb1|Pik3r1|Ppargc1a|Vegfa
CM2	GO:1903115	regulation of actin filament-based movement	-3.1	-1.7	9.9	5.7	20638	45	186	4	2.2	1.1	12288|14168|18821|238871	Cacna1c|Fgf13|Pln|Pde4d
CM2	GO:0032412	regulation of ion transmembrane transporter activity	-3.1	-1.7	3.8	4.3	20638	266	186	9	4.8	1.6	12293|13405|14168|18821|19017|26903|59091|215748|238871	Cacna2d1|Dmd|Fgf13|Pln|Ppargc1a|Dysf|Jph2|Cnksr3|Pde4d
CM2	GO:0048311	mitochondrion distribution	-3.1	-1.7	17	6.7	20638	20	186	3	1.6	0.92	17762|67414|70827	Mapt|Mfn1|Trak2
CM2	R-MMU-8982491	Glycogen metabolism	-3.1	-1.7	17	6.7	20638	20	186	3	1.6	0.92	14936|18679|216558	Gys1|Phka1|Ugp2
CM2	GO:0070875	positive regulation of glycogen metabolic process	-3.1	-1.7	17	6.7	20638	20	186	3	1.6	0.92	12491|20411|103988	Cd36|Sorbs1|Gck
CM2	GO:0009205	purine ribonucleoside triphosphate metabolic process	-3.1	-1.7	7	5.1	20638	79	186	5	2.7	1.2	12048|19013|19017|50799|67414	Bcl2l1|Ppara|Ppargc1a|Slc25a13|Mfn1
CM2	GO:0046785	microtubule polymerization	-3.1	-1.7	7	5.1	20638	79	186	5	2.7	1.2	14168|17762|56430|75991|83679	Fgf13|Mapt|Clip1|Slain2|Pde4dip
CM2	GO:0003208	cardiac ventricle morphogenesis	-3.1	-1.7	6.9	5.1	20638	80	186	5	2.7	1.2	14183|17868|17897|17906|19664	Fgfr2|Mybpc3|Myl3|Myl2|Rbpj
CM2	GO:1901888	regulation of cell junction assembly	-3.1	-1.7	4.1	4.4	20638	216	186	8	4.3	1.5	11465|13640|18708|20874|22339|56376|77569|319476	Actg1|Efna5|Pik3r1|Slk|Vegfa|Pdlim5|Limch1|Lrtm1
CM2	GO:0006090	pyruvate metabolic process	-3.1	-1.7	5.5	4.7	20638	121	186	6	3.2	1.3	18293|19013|19017|54403|55951|103988	Ogdh|Ppara|Ppargc1a|Slc4a4|Mpc1|Gck
CM2	GO:0051881	regulation of mitochondrial membrane potential	-3.1	-1.7	6.8	5	20638	81	186	5	2.7	1.2	12048|12176|14718|17762|67414	Bcl2l1|Bnip3|Got1|Mapt|Mfn1
CM2	GO:0051279	regulation of release of sequestered calcium ion into cytosol	-3.1	-1.7	6.8	5	20638	81	186	5	2.7	1.2	13405|18821|59091|74166|238871	Dmd|Pln|Jph2|Tmem38a|Pde4d
CM2	GO:0050848	regulation of calcium-mediated signaling	-3.1	-1.7	6.8	5	20638	81	186	5	2.7	1.2	14200|17762|26557|59006|112405	Fhl2|Mapt|Homer2|Myoz2|Egln1
CM2	GO:1900542	regulation of purine nucleotide metabolic process	-3.1	-1.7	6.8	5	20638	81	186	5	2.7	1.2	12048|19013|19017|54403|103988	Bcl2l1|Ppara|Ppargc1a|Slc4a4|Gck
CM2	GO:0032881	regulation of polysaccharide metabolic process	-3.1	-1.7	9.4	5.5	20638	47	186	4	2.2	1.1	12491|20411|103988|140491	Cd36|Sorbs1|Gck|Ppp1r3a
CM2	GO:0045834	positive regulation of lipid metabolic process	-3.1	-1.7	4.6	4.5	20638	168	186	7	3.8	1.4	12491|14077|14164|19013|19017|20411|67800	Cd36|Fabp3|Fgf1|Ppara|Ppargc1a|Sorbs1|Dgat2
CM2	GO:0006071	glycerol metabolic process	-3.1	-1.7	16	6.5	20638	21	186	3	1.6	0.92	14718|26903|67800	Got1|Dysf|Dgat2
CM2	GO:0031290	retinal ganglion cell axon guidance	-3.1	-1.7	16	6.5	20638	21	186	3	1.6	0.92	13640|19274|22339	Efna5|Ptprm|Vegfa
CM2	GO:1901522	positive regulation of transcription from RNA polymerase II promoter involved in cellular response to chemical stimulus	-3.1	-1.7	16	6.5	20638	21	186	3	1.6	0.92	18024|19664|22339	Nfe2l2|Rbpj|Vegfa
CM2	GO:0046716	muscle cell cellular homeostasis	-3.1	-1.7	16	6.5	20638	21	186	3	1.6	0.92	13405|16795|29810	Dmd|Large1|Bag3
CM2	GO:0009199	ribonucleoside triphosphate metabolic process	-3.1	-1.7	6.8	5	20638	82	186	5	2.7	1.2	12048|19013|19017|50799|67414	Bcl2l1|Ppara|Ppargc1a|Slc25a13|Mfn1
CM2	GO:0006140	regulation of nucleotide metabolic process	-3.1	-1.7	6.8	5	20638	82	186	5	2.7	1.2	12048|19013|19017|54403|103988	Bcl2l1|Ppara|Ppargc1a|Slc4a4|Gck
CM2	GO:0031109	microtubule polymerization or depolymerization	-3.1	-1.7	5.4	4.7	20638	123	186	6	3.2	1.3	14168|17762|26903|56430|75991|83679	Fgf13|Mapt|Dysf|Clip1|Slain2|Pde4dip
CM2	GO:0033173	calcineurin-NFAT signaling cascade	-3	-1.7	9.2	5.5	20638	48	186	4	2.2	1.1	14200|26557|53901|59006	Fhl2|Homer2|Rcan2|Myoz2
CM2	GO:0010883	regulation of lipid storage	-3	-1.7	9.2	5.5	20638	48	186	4	2.2	1.1	12491|16956|19013|100705	Cd36|Lpl|Ppara|Acacb
CM2	GO:0000266	mitochondrial fission	-3	-1.7	9.2	5.5	20638	48	186	4	2.2	1.1	12176|17762|19017|67414	Bnip3|Mapt|Ppargc1a|Mfn1
CM2	GO:0048660	regulation of smooth muscle cell proliferation	-3	-1.7	4.5	4.4	20638	171	186	7	3.8	1.4	14183|18708|19017|19664|22339|26408|59027	Fgfr2|Pik3r1|Ppargc1a|Rbpj|Vegfa|Map3k5|Nampt
CM2	GO:0022898	regulation of transmembrane transporter activity	-3	-1.7	3.6	4.2	20638	277	186	9	4.8	1.6	12293|13405|14168|18821|19017|26903|59091|215748|238871	Cacna2d1|Dmd|Fgf13|Pln|Ppargc1a|Dysf|Jph2|Cnksr3|Pde4d
CM2	GO:0034643	establishment of mitochondrion localization, microtubule-mediated	-3	-1.7	15	6.3	20638	22	186	3	1.6	0.92	17762|67269|70827	Mapt|Agtpbp1|Trak2
CM2	R-MMU-5654695	PI-3K cascade:FGFR2	-3	-1.7	15	6.3	20638	22	186	3	1.6	0.92	14164|14183|18708	Fgf1|Fgfr2|Pik3r1
CM2	GO:2001169	regulation of ATP biosynthetic process	-3	-1.7	15	6.3	20638	22	186	3	1.6	0.92	12048|19013|19017	Bcl2l1|Ppara|Ppargc1a
CM2	GO:0047497	mitochondrion transport along microtubule	-3	-1.7	15	6.3	20638	22	186	3	1.6	0.92	17762|67269|70827	Mapt|Agtpbp1|Trak2
CM2	GO:0006110	regulation of glycolytic process	-3	-1.7	9.1	5.4	20638	49	186	4	2.2	1.1	19013|19017|54403|103988	Ppara|Ppargc1a|Slc4a4|Gck
CM2	GO:0010823	negative regulation of mitochondrion organization	-3	-1.7	9.1	5.4	20638	49	186	4	2.2	1.1	12176|17762|19017|67414	Bnip3|Mapt|Ppargc1a|Mfn1
CM2	GO:0007169	transmembrane receptor protein tyrosine kinase signaling pathway	-3	-1.6	2.6	3.8	20638	594	186	14	7.5	1.9	13640|14164|14183|16558|17164|18003|18708|19245|19664|20411|22339|76884|213053|320924	Efna5|Fgf1|Fgfr2|Kif16b|Mapkapk2|Nedd9|Pik3r1|Ptp4a3|Rbpj|Sorbs1|Vegfa|Cyfip2|Slc39a14|Ccbe1
CM2	GO:0006637	acyl-CoA metabolic process	-3	-1.6	6.5	4.9	20638	85	186	5	2.7	1.2	14081|18293|55951|67800|100705	Acsl1|Ogdh|Mpc1|Dgat2|Acacb
CM2	GO:0035383	thioester metabolic process	-3	-1.6	6.5	4.9	20638	85	186	5	2.7	1.2	14081|18293|55951|67800|100705	Acsl1|Ogdh|Mpc1|Dgat2|Acacb
CM2	GO:0071496	cellular response to external stimulus	-3	-1.6	3.6	4.1	20638	281	186	9	4.8	1.6	14718|16956|18024|19013|26408|29810|67579|76257|103988	Got1|Lpl|Nfe2l2|Ppara|Map3k5|Bag3|Cpeb4|Slc38a3|Gck
CM2	GO:0051924	regulation of calcium ion transport	-3	-1.6	3.6	4.1	20638	281	186	9	4.8	1.6	12288|12293|13405|18821|26557|26903|59091|74166|238871	Cacna1c|Cacna2d1|Dmd|Pln|Homer2|Dysf|Jph2|Tmem38a|Pde4d
CM2	GO:0098739	import across plasma membrane	-3	-1.6	4.4	4.4	20638	175	186	7	3.8	1.4	12288|12491|14081|14816|20499|20928|213053	Cacna1c|Cd36|Acsl1|Grm1|Slc12a7|Abcc9|Slc39a14
CM2	GO:0048638	regulation of developmental growth	-3	-1.6	3	3.9	20638	403	186	11	5.9	1.7	12288|12561|13640|14168|14183|15982|17762|19013|19664|22339|100705	Cacna1c|Cdh4|Efna5|Fgf13|Fgfr2|Ifrd1|Mapt|Ppara|Rbpj|Vegfa|Acacb
CM2	GO:0036003	positive regulation of transcription from RNA polymerase II promoter in response to stress	-3	-1.6	14	6.2	20638	23	186	3	1.6	0.92	18024|19664|22339	Nfe2l2|Rbpj|Vegfa
CM2	GO:0010743	regulation of macrophage derived foam cell differentiation	-3	-1.6	14	6.2	20638	23	186	3	1.6	0.92	12491|16956|19013	Cd36|Lpl|Ppara
CM2	GO:0061387	regulation of extent of cell growth	-2.9	-1.6	5.2	4.5	20638	129	186	6	3.2	1.3	12561|13640|14168|15982|17762|22339	Cdh4|Efna5|Fgf13|Ifrd1|Mapt|Vegfa
CM2	GO:0044283	small molecule biosynthetic process	-2.9	-1.6	2.6	3.8	20638	601	186	14	7.5	1.9	11534|14164|14718|16956|19013|19017|19215|19317|67800|100705|103988|213053|227399|238871	Adk|Fgf1|Got1|Lpl|Ppara|Ppargc1a|Ptgds|Qk|Dgat2|Acacb|Gck|Slc39a14|Ppip5k2|Pde4d
CM2	GO:0048659	smooth muscle cell proliferation	-2.9	-1.6	4.4	4.3	20638	177	186	7	3.8	1.4	14183|18708|19017|19664|22339|26408|59027	Fgfr2|Pik3r1|Ppargc1a|Rbpj|Vegfa|Map3k5|Nampt
CM2	ko04151	PI3K-Akt signaling pathway	-2.9	-1.6	3.2	3.9	20638	346	186	10	5.4	1.7	12048|13640|14164|14168|14183|14936|16776|18708|21898|22339	Bcl2l1|Efna5|Fgf1|Fgf13|Fgfr2|Gys1|Lama5|Pik3r1|Tlr4|Vegfa
CM2	GO:0051646	mitochondrion localization	-2.9	-1.6	8.5	5.2	20638	52	186	4	2.2	1.1	17762|67269|67414|70827	Mapt|Agtpbp1|Mfn1|Trak2
CM2	GO:0097720	calcineurin-mediated signaling	-2.9	-1.6	8.5	5.2	20638	52	186	4	2.2	1.1	14200|26557|53901|59006	Fhl2|Homer2|Rcan2|Myoz2
CM2	GO:0032409	regulation of transporter activity	-2.9	-1.6	3.5	4	20638	288	186	9	4.8	1.6	12293|13405|14168|18821|19017|26903|59091|215748|238871	Cacna2d1|Dmd|Fgf13|Pln|Ppargc1a|Dysf|Jph2|Cnksr3|Pde4d
CM2	GO:0048670	regulation of collateral sprouting	-2.9	-1.6	14	6	20638	24	186	3	1.6	0.92	13640|14168|15982	Efna5|Fgf13|Ifrd1
CM2	GO:0019400	alditol metabolic process	-2.9	-1.6	14	6	20638	24	186	3	1.6	0.92	14718|26903|67800	Got1|Dysf|Dgat2
CM2	GO:0031667	response to nutrient levels	-2.9	-1.6	3.2	3.9	20638	348	186	10	5.4	1.7	16956|17762|18024|19013|19017|26408|67579|76257|100705|103988	Lpl|Mapt|Nfe2l2|Ppara|Ppargc1a|Map3k5|Cpeb4|Slc38a3|Acacb|Gck
CM2	GO:0090287	regulation of cellular response to growth factor stimulus	-2.9	-1.6	3.5	4	20638	289	186	9	4.8	1.6	13405|14164|14718|19013|19245|19664|70673|76884|320924	Dmd|Fgf1|Got1|Ppara|Ptp4a3|Rbpj|Prdm16|Cyfip2|Ccbe1
CM2	GO:0006979	response to oxidative stress	-2.9	-1.6	3	3.9	20638	410	186	11	5.9	1.7	12176|12491|17762|18024|19017|21898|26408|53901|112405|170826|320183	Bnip3|Cd36|Mapt|Nfe2l2|Ppargc1a|Tlr4|Map3k5|Rcan2|Egln1|Ppargc1b|Msrb3
CM2	GO:0031113	regulation of microtubule polymerization	-2.9	-1.6	8.4	5.1	20638	53	186	4	2.2	1.1	17762|56430|75991|83679	Mapt|Clip1|Slain2|Pde4dip
CM2	GO:0006631	fatty acid metabolic process	-2.9	-1.6	3	3.8	20638	412	186	11	5.9	1.7	11430|12491|14077|14081|16956|19013|19017|19215|19317|67800|100705	Acox1|Cd36|Fabp3|Acsl1|Lpl|Ppara|Ppargc1a|Ptgds|Qk|Dgat2|Acacb
CM2	GO:1905039	carboxylic acid transmembrane transport	-2.9	-1.5	5	4.4	20638	134	186	6	3.2	1.3	12491|14081|14816|50799|55951|76257	Cd36|Acsl1|Grm1|Slc25a13|Mpc1|Slc38a3
CM2	GO:1903825	organic acid transmembrane transport	-2.8	-1.5	4.9	4.4	20638	135	186	6	3.2	1.3	12491|14081|14816|50799|55951|76257	Cd36|Acsl1|Grm1|Slc25a13|Mpc1|Slc38a3
CM2	GO:0006754	ATP biosynthetic process	-2.8	-1.5	8.2	5.1	20638	54	186	4	2.2	1.1	12048|19013|19017|50799	Bcl2l1|Ppara|Ppargc1a|Slc25a13
CM2	GO:0036293	response to decreased oxygen levels	-2.8	-1.5	3.7	4.1	20638	237	186	8	4.3	1.5	12176|16508|18024|19013|19664|22339|67579|112405	Bnip3|Kcnd2|Nfe2l2|Ppara|Rbpj|Vegfa|Cpeb4|Egln1
CM2	GO:0010884	positive regulation of lipid storage	-2.8	-1.5	13	5.9	20638	25	186	3	1.6	0.92	12491|16956|100705	Cd36|Lpl|Acacb
CM2	GO:0051654	establishment of mitochondrion localization	-2.8	-1.5	13	5.9	20638	25	186	3	1.6	0.92	17762|67269|70827	Mapt|Agtpbp1|Trak2
CM2	mmu04151	PI3K-Akt signaling pathway	-2.8	-1.5	3.1	3.9	20638	354	186	10	5.4	1.7	12048|13640|14164|14168|14183|14936|16776|18708|21898|22339	Bcl2l1|Efna5|Fgf1|Fgf13|Fgfr2|Gys1|Lama5|Pik3r1|Tlr4|Vegfa
CM2	GO:1903578	regulation of ATP metabolic process	-2.8	-1.5	6	4.6	20638	92	186	5	2.7	1.2	12048|19013|19017|54403|103988	Bcl2l1|Ppara|Ppargc1a|Slc4a4|Gck
CM2	R-MMU-4420097	VEGFA-VEGFR2 Pathway	-2.8	-1.5	6	4.6	20638	92	186	5	2.7	1.2	11465|17164|18708|22339|76884	Actg1|Mapkapk2|Pik3r1|Vegfa|Cyfip2
CM2	GO:0031334	positive regulation of protein-containing complex assembly	-2.8	-1.5	3.7	4	20638	239	186	8	4.3	1.5	12491|17762|21898|22339|56430|75991|83679|329679	Cd36|Mapt|Tlr4|Vegfa|Clip1|Slain2|Pde4dip|Fnip2
CM2	GO:0072659	protein localization to plasma membrane	-2.8	-1.5	3.4	3.9	20638	296	186	9	4.8	1.6	12048|12215|12558|14168|16776|18708|20411|71648|233977	Bcl2l1|Bsg|Cdh2|Fgf13|Lama5|Pik3r1|Sorbs1|Optn|Ppfia1
CM2	GO:0048016	inositol phosphate-mediated signaling	-2.8	-1.5	8.1	5	20638	55	186	4	2.2	1.1	14200|26557|53901|59006	Fhl2|Homer2|Rcan2|Myoz2
CM2	GO:0006096	glycolytic process	-2.8	-1.5	6	4.6	20638	93	186	5	2.7	1.2	18293|19013|19017|54403|103988	Ogdh|Ppara|Ppargc1a|Slc4a4|Gck
CM2	GO:0051129	negative regulation of cellular component organization	-2.8	-1.5	2.3	3.6	20638	764	186	16	8.6	2.1	12176|14168|14183|15982|17758|17762|18708|19017|19664|22339|23970|26903|67414|70827|225288|233977	Bnip3|Fgf13|Fgfr2|Ifrd1|Map4|Mapt|Pik3r1|Ppargc1a|Rbpj|Vegfa|Pacsin2|Dysf|Mfn1|Trak2|Fhod3|Ppfia1
CM2	GO:0097193	intrinsic apoptotic signaling pathway	-2.8	-1.5	3.4	3.9	20638	298	186	9	4.8	1.6	12048|12176|17762|18024|18708|26408|117198|320709|329679	Bcl2l1|Bnip3|Mapt|Nfe2l2|Pik3r1|Map3k5|Ivns1abp|Tmem117|Fnip2
CM2	GO:0071616	acyl-CoA biosynthetic process	-2.8	-1.5	13	5.7	20638	26	186	3	1.6	0.92	14081|55951|100705	Acsl1|Mpc1|Acacb
CM2	GO:0055094	response to lipoprotein particle	-2.8	-1.5	13	5.7	20638	26	186	3	1.6	0.92	12491|16956|21898	Cd36|Lpl|Tlr4
CM2	GO:0035384	thioester biosynthetic process	-2.8	-1.5	13	5.7	20638	26	186	3	1.6	0.92	14081|55951|100705	Acsl1|Mpc1|Acacb
CM2	GO:0006757	ATP generation from ADP	-2.8	-1.5	5.9	4.5	20638	94	186	5	2.7	1.2	18293|19013|19017|54403|103988	Ogdh|Ppara|Ppargc1a|Slc4a4|Gck
CM2	GO:0006816	calcium ion transport	-2.8	-1.5	2.9	3.7	20638	423	186	11	5.9	1.7	11549|12288|12293|13405|18821|26557|26903|59091|74166|103988|238871	Adra1a|Cacna1c|Cacna2d1|Dmd|Pln|Homer2|Dysf|Jph2|Tmem38a|Gck|Pde4d
CM2	GO:0031669	cellular response to nutrient levels	-2.8	-1.5	4.1	4.1	20638	189	186	7	3.8	1.4	16956|18024|19013|26408|67579|76257|103988	Lpl|Nfe2l2|Ppara|Map3k5|Cpeb4|Slc38a3|Gck
CM2	GO:0097553	calcium ion transmembrane import into cytosol	-2.8	-1.5	4.8	4.3	20638	140	186	6	3.2	1.3	12288|13405|18821|59091|74166|238871	Cacna1c|Dmd|Pln|Jph2|Tmem38a|Pde4d
CM2	GO:0010665	regulation of cardiac muscle cell apoptotic process	-2.8	-1.5	7.8	4.9	20638	57	186	4	2.2	1.1	12176|18024|19317|26408	Bnip3|Nfe2l2|Qk|Map3k5
CM2	GO:0033002	muscle cell proliferation	-2.8	-1.5	3.6	3.9	20638	245	186	8	4.3	1.5	14164|14183|18708|19017|19664|22339|26408|59027	Fgf1|Fgfr2|Pik3r1|Ppargc1a|Rbpj|Vegfa|Map3k5|Nampt
CM2	GO:0043549	regulation of kinase activity	-2.8	-1.5	2.3	3.5	20638	774	186	16	8.6	2.1	11549|14081|14164|14183|14816|17762|18003|18639|18708|21676|21898|22138|22339|26408|70012|118449	Adra1a|Acsl1|Fgf1|Fgfr2|Grm1|Mapt|Nedd9|Pfkfb1|Pik3r1|Tead1|Tlr4|Ttn|Vegfa|Map3k5|Cep85|Synpo2
CM2	GO:0010742	macrophage derived foam cell differentiation	-2.7	-1.5	12	5.6	20638	27	186	3	1.6	0.92	12491|16956|19013	Cd36|Lpl|Ppara
CM2	GO:0014912	negative regulation of smooth muscle cell migration	-2.7	-1.5	12	5.6	20638	27	186	3	1.6	0.92	18024|19017|19664	Nfe2l2|Ppargc1a|Rbpj
CM2	GO:0043457	regulation of cellular respiration	-2.7	-1.5	12	5.6	20638	27	186	3	1.6	0.92	12176|19017|70673	Bnip3|Ppargc1a|Prdm16
CM2	GO:0071363	cellular response to growth factor stimulus	-2.7	-1.4	2.5	3.5	20638	633	186	14	7.5	1.9	13405|14164|14183|14718|16558|17164|19013|19017|19245|19664|22339|70673|76884|320924	Dmd|Fgf1|Fgfr2|Got1|Kif16b|Mapkapk2|Ppara|Ppargc1a|Ptp4a3|Rbpj|Vegfa|Prdm16|Cyfip2|Ccbe1
CM2	GO:0062014	negative regulation of small molecule metabolic process	-2.7	-1.4	5.7	4.4	20638	97	186	5	2.7	1.2	19013|19017|67800|100705|103988	Ppara|Ppargc1a|Dgat2|Acacb|Gck
CM2	GO:0019217	regulation of fatty acid metabolic process	-2.7	-1.4	5.7	4.4	20638	97	186	5	2.7	1.2	14077|19013|19017|67800|100705	Fabp3|Ppara|Ppargc1a|Dgat2|Acacb
CM2	GO:1990778	protein localization to cell periphery	-2.7	-1.4	3	3.7	20638	367	186	10	5.4	1.7	12048|12215|12558|14168|16776|18708|20411|56430|71648|233977	Bcl2l1|Bsg|Cdh2|Fgf13|Lama5|Pik3r1|Sorbs1|Clip1|Optn|Ppfia1
CM2	GO:0035924	cellular response to vascular endothelial growth factor stimulus	-2.7	-1.4	7.5	4.8	20638	59	186	4	2.2	1.1	17164|19245|22339|320924	Mapkapk2|Ptp4a3|Vegfa|Ccbe1
CM2	GO:0043470	regulation of carbohydrate catabolic process	-2.7	-1.4	7.5	4.8	20638	59	186	4	2.2	1.1	19013|19017|54403|103988	Ppara|Ppargc1a|Slc4a4|Gck
CM2	R-MMU-5654696	Downstream signaling of activated FGFR2	-2.7	-1.4	12	5.5	20638	28	186	3	1.6	0.92	14164|14183|18708	Fgf1|Fgfr2|Pik3r1
CM2	GO:0090077	foam cell differentiation	-2.7	-1.4	12	5.5	20638	28	186	3	1.6	0.92	12491|16956|19013	Cd36|Lpl|Ppara
CM2	GO:0080135	regulation of cellular response to stress	-2.7	-1.4	2.4	3.5	20638	641	186	14	7.5	1.9	12048|12491|17762|18024|18708|21898|22339|26408|59027|67956|72607|72739|233789|380713	Bcl2l1|Cd36|Mapt|Nfe2l2|Pik3r1|Tlr4|Vegfa|Map3k5|Nampt|Kmt5a|Usp13|Zkscan3|Smg1|Scarf1
CM2	ko04010	MAPK signaling pathway	-2.7	-1.4	3.5	3.8	20638	252	186	8	4.3	1.5	12288|12293|14164|14168|14183|17164|17762|26408	Cacna1c|Cacna2d1|Fgf1|Fgf13|Fgfr2|Mapkapk2|Mapt|Map3k5
CM2	GO:0050873	brown fat cell differentiation	-2.7	-1.4	7.4	4.7	20638	60	186	4	2.2	1.1	12176|14077|19017|70673	Bnip3|Fabp3|Ppargc1a|Prdm16
CM2	R-MMU-194138	Signaling by VEGF	-2.7	-1.4	5.5	4.3	20638	100	186	5	2.7	1.2	11465|17164|18708|22339|76884	Actg1|Mapkapk2|Pik3r1|Vegfa|Cyfip2
CM2	GO:0035637	multicellular organismal signaling	-2.7	-1.4	4.5	4.1	20638	147	186	6	3.2	1.3	12288|12293|16508|18821|20928|238871	Cacna1c|Cacna2d1|Kcnd2|Pln|Abcc9|Pde4d
CM2	ko04261	Adrenergic signaling in cardiomyocytes	-2.7	-1.4	4.5	4.1	20638	147	186	6	3.2	1.3	11549|12288|12293|17897|17906|18821	Adra1a|Cacna1c|Cacna2d1|Myl3|Myl2|Pln
CM2	GO:0071402	cellular response to lipoprotein particle stimulus	-2.7	-1.4	11	5.4	20638	29	186	3	1.6	0.92	12491|16956|21898	Cd36|Lpl|Tlr4
CM2	GO:0032387	negative regulation of intracellular transport	-2.7	-1.4	7.3	4.7	20638	61	186	4	2.2	1.1	12491|17762|18821|29810	Cd36|Mapt|Pln|Bag3
CM2	GO:0010659	cardiac muscle cell apoptotic process	-2.7	-1.4	7.3	4.7	20638	61	186	4	2.2	1.1	12176|18024|19317|26408	Bnip3|Nfe2l2|Qk|Map3k5
CM2	GO:0045776	negative regulation of blood pressure	-2.7	-1.4	7.3	4.7	20638	61	186	4	2.2	1.1	11549|12491|18708|19013	Adra1a|Cd36|Pik3r1|Ppara
CM2	GO:0070848	response to growth factor	-2.6	-1.4	2.4	3.5	20638	647	186	14	7.5	1.9	13405|14164|14183|14718|16558|17164|19013|19017|19245|19664|22339|70673|76884|320924	Dmd|Fgf1|Fgfr2|Got1|Kif16b|Mapkapk2|Ppara|Ppargc1a|Ptp4a3|Rbpj|Vegfa|Prdm16|Cyfip2|Ccbe1
CM2	GO:0046031	ADP metabolic process	-2.6	-1.4	5.4	4.3	20638	102	186	5	2.7	1.2	18293|19013|19017|54403|103988	Ogdh|Ppara|Ppargc1a|Slc4a4|Gck
CM2	GO:0034032	purine nucleoside bisphosphate metabolic process	-2.6	-1.4	5.4	4.3	20638	102	186	5	2.7	1.2	14081|18293|55951|67800|100705	Acsl1|Ogdh|Mpc1|Dgat2|Acacb
CM2	GO:0033875	ribonucleoside bisphosphate metabolic process	-2.6	-1.4	5.4	4.3	20638	102	186	5	2.7	1.2	14081|18293|55951|67800|100705	Acsl1|Ogdh|Mpc1|Dgat2|Acacb
CM2	GO:0033865	nucleoside bisphosphate metabolic process	-2.6	-1.4	5.4	4.3	20638	102	186	5	2.7	1.2	14081|18293|55951|67800|100705	Acsl1|Ogdh|Mpc1|Dgat2|Acacb
CM2	GO:0032760	positive regulation of tumor necrosis factor production	-2.6	-1.4	5.4	4.3	20638	102	186	5	2.7	1.2	12491|16956|17164|18708|21898	Cd36|Lpl|Mapkapk2|Pik3r1|Tlr4
CM2	GO:0050767	regulation of neurogenesis	-2.6	-1.4	2.8	3.6	20638	443	186	11	5.9	1.7	12561|13640|14168|15982|17190|17762|19317|22339|67414|70827|269951	Cdh4|Efna5|Fgf13|Ifrd1|Mbd1|Mapt|Qk|Vegfa|Mfn1|Trak2|Idh2
CM2	GO:0003300	cardiac muscle hypertrophy	-2.6	-1.4	5.4	4.3	20638	103	186	5	2.7	1.2	11534|11549|19013|22138|56376	Adk|Adra1a|Ppara|Ttn|Pdlim5
CM2	GO:1903557	positive regulation of tumor necrosis factor superfamily cytokine production	-2.6	-1.4	5.4	4.3	20638	103	186	5	2.7	1.2	12491|16956|17164|18708|21898	Cd36|Lpl|Mapkapk2|Pik3r1|Tlr4
CM2	mmu04261	Adrenergic signaling in cardiomyocytes	-2.6	-1.4	4.4	4	20638	150	186	6	3.2	1.3	11549|12288|12293|17897|17906|18821	Adra1a|Cacna1c|Cacna2d1|Myl3|Myl2|Pln
CM2	GO:0009991	response to extracellular stimulus	-2.6	-1.4	2.9	3.6	20638	380	186	10	5.4	1.7	16956|17762|18024|19013|19017|26408|67579|76257|100705|103988	Lpl|Mapt|Nfe2l2|Ppara|Ppargc1a|Map3k5|Cpeb4|Slc38a3|Acacb|Gck
CM2	GO:0010721	negative regulation of cell development	-2.6	-1.4	3.8	3.9	20638	203	186	7	3.8	1.4	13640|14168|15982|17190|22339|70827|269951	Efna5|Fgf13|Ifrd1|Mbd1|Vegfa|Trak2|Idh2
CM2	ko04137	Mitophagy - animal	-2.6	-1.4	7	4.6	20638	63	186	4	2.2	1.1	12048|12176|67414|71648	Bcl2l1|Bnip3|Mfn1|Optn
CM2	GO:0048514	blood vessel morphogenesis	-2.6	-1.4	2.4	3.4	20638	655	186	14	7.5	1.9	11465|12215|12491|12558|14164|14183|18024|19274|19317|19664|22339|26903|112405|320924	Actg1|Bsg|Cd36|Cdh2|Fgf1|Fgfr2|Nfe2l2|Ptprm|Qk|Rbpj|Vegfa|Dysf|Egln1|Ccbe1
CM2	GO:1901214	regulation of neuron death	-2.6	-1.4	2.9	3.6	20638	383	186	10	5.4	1.7	12048|17762|19013|19017|21898|22339|26408|67579|71648|112405	Bcl2l1|Mapt|Ppara|Ppargc1a|Tlr4|Vegfa|Map3k5|Cpeb4|Optn|Egln1
CM2	GO:0098657	import into cell	-2.6	-1.3	3.4	3.7	20638	261	186	8	4.3	1.5	12288|12491|14077|14081|14816|20499|20928|213053	Cacna1c|Cd36|Fabp3|Acsl1|Grm1|Slc12a7|Abcc9|Slc39a14
CM2	GO:1903793	positive regulation of anion transport	-2.6	-1.3	2.6	3.5	20638	517	186	12	6.5	1.8	12215|14077|14081|18024|18708|20411|21898|22138|29810|67041|76257|103988	Bsg|Fabp3|Acsl1|Nfe2l2|Pik3r1|Sorbs1|Tlr4|Ttn|Bag3|Oxct1|Slc38a3|Gck
CM2	R-MMU-446728	Cell junction organization	-2.6	-1.3	6.9	4.5	20638	64	186	4	2.2	1.1	11465|12558|12561|74202	Actg1|Cdh2|Cdh4|Fblim1
CM2	GO:0009206	purine ribonucleoside triphosphate biosynthetic process	-2.6	-1.3	6.9	4.5	20638	64	186	4	2.2	1.1	12048|19013|19017|50799	Bcl2l1|Ppara|Ppargc1a|Slc25a13
CM2	GO:0033137	negative regulation of peptidyl-serine phosphorylation	-2.6	-1.3	11	5.2	20638	31	186	3	1.6	0.92	13405|215748|238871	Dmd|Cnksr3|Pde4d
CM2	GO:0009135	purine nucleoside diphosphate metabolic process	-2.6	-1.3	5.2	4.2	20638	106	186	5	2.7	1.2	18293|19013|19017|54403|103988	Ogdh|Ppara|Ppargc1a|Slc4a4|Gck
CM2	GO:0009179	purine ribonucleoside diphosphate metabolic process	-2.6	-1.3	5.2	4.2	20638	106	186	5	2.7	1.2	18293|19013|19017|54403|103988	Ogdh|Ppara|Ppargc1a|Slc4a4|Gck
CM2	GO:0030155	regulation of cell adhesion	-2.6	-1.3	2.3	3.3	20638	735	186	15	8.1	2	11465|11534|12477|12491|13405|13640|16776|18003|18708|19013|19664|20874|22339|26903|77569	Actg1|Adk|Ctla4|Cd36|Dmd|Efna5|Lama5|Nedd9|Pik3r1|Ppara|Rbpj|Slk|Vegfa|Dysf|Limch1
CM2	mmu04010	MAPK signaling pathway	-2.6	-1.3	3.4	3.7	20638	264	186	8	4.3	1.5	12288|12293|14164|14168|14183|17164|17762|26408	Cacna1c|Cacna2d1|Fgf1|Fgf13|Fgfr2|Mapkapk2|Mapt|Map3k5
CM2	GO:1902305	regulation of sodium ion transmembrane transport	-2.6	-1.3	6.8	4.5	20638	65	186	4	2.2	1.1	13405|14168|20648|215748	Dmd|Fgf13|Snta1|Cnksr3
CM2	GO:0006165	nucleoside diphosphate phosphorylation	-2.5	-1.3	5.2	4.1	20638	107	186	5	2.7	1.2	18293|19013|19017|54403|103988	Ogdh|Ppara|Ppargc1a|Slc4a4|Gck
CM2	GO:0014897	striated muscle hypertrophy	-2.5	-1.3	5.2	4.1	20638	107	186	5	2.7	1.2	11534|11549|19013|22138|56376	Adk|Adra1a|Ppara|Ttn|Pdlim5
CM2	GO:0010522	regulation of calcium ion transport into cytosol	-2.5	-1.3	5.2	4.1	20638	107	186	5	2.7	1.2	13405|18821|59091|74166|238871	Dmd|Pln|Jph2|Tmem38a|Pde4d
CM2	GO:0009267	cellular response to starvation	-2.5	-1.3	4.3	3.9	20638	156	186	6	3.2	1.3	18024|19013|26408|67579|76257|103988	Nfe2l2|Ppara|Map3k5|Cpeb4|Slc38a3|Gck
CM2	GO:0048668	collateral sprouting	-2.5	-1.3	10	5.1	20638	32	186	3	1.6	0.92	13640|14168|15982	Efna5|Fgf13|Ifrd1
CM2	GO:0060977	coronary vasculature morphogenesis	-2.5	-1.3	10	5.1	20638	32	186	3	1.6	0.92	14164|14183|22339	Fgf1|Fgfr2|Vegfa
CM2	R-MMU-390522	Striated Muscle Contraction	-2.5	-1.3	10	5.1	20638	32	186	3	1.6	0.92	13405|17897|17906	Dmd|Myl3|Myl2
CM2	R-MMU-418990	Adherens junctions interactions	-2.5	-1.3	10	5.1	20638	32	186	3	1.6	0.92	11465|12558|12561	Actg1|Cdh2|Cdh4
CM2	GO:1901137	carbohydrate derivative biosynthetic process	-2.5	-1.3	2.5	3.4	20638	525	186	12	6.5	1.8	11534|12048|14081|16795|19013|19017|20441|50799|55951|70827|100705|319415	Adk|Bcl2l1|Acsl1|Large1|Ppara|Ppargc1a|St3gal3|Slc25a13|Mpc1|Trak2|Acacb|Hs3st5
CM2	GO:0016049	cell growth	-2.5	-1.3	2.5	3.4	20638	525	186	12	6.5	1.8	11549|12561|13640|14168|15982|17762|17906|19013|22339|56376|76884|77300	Adra1a|Cdh4|Efna5|Fgf13|Ifrd1|Mapt|Myl2|Ppara|Vegfa|Pdlim5|Cyfip2|Raph1
CM2	GO:0010595	positive regulation of endothelial cell migration	-2.5	-1.3	5.1	4.1	20638	108	186	5	2.7	1.2	12215|14164|18024|22339|320924	Bsg|Fgf1|Nfe2l2|Vegfa|Ccbe1
CM2	GO:0006801	superoxide metabolic process	-2.5	-1.3	6.7	4.4	20638	66	186	4	2.2	1.1	12491|17762|18024|93757	Cd36|Mapt|Nfe2l2|Immp2l
CM2	mmu04137	Mitophagy - animal	-2.5	-1.3	6.7	4.4	20638	66	186	4	2.2	1.1	12048|12176|67414|71648	Bcl2l1|Bnip3|Mfn1|Optn
CM2	GO:0001666	response to hypoxia	-2.5	-1.3	3.7	3.7	20638	210	186	7	3.8	1.4	12176|16508|18024|19013|19664|22339|112405	Bnip3|Kcnd2|Nfe2l2|Ppara|Rbpj|Vegfa|Egln1
CM2	GO:0055088	lipid homeostasis	-2.5	-1.3	4.2	3.9	20638	157	186	6	3.2	1.3	11430|14077|14718|16956|67800|103988	Acox1|Fabp3|Got1|Lpl|Dgat2|Gck
CM2	GO:0008610	lipid biosynthetic process	-2.5	-1.3	2.4	3.3	20638	597	186	13	7	1.9	14077|14081|14164|16956|19013|19017|19215|19317|20411|20441|67800|100705|208449	Fabp3|Acsl1|Fgf1|Lpl|Ppara|Ppargc1a|Ptgds|Qk|Sorbs1|St3gal3|Dgat2|Acacb|Sgms1
CM2	GO:0014896	muscle hypertrophy	-2.5	-1.3	5.1	4.1	20638	109	186	5	2.7	1.2	11534|11549|19013|22138|56376	Adk|Adra1a|Ppara|Ttn|Pdlim5
CM2	GO:0009201	ribonucleoside triphosphate biosynthetic process	-2.5	-1.3	6.6	4.4	20638	67	186	4	2.2	1.1	12048|19013|19017|50799	Bcl2l1|Ppara|Ppargc1a|Slc25a13
CM2	GO:0062197	cellular response to chemical stress	-2.5	-1.3	3	3.5	20638	331	186	9	4.8	1.6	12176|12491|17762|18024|19017|21898|26408|26903|170826	Bnip3|Cd36|Mapt|Nfe2l2|Ppargc1a|Tlr4|Map3k5|Dysf|Ppargc1b
CM2	GO:0046939	nucleotide phosphorylation	-2.5	-1.3	5	4.1	20638	110	186	5	2.7	1.2	18293|19013|19017|54403|103988	Ogdh|Ppara|Ppargc1a|Slc4a4|Gck
CM2	GO:0090322	regulation of superoxide metabolic process	-2.5	-1.3	10	5	20638	33	186	3	1.6	0.92	12491|17762|18024	Cd36|Mapt|Nfe2l2
CM2	ko00500	Starch and sucrose metabolism	-2.5	-1.3	10	5	20638	33	186	3	1.6	0.92	14936|103988|216558	Gys1|Gck|Ugp2
CM2	ko04015	Rap1 signaling pathway	-2.5	-1.3	3.6	3.7	20638	213	186	7	3.8	1.4	11465|13640|14164|14168|14183|18708|22339	Actg1|Efna5|Fgf1|Fgf13|Fgfr2|Pik3r1|Vegfa
CM2	GO:0008361	regulation of cell size	-2.5	-1.3	3.6	3.7	20638	214	186	7	3.8	1.4	12561|13640|14168|15982|17762|20499|22339	Cdh4|Efna5|Fgf13|Ifrd1|Mapt|Slc12a7|Vegfa
CM2	GO:0032231	regulation of actin filament bundle assembly	-2.5	-1.3	5	4	20638	111	186	5	2.7	1.2	11465|18708|77569|118449|233977	Actg1|Pik3r1|Limch1|Synpo2|Ppfia1
CM2	GO:0051209	release of sequestered calcium ion into cytosol	-2.5	-1.3	5	4	20638	111	186	5	2.7	1.2	13405|18821|59091|74166|238871	Dmd|Pln|Jph2|Tmem38a|Pde4d
CM2	GO:0009185	ribonucleoside diphosphate metabolic process	-2.5	-1.3	5	4	20638	111	186	5	2.7	1.2	18293|19013|19017|54403|103988	Ogdh|Ppara|Ppargc1a|Slc4a4|Gck
CM2	GO:0006641	triglyceride metabolic process	-2.5	-1.3	5	4	20638	111	186	5	2.7	1.2	12491|14081|16956|21834|67800	Cd36|Acsl1|Lpl|Thrb|Dgat2
CM2	GO:0048871	multicellular organismal homeostasis	-2.5	-1.3	2.5	3.3	20638	533	186	12	6.5	1.8	12215|12491|14081|19017|19664|21898|22339|26381|26557|70673|100705|170826	Bsg|Cd36|Acsl1|Ppargc1a|Rbpj|Tlr4|Vegfa|Esrrg|Homer2|Prdm16|Acacb|Ppargc1b
CM2	GO:0051283	negative regulation of sequestering of calcium ion	-2.5	-1.3	5	4	20638	112	186	5	2.7	1.2	13405|18821|59091|74166|238871	Dmd|Pln|Jph2|Tmem38a|Pde4d
CM2	GO:0034599	cellular response to oxidative stress	-2.5	-1.3	3.2	3.6	20638	274	186	8	4.3	1.5	12176|12491|17762|18024|19017|21898|26408|170826	Bnip3|Cd36|Mapt|Nfe2l2|Ppargc1a|Tlr4|Map3k5|Ppargc1b
CM2	WP317	Glycogen Metabolism	-2.5	-1.3	9.8	4.9	20638	34	186	3	1.6	0.92	14936|18679|216558	Gys1|Phka1|Ugp2
CM2	GO:1904646	cellular response to amyloid-beta	-2.5	-1.3	9.8	4.9	20638	34	186	3	1.6	0.92	12293|12491|21898	Cacna2d1|Cd36|Tlr4
CM2	GO:0090181	regulation of cholesterol metabolic process	-2.5	-1.3	9.8	4.9	20638	34	186	3	1.6	0.92	14164|21834|67800	Fgf1|Thrb|Dgat2
CM2	GO:0043542	endothelial cell migration	-2.4	-1.2	3.6	3.6	20638	218	186	7	3.8	1.4	12215|14164|18024|19245|19274|22339|320924	Bsg|Fgf1|Nfe2l2|Ptp4a3|Ptprm|Vegfa|Ccbe1
CM2	GO:0048639	positive regulation of developmental growth	-2.4	-1.2	3.6	3.6	20638	218	186	7	3.8	1.4	12561|13640|14183|17762|19664|22339|100705	Cdh4|Efna5|Fgfr2|Mapt|Rbpj|Vegfa|Acacb
CM2	GO:0031668	cellular response to extracellular stimulus	-2.4	-1.2	3.6	3.6	20638	218	186	7	3.8	1.4	16956|18024|19013|26408|67579|76257|103988	Lpl|Nfe2l2|Ppara|Map3k5|Cpeb4|Slc38a3|Gck
CM2	GO:0051282	regulation of sequestering of calcium ion	-2.4	-1.2	4.9	3.9	20638	114	186	5	2.7	1.2	13405|18821|59091|74166|238871	Dmd|Pln|Jph2|Tmem38a|Pde4d
CM2	GO:0030038	contractile actin filament bundle assembly	-2.4	-1.2	4.9	3.9	20638	114	186	5	2.7	1.2	11465|18708|20411|77569|233977	Actg1|Pik3r1|Sorbs1|Limch1|Ppfia1
CM2	GO:0043149	stress fiber assembly	-2.4	-1.2	4.9	3.9	20638	114	186	5	2.7	1.2	11465|18708|20411|77569|233977	Actg1|Pik3r1|Sorbs1|Limch1|Ppfia1
CM2	mmu00500	Starch and sucrose metabolism	-2.4	-1.2	9.5	4.8	20638	35	186	3	1.6	0.92	14936|103988|216558	Gys1|Gck|Ugp2
CM2	GO:1900371	regulation of purine nucleotide biosynthetic process	-2.4	-1.2	9.5	4.8	20638	35	186	3	1.6	0.92	12048|19013|19017	Bcl2l1|Ppara|Ppargc1a
CM2	GO:0030808	regulation of nucleotide biosynthetic process	-2.4	-1.2	9.5	4.8	20638	35	186	3	1.6	0.92	12048|19013|19017	Bcl2l1|Ppara|Ppargc1a
CM2	GO:1902369	negative regulation of RNA catabolic process	-2.4	-1.2	6.3	4.2	20638	71	186	4	2.2	1.1	17164|19317|22339|72416	Mapkapk2|Qk|Vegfa|Lrpprc
CM2	GO:0001525	angiogenesis	-2.4	-1.2	2.5	3.3	20638	543	186	12	6.5	1.8	11465|12215|12491|14164|14183|18024|19274|19664|22339|26903|112405|320924	Actg1|Bsg|Cd36|Fgf1|Fgfr2|Nfe2l2|Ptprm|Rbpj|Vegfa|Dysf|Egln1|Ccbe1
CM2	GO:0003018	vascular process in circulatory system	-2.4	-1.2	3.5	3.6	20638	221	186	7	3.8	1.4	11549|12288|12491|19245|19274|20648|22339	Adra1a|Cacna1c|Cd36|Ptp4a3|Ptprm|Snta1|Vegfa
CM2	GO:0051208	sequestering of calcium ion	-2.4	-1.2	4.8	3.9	20638	116	186	5	2.7	1.2	13405|18821|59091|74166|238871	Dmd|Pln|Jph2|Tmem38a|Pde4d
CM2	ko04520	Adherens junction	-2.4	-1.2	6.2	4.2	20638	72	186	4	2.2	1.1	11465|19274|20411|380928	Actg1|Ptprm|Sorbs1|Lmo7
CM2	GO:0010664	negative regulation of striated muscle cell apoptotic process	-2.4	-1.2	9.2	4.7	20638	36	186	3	1.6	0.92	18024|19317|29810	Nfe2l2|Qk|Bag3
CM2	GO:0034033	purine nucleoside bisphosphate biosynthetic process	-2.4	-1.2	9.2	4.7	20638	36	186	3	1.6	0.92	14081|55951|100705	Acsl1|Mpc1|Acacb
CM2	GO:0003401	axis elongation	-2.4	-1.2	9.2	4.7	20638	36	186	3	1.6	0.92	14164|14183|243905	Fgf1|Fgfr2|Zfp568
CM2	GO:0033866	nucleoside bisphosphate biosynthetic process	-2.4	-1.2	9.2	4.7	20638	36	186	3	1.6	0.92	14081|55951|100705	Acsl1|Mpc1|Acacb
CM2	GO:0034030	ribonucleoside bisphosphate biosynthetic process	-2.4	-1.2	9.2	4.7	20638	36	186	3	1.6	0.92	14081|55951|100705	Acsl1|Mpc1|Acacb
CM2	GO:0061384	heart trabecula morphogenesis	-2.4	-1.2	9.2	4.7	20638	36	186	3	1.6	0.92	14200|19664|112405	Fhl2|Rbpj|Egln1
CM2	GO:0090075	relaxation of muscle	-2.4	-1.2	9.2	4.7	20638	36	186	3	1.6	0.92	18821|22138|238871	Pln|Ttn|Pde4d
CM2	GO:1903828	negative regulation of cellular protein localization	-2.4	-1.2	4.7	3.9	20638	117	186	5	2.7	1.2	12048|12491|17762|29810|233977	Bcl2l1|Cd36|Mapt|Bag3|Ppfia1
CM2	GO:1904064	positive regulation of cation transmembrane transport	-2.4	-1.2	4	3.7	20638	168	186	6	3.2	1.3	12288|12293|13405|59091|80906|215748	Cacna1c|Cacna2d1|Dmd|Jph2|Kcnip2|Cnksr3
CM2	mmu04015	Rap1 signaling pathway	-2.4	-1.2	3.5	3.5	20638	224	186	7	3.8	1.4	11465|13640|14164|14168|14183|18708|22339	Actg1|Efna5|Fgf1|Fgf13|Fgfr2|Pik3r1|Vegfa
CM2	GO:1903036	positive regulation of response to wounding	-2.3	-1.2	6	4.1	20638	74	186	4	2.2	1.1	11465|12491|18024|380713	Actg1|Cd36|Nfe2l2|Scarf1
CM2	GO:0010507	negative regulation of autophagy	-2.3	-1.2	6	4.1	20638	74	186	4	2.2	1.1	11549|59027|72739|233789	Adra1a|Nampt|Zkscan3|Smg1
CM2	GO:1901699	cellular response to nitrogen compound	-2.3	-1.2	2.2	3.1	20638	701	186	14	7.5	1.9	12048|12293|12491|16956|18708|20411|21898|26408|67579|74166|103988|208922|213053|238871	Bcl2l1|Cacna2d1|Cd36|Lpl|Pik3r1|Sorbs1|Tlr4|Map3k5|Cpeb4|Tmem38a|Gck|Cpeb3|Slc39a14|Pde4d
CM2	GO:0010594	regulation of endothelial cell migration	-2.3	-1.2	3.9	3.6	20638	171	186	6	3.2	1.3	12215|14164|18024|19274|22339|320924	Bsg|Fgf1|Nfe2l2|Ptprm|Vegfa|Ccbe1
CM2	GO:0051640	organelle localization	-2.3	-1.2	2.4	3.2	20638	555	186	12	6.5	1.8	12048|12558|13405|14183|17758|17762|19215|57752|67269|67414|69582|70827	Bcl2l1|Cdh2|Dmd|Fgfr2|Map4|Mapt|Ptgds|Tacc2|Agtpbp1|Mfn1|Plekhm2|Trak2
CM2	mmu04520	Adherens junction	-2.3	-1.2	5.9	4.1	20638	75	186	4	2.2	1.1	11465|19274|20411|380928	Actg1|Ptprm|Sorbs1|Lmo7
CM2	GO:0051017	actin filament bundle assembly	-2.3	-1.2	3.9	3.6	20638	172	186	6	3.2	1.3	11465|18708|20411|77569|118449|233977	Actg1|Pik3r1|Sorbs1|Limch1|Synpo2|Ppfia1
CM2	GO:0070588	calcium ion transmembrane transport	-2.3	-1.2	3.1	3.4	20638	289	186	8	4.3	1.5	12288|12293|13405|18821|26903|59091|74166|238871	Cacna1c|Cacna2d1|Dmd|Pln|Dysf|Jph2|Tmem38a|Pde4d
CM2	GO:0070884	regulation of calcineurin-NFAT signaling cascade	-2.3	-1.2	8.8	4.6	20638	38	186	3	1.6	0.92	14200|26557|59006	Fhl2|Homer2|Myoz2
CM2	GO:1901385	regulation of voltage-gated calcium channel activity	-2.3	-1.2	8.8	4.6	20638	38	186	3	1.6	0.92	12293|13405|26903	Cacna2d1|Dmd|Dysf
CM2	GO:0046620	regulation of organ growth	-2.3	-1.2	4.6	3.8	20638	121	186	5	2.7	1.2	12288|14183|19013|19664|100705	Cacna1c|Fgfr2|Ppara|Rbpj|Acacb
CM2	GO:0009725	response to hormone	-2.3	-1.2	2.2	3.1	20638	705	186	14	7.5	1.9	11549|11647|13640|14081|14200|16956|18708|19013|19017|20411|21834|103988|170826|213053	Adra1a|Alpl|Efna5|Acsl1|Fhl2|Lpl|Pik3r1|Ppara|Ppargc1a|Sorbs1|Thrb|Gck|Ppargc1b|Slc39a14
CM2	GO:0071417	cellular response to organonitrogen compound	-2.3	-1.2	2.3	3.1	20638	632	186	13	7	1.9	12048|12293|12491|16956|18708|20411|21898|67579|74166|103988|208922|213053|238871	Bcl2l1|Cacna2d1|Cd36|Lpl|Pik3r1|Sorbs1|Tlr4|Cpeb4|Tmem38a|Gck|Cpeb3|Slc39a14|Pde4d
CM2	GO:0070482	response to oxygen levels	-2.3	-1.1	3.1	3.4	20638	291	186	8	4.3	1.5	12176|16508|18024|19013|19664|22339|67579|112405	Bnip3|Kcnd2|Nfe2l2|Ppara|Rbpj|Vegfa|Cpeb4|Egln1
CM2	GO:0010876	lipid localization	-2.3	-1.1	2.5	3.2	20638	490	186	11	5.9	1.7	12491|14077|14081|14816|16956|18828|19013|26903|50799|67800|100705	Cd36|Fabp3|Acsl1|Grm1|Lpl|Plscr2|Ppara|Dysf|Slc25a13|Dgat2|Acacb
CM2	GO:0030324	lung development	-2.3	-1.1	3.4	3.4	20638	231	186	7	3.8	1.4	14164|14183|16776|19664|21834|22339|320924	Fgf1|Fgfr2|Lama5|Rbpj|Thrb|Vegfa|Ccbe1
CM2	GO:0061572	actin filament bundle organization	-2.3	-1.1	3.8	3.6	20638	175	186	6	3.2	1.3	11465|18708|20411|77569|118449|233977	Actg1|Pik3r1|Sorbs1|Limch1|Synpo2|Ppfia1
CM2	GO:0043500	muscle adaptation	-2.3	-1.1	4.5	3.7	20638	123	186	5	2.7	1.2	11534|11549|19013|21676|59006	Adk|Adra1a|Ppara|Tead1|Myoz2
CM2	GO:0106056	regulation of calcineurin-mediated signaling	-2.3	-1.1	8.5	4.5	20638	39	186	3	1.6	0.92	14200|26557|59006	Fhl2|Homer2|Myoz2
CM2	GO:0019432	triglyceride biosynthetic process	-2.3	-1.1	8.5	4.5	20638	39	186	3	1.6	0.92	14081|16956|67800	Acsl1|Lpl|Dgat2
CM2	GO:0086065	cell communication involved in cardiac conduction	-2.3	-1.1	8.5	4.5	20638	39	186	3	1.6	0.92	12288|12293|238871	Cacna1c|Cacna2d1|Pde4d
CM2	GO:0001944	vasculature development	-2.3	-1.1	2.1	3	20638	788	186	15	8.1	2	11465|12215|12491|12558|14164|14183|18024|19274|19317|19664|22339|26903|93757|112405|320924	Actg1|Bsg|Cd36|Cdh2|Fgf1|Fgfr2|Nfe2l2|Ptprm|Qk|Rbpj|Vegfa|Dysf|Immp2l|Egln1|Ccbe1
CM2	GO:0019216	regulation of lipid metabolic process	-2.3	-1.1	2.8	3.2	20638	359	186	9	4.8	1.6	12491|14077|14164|19013|19017|20411|21834|67800|100705	Cd36|Fabp3|Fgf1|Ppara|Ppargc1a|Sorbs1|Thrb|Dgat2|Acacb
CM2	GO:0030323	respiratory tube development	-2.3	-1.1	3.3	3.4	20638	234	186	7	3.8	1.4	14164|14183|16776|19664|21834|22339|320924	Fgf1|Fgfr2|Lama5|Rbpj|Thrb|Vegfa|Ccbe1
CM2	GO:0006094	gluconeogenesis	-2.3	-1.1	5.7	4	20638	78	186	4	2.2	1.1	19013|67800|103988|213053	Ppara|Dgat2|Gck|Slc39a14
CM2	ko04260	Cardiac muscle contraction	-2.3	-1.1	5.7	4	20638	78	186	4	2.2	1.1	12288|12293|17897|17906	Cacna1c|Cacna2d1|Myl3|Myl2
CM2	GO:0006914	autophagy	-2.3	-1.1	2.6	3.2	20638	427	186	10	5.4	1.7	11549|12176|17762|29810|59027|71648|72607|72739|118449|233789	Adra1a|Bnip3|Mapt|Bag3|Nampt|Optn|Usp13|Zkscan3|Synpo2|Smg1
CM2	GO:0061919	process utilizing autophagic mechanism	-2.3	-1.1	2.6	3.2	20638	427	186	10	5.4	1.7	11549|12176|17762|29810|59027|71648|72607|72739|118449|233789	Adra1a|Bnip3|Mapt|Bag3|Nampt|Optn|Usp13|Zkscan3|Synpo2|Smg1
CM2	GO:0098656	anion transmembrane transport	-2.3	-1.1	2.6	3.2	20638	427	186	10	5.4	1.7	11732|12491|14081|14816|18024|20411|20499|50799|55951|76257	Ank|Cd36|Acsl1|Grm1|Nfe2l2|Sorbs1|Slc12a7|Slc25a13|Mpc1|Slc38a3
CM2	R-MMU-421270	Cell-cell junction organization	-2.3	-1.1	8.3	4.4	20638	40	186	3	1.6	0.92	11465|12558|12561	Actg1|Cdh2|Cdh4
CM2	GO:1904645	response to amyloid-beta	-2.3	-1.1	8.3	4.4	20638	40	186	3	1.6	0.92	12293|12491|21898	Cacna2d1|Cd36|Tlr4
CM2	GO:0086009	membrane repolarization	-2.3	-1.1	8.3	4.4	20638	40	186	3	1.6	0.92	12293|20648|80906	Cacna2d1|Snta1|Kcnip2
CM2	GO:0042594	response to starvation	-2.3	-1.1	3.7	3.5	20638	178	186	6	3.2	1.3	18024|19013|26408|67579|76257|103988	Nfe2l2|Ppara|Map3k5|Cpeb4|Slc38a3|Gck
CM2	GO:1901216	positive regulation of neuron death	-2.2	-1.1	4.4	3.7	20638	126	186	5	2.7	1.2	17762|21898|26408|71648|112405	Mapt|Tlr4|Map3k5|Optn|Egln1
CM2	GO:0009132	nucleoside diphosphate metabolic process	-2.2	-1.1	4.4	3.6	20638	127	186	5	2.7	1.2	18293|19013|19017|54403|103988	Ogdh|Ppara|Ppargc1a|Slc4a4|Gck
CM2	ko01521	EGFR tyrosine kinase inhibitor resistance	-2.2	-1.1	5.5	3.9	20638	80	186	4	2.2	1.1	12048|14183|18708|22339	Bcl2l1|Fgfr2|Pik3r1|Vegfa
CM2	R-MMU-70326	Glucose metabolism	-2.2	-1.1	5.5	3.9	20638	80	186	4	2.2	1.1	14718|18639|50799|103988	Got1|Pfkfb1|Slc25a13|Gck
CM2	mmu01521	EGFR tyrosine kinase inhibitor resistance	-2.2	-1.1	5.5	3.9	20638	80	186	4	2.2	1.1	12048|14183|18708|22339	Bcl2l1|Fgfr2|Pik3r1|Vegfa
CM2	mmu04014	Ras signaling pathway	-2.2	-1.1	3.3	3.3	20638	238	186	7	3.8	1.4	12048|13640|14164|14168|14183|18708|22339	Bcl2l1|Efna5|Fgf1|Fgf13|Fgfr2|Pik3r1|Vegfa
CM2	GO:0040008	regulation of growth	-2.2	-1.1	2.2	3	20638	722	186	14	7.5	1.9	12048|12288|12561|13640|14168|14183|15982|17762|17906|18003|19013|19664|22339|100705	Bcl2l1|Cacna1c|Cdh4|Efna5|Fgf13|Fgfr2|Ifrd1|Mapt|Myl2|Nedd9|Ppara|Rbpj|Vegfa|Acacb
CM2	GO:1901568	fatty acid derivative metabolic process	-2.2	-1.1	8.1	4.4	20638	41	186	3	1.6	0.92	14081|67041|67800	Acsl1|Oxct1|Dgat2
CM2	GO:0038084	vascular endothelial growth factor signaling pathway	-2.2	-1.1	8.1	4.4	20638	41	186	3	1.6	0.92	19245|22339|320924	Ptp4a3|Vegfa|Ccbe1
CM2	R-MMU-109704	PI3K Cascade	-2.2	-1.1	8.1	4.4	20638	41	186	3	1.6	0.92	14164|14183|18708	Fgf1|Fgfr2|Pik3r1
CM2	GO:0090066	regulation of anatomical structure size	-2.2	-1.1	2.3	3.1	20638	574	186	12	6.5	1.8	11549|12288|12561|13640|14168|15982|17762|19274|20499|20648|22339|225288	Adra1a|Cacna1c|Cdh4|Efna5|Fgf13|Ifrd1|Mapt|Ptprm|Slc12a7|Snta1|Vegfa|Fhod3
CM2	GO:0009612	response to mechanical stimulus	-2.2	-1.1	3.7	3.5	20638	181	186	6	3.2	1.3	12491|13405|14718|21898|22138|29810	Cd36|Dmd|Got1|Tlr4|Ttn|Bag3
CM2	GO:0072593	reactive oxygen species metabolic process	-2.2	-1.1	2.9	3.2	20638	301	186	8	4.3	1.5	11430|12176|12491|17762|18024|19013|21898|93757	Acox1|Bnip3|Cd36|Mapt|Nfe2l2|Ppara|Tlr4|Immp2l
CM2	GO:1905954	positive regulation of lipid localization	-2.2	-1.1	4.3	3.6	20638	128	186	5	2.7	1.2	12491|14077|14081|16956|100705	Cd36|Fabp3|Acsl1|Lpl|Acacb
CM2	GO:0019319	hexose biosynthetic process	-2.2	-1.1	5.5	3.9	20638	81	186	4	2.2	1.1	19013|67800|103988|213053	Ppara|Dgat2|Gck|Slc39a14
CM2	GO:0003158	endothelium development	-2.2	-1.1	4.3	3.6	20638	129	186	5	2.7	1.2	12215|13405|14164|19664|22339	Bsg|Dmd|Fgf1|Rbpj|Vegfa
CM2	GO:0031346	positive regulation of cell projection organization	-2.2	-1.1	2.5	3.1	20638	436	186	10	5.4	1.7	12561|13405|13640|17762|18024|18708|19317|22339|67414|380713	Cdh4|Dmd|Efna5|Mapt|Nfe2l2|Pik3r1|Qk|Vegfa|Mfn1|Scarf1
CM2	ko04020	Calcium signaling pathway	-2.2	-1.1	3.6	3.4	20638	183	186	6	3.2	1.3	11549|12288|14816|18679|18821|238564	Adra1a|Cacna1c|Grm1|Phka1|Pln|Mylk4
CM2	GO:0097009	energy homeostasis	-2.2	-1.1	7.9	4.3	20638	42	186	3	1.6	0.92	12491|19017|100705	Cd36|Ppargc1a|Acacb
CM2	WP1983	Splicing factor NOVA regulated synaptic proteins	-2.2	-1.1	7.9	4.3	20638	42	186	3	1.6	0.92	12558|13640|17758	Cdh2|Efna5|Map4
CM2	R-MMU-112399	IRS-mediated signalling	-2.2	-1.1	7.9	4.3	20638	42	186	3	1.6	0.92	14164|14183|18708	Fgf1|Fgfr2|Pik3r1
CM2	GO:1901653	cellular response to peptide	-2.2	-1.1	2.9	3.2	20638	304	186	8	4.3	1.5	12293|12491|16956|18708|20411|21898|103988|213053	Cacna2d1|Cd36|Lpl|Pik3r1|Sorbs1|Tlr4|Gck|Slc39a14
CM2	mmu04020	Calcium signaling pathway	-2.2	-1.1	3.6	3.4	20638	185	186	6	3.2	1.3	11549|12288|14816|18679|18821|238564	Adra1a|Cacna1c|Grm1|Phka1|Pln|Mylk4
CM2	GO:0001667	ameboidal-type cell migration	-2.2	-1.1	2.5	3.1	20638	440	186	10	5.4	1.7	12215|12558|14164|16776|18024|19245|19274|21961|22339|320924	Bsg|Cdh2|Fgf1|Lama5|Nfe2l2|Ptp4a3|Ptprm|Tns1|Vegfa|Ccbe1
CM2	R-MMU-1500931	Cell-Cell communication	-2.2	-1.1	5.3	3.8	20638	83	186	4	2.2	1.1	11465|12558|12561|74202	Actg1|Cdh2|Cdh4|Fblim1
CM2	GO:0003301	physiological cardiac muscle hypertrophy	-2.2	-1	7.7	4.2	20638	43	186	3	1.6	0.92	11549|19013|56376	Adra1a|Ppara|Pdlim5
CM2	GO:0061049	cell growth involved in cardiac muscle cell development	-2.2	-1	7.7	4.2	20638	43	186	3	1.6	0.92	11549|19013|56376	Adra1a|Ppara|Pdlim5
CM2	GO:0003298	physiological muscle hypertrophy	-2.2	-1	7.7	4.2	20638	43	186	3	1.6	0.92	11549|19013|56376	Adra1a|Ppara|Pdlim5
CM2	GO:0010092	specification of animal organ identity	-2.2	-1	7.7	4.2	20638	43	186	3	1.6	0.92	14164|14183|19664	Fgf1|Fgfr2|Rbpj
CM2	GO:0046890	regulation of lipid biosynthetic process	-2.2	-1	3.6	3.4	20638	186	186	6	3.2	1.3	14077|14164|19013|19017|20411|67800	Fabp3|Fgf1|Ppara|Ppargc1a|Sorbs1|Dgat2
CM2	GO:0033674	positive regulation of kinase activity	-2.2	-1	2.4	3	20638	512	186	11	5.9	1.7	11549|14081|14164|14183|14816|18003|18639|21676|21898|22339|26408	Adra1a|Acsl1|Fgf1|Fgfr2|Grm1|Nedd9|Pfkfb1|Tead1|Tlr4|Vegfa|Map3k5
CM2	GO:0043254	regulation of protein-containing complex assembly	-2.2	-1	2.5	3.1	20638	442	186	10	5.4	1.7	12491|17762|21898|22339|56430|74202|75991|83679|225288|329679	Cd36|Mapt|Tlr4|Vegfa|Clip1|Fblim1|Slain2|Pde4dip|Fhod3|Fnip2
CM2	GO:0060284	regulation of cell development	-2.1	-1	2.3	3	20638	588	186	12	6.5	1.8	12561|13640|14168|15982|17190|17762|18003|19317|22339|67414|70827|269951	Cdh4|Efna5|Fgf13|Ifrd1|Mbd1|Mapt|Nedd9|Qk|Vegfa|Mfn1|Trak2|Idh2
CM2	GO:0086002	cardiac muscle cell action potential involved in contraction	-2.1	-1	7.6	4.2	20638	44	186	3	1.6	0.92	12288|12293|20648	Cacna1c|Cacna2d1|Snta1
CM2	GO:0032870	cellular response to hormone stimulus	-2.1	-1	2.4	3	20638	516	186	11	5.9	1.7	13640|14081|16956|18708|19013|19017|20411|21834|103988|170826|213053	Efna5|Acsl1|Lpl|Pik3r1|Ppara|Ppargc1a|Sorbs1|Thrb|Gck|Ppargc1b|Slc39a14
CM2	GO:0070201	regulation of establishment of protein localization	-2.1	-1	2.3	2.9	20638	591	186	12	6.5	1.8	12215|12491|13640|17762|18708|19245|21898|22138|29810|67041|103988|269951	Bsg|Cd36|Efna5|Mapt|Pik3r1|Ptp4a3|Tlr4|Ttn|Bag3|Oxct1|Gck|Idh2
CM2	R-MMU-556833	Metabolism of lipids	-2.1	-1	2.3	2.9	20638	591	186	12	6.5	1.8	11430|14077|14081|17164|18708|19013|19215|67041|67800|100705|106869|208449	Acox1|Fabp3|Acsl1|Mapkapk2|Pik3r1|Ppara|Ptgds|Oxct1|Dgat2|Acacb|Tnfaip8|Sgms1
CM2	GO:0003281	ventricular septum development	-2.1	-1	5.2	3.7	20638	86	186	4	2.2	1.1	14183|19664|112405|241431	Fgfr2|Rbpj|Egln1|Xirp2
CM2	GO:0008631	intrinsic apoptotic signaling pathway in response to oxidative stress	-2.1	-1	7.4	4.1	20638	45	186	3	1.6	0.92	17762|18024|26408	Mapt|Nfe2l2|Map3k5
CM2	GO:0042149	cellular response to glucose starvation	-2.1	-1	7.4	4.1	20638	45	186	3	1.6	0.92	18024|67579|103988	Nfe2l2|Cpeb4|Gck
CM2	GO:0010638	positive regulation of organelle organization	-2.1	-1	2.2	2.9	20638	595	186	12	6.5	1.8	12176|17762|19017|20874|22339|56430|67246|67414|75991|77569|83679|118449	Bnip3|Mapt|Ppargc1a|Slk|Vegfa|Clip1|Resf1|Mfn1|Slain2|Limch1|Pde4dip|Synpo2
CM2	GO:0046364	monosaccharide biosynthetic process	-2.1	-1	5.1	3.7	20638	87	186	4	2.2	1.1	19013|67800|103988|213053	Ppara|Dgat2|Gck|Slc39a14
CM2	GO:0060421	positive regulation of heart growth	-2.1	-0.99	7.2	4	20638	46	186	3	1.6	0.92	14183|19664|100705	Fgfr2|Rbpj|Acacb
CM2	R-MMU-2428928	IRS-related events triggered by IGF1R	-2.1	-0.99	7.2	4	20638	46	186	3	1.6	0.92	14164|14183|18708	Fgf1|Fgfr2|Pik3r1
CM2	GO:0043403	skeletal muscle tissue regeneration	-2.1	-0.99	7.2	4	20638	46	186	3	1.6	0.92	15982|16795|26903	Ifrd1|Large1|Dysf
CM2	GO:0060420	regulation of heart growth	-2.1	-0.99	5	3.6	20638	88	186	4	2.2	1.1	14183|19013|19664|100705	Fgfr2|Ppara|Rbpj|Acacb
CM2	GO:0042632	cholesterol homeostasis	-2.1	-0.99	5	3.6	20638	88	186	4	2.2	1.1	11430|14077|16956|67800	Acox1|Fabp3|Lpl|Dgat2
CM2	GO:0010565	regulation of cellular ketone metabolic process	-2.1	-0.98	4	3.4	20638	138	186	5	2.7	1.2	14077|19013|19017|67800|100705	Fabp3|Ppara|Ppargc1a|Dgat2|Acacb
CM2	GO:0061351	neural precursor cell proliferation	-2.1	-0.98	3.4	3.2	20638	194	186	6	3.2	1.3	12558|14168|14183|22339|57752|71648	Cdh2|Fgf13|Fgfr2|Vegfa|Tacc2|Optn
CM2	GO:0001568	blood vessel development	-2.1	-0.98	2.1	2.8	20638	753	186	14	7.5	1.9	11465|12215|12491|12558|14164|14183|18024|19274|19317|19664|22339|26903|112405|320924	Actg1|Bsg|Cd36|Cdh2|Fgf1|Fgfr2|Nfe2l2|Ptprm|Qk|Rbpj|Vegfa|Dysf|Egln1|Ccbe1
CM2	GO:0055092	sterol homeostasis	-2.1	-0.97	5	3.6	20638	89	186	4	2.2	1.1	11430|14077|16956|67800	Acox1|Fabp3|Lpl|Dgat2
CM2	GO:0044272	sulfur compound biosynthetic process	-2.1	-0.97	5	3.6	20638	89	186	4	2.2	1.1	14081|18024|55951|100705	Acsl1|Nfe2l2|Mpc1|Acacb
CM2	GO:0050731	positive regulation of peptidyl-tyrosine phosphorylation	-2.1	-0.97	3.4	3.2	20638	195	186	6	3.2	1.3	11549|12491|13640|18003|21898|22339	Adra1a|Cd36|Efna5|Nedd9|Tlr4|Vegfa
CM2	GO:0046034	ATP metabolic process	-2.1	-0.97	3	3.1	20638	256	186	7	3.8	1.4	12048|18293|19013|19017|50799|54403|103988	Bcl2l1|Ogdh|Ppara|Ppargc1a|Slc25a13|Slc4a4|Gck
CM2	GO:0007628	adult walking behavior	-2.1	-0.97	7.1	4	20638	47	186	3	1.6	0.92	12288|17762|67269	Cacna1c|Mapt|Agtpbp1
CM2	R-MMU-2428924	IGF1R signaling cascade	-2.1	-0.97	7.1	4	20638	47	186	3	1.6	0.92	14164|14183|18708	Fgf1|Fgfr2|Pik3r1
CM2	GO:0007215	glutamate receptor signaling pathway	-2.1	-0.97	7.1	4	20638	47	186	3	1.6	0.92	14816|26557|67579	Grm1|Homer2|Cpeb4
CM2	GO:0048675	axon extension	-2.1	-0.96	4	3.4	20638	140	186	5	2.7	1.2	12561|15982|17762|22339|77300	Cdh4|Ifrd1|Mapt|Vegfa|Raph1
CM2	GO:0097190	apoptotic signaling pathway	-2	-0.96	2.2	2.9	20638	605	186	12	6.5	1.8	12048|12176|17762|18024|18708|22339|26408|29810|117198|208449|320709|329679	Bcl2l1|Bnip3|Mapt|Nfe2l2|Pik3r1|Vegfa|Map3k5|Bag3|Ivns1abp|Sgms1|Tmem117|Fnip2
CM2	GO:0031331	positive regulation of cellular catabolic process	-2	-0.96	2.6	3	20638	389	186	9	4.8	1.6	12176|19317|29810|54403|67269|71648|72607|103988|208922	Bnip3|Qk|Bag3|Slc4a4|Agtpbp1|Optn|Usp13|Gck|Cpeb3
CM2	ko04024	cAMP signaling pathway	-2	-0.96	3.4	3.2	20638	197	186	6	3.2	1.3	11430|12288|18708|18821|19013|238871	Acox1|Cacna1c|Pik3r1|Pln|Ppara|Pde4d
CM2	GO:0006639	acylglycerol metabolic process	-2	-0.95	3.9	3.3	20638	141	186	5	2.7	1.2	12491|14081|16956|21834|67800	Cd36|Acsl1|Lpl|Thrb|Dgat2
CM2	R-MMU-74751	Insulin receptor signalling cascade	-2	-0.95	6.9	3.9	20638	48	186	3	1.6	0.92	14164|14183|18708	Fgf1|Fgfr2|Pik3r1
CM2	R-MMU-2404192	Signaling by Type 1 Insulin-like Growth Factor 1 Receptor (IGF1R)	-2	-0.95	6.9	3.9	20638	48	186	3	1.6	0.92	14164|14183|18708	Fgf1|Fgfr2|Pik3r1
CM2	GO:0046463	acylglycerol biosynthetic process	-2	-0.95	6.9	3.9	20638	48	186	3	1.6	0.92	14081|16956|67800	Acsl1|Lpl|Dgat2
CM2	GO:0046460	neutral lipid biosynthetic process	-2	-0.95	6.9	3.9	20638	48	186	3	1.6	0.92	14081|16956|67800	Acsl1|Lpl|Dgat2
CM2	ko04930	Type II diabetes mellitus	-2	-0.95	6.9	3.9	20638	48	186	3	1.6	0.92	12288|18708|103988	Cacna1c|Pik3r1|Gck
CM2	GO:0032611	interleukin-1 beta production	-2	-0.95	4.9	3.5	20638	91	186	4	2.2	1.1	12491|16956|21898|106869	Cd36|Lpl|Tlr4|Tnfaip8
CM2	GO:0034620	cellular response to unfolded protein	-2	-0.95	4.9	3.5	20638	91	186	4	2.2	1.1	18024|18708|29810|71648	Nfe2l2|Pik3r1|Bag3|Optn
CM2	GO:0016052	carbohydrate catabolic process	-2	-0.95	3.9	3.3	20638	142	186	5	2.7	1.2	18293|19013|19017|54403|103988	Ogdh|Ppara|Ppargc1a|Slc4a4|Gck
CM2	GO:0000226	microtubule cytoskeleton organization	-2	-0.95	2.2	2.8	20638	609	186	12	6.5	1.8	13640|14168|17758|17762|20874|26903|56430|57752|70012|75991|83679|102693	Efna5|Fgf13|Map4|Mapt|Slk|Dysf|Clip1|Tacc2|Cep85|Slain2|Pde4dip|Phldb1
CM2	GO:0045444	fat cell differentiation	-2	-0.94	3	3.1	20638	260	186	7	3.8	1.4	12176|14077|16956|19017|22339|26903|70673	Bnip3|Fabp3|Lpl|Ppargc1a|Vegfa|Dysf|Prdm16
CM2	ko04510	Focal adhesion	-2	-0.94	3.3	3.2	20638	199	186	6	3.2	1.3	11465|16776|17906|18708|22339|238564	Actg1|Lama5|Myl2|Pik3r1|Vegfa|Mylk4
CM2	GO:1904951	positive regulation of establishment of protein localization	-2	-0.94	2.7	3	20638	325	186	8	4.3	1.5	12215|18708|19245|21898|22138|29810|67041|103988	Bsg|Pik3r1|Ptp4a3|Tlr4|Ttn|Bag3|Oxct1|Gck
CM2	GO:0050807	regulation of synapse organization	-2	-0.94	3	3.1	20638	261	186	7	3.8	1.4	12558|13640|18708|56376|67414|112405|319476	Cdh2|Efna5|Pik3r1|Pdlim5|Mfn1|Egln1|Lrtm1
CM2	GO:0006638	neutral lipid metabolic process	-2	-0.94	3.9	3.3	20638	143	186	5	2.7	1.2	12491|14081|16956|21834|67800	Cd36|Acsl1|Lpl|Thrb|Dgat2
CM2	GO:0000302	response to reactive oxygen species	-2	-0.94	3.3	3.2	20638	200	186	6	3.2	1.3	12176|12491|18024|26408|112405|170826	Bnip3|Cd36|Nfe2l2|Map3k5|Egln1|Ppargc1b
CM2	GO:0090659	walking behavior	-2	-0.93	6.8	3.9	20638	49	186	3	1.6	0.92	12288|17762|67269	Cacna1c|Mapt|Agtpbp1
CM2	GO:0038066	p38MAPK cascade	-2	-0.93	6.8	3.9	20638	49	186	3	1.6	0.92	17164|22339|26408	Mapkapk2|Vegfa|Map3k5
CM2	R-MMU-383280	Nuclear Receptor transcription pathway	-2	-0.93	6.8	3.9	20638	49	186	3	1.6	0.92	19013|21834|26381	Ppara|Thrb|Esrrg
CM2	mmu04024	cAMP signaling pathway	-2	-0.93	3.3	3.1	20638	201	186	6	3.2	1.3	11430|12288|18708|18821|19013|238871	Acox1|Cacna1c|Pik3r1|Pln|Ppara|Pde4d
CM2	GO:1905952	regulation of lipid localization	-2	-0.93	3.3	3.1	20638	201	186	6	3.2	1.3	12491|14077|14081|16956|19013|100705	Cd36|Fabp3|Acsl1|Lpl|Ppara|Acacb
CM2	GO:1990138	neuron projection extension	-2	-0.93	3.3	3.1	20638	201	186	6	3.2	1.3	12561|15982|17762|22339|76884|77300	Cdh4|Ifrd1|Mapt|Vegfa|Cyfip2|Raph1
CM3	GO:0048812	neuron projection morphogenesis	-17	-13	5.4	12	20638	704	211	39	18	2.7	11426|11658|11735|11820|13823|13841|15529|17755|17756|17967|18205|19266|19876|20320|20348|20356|20429|20979|21367|21808|22253|67703|68585|69601|74053|77097|116837|117606|218194|223254|240058|241568|244058|268902|269116|270190|329152|399558|545156	Macf1|Alcam|Ank3|App|Epb41l3|Epha7|Sdc2|Map1b|Map2|Ncam1|Ntf3|Ptprd|Robo1|Nptn|Sema3c|Sema5a|Shox2|Syt1|Cntn2|Tgfb2|Unc5c|Kirrel3|Rtn4|Dab2ip|Grip1|Tanc2|Rims1|Boc|Phactr1|Farp1|Cpne5|Lrrc4c|Rgma|Robo2|Nfasc|Ephb1|Hecw2|Flrt2|Kalrn
CM3	GO:0120039	plasma membrane bounded cell projection morphogenesis	-17	-13	5.3	12	20638	718	211	39	18	2.7	11426|11658|11735|11820|13823|13841|15529|17755|17756|17967|18205|19266|19876|20320|20348|20356|20429|20979|21367|21808|22253|67703|68585|69601|74053|77097|116837|117606|218194|223254|240058|241568|244058|268902|269116|270190|329152|399558|545156	Macf1|Alcam|Ank3|App|Epb41l3|Epha7|Sdc2|Map1b|Map2|Ncam1|Ntf3|Ptprd|Robo1|Nptn|Sema3c|Sema5a|Shox2|Syt1|Cntn2|Tgfb2|Unc5c|Kirrel3|Rtn4|Dab2ip|Grip1|Tanc2|Rims1|Boc|Phactr1|Farp1|Cpne5|Lrrc4c|Rgma|Robo2|Nfasc|Ephb1|Hecw2|Flrt2|Kalrn
CM3	GO:0048858	cell projection morphogenesis	-17	-13	5.3	12	20638	723	211	39	18	2.7	11426|11658|11735|11820|13823|13841|15529|17755|17756|17967|18205|19266|19876|20320|20348|20356|20429|20979|21367|21808|22253|67703|68585|69601|74053|77097|116837|117606|218194|223254|240058|241568|244058|268902|269116|270190|329152|399558|545156	Macf1|Alcam|Ank3|App|Epb41l3|Epha7|Sdc2|Map1b|Map2|Ncam1|Ntf3|Ptprd|Robo1|Nptn|Sema3c|Sema5a|Shox2|Syt1|Cntn2|Tgfb2|Unc5c|Kirrel3|Rtn4|Dab2ip|Grip1|Tanc2|Rims1|Boc|Phactr1|Farp1|Cpne5|Lrrc4c|Rgma|Robo2|Nfasc|Ephb1|Hecw2|Flrt2|Kalrn
CM3	GO:0032990	cell part morphogenesis	-17	-13	5.1	12	20638	745	211	39	18	2.7	11426|11658|11735|11820|13823|13841|15529|17755|17756|17967|18205|19266|19876|20320|20348|20356|20429|20979|21367|21808|22253|67703|68585|69601|74053|77097|116837|117606|218194|223254|240058|241568|244058|268902|269116|270190|329152|399558|545156	Macf1|Alcam|Ank3|App|Epb41l3|Epha7|Sdc2|Map1b|Map2|Ncam1|Ntf3|Ptprd|Robo1|Nptn|Sema3c|Sema5a|Shox2|Syt1|Cntn2|Tgfb2|Unc5c|Kirrel3|Rtn4|Dab2ip|Grip1|Tanc2|Rims1|Boc|Phactr1|Farp1|Cpne5|Lrrc4c|Rgma|Robo2|Nfasc|Ephb1|Hecw2|Flrt2|Kalrn
CM3	GO:0050808	synapse organization	-16	-13	6.4	12	20638	488	211	32	15	2.5	11735|11820|12296|12298|12830|13841|14804|18027|19266|20320|21367|30785|50791|54725|56808|67703|68507|69601|77097|110893|208898|219228|223254|241514|241568|269116|270190|330222|380702|399558|433485|545156	Ank3|App|Cacnb2|Cacnb4|Col4a5|Epha7|Grid2|Nfia|Ptprd|Nptn|Cntn2|Cttnbp2|Magi2|Cadm1|Cacna2d2|Kirrel3|Ppfia4|Dab2ip|Tanc2|Slc8a3|Unc13c|Pcdh17|Farp1|Zfp804a|Lrrc4c|Nfasc|Ephb1|Sdk1|Shisa6|Flrt2|Syndig1|Kalrn
CM3	GO:0034330	cell junction organization	-16	-13	5	11	20638	758	211	39	18	2.7	11426|11735|11820|11856|12296|12298|12830|13823|13841|14804|18027|19266|20320|21367|21808|21872|30785|50791|54725|56808|67703|68507|69601|77097|110893|208177|208898|219228|223254|241514|241568|244895|269116|270190|330222|380702|399558|433485|545156	Macf1|Ank3|App|Arhgap6|Cacnb2|Cacnb4|Col4a5|Epb41l3|Epha7|Grid2|Nfia|Ptprd|Nptn|Cntn2|Tgfb2|Tjp1|Cttnbp2|Magi2|Cadm1|Cacna2d2|Kirrel3|Ppfia4|Dab2ip|Tanc2|Slc8a3|Phldb2|Unc13c|Pcdh17|Farp1|Zfp804a|Lrrc4c|Peak1|Nfasc|Ephb1|Sdk1|Shisa6|Flrt2|Syndig1|Kalrn
CM3	GO:0010975	regulation of neuron projection development	-14	-10	5.5	11	20638	552	211	31	15	2.4	13841|14804|15234|15529|16438|17755|17756|18760|19266|19876|20348|20356|20429|21367|22240|23965|26563|50791|68585|69601|75769|77097|216616|235106|241514|241568|244058|252838|268902|329152|545156	Epha7|Grid2|Hgf|Sdc2|Itpr1|Map1b|Map2|Prkd1|Ptprd|Robo1|Sema3c|Sema5a|Shox2|Cntn2|Dpysl3|Tenm3|Ror1|Magi2|Rtn4|Dab2ip|Plppr5|Tanc2|Efemp1|Ntm|Zfp804a|Lrrc4c|Rgma|Tox|Robo2|Hecw2|Kalrn
CM3	GO:0031344	regulation of cell projection organization	-13	-9.9	4.5	10	20638	753	211	35	17	2.6	11426|11820|13841|14804|15234|15529|16438|17755|17756|18760|19266|19876|20348|20356|20429|21367|22240|23965|26563|50791|68585|68732|69601|74053|75769|77097|216616|235106|241514|241568|244058|252838|268902|329152|545156	Macf1|App|Epha7|Grid2|Hgf|Sdc2|Itpr1|Map1b|Map2|Prkd1|Ptprd|Robo1|Sema3c|Sema5a|Shox2|Cntn2|Dpysl3|Tenm3|Ror1|Magi2|Rtn4|Carmil1|Dab2ip|Grip1|Plppr5|Tanc2|Efemp1|Ntm|Zfp804a|Lrrc4c|Rgma|Tox|Robo2|Hecw2|Kalrn
CM3	GO:0120035	regulation of plasma membrane bounded cell projection organization	-12	-8.8	4.4	9.5	20638	737	211	33	16	2.5	11820|13841|14804|15234|15529|16438|17755|17756|18760|19266|19876|20348|20356|20429|21367|22240|23965|26563|50791|68585|68732|69601|75769|77097|216616|235106|241514|241568|244058|252838|268902|329152|545156	App|Epha7|Grid2|Hgf|Sdc2|Itpr1|Map1b|Map2|Prkd1|Ptprd|Robo1|Sema3c|Sema5a|Shox2|Cntn2|Dpysl3|Tenm3|Ror1|Magi2|Rtn4|Carmil1|Dab2ip|Plppr5|Tanc2|Efemp1|Ntm|Zfp804a|Lrrc4c|Rgma|Tox|Robo2|Hecw2|Kalrn
CM3	GO:0048667	cell morphogenesis involved in neuron differentiation	-12	-8.8	4.7	9.6	20638	652	211	31	15	2.4	11658|11735|11820|13841|15529|17755|17756|17967|18205|19266|19876|20320|20348|20356|20429|21367|21808|22253|68585|77097|117606|218194|223254|241568|244058|268902|269116|270190|329152|399558|545156	Alcam|Ank3|App|Epha7|Sdc2|Map1b|Map2|Ncam1|Ntf3|Ptprd|Robo1|Nptn|Sema3c|Sema5a|Shox2|Cntn2|Tgfb2|Unc5c|Rtn4|Tanc2|Boc|Phactr1|Farp1|Lrrc4c|Rgma|Robo2|Nfasc|Ephb1|Hecw2|Flrt2|Kalrn
CM3	R-MMU-112316	Neuronal System	-12	-8.4	6.7	10	20638	323	211	22	10	2.1	12296|12298|13822|13823|14407|14799|15165|16485|16531|18795|19266|20979|27204|53623|56808|67071|68507|74053|98741|116837|224129|224997	Cacnb2|Cacnb4|Epb41l2|Epb41l3|Gabrg3|Gria1|Hcn1|Kcna1|Kcnma1|Plcb1|Ptprd|Syt1|Syn3|Gria3|Cacna2d2|Rps6ka6|Ppfia4|Grip1|Kcnb2|Rims1|Adcy5|Dlgap1
CM3	GO:0044057	regulation of system process	-11	-8	4.6	9.2	20638	617	211	29	14	2.4	11539|11548|11820|12289|12291|12296|13618|14681|15234|16011|16485|16531|17130|17967|18516|18578|21808|23966|56808|58226|58869|68585|76365|109624|110893|116837|224997|330953|380702	Adora1|Adra1b|App|Cacna1d|Cacna1g|Cacnb2|Ednrb|Gnao1|Hgf|Igfbp5|Kcna1|Kcnma1|Smad6|Ncam1|Pbx3|Pde4b|Tgfb2|Tenm4|Cacna2d2|Cacna1h|Pex5l|Rtn4|Tbx18|Cald1|Slc8a3|Rims1|Dlgap1|Hcn4|Shisa6
CM3	GO:0007409	axonogenesis	-11	-7.5	5.1	9.2	20638	483	211	25	12	2.2	11658|11735|11820|13841|17755|17756|17967|18205|19876|20320|20348|20356|20429|21367|21808|22253|68585|117606|241568|244058|268902|269116|270190|399558|545156	Alcam|Ank3|App|Epha7|Map1b|Map2|Ncam1|Ntf3|Robo1|Nptn|Sema3c|Sema5a|Shox2|Cntn2|Tgfb2|Unc5c|Rtn4|Boc|Lrrc4c|Rgma|Robo2|Nfasc|Ephb1|Flrt2|Kalrn
CM3	GO:0007411	axon guidance	-10	-7	7	9.8	20638	250	211	18	8.5	1.9	11658|11735|11820|13841|17967|18205|19876|20320|20348|20356|21367|21808|22253|117606|268902|269116|270190|399558	Alcam|Ank3|App|Epha7|Ncam1|Ntf3|Robo1|Nptn|Sema3c|Sema5a|Cntn2|Tgfb2|Unc5c|Boc|Robo2|Nfasc|Ephb1|Flrt2
CM3	GO:0097485	neuron projection guidance	-9.9	-7	7	9.7	20638	251	211	18	8.5	1.9	11658|11735|11820|13841|17967|18205|19876|20320|20348|20356|21367|21808|22253|117606|268902|269116|270190|399558	Alcam|Ank3|App|Epha7|Ncam1|Ntf3|Robo1|Nptn|Sema3c|Sema5a|Cntn2|Tgfb2|Unc5c|Boc|Robo2|Nfasc|Ephb1|Flrt2
CM3	GO:0031346	positive regulation of cell projection organization	-9.9	-6.9	5.2	8.9	20638	436	211	23	11	2.1	15234|16438|17755|18760|19266|19876|20356|20429|22240|23965|26563|50791|68585|68732|69601|74053|75769|216616|241514|244058|252838|268902|545156	Hgf|Itpr1|Map1b|Prkd1|Ptprd|Robo1|Sema5a|Shox2|Dpysl3|Tenm3|Ror1|Magi2|Rtn4|Carmil1|Dab2ip|Grip1|Plppr5|Efemp1|Zfp804a|Rgma|Tox|Robo2|Kalrn
CM3	GO:0061564	axon development	-9.8	-6.9	4.7	8.6	20638	524	211	25	12	2.2	11658|11735|11820|13841|17755|17756|17967|18205|19876|20320|20348|20356|20429|21367|21808|22253|68585|117606|241568|244058|268902|269116|270190|399558|545156	Alcam|Ank3|App|Epha7|Map1b|Map2|Ncam1|Ntf3|Robo1|Nptn|Sema3c|Sema5a|Shox2|Cntn2|Tgfb2|Unc5c|Rtn4|Boc|Lrrc4c|Rgma|Robo2|Nfasc|Ephb1|Flrt2|Kalrn
CM3	GO:0098742	cell-cell adhesion via plasma-membrane adhesion molecules	-9.2	-6.4	7.4	9.5	20638	211	211	16	7.6	1.8	11658|12156|14804|19266|19876|20320|21808|23965|23966|50791|54725|67703|219228|241568|268902|330222	Alcam|Bmp2|Grid2|Ptprd|Robo1|Nptn|Tgfb2|Tenm3|Tenm4|Magi2|Cadm1|Kirrel3|Pcdh17|Lrrc4c|Robo2|Sdk1
CM3	GO:0050804	modulation of chemical synaptic transmission	-8.4	-5.6	3.9	7.6	20638	660	211	26	12	2.3	11539|11820|12298|14799|14804|17967|18183|18205|18795|19266|20320|20979|21367|56808|76376|110784|110893|116837|208898|219228|224997|241568|270190|320127|380702|545156	Adora1|App|Cacnb4|Gria1|Grid2|Ncam1|Nrg3|Ntf3|Plcb1|Ptprd|Nptn|Syt1|Cntn2|Cacna2d2|Slc24a2|Nr3c2|Slc8a3|Rims1|Unc13c|Pcdh17|Dlgap1|Lrrc4c|Ephb1|Dgki|Shisa6|Kalrn
CM3	GO:0099177	regulation of trans-synaptic signaling	-8.4	-5.6	3.8	7.6	20638	661	211	26	12	2.3	11539|11820|12298|14799|14804|17967|18183|18205|18795|19266|20320|20979|21367|56808|76376|110784|110893|116837|208898|219228|224997|241568|270190|320127|380702|545156	Adora1|App|Cacnb4|Gria1|Grid2|Ncam1|Nrg3|Ntf3|Plcb1|Ptprd|Nptn|Syt1|Cntn2|Cacna2d2|Slc24a2|Nr3c2|Slc8a3|Rims1|Unc13c|Pcdh17|Dlgap1|Lrrc4c|Ephb1|Dgki|Shisa6|Kalrn
CM3	GO:0034329	cell junction assembly	-8.4	-5.6	4.7	8	20638	435	211	21	10	2.1	11426|11820|11856|13823|13841|14804|19266|20320|21872|50791|54725|67703|208177|219228|223254|244895|269116|270190|330222|399558|433485	Macf1|App|Arhgap6|Epb41l3|Epha7|Grid2|Ptprd|Nptn|Tjp1|Magi2|Cadm1|Kirrel3|Phldb2|Pcdh17|Farp1|Peak1|Nfasc|Ephb1|Sdk1|Flrt2|Syndig1
CM3	GO:0042391	regulation of membrane potential	-8	-5.3	4.5	7.7	20638	453	211	21	10	2.1	11539|11735|11820|12289|12291|12296|12298|14407|14799|14804|15165|16485|16531|58226|58869|76365|110784|110893|116837|320127|330953	Adora1|Ank3|App|Cacna1d|Cacna1g|Cacnb2|Cacnb4|Gabrg3|Gria1|Grid2|Hcn1|Kcna1|Kcnma1|Cacna1h|Pex5l|Tbx18|Nr3c2|Slc8a3|Rims1|Dgki|Hcn4
CM3	GO:0007416	synapse assembly	-7.9	-5.2	7.1	8.6	20638	193	211	14	6.6	1.7	11820|13841|14804|19266|20320|50791|54725|67703|219228|223254|270190|330222|399558|433485	App|Epha7|Grid2|Ptprd|Nptn|Magi2|Cadm1|Kirrel3|Pcdh17|Farp1|Ephb1|Sdk1|Flrt2|Syndig1
CM3	GO:0006936	muscle contraction	-7.8	-5.2	5.5	8	20638	303	211	17	8.1	1.9	11475|11539|11548|12289|12291|12296|13618|16485|16531|17880|18578|21386|58226|72043|109624|110893|330953	Acta2|Adora1|Adra1b|Cacna1d|Cacna1g|Cacnb2|Ednrb|Kcna1|Kcnma1|Myh11|Pde4b|Tbx3|Cacna1h|Sulf2|Cald1|Slc8a3|Hcn4
CM3	R-MMU-112315	Transmission across Chemical Synapses	-7.7	-5.2	6.9	8.5	20638	199	211	14	6.6	1.7	12296|12298|14407|14799|18795|20979|27204|53623|56808|67071|68507|74053|116837|224129	Cacnb2|Cacnb4|Gabrg3|Gria1|Plcb1|Syt1|Syn3|Gria3|Cacna2d2|Rps6ka6|Ppfia4|Grip1|Rims1|Adcy5
CM3	GO:0030198	extracellular matrix organization	-7.7	-5.2	5.4	7.9	20638	306	211	17	8.1	1.9	11820|12156|12828|12829|12830|17389|17880|20356|21808|64074|72043|94216|207596|208177|233332|241226|399558	App|Bmp2|Col4a3|Col4a4|Col4a5|Mmp16|Myh11|Sema5a|Tgfb2|Smoc2|Sulf2|Col4a6|Thsd4|Phldb2|Adamts17|Itga8|Flrt2
CM3	GO:0006935	chemotaxis	-7.7	-5.2	3.8	7.2	20638	611	211	24	11	2.2	11658|11735|11820|13618|13841|15234|17967|18183|18205|18578|18760|19876|20320|20348|20356|21367|21808|22253|64074|117606|268902|269116|270190|399558	Alcam|Ank3|App|Ednrb|Epha7|Hgf|Ncam1|Nrg3|Ntf3|Pde4b|Prkd1|Robo1|Nptn|Sema3c|Sema5a|Cntn2|Tgfb2|Unc5c|Smoc2|Boc|Robo2|Nfasc|Ephb1|Flrt2
CM3	GO:0001508	action potential	-7.7	-5.2	8.5	9	20638	138	211	12	5.7	1.6	11735|12289|12291|12296|12298|14799|15165|16485|16531|58226|76365|330953	Ank3|Cacna1d|Cacna1g|Cacnb2|Cacnb4|Gria1|Hcn1|Kcna1|Kcnma1|Cacna1h|Tbx18|Hcn4
CM3	GO:0043062	extracellular structure organization	-7.7	-5.2	5.4	7.9	20638	307	211	17	8.1	1.9	11820|12156|12828|12829|12830|17389|17880|20356|21808|64074|72043|94216|207596|208177|233332|241226|399558	App|Bmp2|Col4a3|Col4a4|Col4a5|Mmp16|Myh11|Sema5a|Tgfb2|Smoc2|Sulf2|Col4a6|Thsd4|Phldb2|Adamts17|Itga8|Flrt2
CM3	GO:0045229	external encapsulating structure organization	-7.7	-5.2	5.4	7.9	20638	307	211	17	8.1	1.9	11820|12156|12828|12829|12830|17389|17880|20356|21808|64074|72043|94216|207596|208177|233332|241226|399558	App|Bmp2|Col4a3|Col4a4|Col4a5|Mmp16|Myh11|Sema5a|Tgfb2|Smoc2|Sulf2|Col4a6|Thsd4|Phldb2|Adamts17|Itga8|Flrt2
CM3	GO:0042330	taxis	-7.7	-5.1	3.8	7.2	20638	616	211	24	11	2.2	11658|11735|11820|13618|13841|15234|17967|18183|18205|18578|18760|19876|20320|20348|20356|21367|21808|22253|64074|117606|268902|269116|270190|399558	Alcam|Ank3|App|Ednrb|Epha7|Hgf|Ncam1|Nrg3|Ntf3|Pde4b|Prkd1|Robo1|Nptn|Sema3c|Sema5a|Cntn2|Tgfb2|Unc5c|Smoc2|Boc|Robo2|Nfasc|Ephb1|Flrt2
CM3	GO:0007420	brain development	-7.6	-5	3.6	7.1	20638	672	211	25	12	2.2	11820|12156|13841|14804|16485|17268|17967|18183|18205|18516|18795|19876|20356|21367|21386|22253|23797|67703|68585|69601|114142|218194|252838|268902|320165	App|Bmp2|Epha7|Grid2|Kcna1|Meis1|Ncam1|Nrg3|Ntf3|Pbx3|Plcb1|Robo1|Sema5a|Cntn2|Tbx3|Unc5c|Akt3|Kirrel3|Rtn4|Dab2ip|Foxp2|Phactr1|Tox|Robo2|Tacc1
CM3	GO:0060322	head development	-7.5	-5	3.5	7	20638	727	211	26	12	2.3	11820|12156|13841|14804|16485|17268|17967|18183|18205|18516|18795|19876|20356|21367|21386|21808|22253|23797|67703|68585|69601|114142|218194|252838|268902|320165	App|Bmp2|Epha7|Grid2|Kcna1|Meis1|Ncam1|Nrg3|Ntf3|Pbx3|Plcb1|Robo1|Sema5a|Cntn2|Tbx3|Tgfb2|Unc5c|Akt3|Kirrel3|Rtn4|Dab2ip|Foxp2|Phactr1|Tox|Robo2|Tacc1
CM3	GO:0035637	multicellular organismal signaling	-7.4	-4.9	8	8.6	20638	147	211	12	5.7	1.6	11735|12289|12291|12296|12298|14799|16485|16531|58226|76365|269116|330953	Ank3|Cacna1d|Cacna1g|Cacnb2|Cacnb4|Gria1|Kcna1|Kcnma1|Cacna1h|Tbx18|Nfasc|Hcn4
CM3	GO:0008038	neuron recognition	-7.3	-4.9	15	10	20638	51	211	8	3.8	1.3	11820|17967|19876|20320|20356|21367|68585|268902	App|Ncam1|Robo1|Nptn|Sema5a|Cntn2|Rtn4|Robo2
CM3	GO:0010976	positive regulation of neuron projection development	-7.2	-4.7	6.2	7.9	20638	220	211	14	6.6	1.7	15234|16438|18760|22240|23965|26563|50791|68585|69601|75769|241514|244058|252838|545156	Hgf|Itpr1|Prkd1|Dpysl3|Tenm3|Ror1|Magi2|Rtn4|Dab2ip|Plppr5|Zfp804a|Rgma|Tox|Kalrn
CM3	GO:0099003	vesicle-mediated transport in synapse	-7.1	-4.7	5.7	7.7	20638	258	211	15	7.1	1.8	12298|13195|20408|20979|26414|27204|50791|74053|110784|116837|208898|219228|269994|320127|433485	Cacnb4|Ddc|Sh3gl3|Syt1|Mapk10|Syn3|Magi2|Grip1|Nr3c2|Rims1|Unc13c|Pcdh17|Gsg1l|Dgki|Syndig1
CM3	ko04723	Retrograde endocannabinoid signaling	-7	-4.6	9.6	8.8	20638	102	211	10	4.7	1.5	12289|14407|14681|14799|16438|18795|26414|53623|116837|224129	Cacna1d|Gabrg3|Gnao1|Gria1|Itpr1|Plcb1|Mapk10|Gria3|Rims1|Adcy5
CM3	ko04728	Dopaminergic synapse	-6.9	-4.5	8	8.3	20638	134	211	11	5.2	1.5	12289|13195|14681|14799|16438|18795|23797|26414|53623|224129|231991	Cacna1d|Ddc|Gnao1|Gria1|Itpr1|Plcb1|Akt3|Mapk10|Gria3|Adcy5|Creb5
CM3	mmu04728	Dopaminergic synapse	-6.9	-4.5	8	8.3	20638	134	211	11	5.2	1.5	12289|13195|14681|14799|16438|18795|23797|26414|53623|224129|231991	Cacna1d|Ddc|Gnao1|Gria1|Itpr1|Plcb1|Akt3|Mapk10|Gria3|Adcy5|Creb5
CM3	GO:0007169	transmembrane receptor protein tyrosine kinase signaling pathway	-6.7	-4.3	3.6	6.6	20638	594	211	22	10	2.1	11539|12156|12828|12830|13841|15234|16011|18205|18760|18795|19876|26563|64074|68585|69601|72043|94216|108155|215114|216616|270190|399558	Adora1|Bmp2|Col4a3|Col4a5|Epha7|Hgf|Igfbp5|Ntf3|Prkd1|Plcb1|Robo1|Ror1|Smoc2|Rtn4|Dab2ip|Sulf2|Col4a6|Ogt|Hip1|Efemp1|Ephb1|Flrt2
CM3	GO:0007610	behavior	-6.6	-4.3	3.2	6.4	20638	755	211	25	12	2.2	11539|11548|11820|12298|14681|14799|16531|17268|17967|18205|18516|18795|21367|26414|67703|76376|94109|110893|114142|219228|224129|241226|320127|330222|545156	Adora1|Adra1b|App|Cacnb4|Gnao1|Gria1|Kcnma1|Meis1|Ncam1|Ntf3|Pbx3|Plcb1|Cntn2|Mapk10|Kirrel3|Slc24a2|Csmd1|Slc8a3|Foxp2|Pcdh17|Adcy5|Itga8|Dgki|Sdk1|Kalrn
CM3	GO:0003012	muscle system process	-6.6	-4.2	4.3	6.8	20638	412	211	18	8.5	1.9	11475|11539|11548|12289|12291|12296|13618|16011|16485|16531|17880|18578|21386|58226|72043|109624|110893|330953	Acta2|Adora1|Adra1b|Cacna1d|Cacna1g|Cacnb2|Ednrb|Igfbp5|Kcna1|Kcnma1|Myh11|Pde4b|Tbx3|Cacna1h|Sulf2|Cald1|Slc8a3|Hcn4
CM3	GO:0098655	cation transmembrane transport	-6.5	-4.2	3.2	6.3	20638	762	211	25	12	2.2	11735|11820|12289|12291|12296|12298|15165|16438|16485|16531|18578|18760|18795|20866|21808|56808|58226|76376|98741|110893|269994|270028|329152|330953|380702	Ank3|App|Cacna1d|Cacna1g|Cacnb2|Cacnb4|Hcn1|Itpr1|Kcna1|Kcnma1|Pde4b|Prkd1|Plcb1|Stim1|Tgfb2|Cacna2d2|Cacna1h|Slc24a2|Kcnb2|Slc8a3|Gsg1l|Fam155a|Hecw2|Hcn4|Shisa6
CM3	GO:0006939	smooth muscle contraction	-6.5	-4.2	8.4	8.2	20638	116	211	10	4.7	1.5	11475|11539|12291|13618|16531|17880|18578|21386|72043|109624	Acta2|Adora1|Cacna1g|Ednrb|Kcnma1|Myh11|Pde4b|Tbx3|Sulf2|Cald1
CM3	GO:1903522	regulation of blood circulation	-6.5	-4.2	5.5	7.2	20638	251	211	14	6.6	1.7	11539|11548|11820|12289|12291|12296|14681|17130|18578|21808|56808|58226|76365|330953	Adora1|Adra1b|App|Cacna1d|Cacna1g|Cacnb2|Gnao1|Smad6|Pde4b|Tgfb2|Cacna2d2|Cacna1h|Tbx18|Hcn4
CM3	GO:1901888	regulation of cell junction assembly	-6.4	-4.1	5.9	7.3	20638	216	211	13	6.2	1.7	11426|11820|11856|13841|14804|19266|21872|208177|223254|244895|270190|399558|433485	Macf1|App|Arhgap6|Epha7|Grid2|Ptprd|Tjp1|Phldb2|Farp1|Peak1|Ephb1|Flrt2|Syndig1
CM3	GO:0098660	inorganic ion transmembrane transport	-6.3	-4	3.2	6.2	20638	730	211	24	11	2.2	11735|12289|12291|12296|12298|14407|15165|16438|16485|16531|18578|18760|18795|20866|21808|56808|58226|76376|98741|110893|228432|270028|329152|330953	Ank3|Cacna1d|Cacna1g|Cacnb2|Cacnb4|Gabrg3|Hcn1|Itpr1|Kcna1|Kcnma1|Pde4b|Prkd1|Plcb1|Stim1|Tgfb2|Cacna2d2|Cacna1h|Slc24a2|Kcnb2|Slc8a3|Ano3|Fam155a|Hecw2|Hcn4
CM3	GO:0050770	regulation of axonogenesis	-6.3	-4	6.3	7.4	20638	186	211	12	5.7	1.6	13841|17755|17756|19876|20348|20356|20429|21367|68585|241568|244058|268902	Epha7|Map1b|Map2|Robo1|Sema3c|Sema5a|Shox2|Cntn2|Rtn4|Lrrc4c|Rgma|Robo2
CM3	GO:0050807	regulation of synapse organization	-6.3	-4	5.2	7	20638	261	211	14	6.6	1.7	11820|13841|14804|19266|30785|50791|69601|77097|223254|241514|270190|399558|433485|545156	App|Epha7|Grid2|Ptprd|Cttnbp2|Magi2|Dab2ip|Tanc2|Farp1|Zfp804a|Ephb1|Flrt2|Syndig1|Kalrn
CM3	GO:0008016	regulation of heart contraction	-6.3	-4	6.3	7.4	20638	187	211	12	5.7	1.6	11539|11548|12289|12291|12296|14681|18578|21808|56808|58226|76365|330953	Adora1|Adra1b|Cacna1d|Cacna1g|Cacnb2|Gnao1|Pde4b|Tgfb2|Cacna2d2|Cacna1h|Tbx18|Hcn4
CM3	GO:0086012	membrane depolarization during cardiac muscle cell action potential	-6.2	-4	29	12	20638	17	211	5	2.4	1	11735|12289|12291|12296|330953	Ank3|Cacna1d|Cacna1g|Cacnb2|Hcn4
CM3	GO:0086010	membrane depolarization during action potential	-6.2	-3.9	19	10	20638	31	211	6	2.8	1.1	11735|12289|12291|12296|58226|330953	Ank3|Cacna1d|Cacna1g|Cacnb2|Cacna1h|Hcn4
CM3	GO:0070252	actin-mediated cell contraction	-6.2	-3.9	9.1	8.1	20638	97	211	9	4.3	1.4	11475|11539|12289|12291|12296|18578|58226|319710|330953	Acta2|Adora1|Cacna1d|Cacna1g|Cacnb2|Pde4b|Cacna1h|Frmd6|Hcn4
CM3	GO:0016358	dendrite development	-6.1	-3.9	4.7	6.7	20638	309	211	15	7.1	1.8	11820|15529|17755|17756|19266|19876|69601|74053|77097|218194|223254|270190|329152|330222|545156	App|Sdc2|Map1b|Map2|Ptprd|Robo1|Dab2ip|Grip1|Tanc2|Phactr1|Farp1|Ephb1|Hecw2|Sdk1|Kalrn
CM3	GO:0030900	forebrain development	-6.1	-3.9	4.2	6.5	20638	397	211	17	8.1	1.9	11820|12156|16485|17967|18183|18795|19876|20356|21367|21386|67703|68585|69601|218194|252838|268902|320165	App|Bmp2|Kcna1|Ncam1|Nrg3|Plcb1|Robo1|Sema5a|Cntn2|Tbx3|Kirrel3|Rtn4|Dab2ip|Phactr1|Tox|Robo2|Tacc1
CM3	GO:0051960	regulation of nervous system development	-6.1	-3.8	3.6	6.3	20638	542	211	20	9.5	2	12156|13841|14804|15234|17755|17756|18205|19266|19876|20348|20356|20429|23966|68585|244058|268902|270190|399558|433485|545156	Bmp2|Epha7|Grid2|Hgf|Map1b|Map2|Ntf3|Ptprd|Robo1|Sema3c|Sema5a|Shox2|Tenm4|Rtn4|Rgma|Robo2|Ephb1|Flrt2|Syndig1|Kalrn
CM3	GO:0030048	actin filament-based movement	-6.1	-3.8	7.6	7.6	20638	129	211	10	4.7	1.5	11475|11539|12289|12291|12296|18578|58226|319710|330953|338367	Acta2|Adora1|Cacna1d|Cacna1g|Cacnb2|Pde4b|Cacna1h|Frmd6|Hcn4|Myo1d
CM3	GO:0050803	regulation of synapse structure or activity	-6	-3.8	5	6.8	20638	273	211	14	6.6	1.7	11820|13841|14804|19266|30785|50791|69601|77097|223254|241514|270190|399558|433485|545156	App|Epha7|Grid2|Ptprd|Cttnbp2|Magi2|Dab2ip|Tanc2|Farp1|Zfp804a|Ephb1|Flrt2|Syndig1|Kalrn
CM3	mmu04022	cGMP-PKG signaling pathway	-5.9	-3.7	6.4	7.1	20638	168	211	11	5.2	1.5	11539|11548|12289|13618|16438|16531|18795|23797|110893|224129|231991	Adora1|Adra1b|Cacna1d|Ednrb|Itpr1|Kcnma1|Plcb1|Akt3|Slc8a3|Adcy5|Creb5
CM3	ko04022	cGMP-PKG signaling pathway	-5.9	-3.7	6.4	7.1	20638	168	211	11	5.2	1.5	11539|11548|12289|13618|16438|16531|18795|23797|110893|224129|231991	Adora1|Adra1b|Cacna1d|Ednrb|Itpr1|Kcnma1|Plcb1|Akt3|Slc8a3|Adcy5|Creb5
CM3	GO:0099173	postsynapse organization	-5.9	-3.7	5.8	6.9	20638	204	211	12	5.7	1.6	11820|13841|14804|19266|50791|54725|77097|223254|241514|270190|380702|545156	App|Epha7|Grid2|Ptprd|Magi2|Cadm1|Tanc2|Farp1|Zfp804a|Ephb1|Shisa6|Kalrn
CM3	GO:0098609	cell-cell adhesion	-5.8	-3.6	3	5.8	20638	783	211	24	11	2.2	11658|11735|12156|13841|14107|14804|17967|19266|19876|20320|21808|21872|23965|23966|50791|54446|54725|67703|76365|117606|219228|241568|268902|330222	Alcam|Ank3|Bmp2|Epha7|Fat1|Grid2|Ncam1|Ptprd|Robo1|Nptn|Tgfb2|Tjp1|Tenm3|Tenm4|Magi2|Nfat5|Cadm1|Kirrel3|Tbx18|Boc|Pcdh17|Lrrc4c|Robo2|Sdk1
CM3	GO:0098662	inorganic cation transmembrane transport	-5.8	-3.6	3.2	5.9	20638	675	211	22	10	2.1	11735|12289|12291|12296|12298|15165|16438|16485|16531|18578|18760|18795|20866|21808|56808|58226|76376|98741|110893|270028|329152|330953	Ank3|Cacna1d|Cacna1g|Cacnb2|Cacnb4|Hcn1|Itpr1|Kcna1|Kcnma1|Pde4b|Prkd1|Plcb1|Stim1|Tgfb2|Cacna2d2|Cacna1h|Slc24a2|Kcnb2|Slc8a3|Fam155a|Hecw2|Hcn4
CM3	GO:0070588	calcium ion transmembrane transport	-5.8	-3.6	4.7	6.5	20638	289	211	14	6.6	1.7	12289|12291|12296|12298|16438|18578|18760|20866|21808|56808|58226|76376|110893|270028	Cacna1d|Cacna1g|Cacnb2|Cacnb4|Itpr1|Pde4b|Prkd1|Stim1|Tgfb2|Cacna2d2|Cacna1h|Slc24a2|Slc8a3|Fam155a
CM3	mmu04723	Retrograde endocannabinoid signaling	-5.7	-3.6	7	7.2	20638	140	211	10	4.7	1.5	12289|14407|14681|14799|16438|18795|26414|53623|116837|224129	Cacna1d|Gabrg3|Gnao1|Gria1|Itpr1|Plcb1|Mapk10|Gria3|Rims1|Adcy5
CM3	GO:0086018	SA node cell to atrial cardiac muscle cell signaling	-5.7	-3.5	39	12	20638	10	211	4	1.9	0.94	12289|12291|76365|330953	Cacna1d|Cacna1g|Tbx18|Hcn4
CM3	GO:0086070	SA node cell to atrial cardiac muscle cell communication	-5.7	-3.5	39	12	20638	10	211	4	1.9	0.94	12289|12291|76365|330953	Cacna1d|Cacna1g|Tbx18|Hcn4
CM3	GO:0086015	SA node cell action potential	-5.7	-3.5	39	12	20638	10	211	4	1.9	0.94	12289|12291|76365|330953	Cacna1d|Cacna1g|Tbx18|Hcn4
CM3	ko04925	Aldosterone synthesis and secretion	-5.6	-3.4	9.1	7.6	20638	86	211	8	3.8	1.3	12289|12291|16438|18760|18795|58226|224129|231991	Cacna1d|Cacna1g|Itpr1|Prkd1|Plcb1|Cacna1h|Adcy5|Creb5
CM3	GO:0034765	regulation of ion transmembrane transport	-5.5	-3.4	3.3	5.8	20638	588	211	20	9.5	2	11735|11820|12289|12296|12298|15165|16485|16531|18578|18760|18795|20866|21808|56808|58226|98741|269994|329152|330953|380702	Ank3|App|Cacna1d|Cacnb2|Cacnb4|Hcn1|Kcna1|Kcnma1|Pde4b|Prkd1|Plcb1|Stim1|Tgfb2|Cacna2d2|Cacna1h|Kcnb2|Gsg1l|Hecw2|Hcn4|Shisa6
CM3	GO:0050890	cognition	-5.5	-3.4	4.3	6.2	20638	345	211	15	7.1	1.8	11539|11548|11820|14799|17967|18205|18795|21367|76376|94109|110893|114142|241226|320127|545156	Adora1|Adra1b|App|Gria1|Ncam1|Ntf3|Plcb1|Cntn2|Slc24a2|Csmd1|Slc8a3|Foxp2|Itga8|Dgki|Kalrn
CM3	GO:0007528	neuromuscular junction development	-5.5	-3.4	11	8.1	20638	61	211	7	3.3	1.2	11820|12296|12298|12830|56808|208898|545156	App|Cacnb2|Cacnb4|Col4a5|Cacna2d2|Unc13c|Kalrn
CM3	GO:0001568	blood vessel development	-5.5	-3.4	3	5.6	20638	753	211	23	11	2.1	12828|15234|17130|17268|18760|19876|20348|20356|20866|21386|21808|21872|23797|64074|68585|69601|79221|109624|225164|268902|270190|320910|330267	Col4a3|Hgf|Smad6|Meis1|Prkd1|Robo1|Sema3c|Sema5a|Stim1|Tbx3|Tgfb2|Tjp1|Akt3|Smoc2|Rtn4|Dab2ip|Hdac9|Cald1|Mib1|Robo2|Ephb1|Itgb8|Thsd7a
CM3	GO:0034762	regulation of transmembrane transport	-5.5	-3.4	3.3	5.8	20638	592	211	20	9.5	2	11735|11820|12289|12296|12298|15165|16485|16531|18578|18760|18795|20866|21808|56808|58226|98741|269994|329152|330953|380702	Ank3|App|Cacna1d|Cacnb2|Cacnb4|Hcn1|Kcna1|Kcnma1|Pde4b|Prkd1|Plcb1|Stim1|Tgfb2|Cacna2d2|Cacna1h|Kcnb2|Gsg1l|Hecw2|Hcn4|Shisa6
CM3	GO:0060078	regulation of postsynaptic membrane potential	-5.5	-3.4	7.5	7.2	20638	117	211	9	4.3	1.4	11539|11820|14407|14799|14804|110784|110893|116837|320127	Adora1|App|Gabrg3|Gria1|Grid2|Nr3c2|Slc8a3|Rims1|Dgki
CM3	GO:1905114	cell surface receptor signaling pathway involved in cell-cell signaling	-5.5	-3.4	3.4	5.8	20638	542	211	19	9	2	11426|11539|11820|12156|12876|14804|18647|20356|26563|69601|70122|72043|76365|110893|116837|207181|320127|380702|407821	Macf1|Adora1|App|Bmp2|Cpe|Grid2|Cdk14|Sema5a|Ror1|Dab2ip|Mllt3|Sulf2|Tbx18|Slc8a3|Rims1|Rbms3|Dgki|Shisa6|Znrf3
CM3	GO:0099612	protein localization to axon	-5.5	-3.4	36	12	20638	11	211	4	1.9	0.94	11735|13823|21367|269116	Ank3|Epb41l3|Cntn2|Nfasc
CM3	mmu04010	MAPK signaling pathway	-5.5	-3.4	4.8	6.3	20638	264	211	13	6.2	1.7	12289|12291|12296|12298|18027|18205|21808|23797|26414|56808|58226|66922|67071	Cacna1d|Cacna1g|Cacnb2|Cacnb4|Nfia|Ntf3|Tgfb2|Akt3|Mapk10|Cacna2d2|Cacna1h|Rras2|Rps6ka6
CM3	GO:0019226	transmission of nerve impulse	-5.4	-3.4	8.8	7.5	20638	89	211	8	3.8	1.3	11735|12291|12298|14799|16485|16531|58226|269116	Ank3|Cacna1g|Cacnb4|Gria1|Kcna1|Kcnma1|Cacna1h|Nfasc
CM3	ko05414	Dilated cardiomyopathy	-5.4	-3.4	8.8	7.5	20638	89	211	8	3.8	1.3	12289|12296|12298|21808|56808|224129|241226|320910	Cacna1d|Cacnb2|Cacnb4|Tgfb2|Cacna2d2|Adcy5|Itga8|Itgb8
CM3	GO:0051962	positive regulation of nervous system development	-5.4	-3.4	4.2	6.1	20638	352	211	15	7.1	1.8	12156|14804|17755|18205|19266|19876|20356|20429|23966|68585|268902|270190|399558|433485|545156	Bmp2|Grid2|Map1b|Ntf3|Ptprd|Robo1|Sema5a|Shox2|Tenm4|Rtn4|Robo2|Ephb1|Flrt2|Syndig1|Kalrn
CM3	GO:0007611	learning or memory	-5.4	-3.3	4.4	6.2	20638	308	211	14	6.6	1.7	11548|11820|14799|17967|18205|18795|21367|76376|94109|110893|114142|241226|320127|545156	Adra1b|App|Gria1|Ncam1|Ntf3|Plcb1|Cntn2|Slc24a2|Csmd1|Slc8a3|Foxp2|Itga8|Dgki|Kalrn
CM3	GO:0032412	regulation of ion transmembrane transporter activity	-5.4	-3.3	4.8	6.3	20638	266	211	13	6.2	1.7	11735|11820|12289|12296|12298|15165|16485|18578|18795|20866|269994|329152|380702	Ank3|App|Cacna1d|Cacnb2|Cacnb4|Hcn1|Kcna1|Pde4b|Plcb1|Stim1|Gsg1l|Hecw2|Shisa6
CM3	GO:0031644	regulation of nervous system process	-5.4	-3.3	5.7	6.6	20638	188	211	11	5.2	1.5	11539|11820|13618|15234|17967|23966|68585|110893|116837|224997|380702	Adora1|App|Ednrb|Hgf|Ncam1|Tenm4|Rtn4|Slc8a3|Rims1|Dlgap1|Shisa6
CM3	GO:0086046	membrane depolarization during SA node cell action potential	-5.4	-3.3	73	15	20638	4	211	3	1.4	0.82	12289|12291|330953	Cacna1d|Cacna1g|Hcn4
CM3	GO:0051272	positive regulation of cellular component movement	-5.4	-3.3	3.2	5.7	20638	604	211	20	9.5	2	11475|11820|12156|15234|16011|17756|18205|18760|20348|20356|21808|21872|23797|58226|64074|66922|68585|68732|69601|79221	Acta2|App|Bmp2|Hgf|Igfbp5|Map2|Ntf3|Prkd1|Sema3c|Sema5a|Tgfb2|Tjp1|Akt3|Cacna1h|Smoc2|Rras2|Rtn4|Carmil1|Dab2ip|Hdac9
CM3	GO:0060047	heart contraction	-5.4	-3.3	5.1	6.4	20638	228	211	12	5.7	1.6	11539|11548|12289|12291|12296|14681|18578|21808|56808|58226|76365|330953	Adora1|Adra1b|Cacna1d|Cacna1g|Cacnb2|Gnao1|Pde4b|Tgfb2|Cacna2d2|Cacna1h|Tbx18|Hcn4
CM3	GO:0022612	gland morphogenesis	-5.4	-3.3	6.4	6.8	20638	154	211	10	4.7	1.5	15234|16011|16438|18183|19876|20348|21386|68585|72043|94109	Hgf|Igfbp5|Itpr1|Nrg3|Robo1|Sema3c|Tbx3|Rtn4|Sulf2|Csmd1
CM3	GO:0099504	synaptic vesicle cycle	-5.4	-3.3	5.1	6.4	20638	229	211	12	5.7	1.6	12298|13195|20408|20979|27204|50791|110784|116837|208898|219228|320127|433485	Cacnb4|Ddc|Sh3gl3|Syt1|Syn3|Magi2|Nr3c2|Rims1|Unc13c|Pcdh17|Dgki|Syndig1
CM3	GO:0030036	actin cytoskeleton organization	-5.3	-3.3	3	5.5	20638	717	211	22	10	2.1	11856|13822|13823|14107|18205|20356|21808|21872|22240|22793|30785|68732|109624|207278|208177|215114|218194|223254|319710|320472|330267|338367	Arhgap6|Epb41l2|Epb41l3|Fat1|Ntf3|Sema5a|Tgfb2|Tjp1|Dpysl3|Zyx|Cttnbp2|Carmil1|Cald1|Fchsd2|Phldb2|Hip1|Phactr1|Farp1|Frmd6|Ppm1e|Thsd7a|Myo1d
CM3	GO:0008015	blood circulation	-5.3	-3.3	3.5	5.7	20638	505	211	18	8.5	1.9	11475|11539|11548|11820|12289|12291|12296|13618|14681|16531|17130|18578|21808|21872|56808|58226|76365|330953	Acta2|Adora1|Adra1b|App|Cacna1d|Cacna1g|Cacnb2|Ednrb|Gnao1|Kcnma1|Smad6|Pde4b|Tgfb2|Tjp1|Cacna2d2|Cacna1h|Tbx18|Hcn4
CM3	R-MMU-6794362	Protein-protein interactions at synapses	-5.3	-3.3	10	7.8	20638	66	211	7	3.3	1.2	13822|13823|14799|19266|53623|68507|224997	Epb41l2|Epb41l3|Gria1|Ptprd|Gria3|Ppfia4|Dlgap1
CM3	GO:0042692	muscle cell differentiation	-5.3	-3.2	3.8	5.9	20638	410	211	16	7.6	1.8	11548|12156|12298|13618|16011|17130|17880|18205|20429|20866|21386|56808|76365|79221|225518|241226	Adra1b|Bmp2|Cacnb4|Ednrb|Igfbp5|Smad6|Myh11|Ntf3|Shox2|Stim1|Tbx3|Cacna2d2|Tbx18|Hdac9|Prdm6|Itga8
CM3	GO:0086019	cell-cell signaling involved in cardiac conduction	-5.2	-3.2	19	9.2	20638	26	211	5	2.4	1	12289|12291|12296|76365|330953	Cacna1d|Cacna1g|Cacnb2|Tbx18|Hcn4
CM3	GO:0022898	regulation of transmembrane transporter activity	-5.2	-3.2	4.6	6.1	20638	277	211	13	6.2	1.7	11735|11820|12289|12296|12298|15165|16485|18578|18795|20866|269994|329152|380702	Ank3|App|Cacna1d|Cacnb2|Cacnb4|Hcn1|Kcna1|Pde4b|Plcb1|Stim1|Gsg1l|Hecw2|Shisa6
CM3	GO:0060560	developmental growth involved in morphogenesis	-5.2	-3.2	4.6	6.1	20638	277	211	13	6.2	1.7	11820|13841|17755|17756|19876|20348|20356|20979|54725|68585|116837|240058|244058	App|Epha7|Map1b|Map2|Robo1|Sema3c|Sema5a|Syt1|Cadm1|Rtn4|Rims1|Cpne5|Rgma
CM3	mmu05414	Dilated cardiomyopathy	-5.2	-3.2	8.2	7.2	20638	95	211	8	3.8	1.3	12289|12296|12298|21808|56808|224129|241226|320910	Cacna1d|Cacnb2|Cacnb4|Tgfb2|Cacna2d2|Adcy5|Itga8|Itgb8
CM3	ko04024	cAMP signaling pathway	-5.2	-3.2	5.5	6.4	20638	197	211	11	5.2	1.5	11539|12289|14799|18578|23797|26414|53623|66922|224129|231991|330953	Adora1|Cacna1d|Gria1|Pde4b|Akt3|Mapk10|Gria3|Rras2|Adcy5|Creb5|Hcn4
CM3	GO:0019228	neuronal action potential	-5.2	-3.2	13	8.2	20638	45	211	6	2.8	1.1	11735|12291|14799|16485|16531|58226	Ank3|Cacna1g|Gria1|Kcna1|Kcnma1|Cacna1h
CM3	GO:0003015	heart process	-5.2	-3.2	5	6.2	20638	237	211	12	5.7	1.6	11539|11548|12289|12291|12296|14681|18578|21808|56808|58226|76365|330953	Adora1|Adra1b|Cacna1d|Cacna1g|Cacnb2|Gnao1|Pde4b|Tgfb2|Cacna2d2|Cacna1h|Tbx18|Hcn4
CM3	GO:0001944	vasculature development	-5.2	-3.2	2.9	5.4	20638	788	211	23	11	2.1	12828|15234|17130|17268|18760|19876|20348|20356|20866|21386|21808|21872|23797|64074|68585|69601|79221|109624|225164|268902|270190|320910|330267	Col4a3|Hgf|Smad6|Meis1|Prkd1|Robo1|Sema3c|Sema5a|Stim1|Tbx3|Tgfb2|Tjp1|Akt3|Smoc2|Rtn4|Dab2ip|Hdac9|Cald1|Mib1|Robo2|Ephb1|Itgb8|Thsd7a
CM3	GO:0086003	cardiac muscle cell contraction	-5.2	-3.2	9.9	7.5	20638	69	211	7	3.3	1.2	11539|12289|12291|12296|18578|58226|330953	Adora1|Cacna1d|Cacna1g|Cacnb2|Pde4b|Cacna1h|Hcn4
CM3	GO:0045664	regulation of neuron differentiation	-5.2	-3.2	4.9	6.2	20638	239	211	12	5.7	1.6	11820|12156|13618|17268|17755|18205|20408|21367|50779|68585|225164|319922	App|Bmp2|Ednrb|Meis1|Map1b|Ntf3|Sh3gl3|Cntn2|Rgs6|Rtn4|Mib1|Vwc2
CM3	GO:1904062	regulation of cation transmembrane transport	-5.2	-3.2	4	5.8	20638	371	211	15	7.1	1.8	11735|11820|12289|12296|12298|15165|16485|18578|18760|18795|20866|21808|269994|329152|380702	Ank3|App|Cacna1d|Cacnb2|Cacnb4|Hcn1|Kcna1|Pde4b|Prkd1|Plcb1|Stim1|Tgfb2|Gsg1l|Hecw2|Shisa6
CM3	R-MMU-2214320	Anchoring fibril formation	-5.2	-3.2	30	11	20638	13	211	4	1.9	0.94	12828|12829|12830|94216	Col4a3|Col4a4|Col4a5|Col4a6
CM3	ko04270	Vascular smooth muscle contraction	-5.1	-3.2	6.8	6.7	20638	129	211	9	4.3	1.4	11475|11548|12289|16438|16531|17880|18795|109624|224129	Acta2|Adra1b|Cacna1d|Itpr1|Kcnma1|Myh11|Plcb1|Cald1|Adcy5
CM3	mmu04024	cAMP signaling pathway	-5.1	-3.1	5.4	6.3	20638	201	211	11	5.2	1.5	11539|12289|14799|18578|23797|26414|53623|66922|224129|231991|330953	Adora1|Cacna1d|Gria1|Pde4b|Akt3|Mapk10|Gria3|Rras2|Adcy5|Creb5|Hcn4
CM3	GO:0090066	regulation of anatomical structure size	-5.1	-3.1	3.2	5.5	20638	574	211	19	9	2	11475|11539|11548|12291|13618|13841|16531|17130|17755|17756|20348|20356|21367|23797|68585|68732|108155|207278|244058	Acta2|Adora1|Adra1b|Cacna1g|Ednrb|Epha7|Kcnma1|Smad6|Map1b|Map2|Sema3c|Sema5a|Cntn2|Akt3|Rtn4|Carmil1|Ogt|Fchsd2|Rgma
CM3	GO:0061061	muscle structure development	-5.1	-3.1	3	5.4	20638	688	211	21	10	2.1	11548|12156|12298|13618|16011|17130|17880|18205|18795|20429|20866|21386|21808|56808|76365|79221|114142|117606|225518|241226|270190	Adra1b|Bmp2|Cacnb4|Ednrb|Igfbp5|Smad6|Myh11|Ntf3|Plcb1|Shox2|Stim1|Tbx3|Tgfb2|Cacna2d2|Tbx18|Hdac9|Foxp2|Boc|Prdm6|Itga8|Ephb1
CM3	ko04933	AGE-RAGE signaling pathway in diabetic complications	-5.1	-3.1	7.8	7	20638	100	211	8	3.8	1.3	12828|12829|12830|18795|21808|23797|26414|94216	Col4a3|Col4a4|Col4a5|Plcb1|Tgfb2|Akt3|Mapk10|Col4a6
CM3	ko04924	Renin secretion	-5.1	-3.1	9.5	7.4	20638	72	211	7	3.3	1.2	11539|12289|16438|16531|18573|18795|224129	Adora1|Cacna1d|Itpr1|Kcnma1|Pde1a|Plcb1|Adcy5
CM3	GO:0032409	regulation of transporter activity	-5	-3.1	4.4	5.9	20638	288	211	13	6.2	1.7	11735|11820|12289|12296|12298|15165|16485|18578|18795|20866|269994|329152|380702	Ank3|App|Cacna1d|Cacnb2|Cacnb4|Hcn1|Kcna1|Pde4b|Plcb1|Stim1|Gsg1l|Hecw2|Shisa6
CM3	GO:0007507	heart development	-5	-3.1	3.1	5.4	20638	637	211	20	9.5	2	11548|12156|12876|13003|17130|17268|17880|17967|19876|20348|20429|21386|21808|23966|68585|76365|79221|225164|268902|399558	Adra1b|Bmp2|Cpe|Vcan|Smad6|Meis1|Myh11|Ncam1|Robo1|Sema3c|Shox2|Tbx3|Tgfb2|Tenm4|Rtn4|Tbx18|Hdac9|Mib1|Robo2|Flrt2
CM3	mmu04270	Vascular smooth muscle contraction	-5	-3.1	6.6	6.6	20638	133	211	9	4.3	1.4	11475|11548|12289|16438|16531|17880|18795|109624|224129	Acta2|Adra1b|Cacna1d|Itpr1|Kcnma1|Myh11|Plcb1|Cald1|Adcy5
CM3	GO:0060537	muscle tissue development	-5	-3.1	3.5	5.6	20638	479	211	17	8.1	1.9	11548|12156|16011|17268|17880|17967|20348|20429|21386|21808|23966|76365|79221|114142|117606|241226|270190	Adra1b|Bmp2|Igfbp5|Meis1|Myh11|Ncam1|Sema3c|Shox2|Tbx3|Tgfb2|Tenm4|Tbx18|Hdac9|Foxp2|Boc|Itga8|Ephb1
CM3	ko04514	Cell adhesion molecules (CAMs)	-5	-3.1	5.8	6.4	20638	169	211	10	4.7	1.5	11658|13003|15529|17967|21367|54725|241226|241568|269116|320910	Alcam|Vcan|Sdc2|Ncam1|Cntn2|Cadm1|Itga8|Lrrc4c|Nfasc|Itgb8
CM3	GO:0048755	branching morphogenesis of a nerve	-5	-3.1	28	10	20638	14	211	4	1.9	0.94	12876|13841|20429|68585	Cpe|Epha7|Shox2|Rtn4
CM3	GO:0003013	circulatory system process	-5	-3.1	3.3	5.5	20638	533	211	18	8.5	1.9	11475|11539|11548|11820|12289|12291|12296|13618|14681|16531|17130|18578|21808|21872|56808|58226|76365|330953	Acta2|Adora1|Adra1b|App|Cacna1d|Cacna1g|Cacnb2|Ednrb|Gnao1|Kcnma1|Smad6|Pde4b|Tgfb2|Tjp1|Cacna2d2|Cacna1h|Tbx18|Hcn4
CM3	GO:0007157	heterophilic cell-cell adhesion via plasma membrane cell adhesion molecules	-5	-3	12	7.8	20638	49	211	6	2.8	1.1	11658|14804|19266|23965|23966|54725	Alcam|Grid2|Ptprd|Tenm3|Tenm4|Cadm1
CM3	GO:0071205	protein localization to juxtaparanode region of axon	-5	-3	59	13	20638	5	211	3	1.4	0.82	13823|21367|269116	Epb41l3|Cntn2|Nfasc
CM3	GO:0016199	axon midline choice point recognition	-5	-3	59	13	20638	5	211	3	1.4	0.82	11820|19876|268902	App|Robo1|Robo2
CM3	GO:0072001	renal system development	-5	-3	4.1	5.8	20638	337	211	14	6.6	1.7	12156|12828|12829|13003|13841|17130|18027|19876|21808|67703|72043|76365|241226|268902	Bmp2|Col4a3|Col4a4|Vcan|Epha7|Smad6|Nfia|Robo1|Tgfb2|Kirrel3|Sulf2|Tbx18|Itga8|Robo2
CM3	GO:0060284	regulation of cell development	-5	-3	3.2	5.4	20638	588	211	19	9	2	12156|13618|13841|17755|17756|18205|18795|19266|19876|20348|20356|20429|23966|68585|68732|79221|244058|268902|545156	Bmp2|Ednrb|Epha7|Map1b|Map2|Ntf3|Plcb1|Ptprd|Robo1|Sema3c|Sema5a|Shox2|Tenm4|Rtn4|Carmil1|Hdac9|Rgma|Robo2|Kalrn
CM3	mmu04514	Cell adhesion molecules (CAMs)	-5	-3	5.7	6.3	20638	171	211	10	4.7	1.5	11658|13003|15529|17967|21367|54725|241226|241568|269116|320910	Alcam|Vcan|Sdc2|Ncam1|Cntn2|Cadm1|Itga8|Lrrc4c|Nfasc|Itgb8
CM3	mmu04924	Renin secretion	-4.9	-3	9.1	7.2	20638	75	211	7	3.3	1.2	11539|12289|16438|16531|18573|18795|224129	Adora1|Cacna1d|Itpr1|Kcnma1|Pde1a|Plcb1|Adcy5
CM3	ko04010	MAPK signaling pathway	-4.9	-3	4.7	5.9	20638	252	211	12	5.7	1.6	12289|12291|12296|12298|18205|21808|23797|26414|56808|58226|66922|67071	Cacna1d|Cacna1g|Cacnb2|Cacnb4|Ntf3|Tgfb2|Akt3|Mapk10|Cacna2d2|Cacna1h|Rras2|Rps6ka6
CM3	GO:0003148	outflow tract septum morphogenesis	-4.9	-3	16	8.5	20638	30	211	5	2.4	1	17130|19876|20348|21808|268902	Smad6|Robo1|Sema3c|Tgfb2|Robo2
CM3	mmu04933	AGE-RAGE signaling pathway in diabetic complications	-4.9	-3	7.5	6.7	20638	105	211	8	3.8	1.3	12828|12829|12830|18795|21808|23797|26414|94216	Col4a3|Col4a4|Col4a5|Plcb1|Tgfb2|Akt3|Mapk10|Col4a6
CM3	GO:0001525	angiogenesis	-4.9	-3	3.2	5.4	20638	543	211	18	8.5	1.9	12828|15234|17268|18760|19876|20356|20866|21808|21872|23797|64074|68585|69601|79221|109624|270190|320910|330267	Col4a3|Hgf|Meis1|Prkd1|Robo1|Sema5a|Stim1|Tgfb2|Tjp1|Akt3|Smoc2|Rtn4|Dab2ip|Hdac9|Cald1|Ephb1|Itgb8|Thsd7a
CM3	GO:0099054	presynapse assembly	-4.9	-3	12	7.6	20638	51	211	6	2.8	1.1	11820|14804|19266|54725|219228|223254	App|Grid2|Ptprd|Cadm1|Pcdh17|Farp1
CM3	GO:0021537	telencephalon development	-4.9	-3	4.6	5.9	20638	255	211	12	5.7	1.6	12156|16485|18183|18795|19876|21367|67703|68585|69601|218194|268902|320165	Bmp2|Kcna1|Nrg3|Plcb1|Robo1|Cntn2|Kirrel3|Rtn4|Dab2ip|Phactr1|Robo2|Tacc1
CM3	GO:0050673	epithelial cell proliferation	-4.8	-2.9	3.5	5.5	20638	444	211	16	7.6	1.8	12156|12828|13618|15234|16011|16438|18760|19876|20356|21808|23797|68585|69601|72043|76365|114142	Bmp2|Col4a3|Ednrb|Hgf|Igfbp5|Itpr1|Prkd1|Robo1|Sema5a|Tgfb2|Akt3|Rtn4|Dab2ip|Sulf2|Tbx18|Foxp2
CM3	GO:0051145	smooth muscle cell differentiation	-4.8	-2.9	8.7	6.9	20638	79	211	7	3.3	1.2	13618|17130|18205|21386|76365|225518|241226	Ednrb|Smad6|Ntf3|Tbx3|Tbx18|Prdm6|Itga8
CM3	R-MMU-1474244	Extracellular matrix organization	-4.8	-2.9	4.5	5.8	20638	261	211	12	5.7	1.6	11820|12156|12828|12829|12830|14119|15529|17389|21808|94216|241226|320910	App|Bmp2|Col4a3|Col4a4|Col4a5|Fbn2|Sdc2|Mmp16|Tgfb2|Col4a6|Itga8|Itgb8
CM3	GO:2001257	regulation of cation channel activity	-4.8	-2.9	5.4	6.1	20638	180	211	10	4.7	1.5	11735|11820|12296|12298|15165|16485|18578|20866|269994|380702	Ank3|App|Cacnb2|Cacnb4|Hcn1|Kcna1|Pde4b|Stim1|Gsg1l|Shisa6
CM3	GO:0099560	synaptic membrane adhesion	-4.8	-2.9	15	8.2	20638	32	211	5	2.4	1	19266|50791|54725|219228|241568	Ptprd|Magi2|Cadm1|Pcdh17|Lrrc4c
CM3	GO:0045596	negative regulation of cell differentiation	-4.8	-2.9	2.8	5.1	20638	723	211	21	10	2.1	11820|12156|12395|13618|13841|16011|17130|17268|17756|20348|20356|21367|21386|21808|68585|69601|216616|225164|225518|244058|270190	App|Bmp2|Runx1t1|Ednrb|Epha7|Igfbp5|Smad6|Meis1|Map2|Sema3c|Sema5a|Cntn2|Tbx3|Tgfb2|Rtn4|Dab2ip|Efemp1|Mib1|Prdm6|Rgma|Ephb1
CM3	GO:0035051	cardiocyte differentiation	-4.7	-2.9	5.4	6	20638	181	211	10	4.7	1.5	11548|12156|17130|17880|20348|20429|21386|21808|23966|76365	Adra1b|Bmp2|Smad6|Myh11|Sema3c|Shox2|Tbx3|Tgfb2|Tenm4|Tbx18
CM3	GO:0048638	regulation of developmental growth	-4.7	-2.9	3.6	5.4	20638	403	211	15	7.1	1.8	11820|13841|17268|17755|17756|17967|18795|20348|20356|20979|56808|68585|116837|240058|244058	App|Epha7|Meis1|Map1b|Map2|Ncam1|Plcb1|Sema3c|Sema5a|Syt1|Cacna2d2|Rtn4|Rims1|Cpne5|Rgma
CM3	ko04020	Calcium signaling pathway	-4.7	-2.8	5.3	6	20638	183	211	10	4.7	1.5	11548|12289|12291|13618|16438|18573|18795|20866|58226|110893	Adra1b|Cacna1d|Cacna1g|Ednrb|Itpr1|Pde1a|Plcb1|Stim1|Cacna1h|Slc8a3
CM3	GO:1905314	semi-lunar valve development	-4.7	-2.8	15	8.1	20638	33	211	5	2.4	1	12156|17130|19876|21808|268902	Bmp2|Smad6|Robo1|Tgfb2|Robo2
CM3	GO:0060931	sinoatrial node cell development	-4.7	-2.8	49	12	20638	6	211	3	1.4	0.82	20429|21386|76365	Shox2|Tbx3|Tbx18
CM3	WP553	Calcium Regulation in the Cardiac Cell	-4.7	-2.8	6	6.2	20638	147	211	9	4.3	1.4	11548|12289|14681|16438|18760|18767|50779|110893|224129	Adra1b|Cacna1d|Gnao1|Itpr1|Prkd1|Pkia|Rgs6|Slc8a3|Adcy5
CM3	ko04261	Adrenergic signaling in cardiomyocytes	-4.7	-2.8	6	6.2	20638	147	211	9	4.3	1.4	11548|12289|12296|12298|18795|23797|56808|224129|231991	Adra1b|Cacna1d|Cacnb2|Cacnb4|Plcb1|Akt3|Cacna2d2|Adcy5|Creb5
CM3	GO:0030335	positive regulation of cell migration	-4.7	-2.8	3.1	5.2	20638	564	211	18	8.5	1.9	11475|11820|12156|15234|16011|18205|18760|20348|20356|21808|21872|23797|64074|66922|68585|68732|69601|79221	Acta2|App|Bmp2|Hgf|Igfbp5|Ntf3|Prkd1|Sema3c|Sema5a|Tgfb2|Tjp1|Akt3|Smoc2|Rras2|Rtn4|Carmil1|Dab2ip|Hdac9
CM3	mmu04020	Calcium signaling pathway	-4.7	-2.8	5.3	6	20638	185	211	10	4.7	1.5	11548|12289|12291|13618|16438|18573|18795|20866|58226|110893	Adra1b|Cacna1d|Cacna1g|Ednrb|Itpr1|Pde1a|Plcb1|Stim1|Cacna1h|Slc8a3
CM3	GO:0048588	developmental cell growth	-4.6	-2.8	4.4	5.6	20638	269	211	12	5.7	1.6	11548|11820|13841|17755|17756|20348|20356|20979|68585|116837|240058|244058	Adra1b|App|Epha7|Map1b|Map2|Sema3c|Sema5a|Syt1|Rtn4|Rims1|Cpne5|Rgma
CM3	GO:0086001	cardiac muscle cell action potential	-4.6	-2.8	10	7.2	20638	56	211	6	2.8	1.1	11735|12289|12291|12296|76365|330953	Ank3|Cacna1d|Cacna1g|Cacnb2|Tbx18|Hcn4
CM3	ko04724	Glutamatergic synapse	-4.6	-2.8	6.9	6.4	20638	114	211	8	3.8	1.3	12289|14681|14799|16438|18795|53623|224129|224997	Cacna1d|Gnao1|Gria1|Itpr1|Plcb1|Gria3|Adcy5|Dlgap1
CM3	R-MMU-2243919	Crosslinking of collagen fibrils	-4.6	-2.8	23	9.2	20638	17	211	4	1.9	0.94	12828|12829|12830|94216	Col4a3|Col4a4|Col4a5|Col4a6
CM3	GO:0003184	pulmonary valve morphogenesis	-4.6	-2.8	23	9.2	20638	17	211	4	1.9	0.94	17130|19876|21808|268902	Smad6|Robo1|Tgfb2|Robo2
CM3	GO:0032970	regulation of actin filament-based process	-4.6	-2.8	3.6	5.3	20638	411	211	15	7.1	1.8	11475|11539|11856|18205|18578|20356|21808|21872|58226|68732|207278|208177|319710|320472|330953	Acta2|Adora1|Arhgap6|Ntf3|Pde4b|Sema5a|Tgfb2|Tjp1|Cacna1h|Carmil1|Fchsd2|Phldb2|Frmd6|Ppm1e|Hcn4
CM3	GO:0003206	cardiac chamber morphogenesis	-4.6	-2.8	5.9	6.1	20638	149	211	9	4.3	1.4	12156|12876|17130|19876|20348|20429|21386|21808|268902	Bmp2|Cpe|Smad6|Robo1|Sema3c|Shox2|Tbx3|Tgfb2|Robo2
CM3	mmu04724	Glutamatergic synapse	-4.6	-2.8	6.8	6.3	20638	115	211	8	3.8	1.3	12289|14681|14799|16438|18795|53623|224129|224997	Cacna1d|Gnao1|Gria1|Itpr1|Plcb1|Gria3|Adcy5|Dlgap1
CM3	GO:0051899	membrane depolarization	-4.6	-2.8	8.2	6.7	20638	84	211	7	3.3	1.2	11735|12289|12291|12296|15165|58226|330953	Ank3|Cacna1d|Cacna1g|Cacnb2|Hcn1|Cacna1h|Hcn4
CM3	ko05410	Hypertrophic cardiomyopathy (HCM)	-4.6	-2.8	8.2	6.7	20638	84	211	7	3.3	1.2	12289|12296|12298|21808|56808|241226|320910	Cacna1d|Cacnb2|Cacnb4|Tgfb2|Cacna2d2|Itga8|Itgb8
CM3	mmu04261	Adrenergic signaling in cardiomyocytes	-4.6	-2.8	5.9	6.1	20638	150	211	9	4.3	1.4	11548|12289|12296|12298|18795|23797|56808|224129|231991	Adra1b|Cacna1d|Cacnb2|Cacnb4|Plcb1|Akt3|Cacna2d2|Adcy5|Creb5
CM3	GO:0048729	tissue morphogenesis	-4.6	-2.8	2.9	5	20638	685	211	20	9.5	2	11426|12156|13841|14107|15234|16011|19876|20348|20356|20429|21386|21808|70122|76365|94109|208177|225164|244058|268902|407821	Macf1|Bmp2|Epha7|Fat1|Hgf|Igfbp5|Robo1|Sema3c|Sema5a|Shox2|Tbx3|Tgfb2|Mllt3|Tbx18|Csmd1|Phldb2|Mib1|Rgma|Robo2|Znrf3
CM3	R-MMU-2129379	Molecules associated with elastic fibres	-4.6	-2.8	14	7.8	20638	35	211	5	2.4	1	12156|14119|21808|241226|320910	Bmp2|Fbn2|Tgfb2|Itga8|Itgb8
CM3	GO:0055065	metal ion homeostasis	-4.6	-2.8	2.8	5	20638	687	211	20	9.5	2	11539|11548|11735|11820|12291|12298|13618|16438|16485|16531|18760|20320|20866|21808|76376|110784|110893|224129|270028|278279	Adora1|Adra1b|Ank3|App|Cacna1g|Cacnb4|Ednrb|Itpr1|Kcna1|Kcnma1|Prkd1|Nptn|Stim1|Tgfb2|Slc24a2|Nr3c2|Slc8a3|Adcy5|Fam155a|Tmtc2
CM3	GO:0051591	response to cAMP	-4.6	-2.8	10	7.1	20638	58	211	6	2.8	1.1	12583|15165|16011|16438|110893|330953	Cdo1|Hcn1|Igfbp5|Itpr1|Slc8a3|Hcn4
CM3	GO:0003170	heart valve development	-4.6	-2.8	10	7.1	20638	58	211	6	2.8	1.1	12156|17130|19876|20429|21808|268902	Bmp2|Smad6|Robo1|Shox2|Tgfb2|Robo2
CM3	GO:0099172	presynapse organization	-4.6	-2.8	10	7.1	20638	58	211	6	2.8	1.1	11820|14804|19266|54725|219228|223254	App|Grid2|Ptprd|Cadm1|Pcdh17|Farp1
CM3	R-MMU-181429	Serotonin Neurotransmitter Release Cycle	-4.5	-2.7	22	8.9	20638	18	211	4	1.9	0.94	20979|27204|68507|116837	Syt1|Syn3|Ppfia4|Rims1
CM3	GO:0097091	synaptic vesicle clustering	-4.5	-2.7	22	8.9	20638	18	211	4	1.9	0.94	27204|50791|219228|433485	Syn3|Magi2|Pcdh17|Syndig1
CM3	GO:0097435	supramolecular fiber organization	-4.5	-2.7	2.7	4.9	20638	748	211	21	10	2.1	11820|11856|14107|17318|17755|17756|17880|20356|21808|21872|22240|22793|68732|109624|207278|207596|208177|215114|218194|320472|338367	App|Arhgap6|Fat1|Mid1|Map1b|Map2|Myh11|Sema5a|Tgfb2|Tjp1|Dpysl3|Zyx|Carmil1|Cald1|Fchsd2|Thsd4|Phldb2|Hip1|Phactr1|Ppm1e|Myo1d
CM3	GO:0016049	cell growth	-4.5	-2.7	3.2	5.1	20638	525	211	17	8.1	1.9	11548|11820|13823|13841|16011|17755|17756|20348|20356|20979|21808|54725|68585|69601|116837|240058|244058	Adra1b|App|Epb41l3|Epha7|Igfbp5|Map1b|Map2|Sema3c|Sema5a|Syt1|Tgfb2|Cadm1|Rtn4|Dab2ip|Rims1|Cpne5|Rgma
CM3	GO:0007613	memory	-4.5	-2.7	5.7	6	20638	154	211	9	4.3	1.4	11820|14799|18205|18795|76376|94109|110893|241226|545156	App|Gria1|Ntf3|Plcb1|Slc24a2|Csmd1|Slc8a3|Itga8|Kalrn
CM3	GO:0060292	long-term synaptic depression	-4.5	-2.7	14	7.7	20638	36	211	5	2.4	1	11539|14799|14804|76376|320127	Adora1|Gria1|Grid2|Slc24a2|Dgki
CM3	GO:0071320	cellular response to cAMP	-4.5	-2.7	14	7.7	20638	36	211	5	2.4	1	15165|16011|16438|110893|330953	Hcn1|Igfbp5|Itpr1|Slc8a3|Hcn4
CM3	GO:0006816	calcium ion transport	-4.5	-2.7	3.5	5.2	20638	423	211	15	7.1	1.8	12289|12291|12296|12298|14681|16438|18578|18760|20866|21808|56808|58226|76376|110893|270028	Cacna1d|Cacna1g|Cacnb2|Cacnb4|Gnao1|Itpr1|Pde4b|Prkd1|Stim1|Tgfb2|Cacna2d2|Cacna1h|Slc24a2|Slc8a3|Fam155a
CM3	R-MMU-422356	Regulation of insulin secretion	-4.5	-2.7	9.8	6.9	20638	60	211	6	2.8	1.1	12289|12296|16438|18795|56808|224129	Cacna1d|Cacnb2|Itpr1|Plcb1|Cacna2d2|Adcy5
CM3	GO:0003007	heart morphogenesis	-4.5	-2.7	4.2	5.4	20638	281	211	12	5.7	1.6	12156|12876|17130|19876|20348|20429|21386|21808|68585|225164|268902|399558	Bmp2|Cpe|Smad6|Robo1|Sema3c|Shox2|Tbx3|Tgfb2|Rtn4|Mib1|Robo2|Flrt2
CM3	GO:0051963	regulation of synapse assembly	-4.5	-2.7	6.5	6.1	20638	121	211	8	3.8	1.3	11820|13841|14804|19266|223254|270190|399558|433485	App|Epha7|Grid2|Ptprd|Farp1|Ephb1|Flrt2|Syndig1
CM3	GO:0006937	regulation of muscle contraction	-4.5	-2.7	5.6	5.9	20638	157	211	9	4.3	1.4	11539|11548|16485|16531|18578|58226|109624|110893|330953	Adora1|Adra1b|Kcna1|Kcnma1|Pde4b|Cacna1h|Cald1|Slc8a3|Hcn4
CM3	GO:0072507	divalent inorganic cation homeostasis	-4.4	-2.7	3.1	5	20638	532	211	17	8.1	1.9	11548|11735|11820|12291|12298|13618|16438|16485|18760|20320|20866|21808|76376|110893|224129|270028|278279	Adra1b|Ank3|App|Cacna1g|Cacnb4|Ednrb|Itpr1|Kcna1|Prkd1|Nptn|Stim1|Tgfb2|Slc24a2|Slc8a3|Adcy5|Fam155a|Tmtc2
CM3	GO:0003163	sinoatrial node development	-4.4	-2.7	42	11	20638	7	211	3	1.4	0.82	20429|21386|76365	Shox2|Tbx3|Tbx18
CM3	GO:0060921	sinoatrial node cell differentiation	-4.4	-2.7	42	11	20638	7	211	3	1.4	0.82	20429|21386|76365	Shox2|Tbx3|Tbx18
CM3	GO:0016198	axon choice point recognition	-4.4	-2.7	42	11	20638	7	211	3	1.4	0.82	11820|19876|268902	App|Robo1|Robo2
CM3	GO:0050678	regulation of epithelial cell proliferation	-4.4	-2.7	3.6	5.2	20638	377	211	14	6.6	1.7	12156|12828|13618|16438|18760|19876|20356|21808|23797|68585|69601|72043|76365|114142	Bmp2|Col4a3|Ednrb|Itpr1|Prkd1|Robo1|Sema5a|Tgfb2|Akt3|Rtn4|Dab2ip|Sulf2|Tbx18|Foxp2
CM3	GO:2000147	positive regulation of cell motility	-4.4	-2.7	3	5	20638	587	211	18	8.5	1.9	11475|11820|12156|15234|16011|18205|18760|20348|20356|21808|21872|23797|64074|66922|68585|68732|69601|79221	Acta2|App|Bmp2|Hgf|Igfbp5|Ntf3|Prkd1|Sema3c|Sema5a|Tgfb2|Tjp1|Akt3|Smoc2|Rras2|Rtn4|Carmil1|Dab2ip|Hdac9
CM3	R-MMU-419037	NCAM1 interactions	-4.4	-2.7	21	8.7	20638	19	211	4	1.9	0.94	12828|12829|12830|17967	Col4a3|Col4a4|Col4a5|Ncam1
CM3	ko04730	Long-term depression	-4.4	-2.7	9.6	6.9	20638	61	211	6	2.8	1.1	14681|14799|14804|16438|18795|53623	Gnao1|Gria1|Grid2|Itpr1|Plcb1|Gria3
CM3	mmu05410	Hypertrophic cardiomyopathy (HCM)	-4.4	-2.7	7.6	6.4	20638	90	211	7	3.3	1.2	12289|12296|12298|21808|56808|241226|320910	Cacna1d|Cacnb2|Cacnb4|Tgfb2|Cacna2d2|Itga8|Itgb8
CM3	GO:0070848	response to growth factor	-4.4	-2.7	2.9	4.9	20638	647	211	19	9	2	12156|14119|15234|17130|18205|18760|19876|21808|22793|50791|64074|69601|72043|109624|241226|244058|319922|320910|399558	Bmp2|Fbn2|Hgf|Smad6|Ntf3|Prkd1|Robo1|Tgfb2|Zyx|Magi2|Smoc2|Dab2ip|Sulf2|Cald1|Itga8|Rgma|Vwc2|Itgb8|Flrt2
CM3	GO:0001655	urogenital system development	-4.4	-2.7	3.6	5.2	20638	380	211	14	6.6	1.7	12156|12828|12829|13003|13841|17130|18027|19876|21808|67703|72043|76365|241226|268902	Bmp2|Col4a3|Col4a4|Vcan|Epha7|Smad6|Nfia|Robo1|Tgfb2|Kirrel3|Sulf2|Tbx18|Itga8|Robo2
CM3	GO:0055080	cation homeostasis	-4.4	-2.7	2.7	4.8	20638	764	211	21	10	2.1	11539|11548|11735|11820|12291|12298|13618|16438|16485|16531|18760|20320|20866|21808|76376|110784|110893|224129|270028|278279|329178	Adora1|Adra1b|Ank3|App|Cacna1g|Cacnb4|Ednrb|Itpr1|Kcna1|Kcnma1|Prkd1|Nptn|Stim1|Tgfb2|Slc24a2|Nr3c2|Slc8a3|Adcy5|Fam155a|Tmtc2|Unc80
CM3	ko04510	Focal adhesion	-4.4	-2.7	4.9	5.6	20638	199	211	10	4.7	1.5	12828|12829|12830|15234|22793|23797|26414|94216|241226|320910	Col4a3|Col4a4|Col4a5|Hgf|Zyx|Akt3|Mapk10|Col4a6|Itga8|Itgb8
CM3	mmu04730	Long-term depression	-4.4	-2.7	9.5	6.8	20638	62	211	6	2.8	1.1	14681|14799|14804|16438|18795|53623	Gnao1|Gria1|Grid2|Itpr1|Plcb1|Gria3
CM3	R-MMU-3000171	Non-integrin membrane-ECM interactions	-4.4	-2.7	13	7.4	20638	38	211	5	2.4	1	12828|12829|12830|15529|94216	Col4a3|Col4a4|Col4a5|Sdc2|Col4a6
CM3	ko05032	Morphine addiction	-4.4	-2.6	7.4	6.3	20638	92	211	7	3.3	1.2	11539|14407|14681|18573|18578|23984|224129	Adora1|Gabrg3|Gnao1|Pde1a|Pde4b|Pde10a|Adcy5
CM3	GO:0048514	blood vessel morphogenesis	-4.3	-2.6	2.8	4.9	20638	655	211	19	9	2	12828|15234|17130|17268|18760|19876|20356|20866|21808|21872|23797|64074|68585|69601|79221|109624|270190|320910|330267	Col4a3|Hgf|Smad6|Meis1|Prkd1|Robo1|Sema5a|Stim1|Tgfb2|Tjp1|Akt3|Smoc2|Rtn4|Dab2ip|Hdac9|Cald1|Ephb1|Itgb8|Thsd7a
CM3	GO:0086065	cell communication involved in cardiac conduction	-4.3	-2.6	13	7.3	20638	39	211	5	2.4	1	12289|12291|12296|76365|330953	Cacna1d|Cacna1g|Cacnb2|Tbx18|Hcn4
CM3	mmu05032	Morphine addiction	-4.3	-2.6	7.4	6.2	20638	93	211	7	3.3	1.2	11539|14407|14681|18573|18578|23984|224129	Adora1|Gabrg3|Gnao1|Pde1a|Pde4b|Pde10a|Adcy5
CM3	GO:0010977	negative regulation of neuron projection development	-4.3	-2.6	5.4	5.7	20638	164	211	9	4.3	1.4	13841|17756|20348|20356|22240|68585|216616|235106|244058	Epha7|Map2|Sema3c|Sema5a|Dpysl3|Rtn4|Efemp1|Ntm|Rgma
CM3	GO:0040017	positive regulation of locomotion	-4.3	-2.6	2.9	4.9	20638	602	211	18	8.5	1.9	11475|11820|12156|15234|16011|18205|18760|20348|20356|21808|21872|23797|64074|66922|68585|68732|69601|79221	Acta2|App|Bmp2|Hgf|Igfbp5|Ntf3|Prkd1|Sema3c|Sema5a|Tgfb2|Tjp1|Akt3|Smoc2|Rras2|Rtn4|Carmil1|Dab2ip|Hdac9
CM3	GO:0070509	calcium ion import	-4.3	-2.6	7.3	6.2	20638	94	211	7	3.3	1.2	12289|12291|12296|58226|76376|110893|270028	Cacna1d|Cacna1g|Cacnb2|Cacna1h|Slc24a2|Slc8a3|Fam155a
CM3	GO:0050767	regulation of neurogenesis	-4.3	-2.6	3.3	5	20638	443	211	15	7.1	1.8	12156|13841|17755|17756|18205|19266|19876|20348|20356|20429|23966|68585|244058|268902|545156	Bmp2|Epha7|Map1b|Map2|Ntf3|Ptprd|Robo1|Sema3c|Sema5a|Shox2|Tenm4|Rtn4|Rgma|Robo2|Kalrn
CM3	GO:0040008	regulation of growth	-4.3	-2.5	2.7	4.8	20638	722	211	20	9.5	2	11820|13823|13841|16011|17268|17755|17756|17967|18795|20348|20356|20979|21808|22193|56808|68585|69601|116837|240058|244058	App|Epb41l3|Epha7|Igfbp5|Meis1|Map1b|Map2|Ncam1|Plcb1|Sema3c|Sema5a|Syt1|Tgfb2|Ube2e3|Cacna2d2|Rtn4|Dab2ip|Rims1|Cpne5|Rgma
CM3	GO:0060048	cardiac muscle contraction	-4.3	-2.5	6.1	5.9	20638	129	211	8	3.8	1.3	11539|11548|12289|12291|12296|18578|58226|330953	Adora1|Adra1b|Cacna1d|Cacna1g|Cacnb2|Pde4b|Cacna1h|Hcn4
CM3	GO:0003177	pulmonary valve development	-4.3	-2.5	19	8.2	20638	21	211	4	1.9	0.94	17130|19876|21808|268902	Smad6|Robo1|Tgfb2|Robo2
CM3	GO:0060926	cardiac pacemaker cell development	-4.2	-2.5	37	10	20638	8	211	3	1.4	0.82	20429|21386|76365	Shox2|Tbx3|Tbx18
CM3	GO:0006941	striated muscle contraction	-4.2	-2.5	5.3	5.6	20638	167	211	9	4.3	1.4	11539|11548|12289|12291|12296|18578|58226|110893|330953	Adora1|Adra1b|Cacna1d|Cacna1g|Cacnb2|Pde4b|Cacna1h|Slc8a3|Hcn4
CM3	GO:0031032	actomyosin structure organization	-4.2	-2.5	4.7	5.5	20638	208	211	10	4.7	1.5	11856|13822|13823|21872|22793|68732|208177|218194|319710|320472	Arhgap6|Epb41l2|Epb41l3|Tjp1|Zyx|Carmil1|Phldb2|Phactr1|Frmd6|Ppm1e
CM3	mmu04510	Focal adhesion	-4.2	-2.5	4.7	5.5	20638	208	211	10	4.7	1.5	12828|12829|12830|15234|22793|23797|26414|94216|241226|320910	Col4a3|Col4a4|Col4a5|Hgf|Zyx|Akt3|Mapk10|Col4a6|Itga8|Itgb8
CM3	GO:0045765	regulation of angiogenesis	-4.2	-2.5	3.9	5.2	20638	298	211	12	5.7	1.6	12828|15234|18760|20356|20866|21808|21872|23797|64074|68585|69601|320910	Col4a3|Hgf|Prkd1|Sema5a|Stim1|Tgfb2|Tjp1|Akt3|Smoc2|Rtn4|Dab2ip|Itgb8
CM3	R-MMU-1566948	Elastic fibre formation	-4.2	-2.5	12	7	20638	42	211	5	2.4	1	12156|14119|21808|241226|320910	Bmp2|Fbn2|Tgfb2|Itga8|Itgb8
CM3	WP1983	Splicing factor NOVA regulated synaptic proteins	-4.2	-2.5	12	7	20638	42	211	5	2.4	1	11735|13822|13823|16531|54725	Ank3|Epb41l2|Epb41l3|Kcnma1|Cadm1
CM3	ko05031	Amphetamine addiction	-4.2	-2.5	8.6	6.4	20638	68	211	6	2.8	1.1	12289|13195|14799|53623|224129|231991	Cacna1d|Ddc|Gria1|Gria3|Adcy5|Creb5
CM3	GO:1901342	regulation of vasculature development	-4.2	-2.5	3.9	5.1	20638	302	211	12	5.7	1.6	12828|15234|18760|20356|20866|21808|21872|23797|64074|68585|69601|320910	Col4a3|Hgf|Prkd1|Sema5a|Stim1|Tgfb2|Tjp1|Akt3|Smoc2|Rtn4|Dab2ip|Itgb8
CM3	R-MMU-422475	Axon guidance	-4.2	-2.5	4.2	5.2	20638	256	211	11	5.2	1.5	12828|12829|12830|13841|15529|17967|19876|22240|269116|270190|545156	Col4a3|Col4a4|Col4a5|Epha7|Sdc2|Ncam1|Robo1|Dpysl3|Nfasc|Ephb1|Kalrn
CM3	R-MMU-9675108	Nervous system development	-4.1	-2.5	4.2	5.2	20638	257	211	11	5.2	1.5	12828|12829|12830|13841|15529|17967|19876|22240|269116|270190|545156	Col4a3|Col4a4|Col4a5|Epha7|Sdc2|Ncam1|Robo1|Dpysl3|Nfasc|Ephb1|Kalrn
CM3	GO:0051017	actin filament bundle assembly	-4.1	-2.5	5.1	5.5	20638	172	211	9	4.3	1.4	11856|21872|22240|22793|68732|109624|208177|218194|320472	Arhgap6|Tjp1|Dpysl3|Zyx|Carmil1|Cald1|Phldb2|Phactr1|Ppm1e
CM3	GO:0014706	striated muscle tissue development	-4.1	-2.5	3.2	4.9	20638	455	211	15	7.1	1.8	11548|12156|17268|17880|17967|20348|20429|21386|21808|23966|76365|79221|114142|117606|270190	Adra1b|Bmp2|Meis1|Myh11|Ncam1|Sema3c|Shox2|Tbx3|Tgfb2|Tenm4|Tbx18|Hdac9|Foxp2|Boc|Ephb1
CM3	GO:0008361	regulation of cell size	-4.1	-2.5	4.6	5.3	20638	214	211	10	4.7	1.5	13841|16531|17755|17756|20348|20356|23797|68585|108155|244058	Epha7|Kcnma1|Map1b|Map2|Sema3c|Sema5a|Akt3|Rtn4|Ogt|Rgma
CM3	GO:0050771	negative regulation of axonogenesis	-4.1	-2.5	8.5	6.3	20638	69	211	6	2.8	1.1	13841|17756|20348|20356|68585|244058	Epha7|Map2|Sema3c|Sema5a|Rtn4|Rgma
CM3	R-MMU-212676	Dopamine Neurotransmitter Release Cycle	-4.1	-2.4	17	7.8	20638	23	211	4	1.9	0.94	20979|27204|68507|116837	Syt1|Syn3|Ppfia4|Rims1
CM3	R-MMU-216083	Integrin cell surface interactions	-4.1	-2.4	8.4	6.3	20638	70	211	6	2.8	1.1	12828|12829|12830|94216|241226|320910	Col4a3|Col4a4|Col4a5|Col4a6|Itga8|Itgb8
CM3	GO:0045766	positive regulation of angiogenesis	-4.1	-2.4	5	5.4	20638	175	211	9	4.3	1.4	15234|18760|20356|20866|21872|23797|64074|68585|320910	Hgf|Prkd1|Sema5a|Stim1|Tjp1|Akt3|Smoc2|Rtn4|Itgb8
CM3	GO:0061572	actin filament bundle organization	-4.1	-2.4	5	5.4	20638	175	211	9	4.3	1.4	11856|21872|22240|22793|68732|109624|208177|218194|320472	Arhgap6|Tjp1|Dpysl3|Zyx|Carmil1|Cald1|Phldb2|Phactr1|Ppm1e
CM3	GO:1904018	positive regulation of vasculature development	-4.1	-2.4	5	5.4	20638	175	211	9	4.3	1.4	15234|18760|20356|20866|21872|23797|64074|68585|320910	Hgf|Prkd1|Sema5a|Stim1|Tjp1|Akt3|Smoc2|Rtn4|Itgb8
CM3	ko04360	Axon guidance	-4.1	-2.4	5	5.4	20638	175	211	9	4.3	1.4	13841|19876|20348|20356|22253|117606|241568|268902|270190	Epha7|Robo1|Sema3c|Sema5a|Unc5c|Boc|Lrrc4c|Robo2|Ephb1
CM3	GO:0050919	negative chemotaxis	-4.1	-2.4	11	6.8	20638	44	211	5	2.4	1	18183|19876|20348|22253|268902	Nrg3|Robo1|Sema3c|Unc5c|Robo2
CM3	GO:2000172	regulation of branching morphogenesis of a nerve	-4.1	-2.4	33	9.6	20638	9	211	3	1.4	0.82	12876|20429|68585	Cpe|Shox2|Rtn4
CM3	GO:0060920	cardiac pacemaker cell differentiation	-4.1	-2.4	33	9.6	20638	9	211	3	1.4	0.82	20429|21386|76365	Shox2|Tbx3|Tbx18
CM3	GO:0031589	cell-substrate adhesion	-4.1	-2.4	3.6	5	20638	358	211	13	6.2	1.7	11426|11856|17130|21367|22793|64074|68732|208177|241226|244895|270190|319922|320910	Macf1|Arhgap6|Smad6|Cntn2|Zyx|Smoc2|Carmil1|Phldb2|Itga8|Peak1|Ephb1|Vwc2|Itgb8
CM3	GO:0007626	locomotory behavior	-4.1	-2.4	4.1	5.1	20638	263	211	11	5.2	1.5	11548|11820|12298|14681|16531|17268|18516|21367|26414|224129|545156	Adra1b|App|Cacnb4|Gnao1|Kcnma1|Meis1|Pbx3|Cntn2|Mapk10|Adcy5|Kalrn
CM3	GO:1903115	regulation of actin filament-based movement	-4	-2.4	11	6.7	20638	45	211	5	2.4	1	11475|11539|18578|58226|330953	Acta2|Adora1|Pde4b|Cacna1h|Hcn4
CM3	GO:0030111	regulation of Wnt signaling pathway	-4	-2.4	3.8	5	20638	312	211	12	5.7	1.6	11426|11820|12156|18647|20356|69601|70122|72043|76365|207181|380702|407821	Macf1|App|Bmp2|Cdk14|Sema5a|Dab2ip|Mllt3|Sulf2|Tbx18|Rbms3|Shisa6|Znrf3
CM3	GO:0071363	cellular response to growth factor stimulus	-4	-2.4	2.8	4.6	20638	633	211	18	8.5	1.9	12156|14119|15234|17130|18205|18760|19876|21808|22793|50791|64074|69601|72043|241226|244058|319922|320910|399558	Bmp2|Fbn2|Hgf|Smad6|Ntf3|Prkd1|Robo1|Tgfb2|Zyx|Magi2|Smoc2|Dab2ip|Sulf2|Itga8|Rgma|Vwc2|Itgb8|Flrt2
CM3	ko05412	Arrhythmogenic right ventricular cardiomyopathy (ARVC)	-4	-2.4	8.2	6.2	20638	72	211	6	2.8	1.1	12289|12296|12298|56808|241226|320910	Cacna1d|Cacnb2|Cacnb4|Cacna2d2|Itga8|Itgb8
CM3	mmu05031	Amphetamine addiction	-4	-2.4	8.2	6.2	20638	72	211	6	2.8	1.1	12289|13195|14799|53623|224129|231991	Cacna1d|Ddc|Gria1|Gria3|Adcy5|Creb5
CM3	GO:1903055	positive regulation of extracellular matrix organization	-4	-2.4	16	7.6	20638	24	211	4	1.9	0.94	12156|20356|21808|208177	Bmp2|Sema5a|Tgfb2|Phldb2
CM3	GO:0023061	signal release	-4	-2.4	2.9	4.7	20638	578	211	17	8.1	1.9	11539|12289|12298|12876|20979|21386|26950|27204|58869|68585|94353|110784|116837|208898|224129|320127|545156	Adora1|Cacna1d|Cacnb4|Cpe|Syt1|Tbx3|Vsnl1|Syn3|Pex5l|Rtn4|Hmgn3|Nr3c2|Rims1|Unc13c|Adcy5|Dgki|Kalrn
CM3	GO:0002009	morphogenesis of an epithelium	-4	-2.3	2.9	4.6	20638	580	211	17	8.1	1.9	12156|13841|14107|15234|16011|19876|20348|20356|21386|21808|70122|76365|94109|208177|225164|244058|407821	Bmp2|Epha7|Fat1|Hgf|Igfbp5|Robo1|Sema3c|Sema5a|Tbx3|Tgfb2|Mllt3|Tbx18|Csmd1|Phldb2|Mib1|Rgma|Znrf3
CM3	mmu04360	Axon guidance	-4	-2.3	4.9	5.3	20638	181	211	9	4.3	1.4	13841|19876|20348|20356|22253|117606|241568|268902|270190	Epha7|Robo1|Sema3c|Sema5a|Unc5c|Boc|Lrrc4c|Robo2|Ephb1
CM3	GO:0007612	learning	-4	-2.3	4.8	5.3	20638	182	211	9	4.3	1.4	11548|11820|21367|76376|94109|110893|114142|320127|545156	Adra1b|App|Cntn2|Slc24a2|Csmd1|Slc8a3|Foxp2|Dgki|Kalrn
CM3	GO:0048732	gland development	-3.9	-2.3	3.1	4.7	20638	473	211	15	7.1	1.8	12156|12298|12583|15234|16011|16438|18183|19876|20348|21386|54725|68585|72043|94109|545156	Bmp2|Cacnb4|Cdo1|Hgf|Igfbp5|Itpr1|Nrg3|Robo1|Sema3c|Tbx3|Cadm1|Rtn4|Sulf2|Csmd1|Kalrn
CM3	GO:0003176	aortic valve development	-3.9	-2.3	16	7.4	20638	25	211	4	1.9	0.94	12156|17130|19876|268902	Bmp2|Smad6|Robo1|Robo2
CM3	R-MMU-3000157	Laminin interactions	-3.9	-2.3	16	7.4	20638	25	211	4	1.9	0.94	12828|12829|12830|94216	Col4a3|Col4a4|Col4a5|Col4a6
CM3	GO:0106030	neuron projection fasciculation	-3.9	-2.3	16	7.4	20638	25	211	4	1.9	0.94	17967|20356|21367|68585	Ncam1|Sema5a|Cntn2|Rtn4
CM3	GO:0007413	axonal fasciculation	-3.9	-2.3	16	7.4	20638	25	211	4	1.9	0.94	17967|20356|21367|68585	Ncam1|Sema5a|Cntn2|Rtn4
CM3	GO:0032836	glomerular basement membrane development	-3.9	-2.3	29	9.1	20638	10	211	3	1.4	0.82	12828|12829|72043	Col4a3|Col4a4|Sulf2
CM3	R-MMU-418457	cGMP effects	-3.9	-2.3	29	9.1	20638	10	211	3	1.4	0.82	16438|18573|23984	Itpr1|Pde1a|Pde10a
CM3	R-MMU-112308	Presynaptic depolarization and calcium channel opening	-3.9	-2.3	29	9.1	20638	10	211	3	1.4	0.82	12296|12298|56808	Cacnb2|Cacnb4|Cacna2d2
CM3	GO:0048813	dendrite morphogenesis	-3.9	-2.3	4.8	5.2	20638	185	211	9	4.3	1.4	15529|19266|19876|77097|218194|223254|270190|329152|545156	Sdc2|Ptprd|Robo1|Tanc2|Phactr1|Farp1|Ephb1|Hecw2|Kalrn
CM3	GO:0001822	kidney development	-3.9	-2.3	3.6	4.9	20638	322	211	12	5.7	1.6	12156|12828|12829|13003|13841|17130|19876|21808|67703|72043|241226|268902	Bmp2|Col4a3|Col4a4|Vcan|Epha7|Smad6|Robo1|Tgfb2|Kirrel3|Sulf2|Itga8|Robo2
CM3	GO:0003179	heart valve morphogenesis	-3.9	-2.3	10	6.5	20638	48	211	5	2.4	1	12156|17130|19876|21808|268902	Bmp2|Smad6|Robo1|Tgfb2|Robo2
CM3	mmu05412	Arrhythmogenic right ventricular cardiomyopathy (ARVC)	-3.9	-2.3	7.7	6	20638	76	211	6	2.8	1.1	12289|12296|12298|56808|241226|320910	Cacna1d|Cacnb2|Cacnb4|Cacna2d2|Itga8|Itgb8
CM3	GO:0030534	adult behavior	-3.9	-2.3	4.7	5.2	20638	187	211	9	4.3	1.4	11548|11820|12298|16531|18516|21367|219228|330222|545156	Adra1b|App|Cacnb4|Kcnma1|Pbx3|Cntn2|Pcdh17|Sdk1|Kalrn
CM3	GO:0035249	synaptic transmission, glutamatergic	-3.8	-2.2	6.2	5.5	20638	111	211	7	3.3	1.2	11539|12298|14804|20979|208898|320127|545156	Adora1|Cacnb4|Grid2|Syt1|Unc13c|Dgki|Kalrn
CM3	GO:0099175	regulation of postsynapse organization	-3.8	-2.2	6.2	5.5	20638	111	211	7	3.3	1.2	11820|13841|14804|19266|77097|241514|545156	App|Epha7|Grid2|Ptprd|Tanc2|Zfp804a|Kalrn
CM3	R-MMU-163685	Integration of energy metabolism	-3.8	-2.2	7.5	5.9	20638	78	211	6	2.8	1.1	12289|12296|16438|18795|56808|224129	Cacna1d|Cacnb2|Itpr1|Plcb1|Cacna2d2|Adcy5
CM3	GO:0098771	inorganic ion homeostasis	-3.8	-2.2	2.5	4.4	20638	777	211	20	9.5	2	11539|11548|11735|11820|12291|12298|13618|16438|16485|16531|18760|20320|20866|21808|76376|110784|110893|224129|270028|278279	Adora1|Adra1b|Ank3|App|Cacna1g|Cacnb4|Ednrb|Itpr1|Kcna1|Kcnma1|Prkd1|Nptn|Stim1|Tgfb2|Slc24a2|Nr3c2|Slc8a3|Adcy5|Fam155a|Tmtc2
CM3	GO:0022604	regulation of cell morphogenesis	-3.8	-2.2	3.6	4.8	20638	328	211	12	5.7	1.6	11426|13822|13823|19266|20979|21367|68585|68732|74053|116837|240058|545156	Macf1|Epb41l2|Epb41l3|Ptprd|Syt1|Cntn2|Rtn4|Carmil1|Grip1|Rims1|Cpne5|Kalrn
CM3	GO:0007156	homophilic cell adhesion via plasma membrane adhesion molecules	-3.8	-2.2	6.1	5.5	20638	112	211	7	3.3	1.2	19876|20320|23965|54725|67703|268902|330222	Robo1|Nptn|Tenm3|Cadm1|Kirrel3|Robo2|Sdk1
CM3	mmu04725	Cholinergic synapse	-3.8	-2.2	6.1	5.5	20638	113	211	7	3.3	1.2	12289|14681|16438|18795|23797|224129|231991	Cacna1d|Gnao1|Itpr1|Plcb1|Akt3|Adcy5|Creb5
CM3	GO:0040013	negative regulation of locomotion	-3.8	-2.2	3.5	4.7	20638	332	211	12	5.7	1.6	11539|16011|18183|18795|19876|20348|20356|22240|50791|69601|208177|268902	Adora1|Igfbp5|Nrg3|Plcb1|Robo1|Sema3c|Sema5a|Dpysl3|Magi2|Dab2ip|Phldb2|Robo2
CM3	GO:0014070	response to organic cyclic compound	-3.8	-2.2	2.5	4.3	20638	785	211	20	9.5	2	11548|11820|12156|12583|14681|15165|16011|16438|16531|17967|18578|18795|21808|110784|110893|224129|235283|330222|330953|545156	Adra1b|App|Bmp2|Cdo1|Gnao1|Hcn1|Igfbp5|Itpr1|Kcnma1|Ncam1|Pde4b|Plcb1|Tgfb2|Nr3c2|Slc8a3|Adcy5|Gramd1b|Sdk1|Hcn4|Kalrn
CM3	GO:0043149	stress fiber assembly	-3.8	-2.2	6	5.4	20638	114	211	7	3.3	1.2	11856|21872|22793|68732|208177|218194|320472	Arhgap6|Tjp1|Zyx|Carmil1|Phldb2|Phactr1|Ppm1e
CM3	GO:0030038	contractile actin filament bundle assembly	-3.8	-2.2	6	5.4	20638	114	211	7	3.3	1.2	11856|21872|22793|68732|208177|218194|320472	Arhgap6|Tjp1|Zyx|Carmil1|Phldb2|Phactr1|Ppm1e
CM3	WP385	Myometrial Relaxation and Contraction Pathways	-3.8	-2.2	5.1	5.2	20638	152	211	8	3.8	1.3	16011|16438|18578|18760|18767|50779|109624|224129	Igfbp5|Itpr1|Pde4b|Prkd1|Pkia|Rgs6|Cald1|Adcy5
CM3	GO:0021700	developmental maturation	-3.8	-2.2	3.5	4.7	20638	334	211	12	5.7	1.6	11735|11820|12156|13618|16531|18027|18795|21367|21808|69601|208898|269116	Ank3|App|Bmp2|Ednrb|Kcnma1|Nfia|Plcb1|Cntn2|Tgfb2|Dab2ip|Unc13c|Nfasc
CM3	GO:0003272	endocardial cushion formation	-3.7	-2.2	14	7	20638	28	211	4	1.9	0.94	12156|19876|21808|268902	Bmp2|Robo1|Tgfb2|Robo2
CM3	GO:0001558	regulation of cell growth	-3.7	-2.2	3.1	4.6	20638	439	211	14	6.6	1.7	13823|13841|16011|17755|17756|20348|20356|20979|21808|68585|69601|116837|240058|244058	Epb41l3|Epha7|Igfbp5|Map1b|Map2|Sema3c|Sema5a|Syt1|Tgfb2|Rtn4|Dab2ip|Rims1|Cpne5|Rgma
CM3	ko04921	Oxytocin signaling pathway	-3.7	-2.2	5.1	5.2	20638	153	211	8	3.8	1.3	12289|12296|12298|14681|16438|18795|56808|224129	Cacna1d|Cacnb2|Cacnb4|Gnao1|Itpr1|Plcb1|Cacna2d2|Adcy5
CM3	GO:0055074	calcium ion homeostasis	-3.7	-2.2	3	4.5	20638	496	211	15	7.1	1.8	11548|11820|12291|12298|13618|16438|18760|20320|20866|21808|76376|110893|224129|270028|278279	Adra1b|App|Cacna1g|Cacnb4|Ednrb|Itpr1|Prkd1|Nptn|Stim1|Tgfb2|Slc24a2|Slc8a3|Adcy5|Fam155a|Tmtc2
CM3	GO:0060828	regulation of canonical Wnt signaling pathway	-3.7	-2.2	4.1	4.9	20638	240	211	10	4.7	1.5	11820|18647|20356|69601|70122|72043|76365|207181|380702|407821	App|Cdk14|Sema5a|Dab2ip|Mllt3|Sulf2|Tbx18|Rbms3|Shisa6|Znrf3
CM3	GO:0016055	Wnt signaling pathway	-3.7	-2.2	3.1	4.5	20638	442	211	14	6.6	1.7	11426|11820|12156|12876|18647|20356|26563|69601|70122|72043|76365|207181|380702|407821	Macf1|App|Bmp2|Cpe|Cdk14|Sema5a|Ror1|Dab2ip|Mllt3|Sulf2|Tbx18|Rbms3|Shisa6|Znrf3
CM3	GO:0003205	cardiac chamber development	-3.7	-2.2	4.5	5	20638	196	211	9	4.3	1.4	12156|12876|17130|19876|20348|20429|21386|21808|268902	Bmp2|Cpe|Smad6|Robo1|Sema3c|Shox2|Tbx3|Tgfb2|Robo2
CM3	GO:2001259	positive regulation of cation channel activity	-3.7	-2.2	7.2	5.7	20638	82	211	6	2.8	1.1	11735|12296|12298|15165|16485|20866	Ank3|Cacnb2|Cacnb4|Hcn1|Kcna1|Stim1
CM3	GO:0051640	organelle localization	-3.7	-2.1	2.8	4.4	20638	555	211	16	7.6	1.8	13426|17755|17756|17967|20979|27204|50791|77097|78933|108155|116837|208898|219228|320165|338367|433485	Dync1i1|Map1b|Map2|Ncam1|Syt1|Syn3|Magi2|Tanc2|Agbl4|Ogt|Rims1|Unc13c|Pcdh17|Tacc1|Myo1d|Syndig1
CM3	GO:0198738	cell-cell signaling by wnt	-3.7	-2.1	3.1	4.5	20638	444	211	14	6.6	1.7	11426|11820|12156|12876|18647|20356|26563|69601|70122|72043|76365|207181|380702|407821	Macf1|App|Bmp2|Cpe|Cdk14|Sema5a|Ror1|Dab2ip|Mllt3|Sulf2|Tbx18|Rbms3|Shisa6|Znrf3
CM3	mmu04921	Oxytocin signaling pathway	-3.7	-2.1	5	5.1	20638	156	211	8	3.8	1.3	12289|12296|12298|14681|16438|18795|56808|224129	Cacna1d|Cacnb2|Cacnb4|Gnao1|Itpr1|Plcb1|Cacna2d2|Adcy5
CM3	ko04512	ECM-receptor interaction	-3.7	-2.1	7.1	5.6	20638	83	211	6	2.8	1.1	12828|12829|12830|94216|241226|320910	Col4a3|Col4a4|Col4a5|Col4a6|Itga8|Itgb8
CM3	GO:0006942	regulation of striated muscle contraction	-3.7	-2.1	7.1	5.6	20638	83	211	6	2.8	1.1	11539|11548|18578|58226|110893|330953	Adora1|Adra1b|Pde4b|Cacna1h|Slc8a3|Hcn4
CM3	GO:0050805	negative regulation of synaptic transmission	-3.7	-2.1	7.1	5.6	20638	83	211	6	2.8	1.1	11539|14799|14804|76376|219228|320127	Adora1|Gria1|Grid2|Slc24a2|Pcdh17|Dgki
CM3	GO:0006887	exocytosis	-3.7	-2.1	3.2	4.6	20638	392	211	13	6.2	1.7	12291|12298|14527|17967|20979|26950|58226|58869|110784|116837|208898|217517|320127	Cacna1g|Cacnb4|Gcgr|Ncam1|Syt1|Vsnl1|Cacna1h|Pex5l|Nr3c2|Rims1|Unc13c|Stxbp6|Dgki
CM3	GO:0050769	positive regulation of neurogenesis	-3.7	-2.1	3.7	4.7	20638	291	211	11	5.2	1.5	12156|17755|18205|19266|19876|20356|20429|23966|68585|268902|545156	Bmp2|Map1b|Ntf3|Ptprd|Robo1|Sema5a|Shox2|Tenm4|Rtn4|Robo2|Kalrn
CM3	GO:0048589	developmental growth	-3.7	-2.1	2.4	4.2	20638	799	211	20	9.5	2	11548|11820|13841|17268|17755|17756|17967|18795|19876|20348|20356|20979|21808|23966|54725|56808|68585|116837|240058|244058	Adra1b|App|Epha7|Meis1|Map1b|Map2|Ncam1|Plcb1|Robo1|Sema3c|Sema5a|Syt1|Tgfb2|Tenm4|Cadm1|Cacna2d2|Rtn4|Rims1|Cpne5|Rgma
CM3	GO:0003129	heart induction	-3.7	-2.1	24	8.3	20638	12	211	3	1.4	0.82	12156|19876|268902	Bmp2|Robo1|Robo2
CM3	GO:0038063	collagen-activated tyrosine kinase receptor signaling pathway	-3.7	-2.1	24	8.3	20638	12	211	3	1.4	0.82	12828|12830|94216	Col4a3|Col4a5|Col4a6
CM3	GO:0090257	regulation of muscle system process	-3.7	-2.1	4	4.8	20638	244	211	10	4.7	1.5	11539|11548|16011|16485|16531|18578|58226|109624|110893|330953	Adora1|Adra1b|Igfbp5|Kcna1|Kcnma1|Pde4b|Cacna1h|Cald1|Slc8a3|Hcn4
CM3	GO:0007015	actin filament organization	-3.7	-2.1	3.1	4.5	20638	447	211	14	6.6	1.7	11856|14107|20356|21872|22240|22793|68732|109624|207278|208177|215114|218194|320472|338367	Arhgap6|Fat1|Sema5a|Tjp1|Dpysl3|Zyx|Carmil1|Cald1|Fchsd2|Phldb2|Hip1|Phactr1|Ppm1e|Myo1d
CM3	GO:0030001	metal ion transport	-3.7	-2.1	2.9	4.4	20638	503	211	15	7.1	1.8	12289|12291|12296|12298|14681|16438|18578|18760|20866|21808|56808|58226|76376|110893|270028	Cacna1d|Cacna1g|Cacnb2|Cacnb4|Gnao1|Itpr1|Pde4b|Prkd1|Stim1|Tgfb2|Cacna2d2|Cacna1h|Slc24a2|Slc8a3|Fam155a
CM3	GO:0042063	gliogenesis	-3.6	-2.1	3.4	4.6	20638	343	211	12	5.7	1.6	11820|12156|13003|18205|21367|21808|23966|26563|68585|69601|110893|216616	App|Bmp2|Vcan|Ntf3|Cntn2|Tgfb2|Tenm4|Ror1|Rtn4|Dab2ip|Slc8a3|Efemp1
CM3	GO:0032414	positive regulation of ion transmembrane transporter activity	-3.6	-2.1	5.7	5.3	20638	120	211	7	3.3	1.2	11735|12296|12298|15165|16485|18795|20866	Ank3|Cacnb2|Cacnb4|Hcn1|Kcna1|Plcb1|Stim1
CM3	GO:0003151	outflow tract morphogenesis	-3.6	-2.1	6.9	5.5	20638	85	211	6	2.8	1.1	17130|19876|20348|21386|21808|268902	Smad6|Robo1|Sema3c|Tbx3|Tgfb2|Robo2
CM3	mmu04512	ECM-receptor interaction	-3.6	-2.1	6.9	5.5	20638	85	211	6	2.8	1.1	12828|12829|12830|94216|241226|320910	Col4a3|Col4a4|Col4a5|Col4a6|Itga8|Itgb8
CM3	GO:0001763	morphogenesis of a branching structure	-3.6	-2.1	3.9	4.7	20638	248	211	10	4.7	1.5	12156|12876|13841|15234|20348|20356|20429|21386|68585|94109	Bmp2|Cpe|Epha7|Hgf|Sema3c|Sema5a|Shox2|Tbx3|Rtn4|Csmd1
CM3	GO:0021543	pallium development	-3.6	-2.1	4.9	5	20638	160	211	8	3.8	1.3	16485|18795|19876|67703|68585|69601|218194|320165	Kcna1|Plcb1|Robo1|Kirrel3|Rtn4|Dab2ip|Phactr1|Tacc1
CM3	GO:0060411	cardiac septum morphogenesis	-3.6	-2.1	6.8	5.5	20638	86	211	6	2.8	1.1	17130|19876|20348|21386|21808|268902	Smad6|Robo1|Sema3c|Tbx3|Tgfb2|Robo2
CM3	GO:0045161	neuronal ion channel clustering	-3.6	-2	23	7.9	20638	13	211	3	1.4	0.82	11735|21367|269116	Ank3|Cntn2|Nfasc
CM3	GO:2000826	regulation of heart morphogenesis	-3.6	-2	23	7.9	20638	13	211	3	1.4	0.82	12156|19876|268902	Bmp2|Robo1|Robo2
CM3	GO:0035588	G protein-coupled purinergic receptor signaling pathway	-3.6	-2	23	7.9	20638	13	211	3	1.4	0.82	11539|21367|224129	Adora1|Cntn2|Adcy5
CM3	GO:0001973	G protein-coupled adenosine receptor signaling pathway	-3.6	-2	23	7.9	20638	13	211	3	1.4	0.82	11539|21367|224129	Adora1|Cntn2|Adcy5
CM3	GO:0032341	aldosterone metabolic process	-3.6	-2	23	7.9	20638	13	211	3	1.4	0.82	12156|16531|58226	Bmp2|Kcnma1|Cacna1h
CM3	R-MMU-392154	Nitric oxide stimulates guanylate cyclase	-3.6	-2	23	7.9	20638	13	211	3	1.4	0.82	16438|18573|23984	Itpr1|Pde1a|Pde10a
CM3	GO:0007265	Ras protein signal transduction	-3.5	-2	3.3	4.5	20638	352	211	12	5.7	1.6	11548|18760|19876|21808|54366|66922|68585|69601|108155|223254|320127|545156	Adra1b|Prkd1|Robo1|Tgfb2|Ctnnal1|Rras2|Rtn4|Dab2ip|Ogt|Farp1|Dgki|Kalrn
CM3	GO:0010921	regulation of phosphatase activity	-3.5	-2	5.5	5.1	20638	124	211	7	3.3	1.2	12156|13003|21808|50791|223254|245578|338367	Bmp2|Vcan|Tgfb2|Magi2|Farp1|Pcdh11x|Myo1d
CM3	GO:0030879	mammary gland development	-3.5	-2	4.7	4.9	20638	165	211	8	3.8	1.3	12583|16011|18183|19876|21386|68585|94109|545156	Cdo1|Igfbp5|Nrg3|Robo1|Tbx3|Rtn4|Csmd1|Kalrn
CM3	GO:0030178	negative regulation of Wnt signaling pathway	-3.5	-2	4.7	4.9	20638	165	211	8	3.8	1.3	11820|12156|69601|70122|76365|207181|380702|407821	App|Bmp2|Dab2ip|Mllt3|Tbx18|Rbms3|Shisa6|Znrf3
CM3	GO:0048668	collateral sprouting	-3.5	-2	12	6.5	20638	32	211	4	1.9	0.94	11820|13841|68585|244058	App|Epha7|Rtn4|Rgma
CM3	GO:1903859	regulation of dendrite extension	-3.5	-2	12	6.5	20638	32	211	4	1.9	0.94	20979|68585|116837|240058	Syt1|Rtn4|Rims1|Cpne5
CM3	GO:0046683	response to organophosphorus	-3.5	-2	6.6	5.4	20638	89	211	6	2.8	1.1	12583|15165|16011|16438|110893|330953	Cdo1|Hcn1|Igfbp5|Itpr1|Slc8a3|Hcn4
CM3	GO:0031345	negative regulation of cell projection organization	-3.5	-2	4.2	4.7	20638	209	211	9	4.3	1.4	13841|17756|20348|20356|22240|68585|216616|235106|244058	Epha7|Map2|Sema3c|Sema5a|Dpysl3|Rtn4|Efemp1|Ntm|Rgma
CM3	GO:0055001	muscle cell development	-3.5	-2	4.2	4.7	20638	210	211	9	4.3	1.4	11548|12298|17130|17880|20429|21386|56808|76365|79221	Adra1b|Cacnb4|Smad6|Myh11|Shox2|Tbx3|Cacna2d2|Tbx18|Hdac9
CM3	GO:0060443	mammary gland morphogenesis	-3.5	-2	8.3	5.7	20638	59	211	5	2.4	1	16011|18183|19876|21386|94109	Igfbp5|Nrg3|Robo1|Tbx3|Csmd1
CM3	GO:0042551	neuron maturation	-3.5	-2	8.3	5.7	20638	59	211	5	2.4	1	11735|11820|13618|21367|269116	Ank3|App|Ednrb|Cntn2|Nfasc
CM3	GO:1903539	protein localization to postsynaptic membrane	-3.5	-2	8.3	5.7	20638	59	211	5	2.4	1	26414|50791|74053|380702|545156	Mapk10|Magi2|Grip1|Shisa6|Kalrn
CM3	GO:1904064	positive regulation of cation transmembrane transport	-3.5	-2	4.7	4.8	20638	168	211	8	3.8	1.3	11735|12289|12296|12298|15165|16485|18795|20866	Ank3|Cacna1d|Cacnb2|Cacnb4|Hcn1|Kcna1|Plcb1|Stim1
CM3	GO:0060079	excitatory postsynaptic potential	-3.5	-2	6.4	5.3	20638	91	211	6	2.8	1.1	11539|11820|14804|110893|116837|320127	Adora1|App|Grid2|Slc8a3|Rims1|Dgki
CM3	R-MMU-5173214	O-glycosylation of TSR domain-containing proteins	-3.5	-2	12	6.3	20638	33	211	4	1.9	0.94	207596|233332|233744|330267	Thsd4|Adamts17|Spon1|Thsd7a
CM3	GO:0032411	positive regulation of transporter activity	-3.5	-2	5.3	5	20638	128	211	7	3.3	1.2	11735|12296|12298|15165|16485|18795|20866	Ank3|Cacnb2|Cacnb4|Hcn1|Kcna1|Plcb1|Stim1
CM3	GO:0008212	mineralocorticoid metabolic process	-3.5	-2	21	7.6	20638	14	211	3	1.4	0.82	12156|16531|58226	Bmp2|Kcnma1|Cacna1h
CM3	WP232	G Protein Signaling Pathways	-3.4	-1.9	6.4	5.3	20638	92	211	6	2.8	1.1	14681|16438|18573|18578|18760|224129	Gnao1|Itpr1|Pde1a|Pde4b|Prkd1|Adcy5
CM3	GO:0061387	regulation of extent of cell growth	-3.4	-1.9	5.3	5	20638	129	211	7	3.3	1.2	13841|17755|17756|20348|20356|68585|244058	Epha7|Map1b|Map2|Sema3c|Sema5a|Rtn4|Rgma
CM3	GO:0090090	negative regulation of canonical Wnt signaling pathway	-3.4	-1.9	5.3	5	20638	129	211	7	3.3	1.2	11820|69601|70122|76365|207181|380702|407821	App|Dab2ip|Mllt3|Tbx18|Rbms3|Shisa6|Znrf3
CM3	GO:0048640	negative regulation of developmental growth	-3.4	-1.9	5.3	5	20638	129	211	7	3.3	1.2	13841|17268|17756|20348|20356|68585|244058	Epha7|Meis1|Map2|Sema3c|Sema5a|Rtn4|Rgma
CM3	GO:0048738	cardiac muscle tissue development	-3.4	-1.9	3.7	4.5	20638	262	211	10	4.7	1.5	11548|12156|17268|17880|17967|20429|21386|21808|23966|76365	Adra1b|Bmp2|Meis1|Myh11|Ncam1|Shox2|Tbx3|Tgfb2|Tenm4|Tbx18
CM3	GO:0035303	regulation of dephosphorylation	-3.4	-1.9	4.6	4.8	20638	171	211	8	3.8	1.3	11539|12156|13003|21808|50791|223254|245578|338367	Adora1|Bmp2|Vcan|Tgfb2|Magi2|Farp1|Pcdh11x|Myo1d
CM3	R-MMU-375165	NCAM signaling for neurite out-growth	-3.4	-1.9	12	6.2	20638	34	211	4	1.9	0.94	12828|12829|12830|17967	Col4a3|Col4a4|Col4a5|Ncam1
CM3	GO:0032535	regulation of cellular component size	-3.4	-1.9	3	4.3	20638	418	211	13	6.2	1.7	13841|16531|17755|17756|20348|20356|21367|23797|68585|68732|108155|207278|244058	Epha7|Kcnma1|Map1b|Map2|Sema3c|Sema5a|Cntn2|Akt3|Rtn4|Carmil1|Ogt|Fchsd2|Rgma
CM3	GO:0045995	regulation of embryonic development	-3.4	-1.9	8	5.6	20638	61	211	5	2.4	1	18795|23966|67071|76365|208177	Plcb1|Tenm4|Rps6ka6|Tbx18|Phldb2
CM3	GO:0045926	negative regulation of growth	-3.4	-1.9	3.7	4.5	20638	264	211	10	4.7	1.5	13841|16011|17268|17756|20348|20356|21808|68585|69601|244058	Epha7|Igfbp5|Meis1|Map2|Sema3c|Sema5a|Tgfb2|Rtn4|Dab2ip|Rgma
CM3	GO:0048639	positive regulation of developmental growth	-3.4	-1.9	4	4.6	20638	218	211	9	4.3	1.4	17755|17967|18795|20356|20979|56808|68585|116837|240058	Map1b|Ncam1|Plcb1|Sema5a|Syt1|Cacna2d2|Rtn4|Rims1|Cpne5
CM3	GO:0010720	positive regulation of cell development	-3.4	-1.9	3.2	4.3	20638	368	211	12	5.7	1.6	12156|17755|18205|19266|19876|20356|20429|23966|68585|68732|268902|545156	Bmp2|Map1b|Ntf3|Ptprd|Robo1|Sema5a|Shox2|Tenm4|Rtn4|Carmil1|Robo2|Kalrn
CM3	GO:0038065	collagen-activated signaling pathway	-3.4	-1.9	20	7.3	20638	15	211	3	1.4	0.82	12828|12830|94216	Col4a3|Col4a5|Col4a6
CM3	R-MMU-264642	Acetylcholine Neurotransmitter Release Cycle	-3.4	-1.9	20	7.3	20638	15	211	3	1.4	0.82	20979|68507|116837	Syt1|Ppfia4|Rims1
CM3	GO:0098917	retrograde trans-synaptic signaling	-3.4	-1.9	20	7.3	20638	15	211	3	1.4	0.82	18795|54725|223254	Plcb1|Cadm1|Farp1
CM3	GO:0060911	cardiac cell fate commitment	-3.4	-1.9	20	7.3	20638	15	211	3	1.4	0.82	21386|23966|76365	Tbx3|Tenm4|Tbx18
CM3	R-MMU-416993	Trafficking of GluR2-containing AMPA receptors	-3.4	-1.9	20	7.3	20638	15	211	3	1.4	0.82	14799|53623|74053	Gria1|Gria3|Grip1
CM3	mmu04726	Serotonergic synapse	-3.4	-1.9	5.1	4.9	20638	133	211	7	3.3	1.2	11820|12289|13195|14681|16438|18795|224129	App|Cacna1d|Ddc|Gnao1|Itpr1|Plcb1|Adcy5
CM3	GO:0006874	cellular calcium ion homeostasis	-3.4	-1.9	2.9	4.2	20638	480	211	14	6.6	1.7	11548|11820|12291|12298|13618|16438|18760|20320|20866|21808|76376|110893|224129|270028	Adra1b|App|Cacna1g|Cacnb4|Ednrb|Itpr1|Prkd1|Nptn|Stim1|Tgfb2|Slc24a2|Slc8a3|Adcy5|Fam155a
CM3	ko04915	Estrogen signaling pathway	-3.3	-1.9	6.1	5.1	20638	96	211	6	2.8	1.1	14681|16438|18795|23797|224129|231991	Gnao1|Itpr1|Plcb1|Akt3|Adcy5|Creb5
CM3	GO:0048167	regulation of synaptic plasticity	-3.3	-1.9	3.2	4.3	20638	371	211	12	5.7	1.6	11539|11820|14799|14804|21367|76376|110893|116837|208898|320127|380702|545156	Adora1|App|Gria1|Grid2|Cntn2|Slc24a2|Slc8a3|Rims1|Unc13c|Dgki|Shisa6|Kalrn
CM3	GO:0043270	positive regulation of ion transport	-3.3	-1.9	2.4	4	20638	721	211	18	8.5	1.9	11539|11735|11820|12289|12296|12298|15165|16438|16485|18760|18795|20866|20979|21808|23797|26950|58869|68585	Adora1|Ank3|App|Cacna1d|Cacnb2|Cacnb4|Hcn1|Itpr1|Kcna1|Prkd1|Plcb1|Stim1|Syt1|Tgfb2|Akt3|Vsnl1|Pex5l|Rtn4
CM3	GO:0097479	synaptic vesicle localization	-3.3	-1.9	7.8	5.5	20638	63	211	5	2.4	1	17756|27204|50791|219228|433485	Map2|Syn3|Magi2|Pcdh17|Syndig1
CM3	mmu05200	Pathways in cancer	-3.3	-1.9	3	4.2	20638	427	211	13	6.2	1.7	12156|12395|12828|12829|12830|13618|15234|18795|21808|23797|26414|94216|224129	Bmp2|Runx1t1|Col4a3|Col4a4|Col4a5|Ednrb|Hgf|Plcb1|Tgfb2|Akt3|Mapk10|Col4a6|Adcy5
CM3	GO:0086091	regulation of heart rate by cardiac conduction	-3.3	-1.9	11	6	20638	36	211	4	1.9	0.94	12289|12291|12296|330953	Cacna1d|Cacna1g|Cacnb2|Hcn4
CM3	GO:0099072	regulation of postsynaptic membrane neurotransmitter receptor levels	-3.3	-1.9	6.1	5.1	20638	97	211	6	2.8	1.1	26414|50791|74053|269994|380702|545156	Mapk10|Magi2|Grip1|Gsg1l|Shisa6|Kalrn
CM3	GO:1903530	regulation of secretion by cell	-3.3	-1.9	2.5	4	20638	663	211	17	8.1	1.9	11539|12156|12289|12291|12298|20979|21808|26950|58226|58869|68585|94353|110784|116837|224129|320127|545156	Adora1|Bmp2|Cacna1d|Cacna1g|Cacnb4|Syt1|Tgfb2|Vsnl1|Cacna1h|Pex5l|Rtn4|Hmgn3|Nr3c2|Rims1|Adcy5|Dgki|Kalrn
CM3	GO:0061337	cardiac conduction	-3.3	-1.9	7.6	5.4	20638	64	211	5	2.4	1	12289|12291|12296|76365|330953	Cacna1d|Cacna1g|Cacnb2|Tbx18|Hcn4
CM3	GO:0008347	glial cell migration	-3.3	-1.9	7.6	5.4	20638	64	211	5	2.4	1	13003|21808|68585|69601|216616	Vcan|Tgfb2|Rtn4|Dab2ip|Efemp1
CM3	GO:0051146	striated muscle cell differentiation	-3.3	-1.9	3.3	4.3	20638	322	211	11	5.2	1.5	11548|12156|12298|16011|17880|20429|20866|21386|56808|76365|79221	Adra1b|Bmp2|Cacnb4|Igfbp5|Myh11|Shox2|Stim1|Tbx3|Cacna2d2|Tbx18|Hdac9
CM3	GO:0051648	vesicle localization	-3.3	-1.9	4.4	4.6	20638	178	211	8	3.8	1.3	13426|17756|27204|50791|77097|219228|338367|433485	Dync1i1|Map2|Syn3|Magi2|Tanc2|Pcdh17|Myo1d|Syndig1
CM3	GO:1902414	protein localization to cell junction	-3.3	-1.9	5	4.8	20638	136	211	7	3.3	1.2	21872|26414|50791|74053|224997|380702|545156	Tjp1|Mapk10|Magi2|Grip1|Dlgap1|Shisa6|Kalrn
CM3	R-MMU-112314	Neurotransmitter receptors and postsynaptic signal transmission	-3.3	-1.9	5	4.8	20638	136	211	7	3.3	1.2	14407|14799|18795|53623|67071|74053|224129	Gabrg3|Gria1|Plcb1|Gria3|Rps6ka6|Grip1|Adcy5
CM3	GO:0062237	protein localization to postsynapse	-3.3	-1.8	7.5	5.4	20638	65	211	5	2.4	1	26414|50791|74053|380702|545156	Mapk10|Magi2|Grip1|Shisa6|Kalrn
CM3	GO:0035590	purinergic nucleotide receptor signaling pathway	-3.3	-1.8	18	7.1	20638	16	211	3	1.4	0.82	11539|21367|224129	Adora1|Cntn2|Adcy5
CM3	GO:0086004	regulation of cardiac muscle cell contraction	-3.3	-1.8	11	5.9	20638	37	211	4	1.9	0.94	11539|18578|58226|330953	Adora1|Pde4b|Cacna1h|Hcn4
CM3	GO:0003203	endocardial cushion morphogenesis	-3.3	-1.8	11	5.9	20638	37	211	4	1.9	0.94	12156|19876|21808|268902	Bmp2|Robo1|Tgfb2|Robo2
CM3	GO:0006875	cellular metal ion homeostasis	-3.3	-1.8	2.6	4	20638	608	211	16	7.6	1.8	11548|11820|12291|12298|13618|16438|16531|18760|20320|20866|21808|76376|110784|110893|224129|270028	Adra1b|App|Cacna1g|Cacnb4|Ednrb|Itpr1|Kcnma1|Prkd1|Nptn|Stim1|Tgfb2|Slc24a2|Nr3c2|Slc8a3|Adcy5|Fam155a
CM3	GO:0021954	central nervous system neuron development	-3.2	-1.8	5.9	5	20638	100	211	6	2.8	1.1	17756|19876|21367|78933|268902|270190	Map2|Robo1|Cntn2|Agbl4|Robo2|Ephb1
CM3	GO:0032872	regulation of stress-activated MAPK cascade	-3.2	-1.8	4.3	4.5	20638	182	211	8	3.8	1.3	11820|12156|15234|17318|18795|21808|69601|270190	App|Bmp2|Hgf|Mid1|Plcb1|Tgfb2|Dab2ip|Ephb1
CM3	GO:0099565	chemical synaptic transmission, postsynaptic	-3.2	-1.8	5.8	4.9	20638	101	211	6	2.8	1.1	11539|11820|14804|110893|116837|320127	Adora1|App|Grid2|Slc8a3|Rims1|Dgki
CM3	GO:1901214	regulation of neuron death	-3.2	-1.8	3.1	4.1	20638	383	211	12	5.7	1.6	11539|11820|13841|14804|16438|16531|18205|21808|66922|80890|244579|270190	Adora1|App|Epha7|Grid2|Itpr1|Kcnma1|Ntf3|Tgfb2|Rras2|Trim2|Tox3|Ephb1
CM3	GO:0055117	regulation of cardiac muscle contraction	-3.2	-1.8	7.3	5.2	20638	67	211	5	2.4	1	11539|11548|18578|58226|330953	Adora1|Adra1b|Pde4b|Cacna1h|Hcn4
CM3	GO:0051046	regulation of secretion	-3.2	-1.8	2.4	3.9	20638	740	211	18	8.5	1.9	11539|12156|12289|12291|12298|13618|20979|21808|26950|58226|58869|68585|94353|110784|116837|224129|320127|545156	Adora1|Bmp2|Cacna1d|Cacna1g|Cacnb4|Ednrb|Syt1|Tgfb2|Vsnl1|Cacna1h|Pex5l|Rtn4|Hmgn3|Nr3c2|Rims1|Adcy5|Dgki|Kalrn
CM3	GO:0001667	ameboidal-type cell migration	-3.2	-1.8	2.9	4.1	20638	440	211	13	6.2	1.7	11426|11475|13618|18760|19876|20348|20356|21808|23797|64074|68585|69601|79221	Macf1|Acta2|Ednrb|Prkd1|Robo1|Sema3c|Sema5a|Tgfb2|Akt3|Smoc2|Rtn4|Dab2ip|Hdac9
CM3	GO:0050772	positive regulation of axonogenesis	-3.2	-1.8	5.8	4.9	20638	102	211	6	2.8	1.1	17755|19876|20356|20429|68585|268902	Map1b|Robo1|Sema5a|Shox2|Rtn4|Robo2
CM3	GO:2001028	positive regulation of endothelial cell chemotaxis	-3.2	-1.8	17	6.8	20638	17	211	3	1.4	0.82	18760|20356|64074	Prkd1|Sema5a|Smoc2
CM3	GO:0098814	spontaneous synaptic transmission	-3.2	-1.8	17	6.8	20638	17	211	3	1.4	0.82	11820|20979|116837	App|Syt1|Rims1
CM3	GO:1900452	regulation of long-term synaptic depression	-3.2	-1.8	17	6.8	20638	17	211	3	1.4	0.82	11539|14804|320127	Adora1|Grid2|Dgki
CM3	GO:0070302	regulation of stress-activated protein kinase signaling cascade	-3.2	-1.8	4.2	4.5	20638	185	211	8	3.8	1.3	11820|12156|15234|17318|18795|21808|69601|270190	App|Bmp2|Hgf|Mid1|Plcb1|Tgfb2|Dab2ip|Ephb1
CM3	mmu04371	Apelin signaling pathway	-3.2	-1.8	4.8	4.6	20638	142	211	7	3.3	1.2	11475|16438|18795|23797|66922|110893|224129	Acta2|Itpr1|Plcb1|Akt3|Rras2|Slc8a3|Adcy5
CM3	GO:0017156	calcium-ion regulated exocytosis	-3.2	-1.8	7.2	5.2	20638	68	211	5	2.4	1	12291|20979|58226|116837|208898	Cacna1g|Syt1|Cacna1h|Rims1|Unc13c
CM3	GO:0022029	telencephalon cell migration	-3.2	-1.8	7.2	5.2	20638	68	211	5	2.4	1	18183|19876|21367|68585|69601	Nrg3|Robo1|Cntn2|Rtn4|Dab2ip
CM3	GO:0048168	regulation of neuronal synaptic plasticity	-3.2	-1.8	7.2	5.2	20638	68	211	5	2.4	1	11820|21367|116837|380702|545156	App|Cntn2|Rims1|Shisa6|Kalrn
CM3	GO:0010038	response to metal ion	-3.2	-1.8	3.5	4.3	20638	281	211	10	4.7	1.5	11735|11820|12291|15165|16485|16531|17967|20866|20979|240058	Ank3|App|Cacna1g|Hcn1|Kcna1|Kcnma1|Ncam1|Stim1|Syt1|Cpne5
CM3	GO:0051924	regulation of calcium ion transport	-3.2	-1.8	3.5	4.3	20638	281	211	10	4.7	1.5	12289|12291|12296|12298|14681|16438|18578|18760|20866|21808	Cacna1d|Cacna1g|Cacnb2|Cacnb4|Gnao1|Itpr1|Pde4b|Prkd1|Stim1|Tgfb2
CM3	R-MMU-8948216	Collagen chain trimerization	-3.2	-1.8	10	5.7	20638	39	211	4	1.9	0.94	12828|12829|12830|94216	Col4a3|Col4a4|Col4a5|Col4a6
CM3	GO:0035418	protein localization to synapse	-3.2	-1.8	5.7	4.9	20638	103	211	6	2.8	1.1	26414|50791|74053|224997|380702|545156	Mapk10|Magi2|Grip1|Dlgap1|Shisa6|Kalrn
CM3	GO:0055006	cardiac cell development	-3.2	-1.7	5.6	4.8	20638	104	211	6	2.8	1.1	11548|17130|17880|20429|21386|76365	Adra1b|Smad6|Myh11|Shox2|Tbx3|Tbx18
CM3	GO:0014074	response to purine-containing compound	-3.1	-1.7	5.6	4.8	20638	105	211	6	2.8	1.1	12583|15165|16011|16438|110893|330953	Cdo1|Hcn1|Igfbp5|Itpr1|Slc8a3|Hcn4
CM3	GO:0035725	sodium ion transmembrane transport	-3.1	-1.7	4.7	4.6	20638	145	211	7	3.3	1.2	11735|15165|18795|76376|110893|329152|330953	Ank3|Hcn1|Plcb1|Slc24a2|Slc8a3|Hecw2|Hcn4
CM3	GO:0006814	sodium ion transport	-3.1	-1.7	3.7	4.3	20638	236	211	9	4.3	1.4	11735|15165|18795|23797|76376|110893|329152|330953|432450	Ank3|Hcn1|Plcb1|Akt3|Slc24a2|Slc8a3|Hecw2|Hcn4|Nkain2
CM3	GO:0061035	regulation of cartilage development	-3.1	-1.7	7	5.1	20638	70	211	5	2.4	1	12156|20429|21808|83925|216616	Bmp2|Shox2|Tgfb2|Trps1|Efemp1
CM3	R-MMU-181430	Norepinephrine Neurotransmitter Release Cycle	-3.1	-1.7	16	6.6	20638	18	211	3	1.4	0.82	20979|68507|116837	Syt1|Ppfia4|Rims1
CM3	GO:0003161	cardiac conduction system development	-3.1	-1.7	16	6.6	20638	18	211	3	1.4	0.82	20429|21386|76365	Shox2|Tbx3|Tbx18
CM3	GO:0072503	cellular divalent inorganic cation homeostasis	-3.1	-1.7	2.7	3.9	20638	508	211	14	6.6	1.7	11548|11820|12291|12298|13618|16438|18760|20320|20866|21808|76376|110893|224129|270028	Adra1b|App|Cacna1g|Cacnb4|Ednrb|Itpr1|Prkd1|Nptn|Stim1|Tgfb2|Slc24a2|Slc8a3|Adcy5|Fam155a
CM3	GO:0008037	cell recognition	-3.1	-1.7	3.4	4.2	20638	287	211	10	4.7	1.5	11820|17967|19876|20320|20356|21367|54725|68585|268902|270190	App|Ncam1|Robo1|Nptn|Sema5a|Cntn2|Cadm1|Rtn4|Robo2|Ephb1
CM3	ko05146	Amoebiasis	-3.1	-1.7	5.5	4.8	20638	106	211	6	2.8	1.1	12828|12829|12830|18795|21808|94216	Col4a3|Col4a4|Col4a5|Plcb1|Tgfb2|Col4a6
CM3	GO:0060485	mesenchyme development	-3.1	-1.7	3.4	4.2	20638	288	211	10	4.7	1.5	12156|13618|19876|20348|20356|21808|68585|69601|208177|268902	Bmp2|Ednrb|Robo1|Sema3c|Sema5a|Tgfb2|Rtn4|Dab2ip|Phldb2|Robo2
CM3	GO:0042220	response to cocaine	-3.1	-1.7	9.5	5.6	20638	41	211	4	1.9	0.94	11548|17967|330222|545156	Adra1b|Ncam1|Sdk1|Kalrn
CM3	GO:0038084	vascular endothelial growth factor signaling pathway	-3.1	-1.7	9.5	5.6	20638	41	211	4	1.9	0.94	18760|19876|64074|69601	Prkd1|Robo1|Smoc2|Dab2ip
CM3	GO:0043112	receptor metabolic process	-3.1	-1.7	4.1	4.4	20638	191	211	8	3.8	1.3	11820|14799|18205|21367|50791|53623|269994|407821	App|Gria1|Ntf3|Cntn2|Magi2|Gria3|Gsg1l|Znrf3
CM3	GO:0021885	forebrain cell migration	-3.1	-1.7	6.9	5.1	20638	71	211	5	2.4	1	18183|19876|21367|68585|69601	Nrg3|Robo1|Cntn2|Rtn4|Dab2ip
CM3	R-MMU-1266738	Developmental Biology	-3.1	-1.7	2.8	4	20638	453	211	13	6.2	1.7	12828|12829|12830|13841|15529|17967|19876|22240|23797|117606|269116|270190|545156	Col4a3|Col4a4|Col4a5|Epha7|Sdc2|Ncam1|Robo1|Dpysl3|Akt3|Boc|Nfasc|Ephb1|Kalrn
CM3	GO:0003231	cardiac ventricle development	-3.1	-1.7	4.6	4.5	20638	148	211	7	3.3	1.2	12876|17130|19876|20348|21386|21808|268902	Cpe|Smad6|Robo1|Sema3c|Tbx3|Tgfb2|Robo2
CM3	GO:0019233	sensory perception of pain	-3.1	-1.7	4.6	4.5	20638	148	211	7	3.3	1.2	11539|13618|16485|17967|58226|68585|270190	Adora1|Ednrb|Kcna1|Ncam1|Cacna1h|Rtn4|Ephb1
CM3	GO:0010632	regulation of epithelial cell migration	-3.1	-1.7	3.7	4.2	20638	240	211	9	4.3	1.4	11426|18760|20356|21808|23797|64074|68585|69601|79221	Macf1|Prkd1|Sema5a|Tgfb2|Akt3|Smoc2|Rtn4|Dab2ip|Hdac9
CM3	GO:0097120	receptor localization to synapse	-3.1	-1.7	6.8	5	20638	72	211	5	2.4	1	26414|50791|74053|380702|545156	Mapk10|Magi2|Grip1|Shisa6|Kalrn
CM3	WP2573	Primary Focal Segmental Glomerulosclerosis FSGS	-3.1	-1.7	6.8	5	20638	72	211	5	2.4	1	12828|12829|12830|14107|67703	Col4a3|Col4a4|Col4a5|Fat1|Kirrel3
CM3	GO:0060840	artery development	-3.1	-1.7	5.4	4.7	20638	108	211	6	2.8	1.1	17130|19876|21808|23797|68585|268902	Smad6|Robo1|Tgfb2|Akt3|Rtn4|Robo2
CM3	GO:0006813	potassium ion transport	-3.1	-1.7	3.7	4.2	20638	241	211	9	4.3	1.4	11539|11735|12289|15165|16485|16531|76376|98741|330953	Adora1|Ank3|Cacna1d|Hcn1|Kcna1|Kcnma1|Slc24a2|Kcnb2|Hcn4
CM3	GO:0051403	stress-activated MAPK cascade	-3.1	-1.7	3.7	4.2	20638	241	211	9	4.3	1.4	11820|12156|15234|17318|18795|21808|26414|69601|270190	App|Bmp2|Hgf|Mid1|Plcb1|Tgfb2|Mapk10|Dab2ip|Ephb1
CM3	GO:0010959	regulation of metal ion transport	-3.1	-1.7	3.3	4.1	20638	292	211	10	4.7	1.5	12289|12291|12296|12298|14681|16438|18578|18760|20866|21808	Cacna1d|Cacna1g|Cacnb2|Cacnb4|Gnao1|Itpr1|Pde4b|Prkd1|Stim1|Tgfb2
CM3	GO:0046578	regulation of Ras protein signal transduction	-3	-1.7	3.6	4.2	20638	242	211	9	4.3	1.4	11548|19876|21808|68585|69601|108155|223254|320127|545156	Adra1b|Robo1|Tgfb2|Rtn4|Dab2ip|Ogt|Farp1|Dgki|Kalrn
CM3	GO:0051129	negative regulation of cellular component organization	-3	-1.7	2.3	3.7	20638	764	211	18	8.5	1.9	11856|13841|15234|17130|17318|17755|17756|20348|20356|20408|21872|22240|68585|68732|208177|216616|235106|244058	Arhgap6|Epha7|Hgf|Smad6|Mid1|Map1b|Map2|Sema3c|Sema5a|Sh3gl3|Tjp1|Dpysl3|Rtn4|Carmil1|Phldb2|Efemp1|Ntm|Rgma
CM3	mmu04915	Estrogen signaling pathway	-3	-1.7	5.4	4.7	20638	109	211	6	2.8	1.1	14681|16438|18795|23797|224129|231991	Gnao1|Itpr1|Plcb1|Akt3|Adcy5|Creb5
CM3	GO:0003128	heart field specification	-3	-1.7	15	6.4	20638	19	211	3	1.4	0.82	12156|19876|268902	Bmp2|Robo1|Robo2
CM3	GO:0098962	regulation of postsynaptic neurotransmitter receptor activity	-3	-1.7	15	6.4	20638	19	211	3	1.4	0.82	11820|224997|380702	App|Dlgap1|Shisa6
CM3	GO:0045956	positive regulation of calcium ion-dependent exocytosis	-3	-1.7	15	6.4	20638	19	211	3	1.4	0.82	12291|20979|58226	Cacna1g|Syt1|Cacna1h
CM3	GO:0060070	canonical Wnt signaling pathway	-3	-1.7	3.3	4.1	20638	294	211	10	4.7	1.5	11820|18647|20356|69601|70122|72043|76365|207181|380702|407821	App|Cdk14|Sema5a|Dab2ip|Mllt3|Sulf2|Tbx18|Rbms3|Shisa6|Znrf3
CM3	GO:0008344	adult locomotory behavior	-3	-1.7	5.3	4.6	20638	110	211	6	2.8	1.1	11820|12298|16531|18516|21367|545156	App|Cacnb4|Kcnma1|Pbx3|Cntn2|Kalrn
CM3	mmu05146	Amoebiasis	-3	-1.7	5.3	4.6	20638	110	211	6	2.8	1.1	12828|12829|12830|18795|21808|94216	Col4a3|Col4a4|Col4a5|Plcb1|Tgfb2|Col4a6
CM3	GO:0021987	cerebral cortex development	-3	-1.7	5.3	4.6	20638	110	211	6	2.8	1.1	18795|19876|68585|69601|218194|320165	Plcb1|Robo1|Rtn4|Dab2ip|Phactr1|Tacc1
CM3	GO:0097484	dendrite extension	-3	-1.7	9.1	5.4	20638	43	211	4	1.9	0.94	20979|68585|116837|240058	Syt1|Rtn4|Rims1|Cpne5
CM3	GO:0006898	receptor-mediated endocytosis	-3	-1.7	3.6	4.1	20638	245	211	9	4.3	1.4	11820|14799|18205|20408|21367|50791|207278|215114|269994	App|Gria1|Ntf3|Sh3gl3|Cntn2|Magi2|Fchsd2|Hip1|Gsg1l
CM3	GO:0002062	chondrocyte differentiation	-3	-1.7	5.3	4.6	20638	111	211	6	2.8	1.1	12156|20429|72043|83925|216616|269941	Bmp2|Shox2|Sulf2|Trps1|Efemp1|Chsy1
CM3	GO:0003180	aortic valve morphogenesis	-3	-1.6	15	6.2	20638	20	211	3	1.4	0.82	17130|19876|268902	Smad6|Robo1|Robo2
CM3	GO:0048148	behavioral response to cocaine	-3	-1.6	15	6.2	20638	20	211	3	1.4	0.82	11548|330222|545156	Adra1b|Sdk1|Kalrn
CM3	GO:0030308	negative regulation of cell growth	-3	-1.6	3.9	4.2	20638	200	211	8	3.8	1.3	13841|17756|20348|20356|21808|68585|69601|244058	Epha7|Map2|Sema3c|Sema5a|Tgfb2|Rtn4|Dab2ip|Rgma
CM3	GO:0010634	positive regulation of epithelial cell migration	-3	-1.6	4.4	4.3	20638	155	211	7	3.3	1.2	18760|20356|21808|23797|64074|68585|79221	Prkd1|Sema5a|Tgfb2|Akt3|Smoc2|Rtn4|Hdac9
CM3	GO:0071805	potassium ion transmembrane transport	-3	-1.6	3.9	4.2	20638	201	211	8	3.8	1.3	11735|12289|15165|16485|16531|76376|98741|330953	Ank3|Cacna1d|Hcn1|Kcna1|Kcnma1|Slc24a2|Kcnb2|Hcn4
CM3	GO:1990138	neuron projection extension	-3	-1.6	3.9	4.2	20638	201	211	8	3.8	1.3	17755|17756|20348|20356|20979|68585|116837|240058	Map1b|Map2|Sema3c|Sema5a|Syt1|Rtn4|Rims1|Cpne5
CM3	GO:0048747	muscle fiber development	-2.9	-1.6	6.4	4.8	20638	77	211	5	2.4	1	12298|17880|20429|56808|79221	Cacnb4|Myh11|Shox2|Cacna2d2|Hdac9
CM3	GO:0010631	epithelial cell migration	-2.9	-1.6	3.2	4	20638	304	211	10	4.7	1.5	11426|18760|19876|20356|21808|23797|64074|68585|69601|79221	Macf1|Prkd1|Robo1|Sema5a|Tgfb2|Akt3|Smoc2|Rtn4|Dab2ip|Hdac9
CM3	GO:0017121	plasma membrane phospholipid scrambling	-2.9	-1.6	14	6	20638	21	211	3	1.4	0.82	228432|235527|497097	Ano3|Plscr4|Xkr4
CM3	R-MMU-8849932	Synaptic adhesion-like molecules	-2.9	-1.6	14	6	20638	21	211	3	1.4	0.82	14799|19266|53623	Gria1|Ptprd|Gria3
CM3	GO:0031290	retinal ganglion cell axon guidance	-2.9	-1.6	14	6	20638	21	211	3	1.4	0.82	13841|268902|270190	Epha7|Robo2|Ephb1
CM3	GO:1900746	regulation of vascular endothelial growth factor signaling pathway	-2.9	-1.6	14	6	20638	21	211	3	1.4	0.82	19876|64074|69601	Robo1|Smoc2|Dab2ip
CM3	GO:0048791	calcium ion-regulated exocytosis of neurotransmitter	-2.9	-1.6	14	6	20638	21	211	3	1.4	0.82	20979|116837|208898	Syt1|Rims1|Unc13c
CM3	ko04970	Salivary secretion	-2.9	-1.6	6.3	4.7	20638	78	211	5	2.4	1	11548|16438|16531|18795|224129	Adra1b|Itpr1|Kcnma1|Plcb1|Adcy5
CM3	GO:1903053	regulation of extracellular matrix organization	-2.9	-1.6	8.5	5.2	20638	46	211	4	1.9	0.94	12156|20356|21808|208177	Bmp2|Sema5a|Tgfb2|Phldb2
CM3	R-MMU-1442490	Collagen degradation	-2.9	-1.6	8.5	5.2	20638	46	211	4	1.9	0.94	12828|12829|12830|94216	Col4a3|Col4a4|Col4a5|Col4a6
CM3	GO:0090132	epithelium migration	-2.9	-1.6	3.2	3.9	20638	306	211	10	4.7	1.5	11426|18760|19876|20356|21808|23797|64074|68585|69601|79221	Macf1|Prkd1|Robo1|Sema5a|Tgfb2|Akt3|Smoc2|Rtn4|Dab2ip|Hdac9
CM3	GO:0051216	cartilage development	-2.9	-1.6	3.8	4.1	20638	205	211	8	3.8	1.3	12156|20429|21808|72043|83925|216616|269941|320910	Bmp2|Shox2|Tgfb2|Sulf2|Trps1|Efemp1|Chsy1|Itgb8
CM3	GO:0060627	regulation of vesicle-mediated transport	-2.9	-1.6	2.5	3.7	20638	597	211	15	7.1	1.8	11820|12291|12298|18205|20408|20979|26950|50791|58226|110784|116837|215114|225164|269994|320127	App|Cacna1g|Cacnb4|Ntf3|Sh3gl3|Syt1|Vsnl1|Magi2|Cacna1h|Nr3c2|Rims1|Hip1|Mib1|Gsg1l|Dgki
CM3	GO:0032874	positive regulation of stress-activated MAPK cascade	-2.9	-1.6	5	4.4	20638	117	211	6	2.8	1.1	11820|12156|17318|18795|21808|69601	App|Bmp2|Mid1|Plcb1|Tgfb2|Dab2ip
CM3	mmu04970	Salivary secretion	-2.9	-1.6	6.2	4.7	20638	79	211	5	2.4	1	11548|16438|16531|18795|224129	Adra1b|Itpr1|Kcnma1|Plcb1|Adcy5
CM3	GO:0090130	tissue migration	-2.9	-1.6	3.2	3.9	20638	308	211	10	4.7	1.5	11426|18760|19876|20356|21808|23797|64074|68585|69601|79221	Macf1|Prkd1|Robo1|Sema5a|Tgfb2|Akt3|Smoc2|Rtn4|Dab2ip|Hdac9
CM3	GO:0001501	skeletal system development	-2.9	-1.6	2.5	3.7	20638	538	211	14	6.6	1.7	12156|13003|14119|17268|17389|20429|21386|21808|54725|72043|83925|216616|269941|320910	Bmp2|Vcan|Fbn2|Meis1|Mmp16|Shox2|Tbx3|Tgfb2|Cadm1|Sulf2|Trps1|Efemp1|Chsy1|Itgb8
CM3	GO:0003254	regulation of membrane depolarization	-2.9	-1.6	8.3	5.1	20638	47	211	4	1.9	0.94	11735|12291|15165|330953	Ank3|Cacna1g|Hcn1|Hcn4
CM3	GO:0045666	positive regulation of neuron differentiation	-2.9	-1.5	5	4.4	20638	118	211	6	2.8	1.1	11820|12156|17755|20408|50779|319922	App|Bmp2|Map1b|Sh3gl3|Rgs6|Vwc2
CM3	GO:0031098	stress-activated protein kinase signaling cascade	-2.9	-1.5	3.4	4	20638	257	211	9	4.3	1.4	11820|12156|15234|17318|18795|21808|26414|69601|270190	App|Bmp2|Hgf|Mid1|Plcb1|Tgfb2|Mapk10|Dab2ip|Ephb1
CM3	GO:0060402	calcium ion transport into cytosol	-2.9	-1.5	4.3	4.2	20638	161	211	7	3.3	1.2	12291|16438|18760|21808|76376|110893|270028	Cacna1g|Itpr1|Prkd1|Tgfb2|Slc24a2|Slc8a3|Fam155a
CM3	GO:0051965	positive regulation of synapse assembly	-2.9	-1.5	6.1	4.7	20638	80	211	5	2.4	1	14804|19266|270190|399558|433485	Grid2|Ptprd|Ephb1|Flrt2|Syndig1
CM3	GO:0014855	striated muscle cell proliferation	-2.9	-1.5	6.1	4.7	20638	80	211	5	2.4	1	17268|17967|21808|23966|270190	Meis1|Ncam1|Tgfb2|Tenm4|Ephb1
CM3	GO:2001026	regulation of endothelial cell chemotaxis	-2.9	-1.5	13	5.9	20638	22	211	3	1.4	0.82	18760|20356|64074	Prkd1|Sema5a|Smoc2
CM3	GO:0044089	positive regulation of cellular component biogenesis	-2.9	-1.5	2.5	3.7	20638	541	211	14	6.6	1.7	14804|17755|19266|22240|68732|69601|75769|116837|207278|208177|270190|320472|399558|433485	Grid2|Map1b|Ptprd|Dpysl3|Carmil1|Dab2ip|Plppr5|Rims1|Fchsd2|Phldb2|Ephb1|Ppm1e|Flrt2|Syndig1
CM3	GO:0007389	pattern specification process	-2.8	-1.5	2.6	3.7	20638	481	211	13	6.2	1.7	12156|17130|17268|18183|19876|20348|21386|70122|76365|110796|225164|268902|269941	Bmp2|Smad6|Meis1|Nrg3|Robo1|Sema3c|Tbx3|Mllt3|Tbx18|Tshz1|Mib1|Robo2|Chsy1
CM3	GO:0070304	positive regulation of stress-activated protein kinase signaling cascade	-2.8	-1.5	4.9	4.4	20638	119	211	6	2.8	1.1	11820|12156|17318|18795|21808|69601	App|Bmp2|Mid1|Plcb1|Tgfb2|Dab2ip
CM3	GO:0007009	plasma membrane organization	-2.8	-1.5	4.9	4.4	20638	119	211	6	2.8	1.1	11735|13823|21808|228432|235527|497097	Ank3|Epb41l3|Tgfb2|Ano3|Plscr4|Xkr4
CM3	GO:0035296	regulation of tube diameter	-2.8	-1.5	4.2	4.2	20638	162	211	7	3.3	1.2	11475|11539|11548|12291|13618|16531|17130	Acta2|Adora1|Adra1b|Cacna1g|Ednrb|Kcnma1|Smad6
CM3	GO:0097746	blood vessel diameter maintenance	-2.8	-1.5	4.2	4.2	20638	162	211	7	3.3	1.2	11475|11539|11548|12291|13618|16531|17130	Acta2|Adora1|Adra1b|Cacna1g|Ednrb|Kcnma1|Smad6
CM3	GO:0045927	positive regulation of growth	-2.8	-1.5	3.1	3.9	20638	312	211	10	4.7	1.5	17755|17967|18795|20356|20979|21808|56808|68585|116837|240058	Map1b|Ncam1|Plcb1|Sema5a|Syt1|Tgfb2|Cacna2d2|Rtn4|Rims1|Cpne5
CM3	R-MMU-112310	Neurotransmitter release cycle	-2.8	-1.5	8.2	5	20638	48	211	4	1.9	0.94	20979|27204|68507|116837	Syt1|Syn3|Ppfia4|Rims1
CM3	GO:1990778	protein localization to cell periphery	-2.8	-1.5	2.9	3.8	20638	367	211	11	5.2	1.5	11735|12296|13822|13823|26414|50791|74053|98741|269116|380702|545156	Ank3|Cacnb2|Epb41l2|Epb41l3|Mapk10|Magi2|Grip1|Kcnb2|Nfasc|Shisa6|Kalrn
CM3	GO:0035150	regulation of tube size	-2.8	-1.5	4.2	4.2	20638	163	211	7	3.3	1.2	11475|11539|11548|12291|13618|16531|17130	Acta2|Adora1|Adra1b|Cacna1g|Ednrb|Kcnma1|Smad6
CM3	GO:0001666	response to hypoxia	-2.8	-1.5	3.7	4	20638	210	211	8	3.8	1.3	11539|12156|16438|16531|21808|68585|108155|110893	Adora1|Bmp2|Itpr1|Kcnma1|Tgfb2|Rtn4|Ogt|Slc8a3
CM3	GO:0048259	regulation of receptor-mediated endocytosis	-2.8	-1.5	4.9	4.3	20638	120	211	6	2.8	1.1	11820|18205|20408|50791|215114|269994	App|Ntf3|Sh3gl3|Magi2|Hip1|Gsg1l
CM3	GO:0070997	neuron death	-2.8	-1.5	2.8	3.7	20638	425	211	12	5.7	1.6	11539|11820|13841|14804|16438|16531|18205|21808|66922|80890|244579|270190	Adora1|App|Epha7|Grid2|Itpr1|Kcnma1|Ntf3|Tgfb2|Rras2|Trim2|Tox3|Ephb1
CM3	GO:0030155	regulation of cell adhesion	-2.8	-1.5	2.3	3.5	20638	735	211	17	8.1	1.9	11426|11735|11856|12156|13841|20356|21808|21872|23965|50791|54446|64074|68732|76365|208177|244895|319922	Macf1|Ank3|Arhgap6|Bmp2|Epha7|Sema5a|Tgfb2|Tjp1|Tenm3|Magi2|Nfat5|Smoc2|Carmil1|Tbx18|Phldb2|Peak1|Vwc2
CM3	GO:0050679	positive regulation of epithelial cell proliferation	-2.8	-1.5	3.7	4	20638	212	211	8	3.8	1.3	12156|16438|18760|20356|23797|68585|76365|114142	Bmp2|Itpr1|Prkd1|Sema5a|Akt3|Rtn4|Tbx18|Foxp2
CM3	GO:0030517	negative regulation of axon extension	-2.8	-1.5	8	5	20638	49	211	4	1.9	0.94	17756|20348|20356|68585	Map2|Sema3c|Sema5a|Rtn4
CM3	GO:0032288	myelin assembly	-2.8	-1.5	13	5.7	20638	23	211	3	1.4	0.82	13823|23966|269116	Epb41l3|Tenm4|Nfasc
CM3	GO:1902547	regulation of cellular response to vascular endothelial growth factor stimulus	-2.8	-1.5	13	5.7	20638	23	211	3	1.4	0.82	19876|64074|69601	Robo1|Smoc2|Dab2ip
CM3	GO:2000345	regulation of hepatocyte proliferation	-2.8	-1.5	13	5.7	20638	23	211	3	1.4	0.82	16438|68585|72043	Itpr1|Rtn4|Sulf2
CM3	ko05222	Small cell lung cancer	-2.8	-1.5	5.9	4.5	20638	83	211	5	2.4	1	12828|12829|12830|23797|94216	Col4a3|Col4a4|Col4a5|Akt3|Col4a6
CM3	GO:0030003	cellular cation homeostasis	-2.8	-1.5	2.3	3.5	20638	675	211	16	7.6	1.8	11548|11820|12291|12298|13618|16438|16531|18760|20320|20866|21808|76376|110784|110893|224129|270028	Adra1b|App|Cacna1g|Cacnb4|Ednrb|Itpr1|Kcnma1|Prkd1|Nptn|Stim1|Tgfb2|Slc24a2|Nr3c2|Slc8a3|Adcy5|Fam155a
CM3	GO:0045055	regulated exocytosis	-2.8	-1.5	3.3	3.9	20638	264	211	9	4.3	1.4	12291|12298|20979|58226|58869|110784|116837|208898|320127	Cacna1g|Cacnb4|Syt1|Cacna1h|Pex5l|Nr3c2|Rims1|Unc13c|Dgki
CM3	R-MMU-2022090	Assembly of collagen fibrils and other multimeric structures	-2.8	-1.5	7.8	4.9	20638	50	211	4	1.9	0.94	12828|12829|12830|94216	Col4a3|Col4a4|Col4a5|Col4a6
CM3	GO:0003197	endocardial cushion development	-2.8	-1.5	7.8	4.9	20638	50	211	4	1.9	0.94	12156|19876|21808|268902	Bmp2|Robo1|Tgfb2|Robo2
CM3	GO:2000300	regulation of synaptic vesicle exocytosis	-2.8	-1.5	5.8	4.5	20638	84	211	5	2.4	1	12298|20979|110784|116837|320127	Cacnb4|Syt1|Nr3c2|Rims1|Dgki
CM3	GO:0002040	sprouting angiogenesis	-2.7	-1.5	4.7	4.2	20638	125	211	6	2.8	1.1	19876|20356|21872|23797|68585|79221	Robo1|Sema5a|Tjp1|Akt3|Rtn4|Hdac9
CM3	GO:0048670	regulation of collateral sprouting	-2.7	-1.5	12	5.6	20638	24	211	3	1.4	0.82	13841|68585|244058	Epha7|Rtn4|Rgma
CM3	GO:0003181	atrioventricular valve morphogenesis	-2.7	-1.5	12	5.6	20638	24	211	3	1.4	0.82	12156|17130|21808	Bmp2|Smad6|Tgfb2
CM3	R-MMU-210500	Glutamate Neurotransmitter Release Cycle	-2.7	-1.5	12	5.6	20638	24	211	3	1.4	0.82	20979|68507|116837	Syt1|Ppfia4|Rims1
CM3	GO:0060412	ventricular septum morphogenesis	-2.7	-1.5	7.7	4.8	20638	51	211	4	1.9	0.94	19876|21386|21808|268902	Robo1|Tbx3|Tgfb2|Robo2
CM3	GO:0007160	cell-matrix adhesion	-2.7	-1.4	3.6	3.9	20638	218	211	8	3.8	1.3	11426|11856|21367|22793|208177|241226|244895|320910	Macf1|Arhgap6|Cntn2|Zyx|Phldb2|Itga8|Peak1|Itgb8
CM3	R-MMU-388396	GPCR downstream signalling	-2.7	-1.4	2.5	3.5	20638	558	211	14	6.6	1.7	11539|11820|13618|16438|18573|18578|18795|23797|23984|50779|71729|224129|320127|545156	Adora1|App|Ednrb|Itpr1|Pde1a|Pde4b|Plcb1|Akt3|Pde10a|Rgs6|Rgs12|Adcy5|Dgki|Kalrn
CM3	mmu05222	Small cell lung cancer	-2.7	-1.4	5.7	4.4	20638	86	211	5	2.4	1	12828|12829|12830|23797|94216	Col4a3|Col4a4|Col4a5|Akt3|Col4a6
CM3	GO:0003281	ventricular septum development	-2.7	-1.4	5.7	4.4	20638	86	211	5	2.4	1	17130|19876|21386|21808|268902	Smad6|Robo1|Tbx3|Tgfb2|Robo2
CM3	GO:0003002	regionalization	-2.7	-1.4	2.8	3.7	20638	380	211	11	5.2	1.5	12156|17130|19876|20348|21386|70122|76365|110796|225164|268902|269941	Bmp2|Smad6|Robo1|Sema3c|Tbx3|Mllt3|Tbx18|Tshz1|Mib1|Robo2|Chsy1
CM3	GO:0007188	adenylate cyclase-modulating G protein-coupled receptor signaling pathway	-2.7	-1.4	3.6	3.9	20638	219	211	8	3.8	1.3	11539|11548|11820|12289|14527|14681|18578|224129	Adora1|Adra1b|App|Cacna1d|Gcgr|Gnao1|Pde4b|Adcy5
CM3	GO:1903169	regulation of calcium ion transmembrane transport	-2.7	-1.4	4	4	20638	171	211	7	3.3	1.2	12289|12296|12298|18578|18760|20866|21808	Cacna1d|Cacnb2|Cacnb4|Pde4b|Prkd1|Stim1|Tgfb2
CM3	GO:0042552	myelination	-2.7	-1.4	4	4	20638	171	211	7	3.3	1.2	13823|15234|18205|21367|23966|110893|269116	Epb41l3|Hgf|Ntf3|Cntn2|Tenm4|Slc8a3|Nfasc
CM3	GO:0007264	small GTPase mediated signal transduction	-2.7	-1.4	2.7	3.6	20638	439	211	12	5.7	1.6	11548|18760|19876|21808|54366|66922|68585|69601|108155|223254|320127|545156	Adra1b|Prkd1|Robo1|Tgfb2|Ctnnal1|Rras2|Rtn4|Dab2ip|Ogt|Farp1|Dgki|Kalrn
CM3	GO:1902903	regulation of supramolecular fiber organization	-2.7	-1.4	2.8	3.7	20638	381	211	11	5.2	1.5	11820|11856|17318|17755|17756|20356|21872|68732|207278|208177|320472	App|Arhgap6|Mid1|Map1b|Map2|Sema5a|Tjp1|Carmil1|Fchsd2|Phldb2|Ppm1e
CM3	GO:1903827	regulation of cellular protein localization	-2.7	-1.4	2.4	3.5	20638	561	211	14	6.6	1.7	11735|11820|12298|13822|17756|18760|18767|21808|50791|68585|108155|269994|380702|545156	Ank3|App|Cacnb4|Epb41l2|Map2|Prkd1|Pkia|Tgfb2|Magi2|Rtn4|Ogt|Gsg1l|Shisa6|Kalrn
CM3	GO:0051261	protein depolymerization	-2.7	-1.4	4.6	4.2	20638	127	211	6	2.8	1.1	17318|17755|17756|20356|20408|68732	Mid1|Map1b|Map2|Sema5a|Sh3gl3|Carmil1
CM3	GO:0008277	regulation of G protein-coupled receptor signaling pathway	-2.7	-1.4	4.6	4.2	20638	127	211	6	2.8	1.1	11820|18578|18795|21367|71729|243043	App|Pde4b|Plcb1|Cntn2|Rgs12|Kctd8
CM3	GO:0016311	dephosphorylation	-2.7	-1.4	2.8	3.6	20638	382	211	11	5.2	1.5	11539|12156|13003|19266|21808|50791|75769|223254|245578|320472|338367	Adora1|Bmp2|Vcan|Ptprd|Tgfb2|Magi2|Plppr5|Farp1|Pcdh11x|Ppm1e|Myo1d
CM3	GO:0006873	cellular ion homeostasis	-2.7	-1.4	2.3	3.4	20638	690	211	16	7.6	1.8	11548|11820|12291|12298|13618|16438|16531|18760|20320|20866|21808|76376|110784|110893|224129|270028	Adra1b|App|Cacna1g|Cacnb4|Ednrb|Itpr1|Kcnma1|Prkd1|Nptn|Stim1|Tgfb2|Slc24a2|Nr3c2|Slc8a3|Adcy5|Fam155a
CM3	GO:0003018	vascular process in circulatory system	-2.7	-1.4	3.5	3.9	20638	221	211	8	3.8	1.3	11475|11539|11548|12291|13618|16531|17130|21872	Acta2|Adora1|Adra1b|Cacna1g|Ednrb|Kcnma1|Smad6|Tjp1
CM3	GO:0007178	transmembrane receptor protein serine/threonine kinase signaling pathway	-2.7	-1.4	2.8	3.6	20638	383	211	11	5.2	1.5	12156|14119|17130|21808|22793|50791|83925|241226|244058|319922|320910	Bmp2|Fbn2|Smad6|Tgfb2|Zyx|Magi2|Trps1|Itga8|Rgma|Vwc2|Itgb8
CM3	GO:0003279	cardiac septum development	-2.7	-1.4	4.6	4.1	20638	128	211	6	2.8	1.1	17130|19876|20348|21386|21808|268902	Smad6|Robo1|Sema3c|Tbx3|Tgfb2|Robo2
CM3	R-MMU-1474228	Degradation of the extracellular matrix	-2.7	-1.4	4.6	4.1	20638	128	211	6	2.8	1.1	12828|12829|12830|14119|17389|94216	Col4a3|Col4a4|Col4a5|Fbn2|Mmp16|Col4a6
CM3	GO:0098703	calcium ion import across plasma membrane	-2.7	-1.4	12	5.5	20638	25	211	3	1.4	0.82	76376|110893|270028	Slc24a2|Slc8a3|Fam155a
CM3	GO:0051056	regulation of small GTPase mediated signal transduction	-2.7	-1.4	3.2	3.8	20638	273	211	9	4.3	1.4	11548|19876|21808|68585|69601|108155|223254|320127|545156	Adra1b|Robo1|Tgfb2|Rtn4|Dab2ip|Ogt|Farp1|Dgki|Kalrn
CM3	GO:0007272	ensheathment of neurons	-2.7	-1.4	3.9	4	20638	174	211	7	3.3	1.2	13823|15234|18205|21367|23966|110893|269116	Epb41l3|Hgf|Ntf3|Cntn2|Tenm4|Slc8a3|Nfasc
CM3	GO:0051494	negative regulation of cytoskeleton organization	-2.7	-1.4	3.9	4	20638	174	211	7	3.3	1.2	11856|17318|17755|17756|21872|68732|208177	Arhgap6|Mid1|Map1b|Map2|Tjp1|Carmil1|Phldb2
CM3	GO:1902904	negative regulation of supramolecular fiber organization	-2.7	-1.4	3.9	4	20638	174	211	7	3.3	1.2	11856|17318|17755|17756|21872|68732|208177	Arhgap6|Mid1|Map1b|Map2|Tjp1|Carmil1|Phldb2
CM3	GO:0008366	axon ensheathment	-2.7	-1.4	3.9	4	20638	174	211	7	3.3	1.2	13823|15234|18205|21367|23966|110893|269116	Epb41l3|Hgf|Ntf3|Cntn2|Tenm4|Slc8a3|Nfasc
CM3	GO:0042593	glucose homeostasis	-2.7	-1.4	3.2	3.7	20638	275	211	9	4.3	1.4	11548|12289|14527|16011|26950|94109|94353|108155|224129	Adra1b|Cacna1d|Gcgr|Igfbp5|Vsnl1|Csmd1|Hmgn3|Ogt|Adcy5
CM3	GO:0045936	negative regulation of phosphate metabolic process	-2.7	-1.4	2.5	3.5	20638	506	211	13	6.2	1.7	15234|17130|18205|18767|21808|69274|69601|108155|110893|223254|245578|320472|338367	Hgf|Smad6|Ntf3|Pkia|Tgfb2|Ctdspl|Dab2ip|Ogt|Slc8a3|Farp1|Pcdh11x|Ppm1e|Myo1d
CM3	GO:0010563	negative regulation of phosphorus metabolic process	-2.7	-1.4	2.5	3.5	20638	506	211	13	6.2	1.7	15234|17130|18205|18767|21808|69274|69601|108155|110893|223254|245578|320472|338367	Hgf|Smad6|Ntf3|Pkia|Tgfb2|Ctdspl|Dab2ip|Ogt|Slc8a3|Farp1|Pcdh11x|Ppm1e|Myo1d
CM3	mmu04911	Insulin secretion	-2.7	-1.4	5.5	4.3	20638	89	211	5	2.4	1	12289|16531|18795|224129|231991	Cacna1d|Kcnma1|Plcb1|Adcy5|Creb5
CM3	ko04912	GnRH signaling pathway	-2.7	-1.4	5.5	4.3	20638	89	211	5	2.4	1	12289|16438|18795|26414|224129	Cacna1d|Itpr1|Plcb1|Mapk10|Adcy5
CM3	GO:0033500	carbohydrate homeostasis	-2.7	-1.4	3.2	3.7	20638	276	211	9	4.3	1.4	11548|12289|14527|16011|26950|94109|94353|108155|224129	Adra1b|Cacna1d|Gcgr|Igfbp5|Vsnl1|Csmd1|Hmgn3|Ogt|Adcy5
CM3	GO:0051592	response to calcium ion	-2.7	-1.4	4.5	4.1	20638	130	211	6	2.8	1.1	11820|15165|16531|20866|20979|240058	App|Hcn1|Kcnma1|Stim1|Syt1|Cpne5
CM3	GO:0071417	cellular response to organonitrogen compound	-2.7	-1.4	2.3	3.4	20638	632	211	15	7.1	1.8	11820|14527|14681|15165|16011|16438|18578|18795|23797|79221|94216|108155|110893|224129|330953	App|Gcgr|Gnao1|Hcn1|Igfbp5|Itpr1|Pde4b|Plcb1|Akt3|Hdac9|Col4a6|Ogt|Slc8a3|Adcy5|Hcn4
CM3	GO:2001222	regulation of neuron migration	-2.6	-1.4	7.2	4.7	20638	54	211	4	1.9	0.94	18183|69601|218194|399558	Nrg3|Dab2ip|Phactr1|Flrt2
CM3	GO:0072132	mesenchyme morphogenesis	-2.6	-1.4	7.2	4.7	20638	54	211	4	1.9	0.94	12156|19876|21808|268902	Bmp2|Robo1|Tgfb2|Robo2
CM3	GO:0050920	regulation of chemotaxis	-2.6	-1.4	3.5	3.8	20638	225	211	8	3.8	1.3	11820|18205|18760|19876|20348|20356|64074|268902	App|Ntf3|Prkd1|Robo1|Sema3c|Sema5a|Smoc2|Robo2
CM3	GO:0010035	response to inorganic substance	-2.6	-1.4	2.5	3.5	20638	508	211	13	6.2	1.7	11735|11820|12291|14799|15165|15234|16485|16531|17967|18795|20866|20979|240058	Ank3|App|Cacna1g|Gria1|Hcn1|Hgf|Kcna1|Kcnma1|Ncam1|Plcb1|Stim1|Syt1|Cpne5
CM3	GO:1902656	calcium ion import into cytosol	-2.6	-1.4	11	5.3	20638	26	211	3	1.4	0.82	76376|110893|270028	Slc24a2|Slc8a3|Fam155a
CM3	ko04974	Protein digestion and absorption	-2.6	-1.4	5.4	4.3	20638	90	211	5	2.4	1	12828|12829|12830|94216|110893	Col4a3|Col4a4|Col4a5|Col4a6|Slc8a3
CM3	GO:0045665	negative regulation of neuron differentiation	-2.6	-1.4	5.4	4.3	20638	90	211	5	2.4	1	11820|17268|21367|68585|225164	App|Meis1|Cntn2|Rtn4|Mib1
CM3	GO:0071559	response to transforming growth factor beta	-2.6	-1.4	3.5	3.8	20638	226	211	8	3.8	1.3	12156|14119|17130|21808|22793|109624|241226|320910	Bmp2|Fbn2|Smad6|Tgfb2|Zyx|Cald1|Itga8|Itgb8
CM3	GO:0007204	positive regulation of cytosolic calcium ion concentration	-2.6	-1.4	2.9	3.6	20638	333	211	10	4.7	1.5	11548|12291|13618|16438|18760|21808|76376|110893|224129|270028	Adra1b|Cacna1g|Ednrb|Itpr1|Prkd1|Tgfb2|Slc24a2|Slc8a3|Adcy5|Fam155a
CM3	GO:1901699	cellular response to nitrogen compound	-2.6	-1.4	2.2	3.4	20638	701	211	16	7.6	1.8	11820|14527|14681|14799|15165|16011|16438|18578|18795|23797|79221|94216|108155|110893|224129|330953	App|Gcgr|Gnao1|Gria1|Hcn1|Igfbp5|Itpr1|Pde4b|Plcb1|Akt3|Hdac9|Col4a6|Ogt|Slc8a3|Adcy5|Hcn4
CM3	GO:0031623	receptor internalization	-2.6	-1.4	4.4	4	20638	132	211	6	2.8	1.1	11820|14799|18205|21367|50791|269994	App|Gria1|Ntf3|Cntn2|Magi2|Gsg1l
CM3	GO:0000165	MAPK cascade	-2.6	-1.4	2.2	3.3	20638	768	211	17	8.1	1.9	11475|11548|11820|12156|13841|15234|17318|18205|18795|19876|21808|26414|26563|67071|69601|93834|270190	Acta2|Adra1b|App|Bmp2|Epha7|Hgf|Mid1|Ntf3|Plcb1|Robo1|Tgfb2|Mapk10|Ror1|Rps6ka6|Dab2ip|Peli2|Ephb1
CM3	GO:0045687	positive regulation of glial cell differentiation	-2.6	-1.4	7.1	4.6	20638	55	211	4	1.9	0.94	12156|18205|23966|68585	Bmp2|Ntf3|Tenm4|Rtn4
CM3	GO:1903305	regulation of regulated secretory pathway	-2.6	-1.4	3.8	3.9	20638	178	211	7	3.3	1.2	12291|12298|20979|58226|110784|116837|320127	Cacna1g|Cacnb4|Syt1|Cacna1h|Nr3c2|Rims1|Dgki
CM3	GO:0048814	regulation of dendrite morphogenesis	-2.6	-1.4	5.4	4.3	20638	91	211	5	2.4	1	15529|19266|19876|329152|545156	Sdc2|Ptprd|Robo1|Hecw2|Kalrn
CM3	GO:0071695	anatomical structure maturation	-2.6	-1.4	3.1	3.7	20638	280	211	9	4.3	1.4	11735|11820|12156|13618|16531|18795|21367|21808|269116	Ank3|App|Bmp2|Ednrb|Kcnma1|Plcb1|Cntn2|Tgfb2|Nfasc
CM3	GO:2000027	regulation of animal organ morphogenesis	-2.6	-1.4	4.4	4	20638	133	211	6	2.8	1.1	12156|15234|19876|70122|268902|407821	Bmp2|Hgf|Robo1|Mllt3|Robo2|Znrf3
CM3	GO:0050773	regulation of dendrite development	-2.6	-1.4	4.4	4	20638	133	211	6	2.8	1.1	15529|19266|19876|69601|329152|545156	Sdc2|Ptprd|Robo1|Dab2ip|Hecw2|Kalrn
CM3	GO:0051606	detection of stimulus	-2.6	-1.4	3.1	3.7	20638	281	211	9	4.3	1.4	11539|12298|16485|20356|20866|20979|54725|228432|270190	Adora1|Cacnb4|Kcna1|Sema5a|Stim1|Syt1|Cadm1|Ano3|Ephb1
CM3	mmu04912	GnRH signaling pathway	-2.6	-1.4	5.3	4.2	20638	92	211	5	2.4	1	12289|16438|18795|26414|224129	Cacna1d|Itpr1|Plcb1|Mapk10|Adcy5
CM3	GO:0061448	connective tissue development	-2.6	-1.4	3.1	3.6	20638	282	211	9	4.3	1.4	12156|20429|21808|72043|83925|216616|231991|269941|320910	Bmp2|Shox2|Tgfb2|Sulf2|Trps1|Efemp1|Creb5|Chsy1|Itgb8
CM3	R-MMU-399719	Trafficking of AMPA receptors	-2.6	-1.4	11	5.2	20638	27	211	3	1.4	0.82	14799|53623|74053	Gria1|Gria3|Grip1
CM3	GO:0016048	detection of temperature stimulus	-2.6	-1.4	11	5.2	20638	27	211	3	1.4	0.82	11539|228432|270190	Adora1|Ano3|Ephb1
CM3	R-MMU-399721	Glutamate binding, activation of AMPA receptors and synaptic plasticity	-2.6	-1.4	11	5.2	20638	27	211	3	1.4	0.82	14799|53623|74053	Gria1|Gria3|Grip1
CM3	GO:0062009	secondary palate development	-2.6	-1.4	11	5.2	20638	27	211	3	1.4	0.82	21808|110796|320910	Tgfb2|Tshz1|Itgb8
CM3	GO:0003171	atrioventricular valve development	-2.6	-1.4	11	5.2	20638	27	211	3	1.4	0.82	12156|17130|21808	Bmp2|Smad6|Tgfb2
CM3	GO:1902893	regulation of pri-miRNA transcription by RNA polymerase II	-2.6	-1.4	7	4.6	20638	56	211	4	1.9	0.94	11820|12156|17130|21808	App|Bmp2|Smad6|Tgfb2
CM3	GO:0050922	negative regulation of chemotaxis	-2.6	-1.4	7	4.6	20638	56	211	4	1.9	0.94	19876|20348|20356|268902	Robo1|Sema3c|Sema5a|Robo2
CM3	GO:1901861	regulation of muscle tissue development	-2.6	-1.4	7	4.6	20638	56	211	4	1.9	0.94	16011|20429|79221|117606	Igfbp5|Shox2|Hdac9|Boc
CM3	GO:0007179	transforming growth factor beta receptor signaling pathway	-2.6	-1.3	3.8	3.8	20638	181	211	7	3.3	1.2	12156|14119|17130|21808|22793|241226|320910	Bmp2|Fbn2|Smad6|Tgfb2|Zyx|Itga8|Itgb8
CM3	R-MMU-5173105	O-linked glycosylation	-2.6	-1.3	5.3	4.2	20638	93	211	5	2.4	1	207596|233332|233733|233744|330267	Thsd4|Adamts17|Galnt18|Spon1|Thsd7a
CM3	mmu04974	Protein digestion and absorption	-2.6	-1.3	5.3	4.2	20638	93	211	5	2.4	1	12828|12829|12830|94216|110893	Col4a3|Col4a4|Col4a5|Col4a6|Slc8a3
CM3	GO:0030336	negative regulation of cell migration	-2.6	-1.3	3.1	3.6	20638	284	211	9	4.3	1.4	11539|16011|18183|18795|19876|22240|50791|69601|208177	Adora1|Igfbp5|Nrg3|Plcb1|Robo1|Dpysl3|Magi2|Dab2ip|Phldb2
CM3	GO:0043408	regulation of MAPK cascade	-2.6	-1.3	2.2	3.3	20638	711	211	16	7.6	1.8	11475|11548|11820|12156|13841|15234|17318|18205|18795|19876|21808|26563|67071|69601|93834|270190	Acta2|Adra1b|App|Bmp2|Epha7|Hgf|Mid1|Ntf3|Plcb1|Robo1|Tgfb2|Ror1|Rps6ka6|Dab2ip|Peli2|Ephb1
CM3	GO:0051047	positive regulation of secretion	-2.6	-1.3	2.7	3.5	20638	398	211	11	5.2	1.5	11539|12156|12289|12291|13618|20979|21808|26950|58226|58869|68585	Adora1|Bmp2|Cacna1d|Cacna1g|Ednrb|Syt1|Tgfb2|Vsnl1|Cacna1h|Pex5l|Rtn4
CM3	GO:0043410	positive regulation of MAPK cascade	-2.6	-1.3	2.4	3.4	20638	519	211	13	6.2	1.7	11475|11548|11820|12156|15234|17318|18205|18795|19876|21808|26563|69601|93834	Acta2|Adra1b|App|Bmp2|Hgf|Mid1|Ntf3|Plcb1|Robo1|Tgfb2|Ror1|Dab2ip|Peli2
CM3	GO:0051930	regulation of sensory perception of pain	-2.6	-1.3	6.9	4.5	20638	57	211	4	1.9	0.94	11539|13618|17967|68585	Adora1|Ednrb|Ncam1|Rtn4
CM3	GO:0010463	mesenchymal cell proliferation	-2.6	-1.3	6.9	4.5	20638	57	211	4	1.9	0.94	12156|20429|76365|114142	Bmp2|Shox2|Tbx18|Foxp2
CM3	GO:0009582	detection of abiotic stimulus	-2.6	-1.3	4.3	3.9	20638	136	211	6	2.8	1.1	11539|12298|16485|20356|228432|270190	Adora1|Cacnb4|Kcna1|Sema5a|Ano3|Ephb1
CM3	GO:0007423	sensory organ development	-2.6	-1.3	2.3	3.3	20638	647	211	15	7.1	1.8	12156|14107|15165|16531|17268|18516|21808|23965|26563|76365|110796|114142|241226|270190|330222	Bmp2|Fat1|Hcn1|Kcnma1|Meis1|Pbx3|Tgfb2|Tenm3|Ror1|Tbx18|Tshz1|Foxp2|Itga8|Ephb1|Sdk1
CM3	GO:0002028	regulation of sodium ion transport	-2.6	-1.3	5.2	4.2	20638	94	211	5	2.4	1	11735|18795|23797|329152|432450	Ank3|Plcb1|Akt3|Hecw2|Nkain2
CM3	GO:0045685	regulation of glial cell differentiation	-2.6	-1.3	5.2	4.2	20638	94	211	5	2.4	1	12156|18205|21367|23966|68585	Bmp2|Ntf3|Cntn2|Tenm4|Rtn4
CM3	GO:0048762	mesenchymal cell differentiation	-2.6	-1.3	3.4	3.7	20638	233	211	8	3.8	1.3	12156|13618|20348|20356|21808|68585|69601|208177	Bmp2|Ednrb|Sema3c|Sema5a|Tgfb2|Rtn4|Dab2ip|Phldb2
CM3	GO:0060401	cytosolic calcium ion transport	-2.5	-1.3	3.7	3.8	20638	183	211	7	3.3	1.2	12291|16438|18760|21808|76376|110893|270028	Cacna1g|Itpr1|Prkd1|Tgfb2|Slc24a2|Slc8a3|Fam155a
CM3	GO:0140058	neuron projection arborization	-2.5	-1.3	10	5.1	20638	28	211	3	1.4	0.82	11426|74053|218194	Macf1|Grip1|Phactr1
CM3	GO:0014821	phasic smooth muscle contraction	-2.5	-1.3	10	5.1	20638	28	211	3	1.4	0.82	13618|16531|21386	Ednrb|Kcnma1|Tbx3
CM3	GO:1903861	positive regulation of dendrite extension	-2.5	-1.3	10	5.1	20638	28	211	3	1.4	0.82	20979|116837|240058	Syt1|Rims1|Cpne5
CM3	GO:0009581	detection of external stimulus	-2.5	-1.3	4.3	3.9	20638	137	211	6	2.8	1.1	11539|12298|16485|20356|228432|270190	Adora1|Cacnb4|Kcna1|Sema5a|Ano3|Ephb1
CM3	GO:0051931	regulation of sensory perception	-2.5	-1.3	6.7	4.5	20638	58	211	4	1.9	0.94	11539|13618|17967|68585	Adora1|Ednrb|Ncam1|Rtn4
CM3	GO:0061614	pri-miRNA transcription by RNA polymerase II	-2.5	-1.3	6.7	4.5	20638	58	211	4	1.9	0.94	11820|12156|17130|21808	App|Bmp2|Smad6|Tgfb2
CM3	WP85	Focal Adhesion	-2.5	-1.3	3.7	3.8	20638	185	211	7	3.3	1.2	12829|15234|22793|23797|94216|241226|320910	Col4a4|Hgf|Zyx|Akt3|Col4a6|Itga8|Itgb8
CM3	GO:0090287	regulation of cellular response to growth factor stimulus	-2.5	-1.3	3	3.6	20638	289	211	9	4.3	1.4	14119|17130|19876|64074|69601|72043|241226|244058|319922	Fbn2|Smad6|Robo1|Smoc2|Dab2ip|Sulf2|Itga8|Rgma|Vwc2
CM3	R-MMU-372790	Signaling by GPCR	-2.5	-1.3	2.3	3.3	20638	588	211	14	6.6	1.7	11539|11820|13618|16438|18573|18578|18795|23797|23984|50779|71729|224129|320127|545156	Adora1|App|Ednrb|Itpr1|Pde1a|Pde4b|Plcb1|Akt3|Pde10a|Rgs6|Rgs12|Adcy5|Dgki|Kalrn
CM3	GO:0072657	protein localization to membrane	-2.5	-1.3	2.3	3.3	20638	589	211	14	6.6	1.7	11426|11539|11735|12296|12876|13823|26414|50791|74053|98741|108155|269116|380702|545156	Macf1|Adora1|Ank3|Cacnb2|Cpe|Epb41l3|Mapk10|Magi2|Grip1|Kcnb2|Ogt|Nfasc|Shisa6|Kalrn
CM3	GO:0051492	regulation of stress fiber assembly	-2.5	-1.3	5.1	4.1	20638	96	211	5	2.4	1	11856|21872|68732|208177|320472	Arhgap6|Tjp1|Carmil1|Phldb2|Ppm1e
CM3	GO:0045862	positive regulation of proteolysis	-2.5	-1.3	2.8	3.5	20638	346	211	10	4.7	1.5	11820|12828|19876|21367|69601|78933|108155|215114|233744|244058	App|Col4a3|Robo1|Cntn2|Dab2ip|Agbl4|Ogt|Hip1|Spon1|Rgma
CM3	GO:0016079	synaptic vesicle exocytosis	-2.5	-1.3	4.2	3.9	20638	139	211	6	2.8	1.1	12298|20979|110784|116837|208898|320127	Cacnb4|Syt1|Nr3c2|Rims1|Unc13c|Dgki
CM3	R-MMU-1650814	Collagen biosynthesis and modifying enzymes	-2.5	-1.3	6.6	4.4	20638	59	211	4	1.9	0.94	12828|12829|12830|94216	Col4a3|Col4a4|Col4a5|Col4a6
CM3	GO:0035924	cellular response to vascular endothelial growth factor stimulus	-2.5	-1.3	6.6	4.4	20638	59	211	4	1.9	0.94	18760|19876|64074|69601	Prkd1|Robo1|Smoc2|Dab2ip
CM3	GO:0098900	regulation of action potential	-2.5	-1.3	6.6	4.4	20638	59	211	4	1.9	0.94	11735|15165|76365|330953	Ank3|Hcn1|Tbx18|Hcn4
CM3	GO:0007588	excretion	-2.5	-1.3	6.6	4.4	20638	59	211	4	1.9	0.94	11539|13618|16531|110784	Adora1|Ednrb|Kcnma1|Nr3c2
CM3	GO:0036293	response to decreased oxygen levels	-2.5	-1.3	3.3	3.6	20638	237	211	8	3.8	1.3	11539|12156|16438|16531|21808|68585|108155|110893	Adora1|Bmp2|Itpr1|Kcnma1|Tgfb2|Rtn4|Ogt|Slc8a3
CM3	GO:0014829	vascular associated smooth muscle contraction	-2.5	-1.3	10	5	20638	29	211	3	1.4	0.82	11475|12291|13618	Acta2|Cacna1g|Ednrb
CM3	GO:1904861	excitatory synapse assembly	-2.5	-1.3	10	5	20638	29	211	3	1.4	0.82	14804|19266|20320	Grid2|Ptprd|Nptn
CM3	GO:0007269	neurotransmitter secretion	-2.5	-1.3	3.7	3.7	20638	187	211	7	3.3	1.2	12298|20979|27204|110784|116837|208898|320127	Cacnb4|Syt1|Syn3|Nr3c2|Rims1|Unc13c|Dgki
CM3	GO:0099643	signal release from synapse	-2.5	-1.3	3.7	3.7	20638	187	211	7	3.3	1.2	12298|20979|27204|110784|116837|208898|320127	Cacnb4|Syt1|Syn3|Nr3c2|Rims1|Unc13c|Dgki
CM3	GO:1901879	regulation of protein depolymerization	-2.5	-1.3	5	4.1	20638	97	211	5	2.4	1	17318|17755|17756|20356|68732	Mid1|Map1b|Map2|Sema5a|Carmil1
CM3	GO:0097553	calcium ion transmembrane import into cytosol	-2.5	-1.3	4.2	3.9	20638	140	211	6	2.8	1.1	16438|18760|21808|76376|110893|270028	Itpr1|Prkd1|Tgfb2|Slc24a2|Slc8a3|Fam155a
CM3	GO:0021953	central nervous system neuron differentiation	-2.5	-1.3	3.3	3.6	20638	239	211	8	3.8	1.3	14804|17756|19876|21367|78933|252838|268902|270190	Grid2|Map2|Robo1|Cntn2|Agbl4|Tox|Robo2|Ephb1
CM3	GO:0055013	cardiac muscle cell development	-2.5	-1.3	5	4	20638	98	211	5	2.4	1	11548|17880|20429|21386|76365	Adra1b|Myh11|Shox2|Tbx3|Tbx18
CM3	GO:0017157	regulation of exocytosis	-2.5	-1.3	3.3	3.6	20638	240	211	8	3.8	1.3	12291|12298|20979|26950|58226|110784|116837|320127	Cacna1g|Cacnb4|Syt1|Vsnl1|Cacna1h|Nr3c2|Rims1|Dgki
CM3	GO:1900180	regulation of protein localization to nucleus	-2.5	-1.3	4.1	3.8	20638	142	211	6	2.8	1.1	11820|12298|18760|18767|21808|108155	App|Cacnb4|Prkd1|Pkia|Tgfb2|Ogt
CM3	GO:0035767	endothelial cell chemotaxis	-2.5	-1.3	9.8	4.9	20638	30	211	3	1.4	0.82	18760|20356|64074	Prkd1|Sema5a|Smoc2
CM3	GO:0001759	organ induction	-2.5	-1.3	9.8	4.9	20638	30	211	3	1.4	0.82	12156|19876|268902	Bmp2|Robo1|Robo2
CM3	GO:0002027	regulation of heart rate	-2.5	-1.3	4.9	4	20638	99	211	5	2.4	1	11548|12289|12291|12296|330953	Adra1b|Cacna1d|Cacna1g|Cacnb2|Hcn4
CM3	GO:0048260	positive regulation of receptor-mediated endocytosis	-2.5	-1.3	6.4	4.3	20638	61	211	4	1.9	0.94	11820|18205|50791|215114	App|Ntf3|Magi2|Hip1
CM3	GO:0055007	cardiac muscle cell differentiation	-2.4	-1.3	4.1	3.8	20638	143	211	6	2.8	1.1	11548|12156|17880|20429|21386|76365	Adra1b|Bmp2|Myh11|Shox2|Tbx3|Tbx18
CM3	GO:2000146	negative regulation of cell motility	-2.4	-1.3	3	3.5	20638	297	211	9	4.3	1.4	11539|16011|18183|18795|19876|22240|50791|69601|208177	Adora1|Igfbp5|Nrg3|Plcb1|Robo1|Dpysl3|Magi2|Dab2ip|Phldb2
CM3	GO:0006836	neurotransmitter transport	-2.4	-1.2	3.2	3.5	20638	243	211	8	3.8	1.3	12298|13195|20979|27204|110784|116837|208898|320127	Cacnb4|Ddc|Syt1|Syn3|Nr3c2|Rims1|Unc13c|Dgki
CM3	WP6	Integrin-mediated Cell Adhesion	-2.4	-1.2	4.9	4	20638	100	211	5	2.4	1	22793|23797|26414|241226|320910	Zyx|Akt3|Mapk10|Itga8|Itgb8
CM3	GO:0051345	positive regulation of hydrolase activity	-2.4	-1.2	2.4	3.3	20638	537	211	13	6.2	1.7	11820|11856|12156|12828|14681|18205|18760|19876|50779|50791|215114|244058|545156	App|Arhgap6|Bmp2|Col4a3|Gnao1|Ntf3|Prkd1|Robo1|Rgs6|Magi2|Hip1|Rgma|Kalrn
CM3	GO:0050905	neuromuscular process	-2.4	-1.2	4.1	3.8	20638	144	211	6	2.8	1.1	11820|14804|16485|16531|94109|224129	App|Grid2|Kcna1|Kcnma1|Csmd1|Adcy5
CM3	GO:0090087	regulation of peptide transport	-2.4	-1.2	2.3	3.2	20638	602	211	14	6.6	1.7	11539|11735|11820|12289|18760|18767|21808|26950|58869|94353|108155|224129|269994|545156	Adora1|Ank3|App|Cacna1d|Prkd1|Pkia|Tgfb2|Vsnl1|Pex5l|Hmgn3|Ogt|Adcy5|Gsg1l|Kalrn
CM3	GO:0032835	glomerulus development	-2.4	-1.2	6.3	4.3	20638	62	211	4	1.9	0.94	12828|12829|67703|72043	Col4a3|Col4a4|Kirrel3|Sulf2
CM3	GO:0019722	calcium-mediated signaling	-2.4	-1.2	3.5	3.6	20638	193	211	7	3.3	1.2	11820|12289|13618|16438|17967|54446|244579	App|Cacna1d|Ednrb|Itpr1|Ncam1|Nfat5|Tox3
CM3	GO:0033002	muscle cell proliferation	-2.4	-1.2	3.2	3.5	20638	245	211	8	3.8	1.3	16011|17268|17967|18573|21808|23966|270190|545156	Igfbp5|Meis1|Ncam1|Pde1a|Tgfb2|Tenm4|Ephb1|Kalrn
CM3	ko05142	Chagas disease (American trypanosomiasis)	-2.4	-1.2	4.8	3.9	20638	101	211	5	2.4	1	14681|18795|21808|23797|26414	Gnao1|Plcb1|Tgfb2|Akt3|Mapk10
CM3	GO:0097061	dendritic spine organization	-2.4	-1.2	4.8	3.9	20638	101	211	5	2.4	1	11820|77097|241514|270190|545156	App|Tanc2|Zfp804a|Ephb1|Kalrn
CM3	GO:1901889	negative regulation of cell junction assembly	-2.4	-1.2	9.5	4.8	20638	31	211	3	1.4	0.82	11856|13841|208177	Arhgap6|Epha7|Phldb2
CM3	GO:0072574	hepatocyte proliferation	-2.4	-1.2	9.5	4.8	20638	31	211	3	1.4	0.82	16438|68585|72043	Itpr1|Rtn4|Sulf2
CM3	GO:0072575	epithelial cell proliferation involved in liver morphogenesis	-2.4	-1.2	9.5	4.8	20638	31	211	3	1.4	0.82	16438|68585|72043	Itpr1|Rtn4|Sulf2
CM3	R-MMU-6794361	Neurexins and neuroligins	-2.4	-1.2	9.5	4.8	20638	31	211	3	1.4	0.82	13822|13823|224997	Epb41l2|Epb41l3|Dlgap1
CM3	GO:0002063	chondrocyte development	-2.4	-1.2	9.5	4.8	20638	31	211	3	1.4	0.82	20429|72043|269941	Shox2|Sulf2|Chsy1
CM3	GO:0002092	positive regulation of receptor internalization	-2.4	-1.2	9.5	4.8	20638	31	211	3	1.4	0.82	11820|18205|50791	App|Ntf3|Magi2
CM3	GO:0051893	regulation of focal adhesion assembly	-2.4	-1.2	6.2	4.2	20638	63	211	4	1.9	0.94	11426|11856|208177|244895	Macf1|Arhgap6|Phldb2|Peak1
CM3	GO:0090109	regulation of cell-substrate junction assembly	-2.4	-1.2	6.2	4.2	20638	63	211	4	1.9	0.94	11426|11856|208177|244895	Macf1|Arhgap6|Phldb2|Peak1
CM3	ko04922	Glucagon signaling pathway	-2.4	-1.2	4.8	3.9	20638	102	211	5	2.4	1	14527|16438|18795|23797|231991	Gcgr|Itpr1|Plcb1|Akt3|Creb5
CM3	GO:0030705	cytoskeleton-dependent intracellular transport	-2.4	-1.2	3.5	3.6	20638	195	211	7	3.3	1.2	11820|13426|17755|17756|77097|78933|338367	App|Dync1i1|Map1b|Map2|Tanc2|Agbl4|Myo1d
CM3	GO:0034767	positive regulation of ion transmembrane transport	-2.4	-1.2	3.2	3.5	20638	247	211	8	3.8	1.3	11735|12289|12296|12298|15165|16485|18795|20866	Ank3|Cacna1d|Cacnb2|Cacnb4|Hcn1|Kcna1|Plcb1|Stim1
CM3	GO:0034764	positive regulation of transmembrane transport	-2.4	-1.2	3.2	3.5	20638	247	211	8	3.8	1.3	11735|12289|12296|12298|15165|16485|18795|20866	Ank3|Cacna1d|Cacnb2|Cacnb4|Hcn1|Kcna1|Plcb1|Stim1
CM3	GO:0071407	cellular response to organic cyclic compound	-2.4	-1.2	2.3	3.2	20638	543	211	13	6.2	1.7	11820|12156|14681|15165|16011|16438|18578|18795|110784|110893|224129|235283|330953	App|Bmp2|Gnao1|Hcn1|Igfbp5|Itpr1|Pde4b|Plcb1|Nr3c2|Slc8a3|Adcy5|Gramd1b|Hcn4
CM3	GO:0060038	cardiac muscle cell proliferation	-2.4	-1.2	6.1	4.2	20638	64	211	4	1.9	0.94	17268|17967|21808|23966	Meis1|Ncam1|Tgfb2|Tenm4
CM3	R-MMU-2682334	EPH-Ephrin signaling	-2.4	-1.2	6.1	4.2	20638	64	211	4	1.9	0.94	13841|15529|270190|545156	Epha7|Sdc2|Ephb1|Kalrn
CM3	GO:0051497	negative regulation of stress fiber assembly	-2.4	-1.2	9.2	4.7	20638	32	211	3	1.4	0.82	11856|21872|208177	Arhgap6|Tjp1|Phldb2
CM3	GO:0043624	cellular protein complex disassembly	-2.4	-1.2	4	3.7	20638	148	211	6	2.8	1.1	17318|17755|17756|20356|20408|68732	Mid1|Map1b|Map2|Sema5a|Sh3gl3|Carmil1
CM3	GO:0071326	cellular response to monosaccharide stimulus	-2.4	-1.2	4	3.7	20638	148	211	6	2.8	1.1	12289|18795|26950|94353|108155|224129	Cacna1d|Plcb1|Vsnl1|Hmgn3|Ogt|Adcy5
CM3	GO:0030307	positive regulation of cell growth	-2.4	-1.2	3.5	3.5	20638	197	211	7	3.3	1.2	17755|20356|20979|21808|68585|116837|240058	Map1b|Sema5a|Syt1|Tgfb2|Rtn4|Rims1|Cpne5
CM3	GO:0051271	negative regulation of cellular component movement	-2.4	-1.2	2.9	3.4	20638	306	211	9	4.3	1.4	11539|16011|18183|18795|19876|22240|50791|69601|208177	Adora1|Igfbp5|Nrg3|Plcb1|Robo1|Dpysl3|Magi2|Dab2ip|Phldb2
CM3	GO:0090092	regulation of transmembrane receptor protein serine/threonine kinase signaling pathway	-2.4	-1.2	3.1	3.4	20638	251	211	8	3.8	1.3	12156|14119|17130|21808|50791|241226|244058|319922	Bmp2|Fbn2|Smad6|Tgfb2|Magi2|Itga8|Rgma|Vwc2
CM3	GO:0035904	aorta development	-2.4	-1.2	6	4.1	20638	65	211	4	1.9	0.94	17130|19876|21808|268902	Smad6|Robo1|Tgfb2|Robo2
CM3	mmu05142	Chagas disease (American trypanosomiasis)	-2.3	-1.2	4.7	3.8	20638	105	211	5	2.4	1	14681|18795|21808|23797|26414	Gnao1|Plcb1|Tgfb2|Akt3|Mapk10
CM3	GO:0042310	vasoconstriction	-2.3	-1.2	4.7	3.8	20638	105	211	5	2.4	1	11475|11548|12291|13618|17130	Acta2|Adra1b|Cacna1g|Ednrb|Smad6
CM3	GO:0072576	liver morphogenesis	-2.3	-1.2	8.9	4.6	20638	33	211	3	1.4	0.82	16438|68585|72043	Itpr1|Rtn4|Sulf2
CM3	GO:0060688	regulation of morphogenesis of a branching structure	-2.3	-1.2	5.9	4.1	20638	66	211	4	1.9	0.94	12876|15234|20429|68585	Cpe|Hgf|Shox2|Rtn4
CM3	GO:0048278	vesicle docking	-2.3	-1.2	5.9	4.1	20638	66	211	4	1.9	0.94	17967|20979|116837|208898	Ncam1|Syt1|Rims1|Unc13c
CM3	GO:0010001	glial cell differentiation	-2.3	-1.2	3.1	3.4	20638	255	211	8	3.8	1.3	11820|12156|18205|21367|23966|26563|68585|110893	App|Bmp2|Ntf3|Cntn2|Tenm4|Ror1|Rtn4|Slc8a3
CM3	mmu04922	Glucagon signaling pathway	-2.3	-1.2	4.6	3.8	20638	107	211	5	2.4	1	14527|16438|18795|23797|231991	Gcgr|Itpr1|Plcb1|Akt3|Creb5
CM3	GO:0035282	segmentation	-2.3	-1.2	4.6	3.8	20638	107	211	5	2.4	1	20348|21386|70122|76365|225164	Sema3c|Tbx3|Mllt3|Tbx18|Mib1
CM3	ko04720	Long-term potentiation	-2.3	-1.2	5.8	4	20638	67	211	4	1.9	0.94	14799|16438|18795|67071	Gria1|Itpr1|Plcb1|Rps6ka6
CM3	GO:0010721	negative regulation of cell development	-2.3	-1.1	3.4	3.5	20638	203	211	7	3.3	1.2	13618|13841|17756|20348|20356|68585|244058	Ednrb|Epha7|Map2|Sema3c|Sema5a|Rtn4|Rgma
CM3	GO:0060317	cardiac epithelial to mesenchymal transition	-2.3	-1.1	8.6	4.5	20638	34	211	3	1.4	0.82	12156|21808|68585	Bmp2|Tgfb2|Rtn4
CM3	GO:0099633	protein localization to postsynaptic specialization membrane	-2.3	-1.1	8.6	4.5	20638	34	211	3	1.4	0.82	50791|380702|545156	Magi2|Shisa6|Kalrn
CM3	GO:1905606	regulation of presynapse assembly	-2.3	-1.1	8.6	4.5	20638	34	211	3	1.4	0.82	11820|14804|223254	App|Grid2|Farp1
CM3	GO:0060914	heart formation	-2.3	-1.1	8.6	4.5	20638	34	211	3	1.4	0.82	12156|19876|268902	Bmp2|Robo1|Robo2
CM3	GO:0099645	neurotransmitter receptor localization to postsynaptic specialization membrane	-2.3	-1.1	8.6	4.5	20638	34	211	3	1.4	0.82	50791|380702|545156	Magi2|Shisa6|Kalrn
CM3	GO:0010595	positive regulation of endothelial cell migration	-2.3	-1.1	4.5	3.7	20638	108	211	5	2.4	1	18760|20356|23797|64074|79221	Prkd1|Sema5a|Akt3|Smoc2|Hdac9
CM3	GO:0110020	regulation of actomyosin structure organization	-2.3	-1.1	4.5	3.7	20638	108	211	5	2.4	1	11856|21872|68732|208177|320472	Arhgap6|Tjp1|Carmil1|Phldb2|Ppm1e
CM3	GO:0099601	regulation of neurotransmitter receptor activity	-2.3	-1.1	5.8	4	20638	68	211	4	1.9	0.94	11820|224997|269994|380702	App|Dlgap1|Gsg1l|Shisa6
CM3	GO:0150116	regulation of cell-substrate junction organization	-2.3	-1.1	5.8	4	20638	68	211	4	1.9	0.94	11426|11856|208177|244895	Macf1|Arhgap6|Phldb2|Peak1
CM3	GO:0048593	camera-type eye morphogenesis	-2.3	-1.1	3.8	3.5	20638	155	211	6	2.8	1.1	14107|15165|17268|23965|270190|330222	Fat1|Hcn1|Meis1|Tenm3|Ephb1|Sdk1
CM3	GO:0055017	cardiac muscle tissue growth	-2.3	-1.1	4.5	3.7	20638	109	211	5	2.4	1	11548|17268|17967|21808|23966	Adra1b|Meis1|Ncam1|Tgfb2|Tenm4
CM3	GO:0106027	neuron projection organization	-2.3	-1.1	4.5	3.7	20638	109	211	5	2.4	1	11820|77097|241514|270190|545156	App|Tanc2|Zfp804a|Ephb1|Kalrn
CM3	ko05205	Proteoglycans in cancer	-2.3	-1.1	3.3	3.4	20638	206	211	7	3.3	1.2	11735|15234|15529|16438|21808|23797|66922	Ank3|Hgf|Sdc2|Itpr1|Tgfb2|Akt3|Rras2
CM3	GO:0099068	postsynapse assembly	-2.3	-1.1	8.4	4.4	20638	35	211	3	1.4	0.82	14804|19266|50791	Grid2|Ptprd|Magi2
CM3	GO:0003209	cardiac atrium morphogenesis	-2.3	-1.1	8.4	4.4	20638	35	211	3	1.4	0.82	12156|20429|21808	Bmp2|Shox2|Tgfb2
CM3	R-MMU-112043	PLC beta mediated events	-2.3	-1.1	8.4	4.4	20638	35	211	3	1.4	0.82	18573|18795|224129	Pde1a|Plcb1|Adcy5
CM3	GO:0009187	cyclic nucleotide metabolic process	-2.3	-1.1	8.4	4.4	20638	35	211	3	1.4	0.82	12298|18573|224129	Cacnb4|Pde1a|Adcy5
CM3	GO:0007026	negative regulation of microtubule depolymerization	-2.3	-1.1	8.4	4.4	20638	35	211	3	1.4	0.82	17318|17755|17756	Mid1|Map1b|Map2
CM3	GO:1901186	positive regulation of ERBB signaling pathway	-2.3	-1.1	8.4	4.4	20638	35	211	3	1.4	0.82	11539|68585|215114	Adora1|Rtn4|Hip1
CM3	GO:0003156	regulation of animal organ formation	-2.3	-1.1	8.4	4.4	20638	35	211	3	1.4	0.82	12156|19876|268902	Bmp2|Robo1|Robo2
CM3	GO:0071322	cellular response to carbohydrate stimulus	-2.3	-1.1	3.8	3.5	20638	156	211	6	2.8	1.1	12289|18795|26950|94353|108155|224129	Cacna1d|Plcb1|Vsnl1|Hmgn3|Ogt|Adcy5
CM3	mmu04720	Long-term potentiation	-2.3	-1.1	5.7	3.9	20638	69	211	4	1.9	0.94	14799|16438|18795|67071	Gria1|Itpr1|Plcb1|Rps6ka6
CM3	R-MMU-111885	Opioid Signalling	-2.3	-1.1	5.7	3.9	20638	69	211	4	1.9	0.94	18573|18578|18795|224129	Pde1a|Pde4b|Plcb1|Adcy5
CM3	GO:0090596	sensory organ morphogenesis	-2.3	-1.1	2.8	3.2	20638	317	211	9	4.3	1.4	14107|15165|17268|23965|76365|110796|241226|270190|330222	Fat1|Hcn1|Meis1|Tenm3|Tbx18|Tshz1|Itga8|Ephb1|Sdk1
CM3	GO:0051480	regulation of cytosolic calcium ion concentration	-2.3	-1.1	2.6	3.2	20638	377	211	10	4.7	1.5	11548|12291|13618|16438|18760|21808|76376|110893|224129|270028	Adra1b|Cacna1g|Ednrb|Itpr1|Prkd1|Tgfb2|Slc24a2|Slc8a3|Adcy5|Fam155a
CM3	GO:0019932	second-messenger-mediated signaling	-2.3	-1.1	2.8	3.2	20638	318	211	9	4.3	1.4	11820|12289|13618|16438|17967|23984|54446|58869|244579	App|Cacna1d|Ednrb|Itpr1|Ncam1|Pde10a|Nfat5|Pex5l|Tox3
CM3	GO:0032231	regulation of actin filament bundle assembly	-2.2	-1.1	4.4	3.7	20638	111	211	5	2.4	1	11856|21872|68732|208177|320472	Arhgap6|Tjp1|Carmil1|Phldb2|Ppm1e
CM3	GO:0048469	cell maturation	-2.2	-1.1	3.3	3.4	20638	209	211	7	3.3	1.2	11735|11820|13618|16531|18795|21367|269116	Ank3|App|Ednrb|Kcnma1|Plcb1|Cntn2|Nfasc
CM3	GO:0062149	detection of stimulus involved in sensory perception of pain	-2.2	-1.1	8.2	4.4	20638	36	211	3	1.4	0.82	11539|16485|270190	Adora1|Kcna1|Ephb1
CM3	GO:0048009	insulin-like growth factor receptor signaling pathway	-2.2	-1.1	8.2	4.4	20638	36	211	3	1.4	0.82	12156|16011|18795	Bmp2|Igfbp5|Plcb1
CM3	R-MMU-3928662	EPHB-mediated forward signaling	-2.2	-1.1	8.2	4.4	20638	36	211	3	1.4	0.82	15529|270190|545156	Sdc2|Ephb1|Kalrn
CM3	GO:0097106	postsynaptic density organization	-2.2	-1.1	8.2	4.4	20638	36	211	3	1.4	0.82	14804|19266|54725	Grid2|Ptprd|Cadm1
CM3	GO:0090075	relaxation of muscle	-2.2	-1.1	8.2	4.4	20638	36	211	3	1.4	0.82	11539|16531|18578	Adora1|Kcnma1|Pde4b
CM3	R-MMU-442755	Activation of NMDA receptors and postsynaptic events	-2.2	-1.1	8.2	4.4	20638	36	211	3	1.4	0.82	14799|53623|67071	Gria1|Gria3|Rps6ka6
CM3	GO:0032102	negative regulation of response to external stimulus	-2.2	-1.1	2.6	3.1	20638	381	211	10	4.7	1.5	11539|14804|15234|19876|20348|20356|68585|208177|244058|268902	Adora1|Grid2|Hgf|Robo1|Sema3c|Sema5a|Rtn4|Phldb2|Rgma|Robo2
CM3	R-MMU-418346	Platelet homeostasis	-2.2	-1.1	5.5	3.9	20638	71	211	4	1.9	0.94	16438|18573|23984|110893	Itpr1|Pde1a|Pde10a|Slc8a3
CM3	GO:0071870	cellular response to catecholamine stimulus	-2.2	-1.1	5.5	3.9	20638	71	211	4	1.9	0.94	11820|14681|18578|224129	App|Gnao1|Pde4b|Adcy5
CM3	GO:0071868	cellular response to monoamine stimulus	-2.2	-1.1	5.5	3.9	20638	71	211	4	1.9	0.94	11820|14681|18578|224129	App|Gnao1|Pde4b|Adcy5
CM3	GO:0038127	ERBB signaling pathway	-2.2	-1.1	4.3	3.6	20638	113	211	5	2.4	1	11539|68585|69601|215114|216616	Adora1|Rtn4|Dab2ip|Hip1|Efemp1
CM3	GO:0050768	negative regulation of neurogenesis	-2.2	-1.1	3.7	3.4	20638	160	211	6	2.8	1.1	13841|17756|20348|20356|68585|244058	Epha7|Map2|Sema3c|Sema5a|Rtn4|Rgma
CM3	GO:0032232	negative regulation of actin filament bundle assembly	-2.2	-1.1	7.9	4.3	20638	37	211	3	1.4	0.82	11856|21872|208177	Arhgap6|Tjp1|Phldb2
CM3	GO:0071709	membrane assembly	-2.2	-1.1	7.9	4.3	20638	37	211	3	1.4	0.82	11735|19266|50791	Ank3|Ptprd|Magi2
CM3	GO:0002053	positive regulation of mesenchymal cell proliferation	-2.2	-1.1	7.9	4.3	20638	37	211	3	1.4	0.82	20429|76365|114142	Shox2|Tbx18|Foxp2
CM3	GO:0071867	response to monoamine	-2.2	-1.1	5.4	3.8	20638	72	211	4	1.9	0.94	11820|14681|18578|224129	App|Gnao1|Pde4b|Adcy5
CM3	GO:0071869	response to catecholamine	-2.2	-1.1	5.4	3.8	20638	72	211	4	1.9	0.94	11820|14681|18578|224129	App|Gnao1|Pde4b|Adcy5
CM3	R-MMU-5576891	Cardiac conduction	-2.2	-1.1	4.3	3.6	20638	114	211	5	2.4	1	12296|16438|20866|56808|110893	Cacnb2|Itpr1|Stim1|Cacna2d2|Slc8a3
CM3	ko04015	Rap1 signaling pathway	-2.2	-1.1	3.2	3.3	20638	213	211	7	3.3	1.2	14681|15234|18760|18795|23797|50791|224129	Gnao1|Hgf|Prkd1|Plcb1|Akt3|Magi2|Adcy5
CM3	GO:0030516	regulation of axon extension	-2.2	-1.1	4.3	3.6	20638	115	211	5	2.4	1	17755|17756|20348|20356|68585	Map1b|Map2|Sema3c|Sema5a|Rtn4
CM3	ko04918	Thyroid hormone synthesis	-2.2	-1.1	5.4	3.8	20638	73	211	4	1.9	0.94	16438|18795|224129|231991	Itpr1|Plcb1|Adcy5|Creb5
CM3	GO:0007340	acrosome reaction	-2.2	-1	7.7	4.2	20638	38	211	3	1.4	0.82	18795|58226|116837	Plcb1|Cacna1h|Rims1
CM3	GO:1901385	regulation of voltage-gated calcium channel activity	-2.2	-1	7.7	4.2	20638	38	211	3	1.4	0.82	12296|12298|18578	Cacnb2|Cacnb4|Pde4b
CM3	GO:0099174	regulation of presynapse organization	-2.2	-1	7.7	4.2	20638	38	211	3	1.4	0.82	11820|14804|223254	App|Grid2|Farp1
CM3	GO:0001964	startle response	-2.2	-1	7.7	4.2	20638	38	211	3	1.4	0.82	14804|16485|94109	Grid2|Kcna1|Csmd1
CM3	GO:0031114	regulation of microtubule depolymerization	-2.2	-1	7.7	4.2	20638	38	211	3	1.4	0.82	17318|17755|17756	Mid1|Map1b|Map2
CM3	GO:0051961	negative regulation of nervous system development	-2.2	-1	3.6	3.4	20638	164	211	6	2.8	1.1	13841|17756|20348|20356|68585|244058	Epha7|Map2|Sema3c|Sema5a|Rtn4|Rgma
CM3	R-MMU-418594	G alpha (i) signalling events	-2.2	-1	2.9	3.2	20638	271	211	8	3.8	1.3	11539|11820|18573|18578|18795|50779|71729|224129	Adora1|App|Pde1a|Pde4b|Plcb1|Rgs6|Rgs12|Adcy5
CM3	mmu05205	Proteoglycans in cancer	-2.2	-1	3.2	3.3	20638	216	211	7	3.3	1.2	11735|15234|15529|16438|21808|23797|66922	Ank3|Hgf|Sdc2|Itpr1|Tgfb2|Akt3|Rras2
CM3	GO:0002090	regulation of receptor internalization	-2.2	-1	5.3	3.8	20638	74	211	4	1.9	0.94	11820|18205|50791|269994	App|Ntf3|Magi2|Gsg1l
CM3	GO:0099518	vesicle cytoskeletal trafficking	-2.2	-1	5.3	3.8	20638	74	211	4	1.9	0.94	13426|17756|77097|338367	Dync1i1|Map2|Tanc2|Myo1d
CM3	GO:1901184	regulation of ERBB signaling pathway	-2.2	-1	5.3	3.8	20638	74	211	4	1.9	0.94	11539|68585|69601|215114	Adora1|Rtn4|Dab2ip|Hip1
CM3	GO:0043542	endothelial cell migration	-2.1	-1	3.1	3.2	20638	218	211	7	3.3	1.2	18760|19876|20356|23797|64074|69601|79221	Prkd1|Robo1|Sema5a|Akt3|Smoc2|Dab2ip|Hdac9
CM3	R-MMU-397014	Muscle contraction	-2.1	-1	3.5	3.3	20638	166	211	6	2.8	1.1	11475|12296|16438|20866|56808|110893	Acta2|Cacnb2|Itpr1|Stim1|Cacna2d2|Slc8a3
CM3	WP2075	Alzheimers Disease	-2.1	-1	5.2	3.7	20638	75	211	4	1.9	0.94	11820|12289|16438|18795	App|Cacna1d|Itpr1|Plcb1
CM3	R-MMU-1474290	Collagen formation	-2.1	-1	5.2	3.7	20638	75	211	4	1.9	0.94	12828|12829|12830|94216	Col4a3|Col4a4|Col4a5|Col4a6
CM3	GO:0043523	regulation of neuron apoptotic process	-2.1	-1	2.8	3.1	20638	275	211	8	3.8	1.3	11820|13841|14804|16531|18205|21808|80890|244579	App|Epha7|Grid2|Kcnma1|Ntf3|Tgfb2|Trim2|Tox3
CM3	GO:0060419	heart growth	-2.1	-1	4.1	3.5	20638	119	211	5	2.4	1	11548|17268|17967|21808|23966	Adra1b|Meis1|Ncam1|Tgfb2|Tenm4
CM3	mmu04918	Thyroid hormone synthesis	-2.1	-1	5.1	3.7	20638	76	211	4	1.9	0.94	16438|18795|224129|231991	Itpr1|Plcb1|Adcy5|Creb5
CM3	GO:0043954	cellular component maintenance	-2.1	-1	5.1	3.7	20638	76	211	4	1.9	0.94	11820|21872|54725|241514	App|Tjp1|Cadm1|Zfp804a
CM3	GO:0010810	regulation of cell-substrate adhesion	-2.1	-1	3.1	3.2	20638	221	211	7	3.3	1.2	11426|11856|64074|68732|208177|244895|319922	Macf1|Arhgap6|Smoc2|Carmil1|Phldb2|Peak1|Vwc2
CM3	GO:0071560	cellular response to transforming growth factor beta stimulus	-2.1	-1	3.1	3.2	20638	221	211	7	3.3	1.2	12156|14119|17130|21808|22793|241226|320910	Bmp2|Fbn2|Smad6|Tgfb2|Zyx|Itga8|Itgb8
CM3	GO:0000187	activation of MAPK activity	-2.1	-1	4.1	3.4	20638	120	211	5	2.4	1	11820|12156|15234|18205|69601	App|Bmp2|Hgf|Ntf3|Dab2ip
CM3	GO:1901890	positive regulation of cell junction assembly	-2.1	-1	4.1	3.4	20638	120	211	5	2.4	1	14804|19266|270190|399558|433485	Grid2|Ptprd|Ephb1|Flrt2|Syndig1
CM3	ko05033	Nicotine addiction	-2.1	-1	7.3	4.1	20638	40	211	3	1.4	0.82	14407|14799|53623	Gabrg3|Gria1|Gria3
CM3	GO:0070570	regulation of neuron projection regeneration	-2.1	-1	7.3	4.1	20638	40	211	3	1.4	0.82	15234|68585|244058	Hgf|Rtn4|Rgma
CM3	GO:0003230	cardiac atrium development	-2.1	-1	7.3	4.1	20638	40	211	3	1.4	0.82	12156|20429|21808	Bmp2|Shox2|Tgfb2
CM3	R-MMU-112040	G-protein mediated events	-2.1	-1	7.3	4.1	20638	40	211	3	1.4	0.82	18573|18795|224129	Pde1a|Plcb1|Adcy5
CM3	R-MMU-421270	Cell-cell junction organization	-2.1	-1	7.3	4.1	20638	40	211	3	1.4	0.82	54725|239857|330222	Cadm1|Cadm2|Sdk1
CM3	GO:0048015	phosphatidylinositol-mediated signaling	-2.1	-0.99	3.5	3.3	20638	170	211	6	2.8	1.1	15234|18795|21808|26563|69601|108155	Hgf|Plcb1|Tgfb2|Ror1|Dab2ip|Ogt
CM3	GO:0006897	endocytosis	-2.1	-0.99	2.1	2.8	20638	661	211	14	6.6	1.7	11820|14799|18205|20408|20979|21367|50791|68732|70676|207278|215114|225164|269994|497097	App|Gria1|Ntf3|Sh3gl3|Syt1|Cntn2|Magi2|Carmil1|Gulp1|Fchsd2|Hip1|Mib1|Gsg1l|Xkr4
CM3	mmu04015	Rap1 signaling pathway	-2.1	-0.98	3.1	3.1	20638	224	211	7	3.3	1.2	14681|15234|18760|18795|23797|50791|224129	Gnao1|Hgf|Prkd1|Plcb1|Akt3|Magi2|Adcy5
CM3	GO:0010594	regulation of endothelial cell migration	-2.1	-0.98	3.4	3.2	20638	171	211	6	2.8	1.1	18760|20356|23797|64074|69601|79221	Prkd1|Sema5a|Akt3|Smoc2|Dab2ip|Hdac9
CM3	GO:0061180	mammary gland epithelium development	-2.1	-0.98	5	3.6	20638	78	211	4	1.9	0.94	19876|21386|68585|94109	Robo1|Tbx3|Rtn4|Csmd1
CM3	ko04260	Cardiac muscle contraction	-2.1	-0.98	5	3.6	20638	78	211	4	1.9	0.94	12289|12296|12298|56808	Cacna1d|Cacnb2|Cacnb4|Cacna2d2
CM3	mmu05033	Nicotine addiction	-2.1	-0.98	7.2	4	20638	41	211	3	1.4	0.82	14407|14799|53623	Gabrg3|Gria1|Gria3
CM3	GO:0060603	mammary gland duct morphogenesis	-2.1	-0.98	7.2	4	20638	41	211	3	1.4	0.82	19876|21386|94109	Robo1|Tbx3|Csmd1
CM3	GO:1901021	positive regulation of calcium ion transmembrane transporter activity	-2.1	-0.98	7.2	4	20638	41	211	3	1.4	0.82	12296|12298|20866	Cacnb2|Cacnb4|Stim1
CM3	GO:0051493	regulation of cytoskeleton organization	-2.1	-0.97	2.2	2.9	20638	530	211	12	5.7	1.6	11856|17318|17755|17756|18205|20356|21808|21872|68732|207278|208177|320472	Arhgap6|Mid1|Map1b|Map2|Ntf3|Sema5a|Tgfb2|Tjp1|Carmil1|Fchsd2|Phldb2|Ppm1e
CM3	GO:0046928	regulation of neurotransmitter secretion	-2.1	-0.97	4	3.4	20638	123	211	5	2.4	1	12298|20979|110784|116837|320127	Cacnb4|Syt1|Nr3c2|Rims1|Dgki
CM3	GO:0051966	regulation of synaptic transmission, glutamatergic	-2.1	-0.97	5	3.6	20638	79	211	4	1.9	0.94	11539|20979|320127|545156	Adora1|Syt1|Dgki|Kalrn
CM3	GO:0048017	inositol lipid-mediated signaling	-2.1	-0.96	3.4	3.2	20638	173	211	6	2.8	1.1	15234|18795|21808|26563|69601|108155	Hgf|Plcb1|Tgfb2|Ror1|Dab2ip|Ogt
CM3	GO:0110110	positive regulation of animal organ morphogenesis	-2	-0.96	7	3.9	20638	42	211	3	1.4	0.82	12156|19876|268902	Bmp2|Robo1|Robo2
CM3	GO:0099084	postsynaptic specialization organization	-2	-0.96	7	3.9	20638	42	211	3	1.4	0.82	14804|19266|54725	Grid2|Ptprd|Cadm1
CM3	GO:0085029	extracellular matrix assembly	-2	-0.96	7	3.9	20638	42	211	3	1.4	0.82	17880|207596|208177	Myh11|Thsd4|Phldb2
CM3	GO:1900744	regulation of p38MAPK cascade	-2	-0.96	7	3.9	20638	42	211	3	1.4	0.82	12156|15234|69601	Bmp2|Hgf|Dab2ip
CM3	GO:0010923	negative regulation of phosphatase activity	-2	-0.95	4.9	3.5	20638	80	211	4	1.9	0.94	21808|223254|245578|338367	Tgfb2|Farp1|Pcdh11x|Myo1d
CM3	GO:0043279	response to alkaloid	-2	-0.95	4.9	3.5	20638	80	211	4	1.9	0.94	11548|17967|330222|545156	Adra1b|Ncam1|Sdk1|Kalrn
CM3	GO:0140056	organelle localization by membrane tethering	-2	-0.95	4.9	3.5	20638	80	211	4	1.9	0.94	17967|20979|116837|208898	Ncam1|Syt1|Rims1|Unc13c
CM3	GO:0030100	regulation of endocytosis	-2	-0.95	3	3.1	20638	228	211	7	3.3	1.2	11820|18205|20408|50791|215114|225164|269994	App|Ntf3|Sh3gl3|Magi2|Hip1|Mib1|Gsg1l
CM3	ko04080	Neuroactive ligand-receptor interaction	-2	-0.95	2.7	3	20638	285	211	8	3.8	1.3	11539|11548|13618|14407|14527|14799|14804|53623	Adora1|Adra1b|Ednrb|Gabrg3|Gcgr|Gria1|Grid2|Gria3
CM3	GO:0045807	positive regulation of endocytosis	-2	-0.95	3.9	3.3	20638	125	211	5	2.4	1	11820|18205|50791|215114|225164	App|Ntf3|Magi2|Hip1|Mib1
CM3	ko04151	PI3K-Akt signaling pathway	-2	-0.94	2.5	2.9	20638	346	211	9	4.3	1.4	12828|12829|12830|15234|23797|94216|231991|241226|320910	Col4a3|Col4a4|Col4a5|Hgf|Akt3|Col4a6|Creb5|Itga8|Itgb8
CM3	GO:1903532	positive regulation of secretion by cell	-2	-0.94	2.5	2.9	20638	346	211	9	4.3	1.4	12156|12289|12291|20979|21808|26950|58226|58869|68585	Bmp2|Cacna1d|Cacna1g|Syt1|Tgfb2|Vsnl1|Cacna1h|Pex5l|Rtn4
CM3	GO:0043525	positive regulation of neuron apoptotic process	-2	-0.94	4.8	3.5	20638	81	211	4	1.9	0.94	11820|13841|16531|21808	App|Epha7|Kcnma1|Tgfb2
CM3	GO:0014015	positive regulation of gliogenesis	-2	-0.94	4.8	3.5	20638	81	211	4	1.9	0.94	12156|18205|23966|68585	Bmp2|Ntf3|Tenm4|Rtn4
CM3	GO:1901216	positive regulation of neuron death	-2	-0.94	3.9	3.3	20638	126	211	5	2.4	1	11539|11820|13841|16531|21808	Adora1|App|Epha7|Kcnma1|Tgfb2
CM3	GO:0010092	specification of animal organ identity	-2	-0.94	6.8	3.9	20638	43	211	3	1.4	0.82	12156|19876|268902	Bmp2|Robo1|Robo2
CM3	GO:0008207	C21-steroid hormone metabolic process	-2	-0.94	6.8	3.9	20638	43	211	3	1.4	0.82	12156|16531|58226	Bmp2|Kcnma1|Cacna1h
CM3	GO:0010765	positive regulation of sodium ion transport	-2	-0.94	6.8	3.9	20638	43	211	3	1.4	0.82	11735|18795|23797	Ank3|Plcb1|Akt3
CM3	GO:0072583	clathrin-dependent endocytosis	-2	-0.94	6.8	3.9	20638	43	211	3	1.4	0.82	20408|207278|215114	Sh3gl3|Fchsd2|Hip1
CM3	GO:0042311	vasodilation	-2	-0.94	6.8	3.9	20638	43	211	3	1.4	0.82	11539|13618|16531	Adora1|Ednrb|Kcnma1
CM3	ko05202	Transcriptional misregulation in cancer	-2	-0.93	3.3	3.1	20638	177	211	6	2.8	1.1	12395|17268|18516|18647|53623|70122	Runx1t1|Meis1|Pbx3|Cdk14|Gria3|Mllt3

## Sheet: Gene_Annotation
Gene	Gene Symbol	Description	CM1	CM2	CM3	Biological Process (GO)	GO:0044057 regulation of system process	GO:0034330 cell junction organization	GO:0048812 neuron projection morphogenesi	GO:0060537 muscle tissue development	GO:0010975 regulation of neuron projectio	GO:0030036 actin cytoskeleton organizatio	GO:0034765 regulation of ion transmembran	GO:0098742 cell-cell adhesion via plasma-	R-MMU-112316 Neuronal System	GO:0007169 transmembrane receptor protein	GO:0001508 action potential	GO:0008038 neuron recognition	GO:0048589 developmental growth	GO:0070848 response to growth factor	ko05414 Dilated cardiomyopathy	GO:0003007 heart morphogenesis	R-MMU-397014 Muscle contraction	ko04022 cGMP-PKG signaling pathway	GO:0051960 regulation of nervous system d	GO:0019932 second-messenger-mediated sign
75769	Plppr5	phospholipid phosphatase related 5	0	0	1	GO:0051491 positive regulation of filopodium assembly;GO:0046839 phospholipid dephosphorylation;GO:0051489 regulation of filopodium assembly	0	0	0	0	1	0	0	0	0	0	0	0	0	0	0	0	0	0	0	0
17896	Myl4	myosin, light polypeptide 4	1	0	0	GO:0002026 regulation of the force of heart contraction;GO:0032781 positive regulation of ATPase activity;GO:0043462 regulation of ATPase activity	1	0	0	0	0	0	0	0	0	0	0	0	0	0	1	0	0	1	0	0
12561	Cdh4	cadherin 4	0	1	0	GO:0007157 heterophilic cell-cell adhesion via plasma membrane cell adhesion molecules;GO:0045773 positive regulation of axon extension;GO:0050772 positive regulation of axonogenesis	0	0	1	0	1	0	0	1	0	0	0	0	1	0	0	0	0	0	1	0
58226	Cacna1h	calcium channel, voltage-dependent, T type, alpha 1H subunit	0	0	1	GO:0106134 positive regulation of cardiac muscle cell contraction;GO:1903116 positive regulation of actin filament-based movement;GO:0034651 cortisol biosynthetic process	1	0	0	0	0	1	1	0	0	0	1	0	0	0	0	0	0	1	0	0
93834	Peli2	pellino 2	0	0	1	GO:0008592 regulation of Toll signaling pathway;GO:0008063 Toll signaling pathway;GO:0000209 protein polyubiquitination	0	0	0	0	0	0	0	0	0	1	0	0	0	0	0	0	0	0	0	0
226610	Fam78b	family with sequence similarity 78, member B	0	0	1		0	0	0	0	0	0	0	0	0	0	0	0	0	0	0	0	0	0	0	0
233332	Adamts17	a disintegrin-like and metallopeptidase (reprolysin type) with thrombospondin type 1 motif, 17	0	0	1	GO:0030198 extracellular matrix organization;GO:0043062 extracellular structure organization;GO:0045229 external encapsulating structure organization	0	0	0	0	0	0	0	0	0	0	0	0	0	0	0	0	0	0	0	0
140491	Ppp1r3a	protein phosphatase 1, regulatory subunit 3A	0	1	0	GO:0005979 regulation of glycogen biosynthetic process;GO:0010962 regulation of glucan biosynthetic process;GO:0070873 regulation of glycogen metabolic process	0	0	0	0	0	0	0	0	0	0	0	0	0	0	0	0	0	0	0	0
20411	Sorbs1	sorbin and SH3 domain containing 1	0	1	0	GO:1904393 regulation of skeletal muscle acetylcholine-gated channel clustering;GO:0071340 skeletal muscle acetylcholine-gated channel clustering;GO:0045725 positive regulation of glycogen biosynthetic process	0	1	0	0	0	1	1	0	0	1	0	0	0	0	0	0	1	0	0	0
226075	Glis3	GLIS family zinc finger 3	0	0	1	GO:0000122 negative regulation of transcription by RNA polymerase II;GO:0045944 positive regulation of transcription by RNA polymerase II;GO:0045892 negative regulation of transcription, DNA-templated	0	0	0	0	0	0	0	0	0	0	0	0	0	0	0	0	0	0	0	0
210789	Tbc1d4	TBC1 domain family, member 4	1	0	0	GO:0031339 negative regulation of vesicle fusion;GO:0031338 regulation of vesicle fusion;GO:0090630 activation of GTPase activity	0	0	0	0	0	0	0	0	0	0	0	0	0	0	0	0	0	0	0	0
105245375	Gm40841	predicted gene, 40841	1	0	0		0	0	0	0	0	0	0	0	0	0	0	0	0	0	0	0	0	0	0	0
67269	Agtpbp1	ATP/GTP binding protein 1	0	1	0	GO:0098958 retrograde axonal transport of mitochondrion;GO:0035609 C-terminal protein deglutamylation;GO:0098957 anterograde axonal transport of mitochondrion	0	0	0	0	0	0	0	0	0	0	0	0	0	0	0	0	0	0	0	0
347722	Agap1	ArfGAP with GTPase domain, ankyrin repeat and PH domain 1	1	0	0	GO:0015031 protein transport;GO:0015833 peptide transport;GO:0042886 amide transport	0	0	0	0	0	0	0	0	0	0	0	0	0	0	0	0	0	0	0	0
12215	Bsg	basigin	0	1	0	GO:1904466 positive regulation of matrix metallopeptidase secretion;GO:1904464 regulation of matrix metallopeptidase secretion;GO:1990773 matrix metallopeptidase secretion	0	0	1	0	0	0	0	1	0	0	0	1	0	0	0	1	0	0	0	0
319765	Igf2bp2	insulin-like growth factor 2 mRNA binding protein 2	0	0	1	GO:0051028 mRNA transport;GO:0050657 nucleic acid transport;GO:0050658 RNA transport	0	0	0	0	0	0	0	0	0	0	0	0	0	0	0	0	0	0	0	0
102638490	Gm35041	predicted gene, 35041	1	0	0		0	0	0	0	0	0	0	0	0	0	0	0	0	0	0	0	0	0	0	0
18488	Cntn3	contactin 3	0	0	1	GO:0007155 cell adhesion;GO:0022610 biological adhesion;GO:0007399 nervous system development	0	0	0	0	0	0	0	0	0	0	0	0	0	0	0	0	0	0	0	0
14804	Grid2	glutamate receptor, ionotropic, delta 2	0	0	1	GO:1900454 positive regulation of long-term synaptic depression;GO:0021684 cerebellar granular layer formation;GO:0021707 cerebellar granule cell differentiation	1	1	0	0	1	0	0	1	0	0	0	0	0	0	0	0	0	0	1	0
73137	Prrc1	proline-rich coiled-coil 1	1	0	0	GO:0034199 activation of protein kinase A activity;GO:0032147 activation of protein kinase activity;GO:0045860 positive regulation of protein kinase activity	0	0	0	0	0	0	0	0	0	1	0	0	0	0	0	0	0	0	0	0
18484	Pam	peptidylglycine alpha-amidating monooxygenase	1	0	0	GO:0001519 peptide amidation;GO:0018032 protein amidation;GO:0062112 fatty acid primary amide biosynthetic process	0	0	0	0	0	1	0	0	0	0	0	0	0	0	0	0	0	0	0	0
12759	Clu	clusterin	1	0	0	GO:1902847 regulation of neuronal signal transduction;GO:1905892 negative regulation of cellular response to thapsigargin;GO:1905895 negative regulation of cellular response to tunicamycin	0	0	1	0	0	1	0	0	0	1	0	0	0	0	0	0	0	0	0	0
217951	Tmem196	transmembrane protein 196	0	0	1		0	0	0	0	0	0	0	0	0	0	0	0	0	0	0	0	0	0	0	0
67246	Resf1	retroelement silencing factor 1	0	1	0	GO:0045869 negative regulation of single stranded viral RNA replication via double stranded DNA intermediate;GO:0090309 positive regulation of DNA methylation-dependent heterochromatin assembly;GO:0045091 regulation of single stranded viral RNA replication via double stranded DNA intermediate	0	0	0	0	0	0	0	0	0	0	0	0	0	0	0	0	0	0	0	0
432450	Nkain2	Na+/K+ transporting ATPase interacting 2	0	0	1	GO:0002028 regulation of sodium ion transport;GO:0006814 sodium ion transport;GO:0006812 cation transport	0	0	0	0	0	0	0	0	0	0	0	0	0	0	0	0	0	0	0	0
72061	Aopep	aminopeptidase O	0	1	0	GO:0006508 proteolysis;GO:0019538 protein metabolic process;GO:1901564 organonitrogen compound metabolic process	0	0	0	0	0	0	0	0	0	0	0	0	0	0	0	0	0	0	0	0
17268	Meis1	Meis homeobox 1	0	0	1	GO:0060044 negative regulation of cardiac muscle cell proliferation;GO:0035855 megakaryocyte development;GO:0060216 definitive hemopoiesis	0	0	0	1	0	0	0	0	0	0	0	0	1	0	0	0	0	0	0	0
81907	Tmem108	transmembrane protein 108	1	0	0	GO:1990416 cellular response to brain-derived neurotrophic factor stimulus;GO:0051388 positive regulation of neurotrophin TRK receptor signaling pathway;GO:0051386 regulation of neurotrophin TRK receptor signaling pathway	1	1	1	0	0	0	0	0	0	1	0	0	1	1	0	0	0	0	0	0
330222	Sdk1	sidekick cell adhesion molecule 1	0	0	1	GO:0048148 behavioral response to cocaine;GO:0010842 retina layer formation;GO:0042220 response to cocaine	0	1	0	0	0	0	0	1	0	0	0	0	0	0	0	0	0	0	0	0
244579	Tox3	TOX high mobility group box family member 3	0	0	1	GO:0043524 negative regulation of neuron apoptotic process;GO:0019722 calcium-mediated signaling;GO:1901215 negative regulation of neuron death	0	0	0	0	0	0	0	0	0	0	0	0	0	0	0	0	0	0	0	1
59052	Mettl9	methyltransferase like 9	0	1	0		0	0	0	0	0	0	0	0	0	0	0	0	0	0	0	0	0	0	0	0
83925	Trps1	transcriptional repressor GATA binding 1	0	0	1	GO:1902043 positive regulation of extrinsic apoptotic signaling pathway via death domain receptors;GO:1902041 regulation of extrinsic apoptotic signaling pathway via death domain receptors;GO:0032330 regulation of chondrocyte differentiation	0	0	0	0	0	0	0	0	0	0	0	0	0	1	0	0	0	0	0	0
100503605	Hbb-bs	hemoglobin, beta adult s chain	1	0	0		0	0	0	0	0	0	0	0	0	0	0	0	0	0	0	0	0	0	0	0
75906	Fam184a	family with sequence similarity 184, member A	0	1	0		0	0	0	0	0	0	0	0	0	0	0	0	0	0	0	0	0	0	0	0
67128	Ube2g1	ubiquitin-conjugating enzyme E2G 1	0	1	0	GO:0070534 protein K63-linked ubiquitination;GO:0070936 protein K48-linked ubiquitination;GO:0000209 protein polyubiquitination	0	0	0	0	0	0	0	0	0	0	0	0	0	0	0	0	0	0	0	0
79221	Hdac9	histone deacetylase 9	0	0	1	GO:1990678 histone H4-K16 deacetylation;GO:0051005 negative regulation of lipoprotein lipase activity;GO:0034983 peptidyl-lysine deacetylation	0	0	0	1	0	0	0	0	0	0	0	0	0	0	0	1	0	0	1	0
170755	Sgk3	serum/glucocorticoid regulated kinase 3	1	0	0	GO:1901099 negative regulation of signal transduction in absence of ligand;GO:2001240 negative regulation of extrinsic apoptotic signaling pathway in absence of ligand;GO:2001239 regulation of extrinsic apoptotic signaling pathway in absence of ligand	0	0	0	0	0	0	0	0	0	0	0	0	0	0	0	0	0	0	0	0
20928	Abcc9	ATP-binding cassette, sub-family C (CFTR/MRP), member 9	0	1	0	GO:0033198 response to ATP;GO:1990573 potassium ion import across plasma membrane;GO:0061337 cardiac conduction	1	0	0	0	0	0	1	0	1	0	1	0	0	0	0	0	1	0	0	0
233733	Galnt18	polypeptide N-acetylgalactosaminyltransferase 18	0	0	1	GO:0006493 protein O-linked glycosylation;GO:0006486 protein glycosylation;GO:0043413 macromolecule glycosylation	0	0	0	0	0	0	0	0	0	0	0	0	0	0	0	0	0	0	0	0
329178	Unc80	unc-80, NALCN activator	0	0	1	GO:0055080 cation homeostasis;GO:0050801 ion homeostasis;GO:0048878 chemical homeostasis	0	0	0	0	0	0	0	0	0	0	0	0	0	0	0	0	0	0	0	0
20429	Shox2	short stature homeobox 2	0	0	1	GO:0060931 sinoatrial node cell development;GO:0003163 sinoatrial node development;GO:0060921 sinoatrial node cell differentiation	0	0	1	1	1	0	0	0	0	0	0	0	1	0	0	1	0	0	1	0
100504381	Gm17276	predicted gene, 17276	0	1	0		0	0	0	0	0	0	0	0	0	0	0	0	0	0	0	0	0	0	0	0
665119	Sec14l5	SEC14-like lipid binding 5	1	0	0		0	0	0	0	0	0	0	0	0	0	0	0	0	0	0	0	0	0	0	0
213053	Slc39a14	solute carrier family 39 (zinc transporter), member 14	0	1	0	GO:0055071 manganese ion homeostasis;GO:0051344 negative regulation of cyclic-nucleotide phosphodiesterase activity;GO:0015691 cadmium ion transport	0	0	0	0	0	0	1	0	0	1	0	0	0	0	0	0	0	0	0	0
17880	Myh11	myosin, heavy polypeptide 11, smooth muscle	0	0	1	GO:0048739 cardiac muscle fiber development;GO:0048251 elastic fiber assembly;GO:0085029 extracellular matrix assembly	1	0	0	1	0	1	0	0	0	0	0	0	0	0	0	0	0	1	0	0
239188	Enox1	ecto-NOX disulfide-thiol exchanger 1	0	0	1	GO:0007624 ultradian rhythm;GO:0048511 rhythmic process	0	0	0	0	0	0	0	0	0	0	0	0	0	0	0	0	0	0	0	0
214137	Arhgap29	Rho GTPase activating protein 29	0	1	0	GO:0090630 activation of GTPase activity;GO:0043547 positive regulation of GTPase activity;GO:0043087 regulation of GTPase activity	0	0	0	0	0	0	0	0	0	0	0	0	0	0	0	0	0	0	0	0
381835	Sbk3	SH3 domain binding kinase family, member 3	1	0	0	GO:0016310 phosphorylation;GO:0006796 phosphate-containing compound metabolic process;GO:0006793 phosphorus metabolic process	0	0	0	0	0	0	0	0	0	0	0	0	0	0	0	0	0	0	0	0
243043	Kctd8	potassium channel tetramerisation domain containing 8	0	0	1	GO:0008277 regulation of G protein-coupled receptor signaling pathway;GO:0051260 protein homooligomerization;GO:0051259 protein complex oligomerization	0	0	0	0	0	0	0	0	0	0	0	0	0	0	0	0	0	0	0	0
102636477	Gm26632	predicted gene, 26632	1	0	0		0	0	0	0	0	0	0	0	0	0	0	0	0	0	0	0	0	0	0	0
243937	Zfp536	zinc finger protein 536	1	0	0	GO:0048387 negative regulation of retinoic acid receptor signaling pathway;GO:0048385 regulation of retinoic acid receptor signaling pathway;GO:0048384 retinoic acid receptor signaling pathway	0	0	0	0	0	0	0	0	0	0	0	0	0	0	0	0	0	0	0	0
83679	Pde4dip	phosphodiesterase 4D interacting protein (myomegalin)	0	1	0	GO:0090063 positive regulation of microtubule nucleation;GO:0010968 regulation of microtubule nucleation;GO:0030953 astral microtubule organization	0	0	0	0	0	1	0	0	0	0	0	0	0	0	0	0	0	0	0	0
14164	Fgf1	fibroblast growth factor 1	0	1	0	GO:1901509 regulation of endothelial tube morphogenesis;GO:0060681 branch elongation involved in ureteric bud branching;GO:0035766 cell chemotaxis to fibroblast growth factor	0	0	1	1	0	0	0	0	0	1	0	0	1	1	0	1	0	0	0	0
74309	Osbp2	oxysterol binding protein 2	1	0	0	GO:0007286 spermatid development;GO:0048515 spermatid differentiation;GO:0007281 germ cell development	0	0	0	0	0	0	0	0	0	0	0	0	0	0	0	0	0	0	0	0
381489	Rxfp1	relaxin/insulin-like family peptide receptor 1	1	0	0	GO:0060427 lung connective tissue development;GO:0060658 nipple morphogenesis;GO:0060618 nipple development	0	0	0	0	0	0	0	0	0	0	0	0	0	0	0	0	0	0	0	0
13511	Dsg2	desmoglein 2	1	0	0	GO:0003165 Purkinje myocyte development;GO:0003164 His-Purkinje system development;GO:0086073 bundle of His cell-Purkinje myocyte adhesion involved in cell communication	1	1	0	1	0	1	0	1	0	0	1	0	0	0	1	1	0	0	0	0
18682	Phkg1	phosphorylase kinase gamma 1	1	0	0	GO:0005978 glycogen biosynthetic process;GO:0009250 glucan biosynthetic process;GO:0033692 cellular polysaccharide biosynthetic process	0	0	0	0	0	0	0	0	0	0	0	0	0	0	0	0	0	1	0	0
258553	Olfr872	olfactory receptor 872	0	0	1	GO:0007608 sensory perception of smell;GO:0007606 sensory perception of chemical stimulus;GO:0007600 sensory perception	0	0	0	0	0	0	0	0	0	0	0	0	0	0	0	0	0	0	0	0
13143	Dapk2	death-associated protein kinase 2	1	0	0	GO:2000422 regulation of eosinophil chemotaxis;GO:2000424 positive regulation of eosinophil chemotaxis;GO:2000418 positive regulation of eosinophil migration	0	0	1	0	0	0	0	0	0	0	0	0	0	0	0	0	0	0	0	0
58800	Trpm7	transient receptor potential cation channel, subfamily M, member 7	1	0	0	GO:0016340 calcium-dependent cell-matrix adhesion;GO:0010961 cellular magnesium ion homeostasis;GO:0010960 magnesium ion homeostasis	0	0	0	0	0	1	1	0	0	0	0	0	0	0	0	0	0	0	0	0
16485	Kcna1	potassium voltage-gated channel, shaker-related subfamily, member 1	0	0	1	GO:0050976 detection of mechanical stimulus involved in sensory perception of touch;GO:0023041 neuronal signal transduction;GO:0071286 cellular response to magnesium ion	1	0	0	0	0	0	1	0	1	0	1	0	0	0	0	0	0	0	0	0
21388	Tbx5	T-box 5	1	0	0	GO:0003218 cardiac left ventricle formation;GO:0003166 bundle of His development;GO:0003164 His-Purkinje system development	0	0	0	1	0	0	0	0	0	0	0	0	1	0	0	1	0	0	0	0
74053	Grip1	glutamate receptor interacting protein 1	0	0	1	GO:0150012 positive regulation of neuron projection arborization;GO:0098887 neurotransmitter receptor transport, endosome to postsynaptic membrane;GO:0099639 neurotransmitter receptor transport, endosome to plasma membrane	0	0	1	0	1	0	0	0	1	0	0	0	0	0	0	0	0	0	0	0
245578	Pcdh11x	protocadherin 11 X-linked	0	0	1	GO:0010923 negative regulation of phosphatase activity;GO:0035305 negative regulation of dephosphorylation;GO:0010921 regulation of phosphatase activity	0	0	0	0	0	0	0	0	0	0	0	0	0	0	0	0	0	0	0	0
102633236	Gm13481	predicted gene 13481	1	0	0		0	0	0	0	0	0	0	0	0	0	0	0	0	0	0	0	0	0	0	0
67414	Mfn1	mitofusin 1	0	1	0	GO:1990613 mitochondrial membrane fusion;GO:0010636 positive regulation of mitochondrial fusion;GO:0090258 negative regulation of mitochondrial fission	1	1	1	0	1	0	0	0	0	0	0	0	0	0	0	0	0	0	1	0
260315	Nav3	neuron navigator 3	1	0	0	GO:0032703 negative regulation of interleukin-2 production;GO:0031116 positive regulation of microtubule polymerization;GO:0031112 positive regulation of microtubule polymerization or depolymerization	0	0	0	0	0	1	0	0	0	0	0	0	0	0	0	0	0	0	0	0
319922	Vwc2	von Willebrand factor C domain containing 2	0	0	1	GO:0030514 negative regulation of BMP signaling pathway;GO:0030510 regulation of BMP signaling pathway;GO:0090288 negative regulation of cellular response to growth factor stimulus	0	0	0	0	0	0	0	0	0	0	0	0	0	1	0	0	0	0	0	0
433367	Gm5532	predicted gene 5532	0	1	0		0	0	0	0	0	0	0	0	0	0	0	0	0	0	0	0	0	0	0	0
102633104	Gm31013	predicted gene, 31013	0	1	0		0	0	0	0	0	0	0	0	0	0	0	0	0	0	0	0	0	0	0	0
102637215	Gm20647	predicted gene 20647	1	0	0		0	0	0	0	0	0	0	0	0	0	0	0	0	0	0	0	0	0	0	0
20540	Slc7a7	solute carrier family 7 (cationic amino acid transporter, y+ system), member 7	1	0	0	GO:0000821 regulation of arginine metabolic process;GO:0000820 regulation of glutamine family amino acid metabolic process;GO:0006521 regulation of cellular amino acid metabolic process	0	0	0	0	0	0	0	0	0	0	0	0	0	0	0	0	0	0	0	0
17906	Myl2	myosin, light polypeptide 2, regulatory, cardiac, slow	0	1	0	GO:0042694 muscle cell fate specification;GO:0098735 positive regulation of the force of heart contraction;GO:0042693 muscle cell fate commitment	1	0	0	1	0	1	0	0	0	0	0	0	1	0	1	1	1	1	0	0
18293	Ogdh	oxoglutarate (alpha-ketoglutarate) dehydrogenase (lipoamide)	0	1	0	GO:0061034 olfactory bulb mitral cell layer development;GO:0018335 protein succinylation;GO:0106077 histone succinylation	0	0	0	0	0	0	0	0	0	0	0	0	0	0	0	0	0	0	0	0
213435	Mylk3	myosin light chain kinase 3	1	0	0	GO:0048769 sarcomerogenesis;GO:0002528 regulation of vascular permeability involved in acute inflammatory response;GO:0060298 positive regulation of sarcomere organization	1	0	0	1	0	1	0	0	0	0	0	0	0	0	1	0	0	1	0	0
18767	Pkia	protein kinase inhibitor, alpha	0	0	1	GO:2000480 negative regulation of cAMP-dependent protein kinase activity;GO:0042308 negative regulation of protein import into nucleus;GO:1904590 negative regulation of protein import	0	0	0	0	0	0	0	0	0	1	0	0	0	0	0	0	0	0	0	0
14200	Fhl2	four and a half LIM domains 2	0	1	0	GO:0055011 atrial cardiac muscle cell differentiation;GO:0055014 atrial cardiac muscle cell development;GO:0055015 ventricular cardiac muscle cell development	0	0	0	1	0	0	0	0	0	0	0	0	0	0	0	1	0	0	0	1
11647	Alpl	alkaline phosphatase, liver/bone/kidney	0	1	0	GO:0001958 endochondral ossification;GO:0036075 replacement ossification;GO:0046677 response to antibiotic	0	0	0	0	0	0	0	0	0	0	0	0	0	0	0	0	0	0	0	0
54630	Prickle3	prickle planar cell polarity protein 3	0	1	0	GO:0030030 cell projection organization;GO:0007275 multicellular organism development;GO:0048856 anatomical structure development	0	0	0	0	0	0	0	0	0	0	0	0	0	0	0	0	0	0	0	0
22240	Dpysl3	dihydropyrimidinase-like 3	0	0	1	GO:0006208 pyrimidine nucleobase catabolic process;GO:0046113 nucleobase catabolic process;GO:0051764 actin crosslink formation	0	0	0	0	1	1	0	0	0	0	0	0	1	0	0	0	0	0	0	0
66889	Rnf128	ring finger protein 128	0	1	0	GO:0001818 negative regulation of cytokine production;GO:0031647 regulation of protein stability;GO:0006511 ubiquitin-dependent protein catabolic process	0	0	0	0	0	0	0	0	0	0	0	0	0	0	0	0	0	0	0	0
50799	Slc25a13	solute carrier family 25 (mitochondrial carrier, adenine nucleotide translocator), member 13	0	1	0	GO:0043490 malate-aspartate shuttle;GO:0015810 aspartate transmembrane transport;GO:0015813 L-glutamate transmembrane transport	0	0	0	0	0	0	0	0	0	0	0	0	0	0	0	0	0	0	0	0
104175	Sbk1	SH3-binding kinase 1	0	1	0	GO:0018107 peptidyl-threonine phosphorylation;GO:0018210 peptidyl-threonine modification;GO:0018105 peptidyl-serine phosphorylation	0	0	0	0	0	0	0	0	0	0	0	0	0	0	0	0	0	0	0	0
68810	Nexn	nexilin	0	1	0	GO:0070593 dendrite self-avoidance;GO:0008038 neuron recognition;GO:0007156 homophilic cell adhesion via plasma membrane adhesion molecules	0	0	1	0	0	0	0	1	0	0	0	1	0	0	0	0	0	0	0	0
232533	Stk38l	serine/threonine kinase 38 like	0	0	1	GO:0018105 peptidyl-serine phosphorylation;GO:0018209 peptidyl-serine modification;GO:0018193 peptidyl-amino acid modification	0	0	0	0	0	0	0	0	0	0	0	0	0	0	0	0	0	0	0	0
108927	Lhfp	lipoma HMGIC fusion partner	0	0	1		0	0	0	0	0	0	0	0	0	0	0	0	0	0	0	0	0	0	0	0
71395	Cdcp3	CUB domain containing protein 3	1	0	0		0	0	0	0	0	0	0	0	0	0	0	0	0	0	0	0	0	1	0	0
20320	Nptn	neuroplastin	0	0	1	GO:0070593 dendrite self-avoidance;GO:1904861 excitatory synapse assembly;GO:0008038 neuron recognition	0	1	1	0	0	0	0	1	0	0	0	1	0	0	0	0	0	0	0	0
12156	Bmp2	bone morphogenetic protein 2	0	0	1	GO:0051042 negative regulation of calcium-independent cell-cell adhesion;GO:0060804 positive regulation of Wnt signaling pathway by BMP signaling pathway;GO:0003210 cardiac atrium formation	0	0	0	1	0	0	0	1	0	1	0	0	0	1	0	1	0	0	1	0
66497	Cmss1	cms small ribosomal subunit 1	1	0	0		0	0	0	0	0	0	0	0	0	0	0	0	0	0	0	0	0	0	0	0
21961	Tns1	tensin 1	0	1	0	GO:0010761 fibroblast migration;GO:0007044 cell-substrate junction assembly;GO:0150115 cell-substrate junction organization	0	1	0	0	0	0	0	0	0	0	0	0	0	0	0	0	0	0	0	0
75985	Rab30	RAB30, member RAS oncogene family	0	1	0	GO:0007030 Golgi organization;GO:0010256 endomembrane system organization;GO:0006996 organelle organization	0	0	0	0	0	0	0	0	0	0	0	0	0	0	0	0	0	0	0	0
54446	Nfat5	nuclear factor of activated T cells 5	0	0	1	GO:1904996 positive regulation of leukocyte adhesion to vascular endothelial cell;GO:1904994 regulation of leukocyte adhesion to vascular endothelial cell;GO:0070884 regulation of calcineurin-NFAT signaling cascade	0	0	0	0	0	0	0	1	0	0	0	0	0	0	0	0	0	0	0	1
270190	Ephb1	Eph receptor B1	0	0	1	GO:1902725 negative regulation of satellite cell differentiation;GO:0014859 negative regulation of skeletal muscle cell proliferation;GO:1902723 negative regulation of skeletal muscle satellite cell proliferation	0	1	1	1	0	0	0	0	0	1	0	1	0	0	0	1	0	0	1	0
21834	Thrb	thyroid hormone receptor beta	0	1	0	GO:0097474 retinal cone cell apoptotic process;GO:0008050 female courtship behavior;GO:1990009 retinal cell apoptotic process	1	0	0	0	0	0	0	0	0	0	0	0	0	0	0	0	0	0	0	0
224129	Adcy5	adenylate cyclase 5	0	0	1	GO:0007195 adenylate cyclase-inhibiting dopamine receptor signaling pathway;GO:0006171 cAMP biosynthetic process;GO:0007191 adenylate cyclase-activating dopamine receptor signaling pathway	0	0	0	0	0	0	0	0	1	0	0	0	0	0	1	0	0	1	0	0
71302	Arhgap26	Rho GTPase activating protein 26	0	1	0	GO:0051056 regulation of small GTPase mediated signal transduction;GO:0007264 small GTPase mediated signal transduction;GO:0030036 actin cytoskeleton organization	0	0	0	0	0	1	0	0	0	0	0	0	0	0	0	0	0	0	0	0
381339	Tmem182	transmembrane protein 182	1	0	0		0	0	0	0	0	0	0	0	0	0	0	0	0	0	0	0	0	0	0	0
67448	Plxdc2	plexin domain containing 2	0	0	1		0	0	0	0	0	0	0	0	0	0	0	0	0	0	0	0	0	0	0	0
65970	Lima1	LIM domain and actin binding 1	1	0	0	GO:0030299 intestinal cholesterol absorption;GO:0044241 lipid digestion;GO:0098856 intestinal lipid absorption	0	0	0	0	0	1	0	0	0	0	0	0	0	0	0	0	0	0	0	0
68802	Mypn	myopalladin	0	1	0	GO:0070593 dendrite self-avoidance;GO:0045214 sarcomere organization;GO:0008038 neuron recognition	0	0	1	1	0	1	0	1	0	0	0	1	0	0	0	0	0	0	0	0
58869	Pex5l	peroxisomal biogenesis factor 5-like	0	0	1	GO:0016560 protein import into peroxisome matrix, docking;GO:0051461 positive regulation of corticotropin secretion;GO:0051459 regulation of corticotropin secretion	1	0	0	0	0	0	0	0	0	0	0	0	0	0	0	0	0	0	0	1
50779	Rgs6	regulator of G-protein signaling 6	0	0	1	GO:0045666 positive regulation of neuron differentiation;GO:0043547 positive regulation of GTPase activity;GO:0045664 regulation of neuron differentiation	0	0	0	0	0	0	0	0	0	0	0	0	0	0	0	0	0	0	0	0
14681	Gnao1	guanine nucleotide binding protein, alpha O	0	0	1	GO:0007212 dopamine receptor signaling pathway;GO:1903350 response to dopamine;GO:1903351 cellular response to dopamine	1	0	0	0	0	0	1	0	0	0	0	0	0	0	1	0	0	0	0	0
19664	Rbpj	recombination signal binding protein for immunoglobulin kappa J region	0	1	0	GO:1901297 positive regulation of canonical Wnt signaling pathway involved in cardiac muscle cell fate commitment;GO:1905068 positive regulation of canonical Wnt signaling pathway involved in heart development;GO:1901295 regulation of canonical Wnt signaling pathway involved in cardiac muscle cell fate commitment	0	0	0	1	1	0	0	0	0	1	0	0	1	1	0	1	0	0	0	0
235493	Fam214a	family with sequence similarity 214, member A	0	1	0		0	0	0	0	0	0	0	0	0	0	0	0	0	0	0	0	0	0	0	0
93757	Immp2l	IMP2 inner mitochondrial membrane peptidase-like (S. cerevisiae)	0	1	0	GO:0061300 cerebellum vasculature development;GO:0006627 protein processing involved in protein targeting to mitochondrion;GO:0006465 signal peptide processing	1	0	0	0	0	0	0	0	0	0	0	0	0	0	0	0	0	0	0	0
16508	Kcnd2	potassium voltage-gated channel, Shal-related family, member 2	0	1	0	GO:0045475 locomotor rhythm;GO:0019228 neuronal action potential;GO:0086001 cardiac muscle cell action potential	1	0	0	0	0	0	1	0	1	0	1	0	0	0	0	0	1	0	0	0
215085	Slc35f1	solute carrier family 35, member F1	0	0	1	GO:0055085 transmembrane transport;GO:0006810 transport;GO:0051234 establishment of localization	0	0	0	0	0	0	0	0	0	0	0	0	0	0	0	0	0	0	0	0
102638685	Gm35188	predicted gene, 35188	1	0	0		0	0	0	0	0	0	0	0	0	0	0	0	0	0	0	0	0	0	0	0
99031	Osbpl6	oxysterol binding protein-like 6	0	0	1	GO:0032371 regulation of sterol transport;GO:0032374 regulation of cholesterol transport;GO:0030301 cholesterol transport	0	0	0	0	0	0	0	0	0	0	0	0	0	0	0	0	0	0	0	0
70598	Filip1	filamin A interacting protein 1	0	1	0	GO:0099010 modification of postsynaptic structure;GO:0099563 modification of synaptic structure;GO:0050808 synapse organization	0	1	0	0	0	0	0	0	0	0	0	0	0	0	0	0	0	0	0	0
270028	Fam155a	family with sequence similarity 155, member A	0	0	1	GO:0098703 calcium ion import across plasma membrane;GO:1902656 calcium ion import into cytosol;GO:0070509 calcium ion import	0	0	0	0	0	0	1	0	0	0	0	0	0	0	0	0	0	0	0	0
233789	Smg1	SMG1 homolog, phosphatidylinositol 3-kinase-related kinase (C. elegans)	0	1	0	GO:0016242 negative regulation of macroautophagy;GO:0000184 nuclear-transcribed mRNA catabolic process, nonsense-mediated decay;GO:0046854 phosphatidylinositol phosphorylation	0	0	0	0	0	0	0	0	0	1	0	0	0	0	0	0	0	0	0	0
11735	Ank3	ankyrin 3, epithelial	0	0	1	GO:0010650 positive regulation of cell communication by electrical coupling;GO:1900827 positive regulation of membrane depolarization during cardiac muscle cell action potential;GO:0072658 maintenance of protein location in membrane	1	1	1	0	0	0	1	1	0	0	1	0	0	0	0	0	0	0	0	0
233744	Spon1	spondin 1, (f-spondin) extracellular matrix protein	0	0	1	GO:1902430 negative regulation of amyloid-beta formation;GO:1902992 negative regulation of amyloid precursor protein catabolic process;GO:0010954 positive regulation of protein processing	0	0	0	0	0	0	0	0	0	0	0	0	0	0	0	0	0	0	0	0
232035	Ccser1	coiled-coil serine rich 1	1	0	0		0	0	0	0	0	0	0	0	0	0	0	0	0	0	0	0	0	0	0	0
68753	Mybphl	myosin binding protein H-like	1	0	0	GO:0001701 in utero embryonic development;GO:0043009 chordate embryonic development;GO:0009792 embryo development ending in birth or egg hatching	0	0	0	0	0	0	0	0	0	0	0	0	0	0	0	0	0	0	0	0
14077	Fabp3	fatty acid binding protein 3, muscle and heart	0	1	0	GO:0140214 positive regulation of long-chain fatty acid import into cell;GO:2001245 regulation of phosphatidylcholine biosynthetic process;GO:0140212 regulation of long-chain fatty acid import into cell	0	0	0	0	0	0	0	0	0	0	0	0	0	0	0	0	0	0	0	0
19245	Ptp4a3	protein tyrosine phosphatase 4a3	0	1	0	GO:0043117 positive regulation of vascular permeability;GO:1900746 regulation of vascular endothelial growth factor signaling pathway;GO:1902547 regulation of cellular response to vascular endothelial growth factor stimulus	1	0	0	0	0	0	0	0	0	1	0	0	0	1	0	0	0	0	0	0
110265	Msra	methionine sulfoxide reductase A	0	0	1	GO:0007568 aging;GO:0034599 cellular response to oxidative stress;GO:0062197 cellular response to chemical stress	0	0	0	0	0	0	0	0	0	0	0	0	0	0	0	0	0	0	0	0
12549	Arhgap31	Rho GTPase activating protein 31	1	0	0	GO:0007264 small GTPase mediated signal transduction;GO:0035556 intracellular signal transduction;GO:0007165 signal transduction	0	0	0	0	0	0	0	0	0	0	0	0	0	0	0	0	0	0	0	0
17868	Mybpc3	myosin binding protein C, cardiac	0	1	0	GO:0031034 myosin filament assembly;GO:0031033 myosin filament organization;GO:0045214 sarcomere organization	1	0	0	1	0	1	0	0	0	0	1	0	0	0	1	1	0	0	0	0
16855	Lgals4	lectin, galactose binding, soluble 4	0	1	0		0	0	0	0	0	0	0	0	0	0	0	0	0	0	0	0	0	0	0	0
20927	Abcc8	ATP-binding cassette, sub-family C (CFTR/MRP), member 8	1	0	0	GO:0061853 regulation of neuroblast migration;GO:0061855 negative regulation of neuroblast migration;GO:0044558 uterine smooth muscle relaxation	1	1	0	0	0	0	1	0	1	0	0	0	1	0	1	0	0	0	1	0
70012	Cep85	centrosomal protein 85	0	1	0	GO:0046602 regulation of mitotic centrosome separation;GO:0007100 mitotic centrosome separation;GO:0051299 centrosome separation	0	0	0	0	0	0	0	0	0	1	0	0	0	0	0	0	0	0	0	0
15529	Sdc2	syndecan 2	0	0	1	GO:0048814 regulation of dendrite morphogenesis;GO:0050773 regulation of dendrite development;GO:0048813 dendrite morphogenesis	0	0	1	0	1	0	0	0	0	0	0	0	0	0	0	0	0	0	0	0
218194	Phactr1	phosphatase and actin regulator 1	0	0	1	GO:0140059 dendrite arborization;GO:0140058 neuron projection arborization;GO:2001222 regulation of neuron migration	0	0	1	0	0	1	0	0	0	0	0	0	0	0	0	0	0	0	0	0
240058	Cpne5	copine V	0	0	1	GO:1903861 positive regulation of dendrite extension;GO:1903859 regulation of dendrite extension;GO:0097484 dendrite extension	0	0	1	0	0	0	0	0	0	0	0	0	1	0	0	0	0	0	0	0
102640859	Gm36827	predicted gene, 36827	0	1	0		0	0	0	0	0	0	0	0	0	0	0	0	0	0	0	0	0	0	0	0
66961	Neat1	nuclear paraspeckle assembly transcript 1 (non-protein coding)	0	1	0	GO:0030575 nuclear body organization;GO:0043954 cellular component maintenance;GO:0006997 nucleus organization	0	0	0	0	0	0	0	0	0	0	0	0	0	0	0	0	0	0	0	0
216558	Ugp2	UDP-glucose pyrophosphorylase 2	0	1	0	GO:0006011 UDP-glucose metabolic process;GO:0019255 glucose 1-phosphate metabolic process;GO:0009225 nucleotide-sugar metabolic process	0	0	0	0	0	0	0	0	0	0	0	0	0	0	0	0	0	0	0	0
330267	Thsd7a	thrombospondin, type I, domain containing 7A	0	0	1	GO:0031532 actin cytoskeleton reorganization;GO:0001525 angiogenesis;GO:0048514 blood vessel morphogenesis	0	0	0	0	0	1	0	0	0	0	0	0	0	0	0	0	0	0	0	0
80906	Kcnip2	Kv channel-interacting protein 2	0	1	0	GO:1903766 positive regulation of potassium ion export across plasma membrane;GO:0045163 clustering of voltage-gated potassium channels;GO:1903764 regulation of potassium ion export across plasma membrane	1	0	0	0	0	0	1	0	0	0	0	0	0	0	0	0	1	0	0	0
11534	Adk	adenosine kinase	0	1	0	GO:0006175 dATP biosynthetic process;GO:0009153 purine deoxyribonucleotide biosynthetic process;GO:0009216 purine deoxyribonucleoside triphosphate biosynthetic process	1	0	0	0	0	0	0	1	0	0	0	0	0	0	0	0	0	0	0	0
77097	Tanc2	tetratricopeptide repeat, ankyrin repeat and coiled-coil containing 2	0	0	1	GO:0099519 dense core granule cytoskeletal transport;GO:0032253 dense core granule localization;GO:1901950 dense core granule transport	0	1	1	0	1	0	0	0	0	0	0	0	0	0	0	0	0	0	0	0
320226	Ccdc171	coiled-coil domain containing 171	1	0	0		0	0	0	0	0	0	0	0	0	0	0	0	0	0	0	0	0	0	0	0
22339	Vegfa	vascular endothelial growth factor A	0	1	0	GO:0002575 basophil chemotaxis;GO:1903570 regulation of protein kinase D signaling;GO:1903572 positive regulation of protein kinase D signaling	1	1	1	1	1	0	0	1	0	1	0	0	1	1	0	1	0	0	1	1
78910	Asb15	ankyrin repeat and SOCS box-containing 15	0	1	0	GO:0035556 intracellular signal transduction;GO:0007165 signal transduction;GO:0023052 signaling	0	0	0	0	0	0	0	0	0	0	0	0	0	0	0	0	0	0	0	0
67419	Armh4	armadillo-like helical domain containing 4	0	0	1		0	0	0	0	0	0	0	0	0	0	0	0	0	0	0	0	0	0	0	0
100042480	Nhsl2	NHS-like 2	0	0	1	GO:0030154 cell differentiation;GO:0048869 cellular developmental process;GO:0032502 developmental process	0	0	0	0	0	0	0	0	0	0	0	0	0	0	0	0	0	0	0	0
11426	Macf1	microtubule-actin crosslinking factor 1	0	0	1	GO:0150011 regulation of neuron projection arborization;GO:0006620 posttranslational protein targeting to endoplasmic reticulum membrane;GO:0140058 neuron projection arborization	0	1	1	0	1	0	0	0	0	0	0	0	0	0	0	1	0	0	0	0
104103	Airn	antisense Igf2r RNA	0	1	0	GO:0006349 regulation of gene expression by genetic imprinting;GO:0051570 regulation of histone H3-K9 methylation;GO:0051567 histone H3-K9 methylation	0	0	0	0	0	0	0	0	0	0	0	0	0	0	0	0	0	0	0	0
78255	Ralgps2	Ral GEF with PH domain and SH3 binding motif 2	1	0	0	GO:0032485 regulation of Ral protein signal transduction;GO:0032484 Ral protein signal transduction;GO:0046578 regulation of Ras protein signal transduction	0	0	0	0	0	0	0	0	0	0	0	0	0	0	0	0	0	0	0	0
20564	Slit3	slit guidance ligand 3	1	0	0	GO:0070100 negative regulation of chemokine-mediated signaling pathway;GO:0035385 Roundabout signaling pathway;GO:0070099 regulation of chemokine-mediated signaling pathway	0	0	1	1	0	0	0	0	0	0	0	0	1	0	0	1	0	0	0	0
71721	Fam13c	family with sequence similarity 13, member C	0	0	1		0	0	0	0	0	0	0	0	0	0	0	0	0	0	0	0	0	0	0	0
108154	Adamts6	a disintegrin-like and metallopeptidase (reprolysin type) with thrombospondin type 1 motif, 6	1	0	0	GO:0035904 aorta development;GO:0060976 coronary vasculature development;GO:0060840 artery development	0	0	0	1	0	0	0	0	0	0	0	0	0	0	0	1	0	0	0	0
99470	Magi3	membrane associated guanylate kinase, WW and PDZ domain containing 3	1	0	0	GO:0043507 positive regulation of JUN kinase activity;GO:0043506 regulation of JUN kinase activity;GO:0046328 regulation of JNK cascade	0	0	0	0	0	0	0	0	0	1	0	0	0	0	0	0	0	0	0	0
98878	Ehd4	EH-domain containing 4	1	0	0	GO:0006907 pinocytosis;GO:0032456 endocytic recycling;GO:0051260 protein homooligomerization	0	0	0	0	0	0	0	0	0	1	0	0	0	1	0	0	0	0	0	0
192196	Luc7l2	LUC7-like 2 (S. cerevisiae)	0	1	0	GO:0006376 mRNA splice site selection;GO:0000245 spliceosomal complex assembly;GO:0022618 ribonucleoprotein complex assembly	0	0	0	0	0	0	0	0	0	0	0	0	0	0	0	0	0	0	0	0
11732	Ank	progressive ankylosis	0	1	0	GO:0035435 phosphate ion transmembrane transport;GO:0006817 phosphate ion transport;GO:0098661 inorganic anion transmembrane transport	0	0	0	0	0	0	1	0	0	0	0	0	0	0	0	0	0	0	0	0
242474	Tmem245	transmembrane protein 245	0	1	0		0	0	0	0	0	0	0	0	0	0	0	0	0	0	0	0	0	0	0	0
19215	Ptgds	prostaglandin D2 synthase (brain)	0	1	0	GO:1905937 negative regulation of germ cell proliferation;GO:2000255 negative regulation of male germ cell proliferation;GO:1905936 regulation of germ cell proliferation	0	0	0	0	0	0	0	0	0	0	0	0	0	0	0	0	0	0	0	0
68507	Ppfia4	protein tyrosine phosphatase, receptor type, f polypeptide (PTPRF), interacting protein (liprin), alpha 4	0	0	1	GO:0050808 synapse organization;GO:0034330 cell junction organization;GO:0016043 cellular component organization	0	1	0	0	0	0	0	0	1	0	0	0	0	0	0	0	0	0	0	0
18027	Nfia	nuclear factor I/A	0	0	1	GO:0072189 ureter development;GO:0060074 synapse maturation;GO:0006260 DNA replication	0	1	0	0	0	0	0	0	0	0	0	0	0	0	0	1	0	0	0	0
380702	Shisa6	shisa family member 6	0	0	1	GO:0098976 excitatory chemical synaptic transmission;GO:0106104 regulation of glutamate receptor clustering;GO:1904717 regulation of AMPA glutamate receptor clustering	1	1	0	0	0	0	1	0	0	0	0	0	0	0	0	0	0	0	0	0
27204	Syn3	synapsin III	0	0	1	GO:0097091 synaptic vesicle clustering;GO:0097479 synaptic vesicle localization;GO:0051648 vesicle localization	0	0	0	0	0	0	0	0	1	0	0	0	0	0	0	0	0	0	0	0
13841	Epha7	Eph receptor A7	0	0	1	GO:0051964 negative regulation of synapse assembly;GO:0048671 negative regulation of collateral sprouting;GO:0072178 nephric duct morphogenesis	0	1	1	0	1	0	0	1	0	1	0	0	1	0	0	1	0	0	1	0
21808	Tgfb2	transforming growth factor, beta 2	0	0	1	GO:1903701 substantia propria of cornea development;GO:0062044 negative regulation of cardiac epithelial to mesenchymal transition;GO:1905006 negative regulation of epithelial to mesenchymal transition involved in endocardial cushion formation	1	1	1	1	0	1	1	1	0	1	0	0	1	1	1	1	0	0	0	0
545156	Kalrn	kalirin, RhoGEF kinase	0	0	1	GO:0061366 behavioral response to chemical pain;GO:0061368 behavioral response to formalin induced pain;GO:0098989 NMDA selective glutamate receptor signaling pathway	0	1	1	0	1	0	0	0	0	0	0	0	0	0	0	0	0	0	1	0
14168	Fgf13	fibroblast growth factor 13	0	1	0	GO:0045196 establishment or maintenance of neuroblast polarity;GO:0045200 establishment of neuroblast polarity;GO:0098909 regulation of cardiac muscle cell action potential involved in regulation of contraction	1	1	1	0	1	1	1	0	0	1	1	0	1	0	0	0	1	0	1	0
319710	Frmd6	FERM domain containing 6	0	0	1	GO:0003383 apical constriction;GO:0003382 epithelial cell morphogenesis;GO:0070252 actin-mediated cell contraction	0	0	0	0	0	1	0	0	0	0	1	0	0	0	0	0	0	0	0	0
30785	Cttnbp2	cortactin binding protein 2	0	0	1	GO:1905274 regulation of modification of postsynaptic actin cytoskeleton;GO:0099159 regulation of modification of postsynaptic structure;GO:0098885 modification of postsynaptic actin cytoskeleton	0	1	0	0	0	1	0	0	0	0	0	0	0	0	0	0	0	0	0	0
12828	Col4a3	collagen, type IV, alpha 3	0	0	1	GO:1905563 negative regulation of vascular endothelial cell proliferation;GO:0032836 glomerular basement membrane development;GO:0038063 collagen-activated tyrosine kinase receptor signaling pathway	0	0	0	0	0	0	0	0	0	1	0	0	0	0	0	1	0	0	0	0
241694	Ralgapa2	Ral GTPase activating protein, alpha subunit 2 (catalytic)	0	1	0	GO:0060178 regulation of exocyst localization;GO:0032484 Ral protein signal transduction;GO:0051601 exocyst localization	0	0	0	0	0	0	0	0	0	0	0	0	0	0	0	0	0	0	0	0
110796	Tshz1	teashirt zinc finger family member 1	0	0	1	GO:0060023 soft palate development;GO:0042474 middle ear morphogenesis;GO:0062009 secondary palate development	0	0	0	0	0	0	0	0	0	0	0	0	0	0	0	0	0	0	0	0
59091	Jph2	junctophilin 2	0	1	0	GO:0055024 regulation of cardiac muscle tissue development;GO:0060316 positive regulation of ryanodine-sensitive calcium-release channel activity;GO:0060314 regulation of ryanodine-sensitive calcium-release channel activity	0	0	0	1	0	0	1	0	0	0	0	0	0	0	0	1	0	0	0	0
225207	Zfp521	zinc finger protein 521	1	0	0	GO:0048663 neuron fate commitment;GO:0045165 cell fate commitment;GO:0045944 positive regulation of transcription by RNA polymerase II	0	0	0	0	0	0	0	0	0	0	0	0	0	0	0	0	0	0	0	0
78933	Agbl4	ATP/GTP binding protein-like 4	0	0	1	GO:0098958 retrograde axonal transport of mitochondrion;GO:0035609 C-terminal protein deglutamylation;GO:0120222 regulation of blastocyst development	0	0	0	0	0	0	0	0	0	0	0	0	0	0	0	0	0	0	0	0
67041	Oxct1	3-oxoacid CoA transferase 1	0	1	0	GO:0046952 ketone body catabolic process;GO:0046950 cellular ketone body metabolic process;GO:1902224 ketone body metabolic process	0	0	0	0	0	0	0	0	0	0	0	0	0	0	0	0	0	0	0	0
94353	Hmgn3	high mobility group nucleosomal binding domain 3	0	0	1	GO:0061178 regulation of insulin secretion involved in cellular response to glucose stimulus;GO:0035773 insulin secretion involved in cellular response to glucose stimulus;GO:0071333 cellular response to glucose stimulus	0	0	0	0	0	0	0	0	0	0	0	0	0	0	0	0	0	0	0	0
50781	Dkk3	dickkopf WNT signaling pathway inhibitor 3	1	0	0	GO:0032345 negative regulation of aldosterone metabolic process;GO:0032348 negative regulation of aldosterone biosynthetic process;GO:2000065 negative regulation of cortisol biosynthetic process	0	0	0	0	0	0	0	0	0	0	0	0	0	0	0	0	0	0	0	0
20441	St3gal3	ST3 beta-galactoside alpha-2,3-sialyltransferase 3	0	1	0	GO:0010706 ganglioside biosynthetic process via lactosylceramide;GO:0001574 ganglioside biosynthetic process;GO:0001573 ganglioside metabolic process	0	0	0	0	0	0	0	0	0	0	0	0	0	0	0	0	0	0	0	0
497097	Xkr4	X-linked Kx blood group related 4	0	0	1	GO:0070782 phosphatidylserine exposure on apoptotic cell surface;GO:0043652 engulfment of apoptotic cell;GO:0017121 plasma membrane phospholipid scrambling	0	0	0	0	0	0	0	0	0	0	0	0	0	0	0	0	0	0	0	0
13506	Dsc2	desmocollin 2	1	0	0	GO:0086073 bundle of His cell-Purkinje myocyte adhesion involved in cell communication;GO:0086042 cardiac muscle cell-cardiac muscle cell adhesion;GO:0098911 regulation of ventricular cardiac muscle cell action potential	1	0	0	0	0	1	0	1	0	0	1	0	0	0	1	0	0	0	0	0
224997	Dlgap1	DLG associated protein 1	0	0	1	GO:0070842 aggresome assembly;GO:0098962 regulation of postsynaptic neurotransmitter receptor activity;GO:0070841 inclusion body assembly	1	0	0	0	0	0	0	0	1	0	0	0	0	0	0	0	0	0	0	0
626082	Gm20754	predicted gene, 20754	0	0	1		0	0	0	0	0	0	0	0	0	0	0	0	0	0	0	0	0	0	0	0
14527	Gcgr	glucagon receptor	0	0	1	GO:0071377 cellular response to glucagon stimulus;GO:0033762 response to glucagon;GO:0070873 regulation of glycogen metabolic process	0	0	0	0	0	0	0	0	0	0	0	0	0	0	0	0	0	0	0	0
12288	Cacna1c	calcium channel, voltage-dependent, L type, alpha 1C subunit	0	1	0	GO:0098912 membrane depolarization during atrial cardiac muscle cell action potential;GO:1904879 positive regulation of calcium ion transmembrane transport via high voltage-gated calcium channel;GO:0060083 smooth muscle contraction involved in micturition	1	0	0	1	0	1	1	0	0	0	1	0	1	0	1	0	1	1	0	0
71409	Fmnl2	formin-like 2	1	0	0	GO:0030866 cortical actin cytoskeleton organization;GO:0030865 cortical cytoskeleton organization;GO:0008360 regulation of cell shape	0	0	0	0	0	1	0	0	0	0	0	0	0	0	0	0	0	0	0	0
65256	Asb2	ankyrin repeat and SOCS box-containing 2	0	1	0	GO:0035914 skeletal muscle cell differentiation;GO:0045445 myoblast differentiation;GO:0007519 skeletal muscle tissue development	0	0	0	1	0	0	0	0	0	0	0	0	0	0	0	1	0	0	0	0
17758	Map4	microtubule-associated protein 4	0	1	0	GO:1902856 negative regulation of non-motile cilium assembly;GO:0051012 microtubule sliding;GO:1902018 negative regulation of cilium assembly	0	0	0	0	1	0	0	0	0	0	0	0	1	0	0	0	0	0	0	0
71368	5430431A17Rik	RIKEN cDNA 5430431A17 gene	0	0	1		0	0	0	0	0	0	0	0	0	0	0	0	0	0	0	0	0	0	0	0
329763	Gm5105	predicted gene 5105	1	0	0		0	0	0	0	0	0	0	0	0	0	0	0	0	0	0	0	0	0	0	0
101056138	Gm20619	predicted gene 20619	0	1	0		0	0	0	0	0	0	0	0	0	0	0	0	0	0	0	0	0	0	0	0
241431	Xirp2	xin actin-binding repeat containing 2	0	1	0	GO:0055008 cardiac muscle tissue morphogenesis;GO:0060415 muscle tissue morphogenesis;GO:0003281 ventricular septum development	0	1	0	1	0	1	0	0	0	0	0	0	0	0	0	1	0	0	0	0
18183	Nrg3	neuregulin 3	0	0	1	GO:0021840 directional guidance of interneurons involved in migration from the subpallium to the cortex;GO:0021842 chemorepulsion involved in interneuron migration from the subpallium to the cortex;GO:0060596 mammary placode formation	0	0	1	0	0	0	0	0	0	0	0	0	0	0	0	0	0	0	0	0
74183	Perm1	PPARGC1 and ESRR induced regulator, muscle 1	0	1	0	GO:0014850 response to muscle activity;GO:0014823 response to activity;GO:0006355 regulation of transcription, DNA-templated	0	0	0	0	0	0	0	0	0	0	0	0	0	0	0	0	0	0	0	0
21968	Tom1	target of myb1 trafficking protein	1	0	0	GO:0006886 intracellular protein transport;GO:0046907 intracellular transport;GO:0015031 protein transport	0	0	0	0	0	0	0	0	0	0	0	0	0	0	0	0	0	0	0	0
320709	Tmem117	transmembrane protein 117	0	1	0	GO:0070059 intrinsic apoptotic signaling pathway in response to endoplasmic reticulum stress;GO:0034976 response to endoplasmic reticulum stress;GO:0097193 intrinsic apoptotic signaling pathway	0	0	0	0	0	0	0	0	0	0	0	0	0	0	0	0	0	0	0	0
109019	Nabp1	nucleic acid binding protein 1	0	1	0	GO:0044818 mitotic G2/M transition checkpoint;GO:0010972 negative regulation of G2/M transition of mitotic cell cycle;GO:1902750 negative regulation of cell cycle G2/M phase transition	0	0	0	0	0	0	0	0	0	0	0	0	0	0	0	0	0	0	0	0
16795	Large1	LARGE xylosyl- and glucuronyltransferase 1	0	1	0	GO:0035269 protein O-linked mannosylation;GO:0046716 muscle cell cellular homeostasis;GO:0035268 protein mannosylation	0	0	0	1	0	0	0	0	0	0	0	0	1	0	0	1	0	0	0	0
329152	Hecw2	HECT, C2 and WW domain containing E3 ubiquitin protein ligase 2	0	0	1	GO:2000650 negative regulation of sodium ion transmembrane transporter activity;GO:1902306 negative regulation of sodium ion transmembrane transport;GO:0010766 negative regulation of sodium ion transport	0	0	1	0	1	0	1	0	0	0	0	0	0	0	0	0	0	0	0	0
24012	Rgs7	regulator of G protein signaling 7	1	0	0	GO:1901381 positive regulation of potassium ion transmembrane transport;GO:0043268 positive regulation of potassium ion transport;GO:1901379 regulation of potassium ion transmembrane transport	1	0	0	0	0	0	1	0	0	0	0	0	0	0	0	0	0	0	0	0
20356	Sema5a	sema domain, seven thrombospondin repeats (type 1 and type 1-like), transmembrane domain (TM) and short cytoplasmic domain, (semaphorin) 5A	0	0	1	GO:1990256 signal clustering;GO:0048842 positive regulation of axon extension involved in axon guidance;GO:0090091 positive regulation of extracellular matrix disassembly	0	0	1	0	1	1	0	0	0	0	0	1	1	0	0	1	0	0	1	0
16438	Itpr1	inositol 1,4,5-trisphosphate receptor 1	0	0	1	GO:0050882 voluntary musculoskeletal movement;GO:0042045 epithelial fluid transport;GO:0097421 liver regeneration	0	0	0	0	1	0	1	0	0	0	0	0	0	0	1	0	1	1	0	1
12176	Bnip3	BCL2/adenovirus E1B interacting protein 3	0	1	0	GO:0071279 cellular response to cobalt ion;GO:0032025 response to cobalt ion;GO:1902109 negative regulation of mitochondrial membrane permeability involved in apoptotic process	1	0	0	0	0	0	0	0	0	0	0	0	0	0	0	0	0	0	0	0
69863	Ttc39b	tetratricopeptide repeat domain 39B	1	0	0	GO:0010887 negative regulation of cholesterol storage;GO:0010885 regulation of cholesterol storage;GO:0010878 cholesterol storage	0	0	0	0	0	0	0	0	0	0	0	0	0	0	0	0	0	0	0	0
13003	Vcan	versican	0	0	1	GO:0043666 regulation of phosphoprotein phosphatase activity;GO:0008347 glial cell migration;GO:0035304 regulation of protein dephosphorylation	0	0	0	1	0	0	0	0	0	0	0	0	0	0	0	1	0	0	0	0
320127	Dgki	diacylglycerol kinase, iota	0	0	1	GO:0046959 habituation;GO:0046958 nonassociative learning;GO:1900452 regulation of long-term synaptic depression	1	0	0	0	0	0	0	0	0	0	0	0	0	0	0	0	0	0	0	0
26557	Homer2	homer scaffolding protein 2	0	1	0	GO:0070885 negative regulation of calcineurin-NFAT signaling cascade;GO:0106057 negative regulation of calcineurin-mediated signaling;GO:2001256 regulation of store-operated calcium entry	0	0	0	0	0	0	1	0	1	0	0	0	0	0	0	0	0	0	0	1
67888	Tmem100	transmembrane protein 100	1	0	0	GO:0060842 arterial endothelial cell differentiation;GO:0060837 blood vessel endothelial cell differentiation;GO:0045603 positive regulation of endothelial cell differentiation	1	0	0	1	0	0	0	0	0	0	0	0	0	1	0	1	0	0	0	1
15982	Ifrd1	interferon-related developmental regulator 1	0	1	0	GO:0048671 negative regulation of collateral sprouting;GO:0048670 regulation of collateral sprouting;GO:0048668 collateral sprouting	0	0	1	1	1	0	0	0	0	0	0	0	1	0	0	0	0	0	1	0
12876	Cpe	carboxypeptidase E	0	0	1	GO:0034230 enkephalin processing;GO:0030070 insulin processing;GO:0033366 protein localization to secretory granule	0	0	0	1	0	0	0	0	0	0	0	0	0	0	0	1	0	0	0	0
103988	Gck	glucokinase	0	1	0	GO:0009730 detection of carbohydrate stimulus;GO:0009732 detection of hexose stimulus;GO:0034287 detection of monosaccharide stimulus	0	0	0	0	0	0	1	0	0	0	0	0	0	0	0	0	0	0	0	1
70676	Gulp1	GULP, engulfment adaptor PTB domain containing 1	0	0	1	GO:0006911 phagocytosis, engulfment;GO:0099024 plasma membrane invagination;GO:0010324 membrane invagination	0	0	0	0	0	0	0	0	0	0	0	0	0	0	0	0	0	0	0	0
18158	Nppb	natriuretic peptide type B	1	0	0	GO:1903816 positive regulation of collecting lymphatic vessel constriction;GO:1904055 negative regulation of cholangiocyte proliferation;GO:1903814 regulation of collecting lymphatic vessel constriction	1	0	0	0	0	0	0	0	0	0	0	0	1	0	0	0	0	1	0	1
17131	Smad7	SMAD family member 7	1	0	0	GO:1902761 positive regulation of chondrocyte development;GO:1903041 regulation of chondrocyte hypertrophy;GO:1903043 positive regulation of chondrocyte hypertrophy	1	1	0	1	0	0	0	1	0	0	1	0	1	1	0	1	0	0	1	0
106869	Tnfaip8	tumor necrosis factor, alpha-induced protein 8	0	1	0	GO:0032611 interleukin-1 beta production;GO:0032612 interleukin-1 production;GO:0050830 defense response to Gram-positive bacterium	0	0	0	0	0	0	0	0	0	0	0	0	0	0	0	0	0	0	0	0
22249	Unc13b	unc-13 homolog B	1	0	0	GO:0010808 positive regulation of synaptic vesicle priming;GO:0061790 dense core granule docking;GO:0061789 dense core granule priming	1	1	0	0	0	0	0	0	1	0	0	0	0	0	0	0	0	0	0	0
72160	Tmem163	transmembrane protein 163	1	0	0	GO:0062111 zinc ion import into organelle;GO:0099180 zinc ion import into synaptic vesicle;GO:0071577 zinc ion transmembrane transport	0	0	0	0	0	0	1	0	0	0	0	0	0	0	0	0	0	0	0	0
70097	Sash1	SAM and SH3 domain containing 1	1	0	0	GO:1902498 regulation of protein autoubiquitination;GO:0031666 positive regulation of lipopolysaccharide-mediated signaling pathway;GO:1900044 regulation of protein K63-linked ubiquitination	0	0	0	0	0	0	0	0	0	1	0	0	0	0	0	0	0	0	0	0
226251	Ablim1	actin-binding LIM protein 1	0	1	0	GO:0030032 lamellipodium assembly;GO:0097581 lamellipodium organization;GO:0007411 axon guidance	0	0	1	0	0	0	0	0	0	0	0	0	0	0	0	0	0	0	0	0
94216	Col4a6	collagen, type IV, alpha 6	0	0	1	GO:0038063 collagen-activated tyrosine kinase receptor signaling pathway;GO:0038065 collagen-activated signaling pathway;GO:0071230 cellular response to amino acid stimulus	0	0	0	0	0	0	0	0	0	1	0	0	0	0	0	0	0	0	0	0
235527	Plscr4	phospholipid scramblase 4	0	0	1	GO:0017121 plasma membrane phospholipid scrambling;GO:0045332 phospholipid translocation;GO:0034204 lipid translocation	0	0	0	0	0	0	0	0	0	0	0	0	0	0	0	0	0	0	0	0
66402	Sln	sarcolipin	1	0	0	GO:1901876 regulation of calcium ion binding;GO:1901877 negative regulation of calcium ion binding;GO:1901895 negative regulation of ATPase-coupled calcium transmembrane transporter activity	1	0	0	0	0	0	1	0	0	0	0	0	0	0	0	0	0	0	0	0
117606	Boc	biregional cell adhesion molecule-related/down-regulated by oncogenes (Cdon) binding protein	0	0	1	GO:0045663 positive regulation of myoblast differentiation;GO:0016202 regulation of striated muscle tissue development;GO:1901861 regulation of muscle tissue development	0	0	1	1	0	0	0	1	0	0	0	0	0	0	0	1	0	0	0	0
23797	Akt3	thymoma viral proto-oncogene 3	0	0	1	GO:1905653 positive regulation of artery morphogenesis;GO:1905651 regulation of artery morphogenesis;GO:1905564 positive regulation of vascular endothelial cell proliferation	0	0	0	0	0	0	0	0	0	1	0	0	1	0	1	0	0	1	0	0
319991	Kif6	kinesin family member 6	1	0	0	GO:0007018 microtubule-based movement;GO:0007017 microtubule-based process;GO:0006928 movement of cell or subcellular component	0	0	0	0	0	0	0	0	0	0	0	0	0	0	0	0	0	0	0	0
19274	Ptprm	protein tyrosine phosphatase, receptor type, M	0	1	0	GO:0031290 retinal ganglion cell axon guidance;GO:0010842 retina layer formation;GO:0042311 vasodilation	1	0	1	0	0	0	0	1	0	0	0	0	0	0	0	0	0	0	0	0
11761	Aox1	aldehyde oxidase 1	0	1	0	GO:0017144 drug metabolic process;GO:0044237 cellular metabolic process;GO:0008152 metabolic process	0	0	0	0	0	0	0	0	0	0	0	0	0	0	0	0	0	0	0	0
11465	Actg1	actin, gamma, cytoplasmic 1	0	1	0	GO:0150111 regulation of transepithelial transport;GO:1902396 protein localization to bicellular tight junction;GO:0150105 protein localization to cell-cell junction	0	1	0	1	0	1	0	0	0	0	0	0	0	0	1	1	0	0	0	0
269941	Chsy1	chondroitin sulfate synthase 1	0	0	1	GO:0030206 chondroitin sulfate biosynthetic process;GO:0050650 chondroitin sulfate proteoglycan biosynthetic process;GO:0030204 chondroitin sulfate metabolic process	0	0	0	0	0	0	0	0	0	0	0	0	0	0	0	0	0	0	0	0
20408	Sh3gl3	SH3-domain GRB2-like 3	0	0	1	GO:0016191 synaptic vesicle uncoating;GO:1900186 negative regulation of clathrin-dependent endocytosis;GO:0072318 clathrin coat disassembly	0	0	0	0	0	0	0	0	0	0	0	0	0	0	0	0	0	0	0	0
244895	Peak1	pseudopodium-enriched atypical kinase 1	0	0	1	GO:0051893 regulation of focal adhesion assembly;GO:0090109 regulation of cell-substrate junction assembly;GO:0150116 regulation of cell-substrate junction organization	0	1	0	0	0	0	0	0	0	0	0	0	0	0	0	0	0	0	0	0
239857	Cadm2	cell adhesion molecule 2	0	0	1	GO:0007155 cell adhesion;GO:0022610 biological adhesion;GO:0009987 cellular process	0	0	0	0	0	0	0	0	0	0	0	0	0	0	0	0	0	0	0	0
12395	Runx1t1	RUNX1 translocation partner 1	0	0	1	GO:0045599 negative regulation of fat cell differentiation;GO:0051101 regulation of DNA binding;GO:0045598 regulation of fat cell differentiation	0	0	0	0	0	0	0	0	0	0	0	0	0	0	0	0	0	0	0	0
66660	Sltm	SAFB-like, transcription modulator	0	1	0	GO:0050684 regulation of mRNA processing;GO:1903311 regulation of mRNA metabolic process;GO:0006397 mRNA processing	0	0	0	0	0	0	0	0	0	0	0	0	0	0	0	0	0	0	0	0
69162	Sec31a	Sec31 homolog A (S. cerevisiae)	1	0	0	GO:0090110 COPII-coated vesicle cargo loading;GO:0035459 vesicle cargo loading;GO:0090114 COPII-coated vesicle budding	0	0	0	0	0	0	0	0	0	0	0	0	0	0	0	0	0	0	0	0
225608	Sh3tc2	SH3 domain and tetratricopeptide repeats 2	1	0	0	GO:0032287 peripheral nervous system myelin maintenance;GO:0043217 myelin maintenance;GO:0022011 myelination in peripheral nervous system	0	0	0	0	0	0	0	0	0	1	0	0	0	0	0	0	0	0	0	0
241263	Gpr158	G protein-coupled receptor 158	1	0	0	GO:0072659 protein localization to plasma membrane;GO:1990778 protein localization to cell periphery;GO:0072657 protein localization to membrane	0	0	0	0	0	0	0	0	0	0	0	0	0	0	0	0	0	0	0	0
233977	Ppfia1	protein tyrosine phosphatase, receptor type, f polypeptide (PTPRF), interacting protein (liprin), alpha 1	0	1	0	GO:1903077 negative regulation of protein localization to plasma membrane;GO:1904376 negative regulation of protein localization to cell periphery;GO:1905476 negative regulation of protein localization to membrane	0	1	0	0	0	1	0	0	1	0	0	0	0	0	0	0	0	0	0	0
14936	Gys1	glycogen synthase 1, muscle	0	1	0	GO:0005978 glycogen biosynthetic process;GO:0009250 glucan biosynthetic process;GO:0033692 cellular polysaccharide biosynthetic process	0	0	0	1	0	0	0	0	0	0	0	0	0	0	0	0	0	0	0	0
56808	Cacna2d2	calcium channel, voltage-dependent, alpha 2/delta subunit 2	0	0	1	GO:0060024 rhythmic synaptic transmission;GO:0046622 positive regulation of organ growth;GO:0007528 neuromuscular junction development	1	1	0	1	0	0	1	0	1	0	0	0	1	0	1	0	1	0	0	0
13860	Eps8	epidermal growth factor receptor pathway substrate 8	1	0	0	GO:0070358 actin polymerization-dependent cell motility;GO:0048149 behavioral response to ethanol;GO:0051764 actin crosslink formation	0	0	0	0	1	1	0	0	0	0	0	0	0	0	0	0	0	0	0	0
18679	Phka1	phosphorylase kinase alpha 1	0	1	0	GO:0005977 glycogen metabolic process;GO:0006073 cellular glucan metabolic process;GO:0044042 glucan metabolic process	0	0	0	0	0	0	0	0	0	0	0	0	0	0	0	0	0	1	0	0
13426	Dync1i1	dynein cytoplasmic 1 intermediate chain 1	0	0	1	GO:0047496 vesicle transport along microtubule;GO:0099518 vesicle cytoskeletal trafficking;GO:0072384 organelle transport along microtubule	0	0	0	0	0	0	0	0	0	0	0	0	0	0	0	0	0	0	0	0
67800	Dgat2	diacylglycerol O-acyltransferase 2	0	1	0	GO:0071400 cellular response to oleic acid;GO:0034201 response to oleic acid;GO:0006640 monoacylglycerol biosynthetic process	0	0	0	0	0	0	0	0	0	0	0	0	0	0	0	0	0	0	0	0
268902	Robo2	roundabout guidance receptor 2	0	0	1	GO:0050925 negative regulation of negative chemotaxis;GO:0050923 regulation of negative chemotaxis;GO:0016199 axon midline choice point recognition	0	0	1	1	1	0	0	1	0	0	0	1	1	0	0	1	0	0	1	0
216565	Ehbp1	EH domain binding protein 1	1	0	0	GO:0006897 endocytosis;GO:0030036 actin cytoskeleton organization;GO:0030029 actin filament-based process	0	0	0	0	0	1	0	0	0	0	0	0	0	0	0	0	0	0	0	0
18795	Plcb1	phospholipase C, beta 1	0	0	1	GO:1902618 cellular response to fluoride;GO:1905630 response to glyceraldehyde;GO:1905631 cellular response to glyceraldehyde	0	0	0	1	0	0	1	0	1	1	0	0	1	0	1	0	0	1	1	0
218772	Rarb	retinoic acid receptor, beta	1	0	0	GO:0003406 retinal pigment epithelium development;GO:0055012 ventricular cardiac muscle cell differentiation;GO:0021756 striatum development	0	0	0	1	0	0	0	0	0	0	0	0	1	0	0	1	0	0	1	0
378431	Txlnb	taxilin beta	1	0	0		0	0	0	0	0	0	0	0	0	0	0	0	0	0	0	0	0	0	0	0
118449	Synpo2	synaptopodin 2	0	1	0	GO:2000298 regulation of Rho-dependent protein serine/threonine kinase activity;GO:0061684 chaperone-mediated autophagy;GO:0032233 positive regulation of actin filament bundle assembly	0	0	0	0	0	1	0	0	0	1	0	0	0	0	0	0	0	0	0	0
80890	Trim2	tripartite motif-containing 2	0	0	1	GO:0000209 protein polyubiquitination;GO:0043523 regulation of neuron apoptotic process;GO:0051402 neuron apoptotic process	0	0	0	0	0	0	0	0	0	0	0	0	0	0	0	0	0	0	0	0
244682	Cntn5	contactin 5	0	1	0	GO:0070593 dendrite self-avoidance;GO:0008038 neuron recognition;GO:0099054 presynapse assembly	0	1	1	0	0	0	0	1	0	0	0	1	0	0	0	0	0	0	0	0
213742	Xist	inactive X specific transcripts	1	0	0	GO:0060819 inactivation of X chromosome by genetic imprinting;GO:0060708 spongiotrophoblast differentiation;GO:0060712 spongiotrophoblast layer development	0	0	0	0	0	0	0	0	0	0	0	0	0	0	0	0	0	0	0	0
20348	Sema3c	sema domain, immunoglobulin domain (Ig), short basic domain, secreted, (semaphorin) 3C	0	0	1	GO:0140074 cardiac endothelial to mesenchymal transition;GO:1905312 positive regulation of cardiac neural crest cell migration involved in outflow tract morphogenesis;GO:0003350 pulmonary myocardium development	0	0	1	1	1	0	0	0	0	0	0	0	1	0	0	1	0	0	1	0
13405	Dmd	dystrophin, muscular dystrophy	0	1	0	GO:0021627 olfactory nerve morphogenesis;GO:0021629 olfactory nerve structural organization;GO:0014809 regulation of skeletal muscle contraction by regulation of release of sequestered calcium ion	1	0	0	1	1	0	1	0	0	1	1	0	0	1	1	1	1	0	0	1
242466	Zfp462	zinc finger protein 462	0	0	1	GO:0043392 negative regulation of DNA binding;GO:0051101 regulation of DNA binding;GO:0051100 negative regulation of binding	0	0	0	0	0	0	0	0	0	0	0	0	0	0	0	0	0	0	0	0
20979	Syt1	synaptotagmin I	0	0	1	GO:0071911 synchronous neurotransmitter secretion;GO:0098746 fast, calcium ion-dependent exocytosis of neurotransmitter;GO:1903235 positive regulation of calcium ion-dependent exocytosis of neurotransmitter	0	0	1	0	0	0	0	0	1	0	0	0	1	0	0	0	0	0	0	0
23836	Cdh20	cadherin 20	1	0	0	GO:0016339 calcium-dependent cell-cell adhesion via plasma membrane cell adhesion molecules;GO:0034332 adherens junction organization;GO:0007156 homophilic cell adhesion via plasma membrane adhesion molecules	0	1	0	0	0	0	0	1	0	0	0	0	0	0	0	0	0	0	0	0
320183	Msrb3	methionine sulfoxide reductase B3	0	1	0	GO:0030091 protein repair;GO:0006979 response to oxidative stress;GO:0006950 response to stress	0	0	0	0	0	0	0	0	0	0	0	0	0	0	0	0	0	0	0	0
19888	Rp1	retinitis pigmentosa 1 (human)	1	0	0	GO:1902857 positive regulation of non-motile cilium assembly;GO:0046548 retinal rod cell development;GO:0035845 photoreceptor cell outer segment organization	0	0	0	0	1	1	0	0	0	0	0	0	0	0	0	0	0	0	0	0
269587	Epb41	erythrocyte membrane protein band 4.1	1	0	0	GO:1904778 positive regulation of protein localization to cell cortex;GO:1904776 regulation of protein localization to cell cortex;GO:0072697 protein localization to cell cortex	1	0	0	0	0	1	1	0	1	0	0	0	0	0	0	0	0	0	0	0
11548	Adra1b	adrenergic receptor, alpha 1b	0	0	1	GO:0001987 vasoconstriction of artery involved in baroreceptor response to lowering of systemic arterial blood pressure;GO:0001982 baroreceptor response to decreased systemic arterial blood pressure;GO:0045818 negative regulation of glycogen catabolic process	1	0	0	1	0	0	0	0	0	1	1	0	1	0	1	0	0	1	0	0
19017	Ppargc1a	peroxisome proliferative activated receptor, gamma, coactivator 1 alpha	0	1	0	GO:1901860 positive regulation of mitochondrial DNA metabolic process;GO:2000184 positive regulation of progesterone biosynthetic process;GO:2000182 regulation of progesterone biosynthetic process	0	0	0	1	0	0	1	0	0	0	0	0	0	1	0	0	0	1	0	0
77622	Apex2	apurinic/apyrimidinic endonuclease 2	0	1	0	GO:0006284 base-excision repair;GO:0006310 DNA recombination;GO:0006281 DNA repair	0	0	0	0	0	0	0	0	0	0	0	0	0	0	0	0	0	0	0	0
13618	Ednrb	endothelin receptor type B	0	0	1	GO:0007497 posterior midgut development;GO:0035645 enteric smooth muscle cell differentiation;GO:1990839 response to endothelin	1	0	1	1	0	0	0	0	0	0	0	0	1	0	0	0	0	1	1	1
21366	Slc6a6	solute carrier family 6 (neurotransmitter transporter, taurine), member 6	1	0	0	GO:0001762 beta-alanine transport;GO:0051939 gamma-aminobutyric acid import;GO:0015734 taurine transport	0	0	0	0	0	0	1	0	0	0	0	0	0	0	0	0	0	0	0	0
75572	Acyp2	acylphosphatase 2, muscle type	0	1	0		0	0	0	0	0	0	0	0	0	0	0	0	0	0	0	0	0	0	0	0
76365	Tbx18	T-box18	0	0	1	GO:0060823 canonical Wnt signaling pathway involved in neural plate anterior/posterior pattern formation;GO:0060827 regulation of canonical Wnt signaling pathway involved in neural plate anterior/posterior pattern formation;GO:0060829 negative regulation of canonical Wnt signaling pathway involved in neural plate anterior/posterior pattern formation	1	0	0	1	0	0	0	1	0	0	1	0	0	0	0	1	0	0	0	0
56068	Ammecr1	Alport syndrome, mental retardation, midface hypoplasia and elliptocytosis chromosomal region gene 1	0	1	0		0	0	0	0	0	0	0	0	0	0	0	0	0	0	0	0	0	0	0	0
108155	Ogt	O-linked N-acetylglucosamine (GlcNAc) transferase (UDP-N-acetylglucosamine:polypeptide-N-acetylglucosaminyl transferase)	0	0	1	GO:0006041 glucosamine metabolic process;GO:0090315 negative regulation of protein targeting to membrane;GO:0061087 positive regulation of histone H3-K27 methylation	0	0	0	0	0	0	0	0	0	1	0	0	1	0	0	0	0	0	0	0
18516	Pbx3	pre B cell leukemia homeobox 3	0	0	1	GO:0002087 regulation of respiratory gaseous exchange by nervous system process;GO:0044065 regulation of respiratory system process;GO:0021516 dorsal spinal cord development	1	0	0	0	0	0	0	0	0	0	0	0	0	0	0	0	0	0	0	0
14799	Gria1	glutamate receptor, ionotropic, AMPA1 (alpha 1)	0	0	1	GO:0071242 cellular response to ammonium ion;GO:0060359 response to ammonium ion;GO:0045838 positive regulation of membrane potential	1	0	0	0	0	0	0	0	1	0	1	0	0	0	0	0	0	0	0	0
319476	Lrtm1	leucine-rich repeats and transmembrane domains 1	0	1	0	GO:0050919 negative chemotaxis;GO:0051965 positive regulation of synapse assembly;GO:1901890 positive regulation of cell junction assembly	0	1	1	0	0	0	0	0	0	0	0	0	0	0	0	0	0	0	1	0
29810	Bag3	BCL2-associated athanogene 3	0	1	0	GO:1905335 regulation of aggrephagy;GO:1905337 positive regulation of aggrephagy;GO:1903215 negative regulation of protein targeting to mitochondrion	0	0	0	0	0	0	0	0	0	0	0	0	0	0	0	0	0	0	0	0
320365	Fry	FRY microtubule binding protein	1	0	0	GO:1904428 negative regulation of tubulin deacetylation;GO:0090043 regulation of tubulin deacetylation;GO:0090042 tubulin deacetylation	0	0	0	0	0	0	0	0	0	0	0	0	0	0	0	0	0	0	0	0
12830	Col4a5	collagen, type IV, alpha 5	0	0	1	GO:0038063 collagen-activated tyrosine kinase receptor signaling pathway;GO:0038065 collagen-activated signaling pathway;GO:0007528 neuromuscular junction development	0	1	0	0	0	0	0	0	0	1	0	0	0	0	0	0	0	0	0	0
330385	9530026P05Rik	RIKEN cDNA 9530026P05 gene	1	0	0		0	0	0	0	0	0	0	0	0	0	0	0	0	0	0	0	0	0	0	0
12558	Cdh2	cadherin 2	0	1	0	GO:0090497 mesenchymal cell migration;GO:0097118 neuroligin clustering involved in postsynaptic membrane assembly;GO:1902897 regulation of postsynaptic density protein 95 clustering	0	1	1	1	1	0	0	1	0	1	0	0	1	0	1	0	0	0	1	0
231991	Creb5	cAMP responsive element binding protein 5	0	0	1	GO:0060612 adipose tissue development;GO:0045444 fat cell differentiation;GO:0061448 connective tissue development	0	0	0	0	0	0	0	0	0	0	0	0	0	0	1	0	0	1	0	0
320472	Ppm1e	protein phosphatase 1E (PP2C domain containing)	0	0	1	GO:0035970 peptidyl-threonine dephosphorylation;GO:0035690 cellular response to drug;GO:0051496 positive regulation of stress fiber assembly	0	0	0	0	0	1	0	0	0	1	0	0	0	0	0	0	0	0	0	0
68070	Pdzd2	PDZ domain containing 2	1	0	0		0	0	0	0	0	0	0	0	0	0	0	0	0	0	0	0	0	0	0	0
225164	Mib1	mindbomb E3 ubiquitin protein ligase 1	0	0	1	GO:0001947 heart looping;GO:0061371 determination of heart left/right asymmetry;GO:0003143 embryonic heart tube morphogenesis	0	0	0	1	0	0	0	0	0	0	0	0	0	0	0	1	0	0	0	0
17318	Mid1	midline 1	0	0	1	GO:0035372 protein localization to microtubule;GO:0007026 negative regulation of microtubule depolymerization;GO:0031114 regulation of microtubule depolymerization	0	0	0	0	0	1	0	0	0	1	0	0	0	0	0	0	0	0	0	0
13837	Epha3	Eph receptor A3	1	0	0	GO:0097156 fasciculation of motor neuron axon;GO:0097155 fasciculation of sensory neuron axon;GO:0071372 cellular response to follicle-stimulating hormone stimulus	0	1	1	1	1	1	0	1	0	1	0	1	1	0	0	0	0	0	0	0
17897	Myl3	myosin, light polypeptide 3	0	1	0	GO:0002026 regulation of the force of heart contraction;GO:0055010 ventricular cardiac muscle tissue morphogenesis;GO:0003229 ventricular cardiac muscle tissue development	1	0	0	1	0	0	0	0	0	0	0	0	0	0	1	1	1	1	0	0
11549	Adra1a	adrenergic receptor, alpha 1a	0	1	0	GO:0001985 negative regulation of heart rate involved in baroreceptor response to increased systemic arterial blood pressure;GO:1903997 positive regulation of non-membrane spanning protein tyrosine kinase activity;GO:0001983 baroreceptor response to increased systemic arterial blood pressure	1	0	0	1	0	0	1	0	0	1	1	0	1	0	1	0	0	1	0	0
14183	Fgfr2	fibroblast growth factor receptor 2	0	1	0	GO:0035602 fibroblast growth factor receptor signaling pathway involved in negative regulation of apoptotic process in bone marrow cell;GO:0035603 fibroblast growth factor receptor signaling pathway involved in hemopoiesis;GO:0035604 fibroblast growth factor receptor signaling pathway involved in positive regulation of cell proliferation in bone marrow	0	1	1	1	0	0	0	0	0	1	0	0	1	1	0	1	0	0	0	0
208898	Unc13c	unc-13 homolog C	0	0	1	GO:0061789 dense core granule priming;GO:0031914 negative regulation of synaptic plasticity;GO:0099011 neuronal dense core vesicle exocytosis	0	1	0	0	0	0	0	0	0	0	0	0	0	0	0	0	0	0	0	0
56430	Clip1	CAP-GLY domain containing linker protein 1	0	1	0	GO:0044861 protein transport into plasma membrane raft;GO:0044860 protein localization to plasma membrane raft;GO:0032596 protein transport into membrane raft	0	0	0	0	0	1	0	0	0	0	0	0	0	0	0	0	0	0	0	0
238564	Mylk4	myosin light chain kinase family, member 4	0	1	0		0	0	0	0	0	0	0	0	0	0	0	0	0	0	1	0	0	1	0	0
20851	Stat5b	signal transducer and activator of transcription 5B	1	0	0	GO:0046544 development of secondary male sexual characteristics;GO:0060397 growth hormone receptor signaling pathway via JAK-STAT;GO:0019530 taurine metabolic process	0	0	0	0	0	0	0	1	0	1	0	0	1	1	0	0	0	0	0	0
216028	Lrrtm3	leucine rich repeat transmembrane neuronal 3	1	0	0	GO:1902004 positive regulation of amyloid-beta formation;GO:1902993 positive regulation of amyloid precursor protein catabolic process;GO:1902003 regulation of amyloid-beta formation	0	1	0	0	0	0	0	0	1	0	0	0	0	0	0	0	0	0	1	0
19735	Rgs2	regulator of G-protein signaling 2	1	0	0	GO:0071877 regulation of adenylate cyclase-inhibiting adrenergic receptor signaling pathway;GO:0086096 adenylate cyclase-inhibiting adrenergic receptor signaling pathway involved in heart process;GO:0140193 regulation of adenylate cyclase-inhibiting adrenergic receptor signaling pathway involved in heart process	1	0	0	1	1	0	1	0	0	1	0	0	1	0	1	0	0	1	0	1
14816	Grm1	glutamate receptor, metabotropic 1	0	1	0	GO:0071257 cellular response to electrical stimulus;GO:0007216 G protein-coupled glutamate receptor signaling pathway;GO:0098712 L-glutamate import across plasma membrane	1	0	0	0	0	0	0	0	1	1	0	0	0	0	0	0	0	1	0	1
53419	Corin	corin, serine peptidase	1	0	0	GO:0003050 regulation of systemic arterial blood pressure by atrial natriuretic peptide;GO:0016486 peptide hormone processing;GO:0140448 signaling receptor ligand precursor processing	1	0	0	0	0	0	0	0	0	0	0	0	0	0	0	0	1	0	0	0
73296	Rhobtb3	Rho-related BTB domain containing 3	0	1	0	GO:0030865 cortical cytoskeleton organization;GO:0042147 retrograde transport, endosome to Golgi;GO:0008584 male gonad development	0	0	0	0	0	1	0	0	0	0	0	0	0	0	0	0	0	0	0	0
241447	Cers6	ceramide synthase 6	1	0	0	GO:0046513 ceramide biosynthetic process;GO:0030148 sphingolipid biosynthetic process;GO:0006672 ceramide metabolic process	0	0	0	0	0	0	0	0	0	0	0	0	0	0	0	0	0	0	0	0
18647	Cdk14	cyclin-dependent kinase 14	0	0	1	GO:0000083 regulation of transcription involved in G1/S transition of mitotic cell cycle;GO:0000086 G2/M transition of mitotic cell cycle;GO:0044839 cell cycle G2/M phase transition	0	0	0	0	0	0	0	0	0	0	0	0	0	0	0	0	0	0	0	0
12829	Col4a4	collagen, type IV, alpha 4	0	0	1	GO:0032836 glomerular basement membrane development;GO:0032835 glomerulus development;GO:0072006 nephron development	0	0	0	0	0	0	0	0	0	0	0	0	0	0	0	1	0	0	0	0
21872	Tjp1	tight junction protein 1	0	0	1	GO:2000250 negative regulation of actin cytoskeleton reorganization;GO:1905605 positive regulation of blood-brain barrier permeability;GO:0071896 protein localization to adherens junction	1	1	0	0	0	1	0	1	0	0	0	0	0	0	0	0	0	0	0	0
66922	Rras2	related RAS viral (r-ras) oncogene 2	0	0	1	GO:0007265 Ras protein signal transduction;GO:1901214 regulation of neuron death;GO:0070997 neuron death	0	0	0	0	0	0	0	0	0	0	0	0	0	0	0	0	0	1	0	0
72043	Sulf2	sulfatase 2	0	0	1	GO:0014846 esophagus smooth muscle contraction;GO:0035860 glial cell-derived neurotrophic factor receptor signaling pathway;GO:0032836 glomerular basement membrane development	1	0	0	0	0	0	0	0	0	1	0	0	0	1	0	1	0	0	0	0
207214	Larp4	La ribonucleoprotein domain family, member 4	0	1	0	GO:0045727 positive regulation of translation;GO:0034250 positive regulation of cellular amide metabolic process;GO:0022604 regulation of cell morphogenesis	0	0	0	0	0	0	0	0	0	0	0	0	0	0	0	0	0	0	0	0
213989	Tmem82	transmembrane protein 82	0	1	0		0	0	0	0	0	0	0	0	0	0	0	0	0	0	0	0	0	0	0	0
102637613	Gm12092	predicted gene 12092	0	1	0		0	0	0	0	0	0	0	0	0	0	0	0	0	0	0	0	0	0	0	0
26408	Map3k5	mitogen-activated protein kinase kinase kinase 5	0	1	0	GO:1902170 cellular response to reactive nitrogen species;GO:0010666 positive regulation of cardiac muscle cell apoptotic process;GO:0010663 positive regulation of striated muscle cell apoptotic process	0	0	0	1	0	0	0	0	0	1	0	0	0	0	0	0	0	0	0	0
208647	Creb3l2	cAMP responsive element binding protein 3-like 2	1	0	0	GO:0030968 endoplasmic reticulum unfolded protein response;GO:0034620 cellular response to unfolded protein;GO:0002062 chondrocyte differentiation	0	0	0	0	1	0	0	0	0	0	0	0	0	0	1	0	0	1	0	0
23970	Pacsin2	protein kinase C and casein kinase substrate in neurons 2	0	1	0	GO:0070836 caveola assembly;GO:0044854 plasma membrane raft assembly;GO:0044857 plasma membrane raft organization	0	0	1	0	0	1	0	0	0	0	0	0	0	0	0	0	0	0	0	0
18616	Peg3	paternally expressed 3	1	0	0	GO:0000122 negative regulation of transcription by RNA polymerase II;GO:0045944 positive regulation of transcription by RNA polymerase II;GO:0045892 negative regulation of transcription, DNA-templated	0	0	0	0	0	0	0	0	0	0	0	0	0	0	0	0	0	0	0	0
67533	Ppfibp1	PTPRF interacting protein, binding protein 1 (liprin beta 1)	1	0	0	GO:0007528 neuromuscular junction development;GO:0050808 synapse organization;GO:0034330 cell junction organization	0	1	0	0	0	0	0	0	1	0	0	0	0	0	0	0	0	0	0	0
207215	Fbxo40	F-box protein 40	0	1	0	GO:0042692 muscle cell differentiation;GO:0061061 muscle structure development;GO:0030154 cell differentiation	0	0	0	1	0	0	0	0	0	0	0	0	0	0	0	0	0	0	0	0
319636	Fsd1l	fibronectin type III and SPRY domain containing 1-like	0	1	0		0	0	0	0	0	0	0	0	0	0	0	0	0	0	0	0	0	0	0	0
208177	Phldb2	pleckstrin homology like domain, family B, member 2	0	0	1	GO:1903690 negative regulation of wound healing, spreading of epidermal cells;GO:0110011 regulation of basement membrane organization;GO:1904259 regulation of basement membrane assembly involved in embryonic body morphogenesis	0	1	0	1	0	1	0	0	0	0	0	0	0	0	0	1	0	0	0	0
241568	Lrrc4c	leucine rich repeat containing 4C	0	0	1	GO:0099560 synaptic membrane adhesion;GO:0050770 regulation of axonogenesis;GO:0098742 cell-cell adhesion via plasma-membrane adhesion molecules	0	1	1	0	1	0	0	1	0	0	0	0	1	0	0	0	0	0	0	0
74249	Lrrc2	leucine rich repeat containing 2	0	1	0	GO:1990830 cellular response to leukemia inhibitory factor;GO:1990823 response to leukemia inhibitory factor;GO:0071345 cellular response to cytokine stimulus	0	0	0	0	0	0	0	0	0	0	0	0	0	0	0	0	0	0	0	0
14081	Acsl1	acyl-CoA synthetase long-chain family member 1	0	1	0	GO:0010747 positive regulation of long-chain fatty acid import across plasma membrane;GO:0140214 positive regulation of long-chain fatty acid import into cell;GO:0035338 long-chain fatty-acyl-CoA biosynthetic process	0	0	0	0	0	0	1	0	0	1	0	0	0	0	0	0	0	0	0	0
72739	Zkscan3	zinc finger with KRAB and SCAN domains 3	0	1	0	GO:2000773 negative regulation of cellular senescence;GO:0090344 negative regulation of cell aging;GO:2000772 regulation of cellular senescence	0	0	0	0	0	0	0	0	0	1	0	0	0	0	0	0	0	0	0	0
14407	Gabrg3	gamma-aminobutyric acid (GABA) A receptor, subunit gamma 3	0	0	1	GO:0007214 gamma-aminobutyric acid signaling pathway;GO:1902476 chloride transmembrane transport;GO:0051932 synaptic transmission, GABAergic	1	0	0	0	0	0	1	0	1	0	0	0	0	0	0	0	0	0	0	0
269951	Idh2	isocitrate dehydrogenase 2 (NADP+), mitochondrial	0	1	0	GO:0006097 glyoxylate cycle;GO:1904465 negative regulation of matrix metallopeptidase secretion;GO:0006741 NADP biosynthetic process	0	0	0	0	0	0	0	0	0	0	0	0	1	0	0	0	0	0	1	0
13640	Efna5	ephrin A5	0	1	0	GO:0071372 cellular response to follicle-stimulating hormone stimulus;GO:0032354 response to follicle-stimulating hormone;GO:0048672 positive regulation of collateral sprouting	0	1	1	0	1	1	0	1	0	1	0	0	1	0	0	0	0	0	1	0
243764	Chrm2	cholinergic receptor, muscarinic 2, cardiac	1	0	0	GO:0007197 adenylate cyclase-inhibiting G protein-coupled acetylcholine receptor signaling pathway;GO:0007213 G protein-coupled acetylcholine receptor signaling pathway;GO:0095500 acetylcholine receptor signaling pathway	1	0	0	0	0	0	0	0	0	0	0	0	0	0	0	0	0	1	0	0
243905	Zfp568	zinc finger protein 568	0	1	0	GO:0014022 neural plate elongation;GO:0022007 convergent extension involved in neural plate elongation;GO:0060029 convergent extension involved in organogenesis	0	0	0	0	0	0	0	0	0	0	0	0	1	0	0	1	0	0	0	0
23965	Tenm3	teneurin transmembrane protein 3	0	0	1	GO:1903385 regulation of homophilic cell adhesion;GO:0007157 heterophilic cell-cell adhesion via plasma membrane cell adhesion molecules;GO:0007156 homophilic cell adhesion via plasma membrane adhesion molecules	0	0	0	0	1	0	0	1	0	0	0	0	0	0	0	0	0	0	0	0
69582	Plekhm2	pleckstrin homology domain containing, family M (with RUN domain) member 2	0	1	0	GO:1903527 positive regulation of membrane tubulation;GO:1903525 regulation of membrane tubulation;GO:1903729 regulation of plasma membrane organization	0	0	0	0	0	0	0	0	0	0	0	0	0	0	0	0	0	0	0	0
68490	Zfp579	zinc finger protein 579	1	0	0		0	0	0	0	0	0	0	0	0	0	0	0	0	0	0	0	0	0	0	0
23984	Pde10a	phosphodiesterase 10A	0	0	1	GO:0010754 negative regulation of cGMP-mediated signaling;GO:0010752 regulation of cGMP-mediated signaling;GO:0043951 negative regulation of cAMP-mediated signaling	0	0	0	0	0	0	0	0	0	0	0	0	0	0	0	0	0	0	0	1
17967	Ncam1	neural cell adhesion molecule 1	0	0	1	GO:0001927 exocyst assembly;GO:0001928 regulation of exocyst assembly;GO:0106020 regulation of vesicle docking	1	0	1	1	0	0	0	1	0	0	0	1	1	0	0	0	0	0	0	1
26877	B3galt1	UDP-Gal:betaGlcNAc beta 1,3-galactosyltransferase, polypeptide 1	0	0	1	GO:0006682 galactosylceramide biosynthetic process;GO:0019375 galactolipid biosynthetic process;GO:0046476 glycosylceramide biosynthetic process	0	0	0	0	0	0	0	0	0	0	0	0	0	0	0	0	0	0	0	0
329679	Fnip2	folliculin interacting protein 2	0	1	0	GO:0008630 intrinsic apoptotic signaling pathway in response to DNA damage;GO:0033138 positive regulation of peptidyl-serine phosphorylation;GO:0033135 regulation of peptidyl-serine phosphorylation	0	0	0	0	0	0	0	0	0	0	0	0	0	0	0	0	0	0	0	0
100039542	Tbx3os1	T-box 3, opposite strand 1	0	0	1		0	0	0	0	0	0	0	0	0	0	0	0	0	0	0	0	0	0	0	0
17260	Mef2c	myocyte enhancer factor 2C	1	0	0	GO:0003172 sinoatrial valve development;GO:0003185 sinoatrial valve morphogenesis;GO:0007521 muscle cell fate determination	1	1	1	1	0	1	1	0	0	1	0	0	1	1	1	1	0	1	0	0
18760	Prkd1	protein kinase D1	0	0	1	GO:0089700 protein kinase D signaling;GO:0038033 positive regulation of endothelial cell chemotaxis by VEGF-activated vascular endothelial growth factor receptor signaling pathway;GO:1901727 positive regulation of histone deacetylase activity	0	0	1	0	1	0	1	0	0	1	0	0	0	1	0	0	0	0	0	0
54366	Ctnnal1	catenin (cadherin associated protein), alpha-like 1	0	0	1	GO:0007266 Rho protein signal transduction;GO:0007265 Ras protein signal transduction;GO:0007264 small GTPase mediated signal transduction	0	0	0	0	0	0	0	0	0	0	0	0	0	0	0	0	0	0	0	0
100705	Acacb	acetyl-Coenzyme A carboxylase beta	0	1	0	GO:2001295 malonyl-CoA biosynthetic process;GO:2001293 malonyl-CoA metabolic process;GO:0031999 negative regulation of fatty acid beta-oxidation	0	0	0	1	0	0	0	0	0	0	0	0	1	0	1	0	0	0	0	0
208922	Cpeb3	cytoplasmic polyadenylation element binding protein 3	0	1	0	GO:1900248 negative regulation of cytoplasmic translational elongation;GO:1900365 positive regulation of mRNA polyadenylation;GO:0045900 negative regulation of translational elongation	0	0	0	0	0	0	0	0	0	0	0	0	0	0	0	0	0	0	0	0
66106	Smpx	small muscle protein, X-linked	1	0	0		0	0	0	0	0	0	0	0	0	0	0	0	0	0	0	0	0	0	0	0
16011	Igfbp5	insulin-like growth factor binding protein 5	0	0	1	GO:1904205 negative regulation of skeletal muscle hypertrophy;GO:1904204 regulation of skeletal muscle hypertrophy;GO:0014734 skeletal muscle hypertrophy	1	0	0	1	0	0	0	0	0	1	0	0	1	0	0	1	0	0	0	0
227937	Pkp4	plakophilin 4	1	0	0	GO:0032467 positive regulation of cytokinesis;GO:0051781 positive regulation of cell division;GO:0032465 regulation of cytokinesis	0	1	0	0	0	0	0	1	0	0	0	0	0	0	0	0	0	0	0	0
22793	Zyx	zyxin	0	0	1	GO:0007229 integrin-mediated signaling pathway;GO:0071346 cellular response to interferon-gamma;GO:0030038 contractile actin filament bundle assembly	0	0	0	0	0	1	0	0	0	0	0	0	0	1	0	0	0	0	0	0
20866	Stim1	stromal interaction molecule 1	0	0	1	GO:0032237 activation of store-operated calcium channel activity;GO:1901341 positive regulation of store-operated calcium channel activity;GO:0005513 detection of calcium ion	0	0	0	1	0	0	1	0	0	0	0	0	0	0	0	0	1	1	0	0
12154	Bmp10	bone morphogenetic protein 10	1	0	0	GO:0060298 positive regulation of sarcomere organization;GO:2000138 positive regulation of cell proliferation involved in heart morphogenesis;GO:0055009 atrial cardiac muscle tissue morphogenesis	1	0	0	1	0	1	0	0	0	0	0	0	1	1	0	1	0	0	0	0
110893	Slc8a3	solute carrier family 8 (sodium/calcium exchanger), member 3	0	0	1	GO:1990034 calcium ion export across plasma membrane;GO:1901660 calcium ion export;GO:0014819 regulation of skeletal muscle contraction	1	1	0	0	0	0	1	0	0	1	0	0	0	0	0	0	1	1	0	0
320924	Ccbe1	collagen and calcium binding EGF domains 1	0	1	0	GO:1901492 positive regulation of lymphangiogenesis;GO:1900748 positive regulation of vascular endothelial growth factor signaling pathway;GO:1901490 regulation of lymphangiogenesis	0	0	0	0	0	0	0	0	0	1	0	0	0	1	0	0	0	0	0	0
238871	Pde4d	phosphodiesterase 4D, cAMP specific	0	1	0	GO:0006198 cAMP catabolic process;GO:1901898 negative regulation of relaxation of cardiac muscle;GO:1901844 regulation of cell communication by electrical coupling involved in cardiac conduction	1	0	1	0	0	1	1	0	0	0	1	0	1	0	0	0	0	0	0	1
21416	Tcf7l2	transcription factor 7 like 2, T cell specific, HMG box	1	0	0	GO:0044334 canonical Wnt signaling pathway involved in positive regulation of epithelial to mesenchymal transition;GO:0010908 regulation of heparan sulfate proteoglycan biosynthetic process;GO:0010909 positive regulation of heparan sulfate proteoglycan biosynthetic process	0	0	0	1	0	0	0	0	0	1	0	0	1	1	1	1	0	0	1	0
55950	Bri3	brain protein I3	1	0	0		0	0	0	0	0	0	0	0	0	0	0	0	0	0	0	0	0	0	0	0
105171	Arrdc3	arrestin domain containing 3	1	0	0	GO:0031651 negative regulation of heat generation;GO:0090327 negative regulation of locomotion involved in locomotory behavior;GO:0071878 negative regulation of adenylate cyclase-activating adrenergic receptor signaling pathway	0	0	0	0	0	0	0	0	0	1	0	0	0	0	0	0	0	0	0	0
14219	Ccn2	cellular communication network factor 2	1	0	0	GO:0070318 positive regulation of G0 to G1 transition;GO:0060452 positive regulation of cardiac muscle contraction;GO:0045023 G0 to G1 transition	1	0	0	0	0	1	1	0	0	1	0	0	0	1	0	0	0	1	0	0
319472	9330158H04Rik	RIKEN cDNA 9330158H04 gene	1	0	0		0	0	0	0	0	0	0	0	0	0	0	0	0	0	0	0	0	0	0	0
110532	Adarb1	adenosine deaminase, RNA-specific, B1	1	0	0	GO:0021566 hypoglossal nerve development;GO:0021618 hypoglossal nerve morphogenesis;GO:0021965 spinal cord ventral commissure morphogenesis	0	0	1	1	0	0	0	0	0	1	0	0	1	0	0	1	0	0	0	0
15165	Hcn1	hyperpolarization activated cyclic nucleotide gated potassium channel 1	0	0	1	GO:1902630 regulation of membrane hyperpolarization;GO:0045759 negative regulation of action potential;GO:0045176 apical protein localization	1	0	0	0	0	0	1	0	1	0	1	0	0	0	0	0	0	0	0	0
170826	Ppargc1b	peroxisome proliferative activated receptor, gamma, coactivator 1 beta	0	1	0	GO:0010694 positive regulation of alkaline phosphatase activity;GO:0010692 regulation of alkaline phosphatase activity;GO:0060346 bone trabecula formation	0	0	0	0	0	1	0	0	0	0	0	0	0	0	0	0	0	0	0	0
320910	Itgb8	integrin beta 8	0	0	1	GO:0061520 Langerhans cell differentiation;GO:1901388 regulation of transforming growth factor beta activation;GO:0060022 hard palate development	0	0	0	0	0	0	0	0	0	0	0	0	0	1	1	0	0	0	0	0
230899	Nppa	natriuretic peptide type A	1	0	0	GO:1903815 negative regulation of collecting lymphatic vessel constriction;GO:1903814 regulation of collecting lymphatic vessel constriction;GO:1990183 lymphatic vascular process in circulatory system	1	0	0	0	0	0	1	0	0	1	1	0	1	0	0	0	1	0	0	1
54403	Slc4a4	solute carrier family 4 (anion exchanger), member 4	0	1	0	GO:0036376 sodium ion export across plasma membrane;GO:0015701 bicarbonate transport;GO:0045821 positive regulation of glycolytic process	1	0	0	0	0	0	1	0	0	0	0	0	0	0	0	0	0	0	0	0
68709	Cilp2	cartilage intermediate layer protein 2	1	0	0		0	0	0	0	0	0	0	0	0	0	0	0	0	0	0	0	0	0	0	0
18205	Ntf3	neurotrophin 3	0	0	1	GO:0007403 glial cell fate determination;GO:0038180 nerve growth factor signaling pathway;GO:0050930 induction of positive chemotaxis	0	0	1	1	0	1	0	0	0	1	0	0	0	1	0	0	0	0	1	0
380713	Scarf1	scavenger receptor class F, member 1	0	1	0	GO:0048680 positive regulation of axon regeneration;GO:0016322 neuron remodeling;GO:0070572 positive regulation of neuron projection regeneration	0	0	1	0	1	0	0	0	0	1	0	0	0	0	0	0	0	0	0	0
76795	Tbc1d9b	TBC1 domain family, member 9B	1	0	0	GO:0090630 activation of GTPase activity;GO:0043547 positive regulation of GTPase activity;GO:0043087 regulation of GTPase activity	0	0	0	0	0	0	0	0	0	0	0	0	0	0	0	0	0	0	0	0
239618	Pdzrn4	PDZ domain containing RING finger 4	1	0	0		0	0	0	0	0	0	0	0	0	0	0	0	0	0	0	0	0	0	0	0
68732	Carmil1	capping protein regulator and myosin 1 linker 1	0	0	1	GO:0051638 barbed-end actin filament uncapping;GO:0051695 actin filament uncapping;GO:2000813 negative regulation of barbed-end actin filament capping	0	0	0	0	1	1	0	0	0	0	0	0	1	0	0	0	0	0	1	0
26414	Mapk10	mitogen-activated protein kinase 10	0	0	1	GO:0007258 JUN phosphorylation;GO:0098969 neurotransmitter receptor transport to postsynaptic membrane;GO:0045475 locomotor rhythm	0	0	0	0	0	0	0	0	0	1	0	0	0	0	0	0	0	0	0	0
110751	Adam33	a disintegrin and metallopeptidase domain 33	0	0	1	GO:0001817 regulation of cytokine production;GO:0001816 cytokine production;GO:0006508 proteolysis	0	0	0	0	0	0	0	0	0	0	0	0	0	0	0	0	0	0	0	0
12293	Cacna2d1	calcium channel, voltage-dependent, alpha2/delta subunit 1	0	1	0	GO:0086048 membrane depolarization during bundle of His cell action potential;GO:1901843 positive regulation of high voltage-gated calcium channel activity;GO:0098903 regulation of membrane repolarization during action potential	1	0	0	0	0	0	1	0	0	0	1	0	0	0	1	0	0	0	0	0
329252	Lgr6	leucine-rich repeat-containing G protein-coupled receptor 6	1	0	0	GO:1990523 bone regeneration;GO:0042246 tissue regeneration;GO:0030177 positive regulation of Wnt signaling pathway	0	0	0	0	0	0	0	0	0	0	0	0	1	0	0	0	0	0	0	0
21676	Tead1	TEA domain family member 1	0	1	0	GO:0014883 transition between fast and slow fiber;GO:1902459 positive regulation of stem cell population maintenance;GO:0014733 regulation of skeletal muscle adaptation	1	0	0	1	0	0	0	0	0	1	0	0	0	0	0	1	0	0	0	0
105246020	Gm26760	predicted gene, 26760	1	0	0		0	0	0	0	0	0	0	0	0	0	0	0	0	0	0	0	0	0	0	0
12491	Cd36	CD36 molecule	0	1	0	GO:0070543 response to linoleic acid;GO:0150024 oxidised low-density lipoprotein particle clearance;GO:0015912 short-chain fatty acid transport	1	0	0	0	0	1	0	0	0	1	1	1	0	0	1	0	0	0	0	1
16403	Itga6	integrin alpha 6	1	0	0	GO:0035878 nail development;GO:0043589 skin morphogenesis;GO:0050873 brown fat cell differentiation	0	0	0	0	1	0	0	1	0	0	0	0	0	0	1	0	0	0	0	0
269116	Nfasc	neurofascin	0	0	1	GO:0002175 protein localization to paranode region of axon;GO:0071205 protein localization to juxtaparanode region of axon;GO:0045162 clustering of voltage-gated sodium channels	0	1	1	1	0	0	0	0	0	0	1	0	0	0	0	0	0	0	0	0
102640260	Gm36372	predicted gene, 36372	0	1	0		0	0	0	0	0	0	0	0	0	0	0	0	0	0	0	0	0	0	0	0
20648	Snta1	syntrophin, acidic 1	0	1	0	GO:0003116 regulation of vasoconstriction by norepinephrine;GO:0003117 regulation of vasoconstriction by circulating norepinephrine;GO:1902083 negative regulation of peptidyl-cysteine S-nitrosylation	1	1	0	0	0	0	1	0	0	0	1	0	0	0	0	0	0	0	0	0
330953	Hcn4	hyperpolarization-activated, cyclic nucleotide-gated K+ 4	0	0	1	GO:0086046 membrane depolarization during SA node cell action potential;GO:0098909 regulation of cardiac muscle cell action potential involved in regulation of contraction;GO:0071321 cellular response to cGMP	1	0	0	0	0	1	1	0	0	0	1	0	0	0	0	0	0	0	0	0
22138	Ttn	titin	0	1	0	GO:0043056 forward locomotion;GO:0033058 directional locomotion;GO:0030241 skeletal muscle myosin thick filament assembly	1	0	0	1	0	1	0	0	0	1	0	0	1	0	1	1	0	0	0	0
70673	Prdm16	PR domain containing 16	0	1	0	GO:0030853 negative regulation of granulocyte differentiation;GO:0090336 positive regulation of brown fat cell differentiation;GO:0050872 white fat cell differentiation	0	0	0	0	0	0	0	0	0	0	0	0	0	1	0	0	0	0	0	0
75991	Slain2	SLAIN motif family, member 2	0	1	0	GO:0007020 microtubule nucleation;GO:0031116 positive regulation of microtubule polymerization;GO:0031112 positive regulation of microtubule polymerization or depolymerization	0	0	0	0	0	1	0	0	0	0	0	0	0	0	0	0	0	0	0	0
16519	Kcnj3	potassium inwardly-rectifying channel, subfamily J, member 3	1	0	0	GO:1990573 potassium ion import across plasma membrane;GO:0098659 inorganic cation import across plasma membrane;GO:0099587 inorganic ion import across plasma membrane	0	0	0	0	0	0	1	0	1	0	0	0	0	0	1	0	0	0	0	0
50791	Magi2	membrane associated guanylate kinase, WW and PDZ domain containing 2	0	0	1	GO:0097118 neuroligin clustering involved in postsynaptic membrane assembly;GO:0099179 regulation of synaptic membrane adhesion;GO:2000809 positive regulation of synaptic vesicle clustering	0	1	0	0	1	0	0	1	0	0	0	0	0	1	0	0	0	0	0	0
77920	A330102I10Rik	RIKEN cDNA A330102I10 gene	1	0	0		0	0	0	0	0	0	0	0	0	0	0	0	0	0	0	0	0	0	0	0
114142	Foxp2	forkhead box P2	0	0	1	GO:0060501 positive regulation of epithelial cell proliferation involved in lung morphogenesis;GO:0042297 vocal learning;GO:0098596 imitative learning	0	0	0	1	0	0	0	0	0	0	0	0	0	0	0	1	0	0	0	0
269994	Gsg1l	GSG1-like	0	0	1	GO:0099149 regulation of postsynaptic neurotransmitter receptor internalization;GO:2000311 regulation of AMPA receptor activity;GO:0098884 postsynaptic neurotransmitter receptor internalization	0	0	0	0	0	0	1	0	0	0	0	0	0	0	0	0	0	0	0	0
16558	Kif16b	kinesin family member 16B	0	1	0	GO:0006895 Golgi to endosome transport;GO:0032801 receptor catabolic process;GO:0001919 regulation of receptor recycling	0	0	0	0	0	0	0	0	0	1	0	0	0	1	0	0	0	0	0	0
17755	Map1b	microtubule-associated protein 1B	0	0	1	GO:0034643 establishment of mitochondrion localization, microtubule-mediated;GO:0047497 mitochondrion transport along microtubule;GO:0061162 establishment of monopolar cell polarity	0	0	1	0	1	1	0	0	0	0	0	0	1	0	0	0	0	0	1	0
442820	D830005E20Rik	RIKEN cDNA D830005E20 gene	0	1	0		0	0	0	0	0	0	0	0	0	0	0	0	0	0	0	0	0	0	0	0
252838	Tox	thymocyte selection-associated high mobility group box	0	0	1	GO:0002364 NK T cell lineage commitment;GO:0043375 CD8-positive, alpha-beta T cell lineage commitment;GO:1902232 regulation of positive thymic T cell selection	0	0	0	0	1	0	0	0	0	0	0	0	0	0	0	0	0	0	0	0
105559	Mbnl2	muscleblind like splicing factor 2	0	1	0	GO:0000381 regulation of alternative mRNA splicing, via spliceosome;GO:0000380 alternative mRNA splicing, via spliceosome;GO:0048024 regulation of mRNA splicing, via spliceosome	0	0	0	0	0	0	0	0	0	0	0	0	0	0	0	0	0	0	0	0
67071	Rps6ka6	ribosomal protein S6 kinase polypeptide 6	0	0	1	GO:0045992 negative regulation of embryonic development;GO:2000381 negative regulation of mesoderm development;GO:2000380 regulation of mesoderm development	0	0	0	0	0	0	0	0	1	1	0	0	0	0	0	0	0	0	0	0
75430	Anapc15	anaphase promoting complex C subunit 15	1	0	0	GO:0090266 regulation of mitotic cell cycle spindle assembly checkpoint;GO:1903504 regulation of mitotic spindle checkpoint;GO:0090231 regulation of spindle checkpoint	0	0	0	0	0	0	0	0	0	0	0	0	0	0	0	0	0	0	0	0
98741	Kcnb2	potassium voltage gated channel, Shab-related subfamily, member 2	0	0	1	GO:0051260 protein homooligomerization;GO:0071805 potassium ion transmembrane transport;GO:0051259 protein complex oligomerization	0	0	0	0	0	0	1	0	1	0	0	0	0	0	0	0	0	0	0	0
18639	Pfkfb1	6-phosphofructo-2-kinase/fructose-2,6-biphosphatase 1	0	1	0	GO:0033133 positive regulation of glucokinase activity;GO:0006003 fructose 2,6-bisphosphate metabolic process;GO:1903301 positive regulation of hexokinase activity	0	0	0	0	0	0	0	0	0	1	0	0	0	0	0	0	0	0	0	0
320165	Tacc1	transforming, acidic coiled-coil containing protein 1	0	0	1	GO:0022027 interkinetic nuclear migration;GO:0007097 nuclear migration;GO:0021846 cell proliferation in forebrain	0	0	0	0	0	0	0	0	0	0	0	0	0	0	0	0	0	0	0	0
77629	Sphkap	SPHK1 interactor, AKAP domain containing	0	0	1		0	0	0	0	0	0	0	0	0	0	0	0	0	0	0	0	0	0	0	0
18003	Nedd9	neural precursor cell expressed, developmentally down-regulated gene 9	0	1	0	GO:0090527 actin filament reorganization;GO:1900026 positive regulation of substrate adhesion-dependent cell spreading;GO:0061098 positive regulation of protein tyrosine kinase activity	0	0	0	0	0	1	0	0	0	1	0	0	1	0	0	0	0	0	1	0
14169	Fgf14	fibroblast growth factor 14	1	0	0	GO:1901843 positive regulation of high voltage-gated calcium channel activity;GO:1905150 regulation of voltage-gated sodium channel activity;GO:1901841 regulation of high voltage-gated calcium channel activity	1	0	0	0	0	0	1	0	0	1	0	0	0	1	0	0	1	0	0	0
13195	Ddc	dopa decarboxylase	0	0	1	GO:0015842 aminergic neurotransmitter loading into synaptic vesicle;GO:0042427 serotonin biosynthetic process;GO:1901162 primary amino compound biosynthetic process	0	0	0	0	0	0	0	0	0	0	0	0	0	0	0	0	0	0	0	0
231532	Arhgap24	Rho GTPase activating protein 24	1	0	0	GO:0035021 negative regulation of Rac protein signal transduction;GO:1900028 negative regulation of ruffle assembly;GO:0035313 wound healing, spreading of epidermal cells	0	0	0	0	1	0	0	0	0	0	0	0	1	0	0	1	0	0	0	0
12477	Ctla4	cytotoxic T-lymphocyte-associated protein 4	0	1	0	GO:0045590 negative regulation of regulatory T cell differentiation;GO:0030889 negative regulation of B cell proliferation;GO:0045589 regulation of regulatory T cell differentiation	0	0	0	0	0	0	0	1	0	0	0	0	0	0	0	0	0	0	0	0
26903	Dysf	dysferlin	0	1	0	GO:0002280 monocyte activation involved in immune response;GO:1901842 negative regulation of high voltage-gated calcium channel activity;GO:0042117 monocyte activation	0	0	1	1	0	1	1	0	0	0	0	0	1	0	0	1	1	0	0	0
67956	Kmt5a	lysine methyltransferase 5A	0	1	0	GO:0018026 peptidyl-lysine monomethylation;GO:0043516 regulation of DNA damage response, signal transduction by p53 class mediator;GO:0030330 DNA damage response, signal transduction by p53 class mediator	0	0	0	0	0	0	0	0	0	1	0	0	0	0	0	0	0	0	0	0
[truncated: 196 more rows]

## Sheet: AllCM_Enrichment
GroupID	Category	Term	Description	LogP	Log(q-value)	InTerm_InList	Genes	Symbols
[truncated: 283 more rows]
