# Supplementary material for: Decoding the PITX2-controlled genetic network in atrial fibrillation
Source: JCI Insight. 2022 Jun 8;7(11):e158895. doi: 10.1172/jci.insight.158895 (PMC9221021; doi:10.1172/jci.insight.158895)
Supplement: Supplemental table 4 [file jciinsight-7-158895-s058.xlsx]

## Sheet: CM1
Table S4a Legend: List of differentially accessible regions more accessible in CM1 than CM2. DEGs are those that are more highly expressed in CM1 than CM2. AF GWAS are those genes identified in the GWAS
CHROM	START	STOP	DEG(s)	AF_GWAS
chr1	9858983	9860742	Sgk3
chr1	58739280	58740103	NA
chr1	97815764	97818739	Pam
chr1	98079242	98081040	Pam
chr1	98084454	98085838	Pam
chr1	127609314	127610922	NA
chr1	130802703	130804914	NA
chr1	172499759	172502791	NA
chr2	5636784	5637808	Camk1d
chr2	5700636	5701584	Camk1d
chr2	13573122	13576157	NA
chr2	55164678	55166229	Kcnj3
chr2	127736195	127738272	NA
chr2	156774109	156775935	Myl9
chr2	157077209	157079826	Myl9
chr3	8893339	8894668	NA
chr3	101429883	101431441	NA
chr3	108363568	108365192	Sort1,Mybphl
chr3	108366638	108367624	Sort1,Mybphl
chr3	108371171	108373035	Mybphl
chr3	108380366	108382914	Sort1,Mybphl
chr4	133301603	133303242	NA
chr4	147968782	147969902	Nppa,Nppb	NPPA
chr4	147999351	148001190	Nppa,Nppb	NPPA
chr4	148002317	148004971	Nppa	NPPA
chr4	148297501	148298273	NA
chr4	150807370	150809695	NA
chr5	24614768	24616458	Smarcd3
chr5	25000980	25002216	Smarcd3,Prkag2
chr5	30037022	30037922	NA
chr5	35620852	35621711	Ablim2
chr5	76865693	76867521	NA
chr5	90831976	90833407	NA
chr5	116202174	116203657	NA
chr5	119793889	119794764	Tbx5	TBX5
chr5	119795594	119797055	Tbx5	TBX5
chr5	119802364	119805095	Tbx5	TBX5
chr5	120079635	120080778	Tbx5	TBX5
chr5	139098475	139100360	NA
chr5	148146060	148147529	Mtus2
chr5	149465277	149466436	NA
chr6	30528046	30529499	NA
chr6	32215034	32215945	Plxna4
chr6	37369742	37371671	Creb3l2
chr6	37400307	37402278	Creb3l2
chr6	37423356	37425040	Creb3l2
chr6	38193691	38195168	D630045J12Rik
chr6	91963608	91964682	Slc6a6
chr6	114417785	114418845	NA
chr6	144779967	144782714	Sox5	SOX5
chr7	4953452	4954529	Sbk2,Sbk3,Zfp579
chr7	4979377	4980877	Sbk2,Sbk3,Zfp579
chr7	74006649	74007503	Slco3a1
chr7	101318666	101319445	Stard10
chr7	110817858	110819260	Rnf141
chr7	110980753	110983178	Rnf141,Mrvi1
chr7	112147862	112149799	Dkk3
chr7	116236879	116238421	Plekha7
chr7	116244467	116245309	Plekha7
chr7	142480761	142483587	Lsp1
chr8	18915040	18915621	NA
chr8	25546734	25547397	Fgfr1
chr8	26811566	26813822	NA
chr8	120275900	120277668	Gm20388
chr8	121665169	121666013	NA
chr8	126749241	126750188	NA
chr8	126832236	126834536	NA
chr9	22452578	22453748	NA
chr9	28842492	28843895	Opcml
chr9	30369444	30371231	NA
chr9	30484081	30485197	NA
chr9	35359660	35364252	NA
chr9	53825051	53826105	NA
chr9	53835020	53836539	Sln
chr9	53852178	53852608	Sln
chr9	53856488	53858564	Sln
chr9	56669434	56670472	NA
chr9	61377714	61379099	NA
chr9	61380365	61381852	NA
chr9	87004709	87006016	NA
chr10	95665349	95666062	Nudt4
chr10	95839598	95841356	Nudt4
chr10	120751286	120752529	NA
chr11	5888862	5889714	Myl7
chr11	5891249	5893266	Myl7
chr11	5896618	5899224	Myl7
chr11	6997236	6998095	NA
chr11	32993399	32995041	NA
chr11	35120642	35122896	Slit3	SLIT3
chr11	54902490	54904826	Gpx3
chr11	58971008	58972363	NA
chr11	80046879	80047354	NA
chr11	98963185	98964152	NA
chr11	101663302	101663915	NA
chr11	102051409	102054147	NA
chr11	103235520	103236326	Plcd3
chr11	104576693	104578633	Myl4
chr11	117142079	117142984	NA
chr11	117778931	117782604	NA
chr12	105353749	105354852	NA
chr13	34650778	34653633	NA
chr13	99765803	99766937	Map1b
chr14	27348846	27352146	NA
chr14	47376713	47377494	Lgals3
chr14	54189059	54192917	Slc7a7
chr14	54416861	54418216	Slc7a7
chr14	62260688	62261246	NA
chr14	66844583	66848131	Dpysl2
chr14	76333852	76335143	Tsc22d1
chr15	82378254	82381017	Cyp2d22
chr15	102126084	102127025	NA
chr16	28706378	28707239	Fgf12
chr16	28709396	28710210	Fgf12
chr16	38625430	38626769	Arhgap31
chr16	38653139	38654800	Arhgap31
chr16	38672391	38676262	Arhgap31
chr17	17825951	17829001	NA
chr17	29235915	29237147	Cpne5
chr17	49614581	49615981	Daam2,Kif6
chr17	49626915	49627908	Daam2,Kif6
chr17	66191870	66192548	NA
chr17	84083309	84084447	NA
chr18	13560174	13561473	Zfp521
chr18	75376967	75379333	Smad7	SMAD7
chr18	82492595	82495409	Mbp
chr19	56974042	56974689	NA

## Sheet: CM2
Table S4b Legend: List of differentially accessible regions more accessible in CM2 than CM1. DEGs are those that are more highly expressed in CM2 than CM1. AF GWAS are those genes identified in the GWAS Catalog.
CHROM	START	STOP	DEG(s)	AF_GWAS
chr1	104332817	104333938	NA
chr1	119219719	119220258	NA
chr1	119321465	119322434	NA
chr1	120091095	120091630	NA
chr1	120762400	120763408	NA
chr1	125481812	125483195	Slc35f5,Nckap5
chr1	125574944	125576247	Slc35f5,Nckap5
chr1	125652440	125654479	Slc35f5,Nckap5
chr1	126661915	126662294	Slc35f5,Nckap5
chr1	126801092	126802466	Slc35f5,Nckap5
chr1	127173562	127173976	Slc35f5,Nckap5
chr1	131089688	131091825	Mapkapk2
chr1	132133313	132134026	NA
chr1	133221562	133221924	NA
chr1	134103722	134104305	NA
chr1	134231345	134231562	NA
chr1	134891429	134892388	NA
chr1	135846171	135848397	NA
chr1	135854515	135857775	NA
chr1	141103833	141104486	NA
chr1	143576718	143577724	NA
chr1	144018206	144019420	NA
chr1	146015163	146015691	NA
chr1	150425753	150426301	NA
chr1	151103033	151104233	Ivns1abp
chr1	151171253	151172521	Ivns1abp
chr1	151364594	151368767	Ivns1abp
chr1	152410559	152411025	NA
chr1	153918480	153919328	NA
chr1	153922313	153923408	NA
chr1	154033778	154034754	NA
chr1	154038251	154039292	NA
chr1	154461444	154461934	NA
chr1	155526216	155529834	Gm5532
chr1	156658465	156659086	NA
chr1	163338574	163338959	NA
chr1	165676844	165677989	NA
chr1	167523734	167524714	NA
chr1	168175773	168176412	Pbx1
chr1	168179757	168181330	Pbx1
chr1	180171786	180172429	NA
chr1	180179647	180180410	NA
chr1	180209762	180211137	NA
chr1	184170943	184172062	NA
chr1	184172890	184173697	NA
chr1	184425660	184425979	NA
chr1	186627327	186628138	NA
chr1	187580358	187580875	Esrrg
chr1	188093582	188094244	Esrrg
chr1	189679359	189680033	NA
chr1	189873629	189876487	Smyd2
chr1	189899078	189899944	Smyd2
chr1	189960241	189961595	Smyd2
chr1	190364503	190365893	Smyd2
chr1	191420206	191423250	NA
chr1	193665791	193666592	Plxna2
chr1	21002378	21003353	NA
chr1	21614022	21614694	NA
chr1	22069959	22070511	NA
chr1	22931033	22931802	NA
chr1	23468829	23469317	NA
chr1	34122974	34124205	NA
chr1	35933483	35934063	NA
chr1	36097982	36098958	NA
chr1	36304697	36305257	NA
chr1	36534736	36536614	NA
chr1	36839604	36841351	NA
chr1	37230429	37231745	NA
chr1	37237548	37238096	NA
chr1	38450566	38451244	NA
chr1	40033315	40034320	NA
chr1	40669637	40670546	NA
chr1	43123530	43125449	Fhl2
chr1	43131527	43131948	Fhl2
chr1	43150230	43154056	Fhl2
chr1	43162881	43165001	Fhl2
chr1	43167862	43170089	Fhl2
chr1	43183787	43184795	Fhl2
chr1	43196225	43197628	Fhl2
chr1	43247350	43248899	Fhl2
chr1	43257767	43258544	Fhl2
chr1	60935931	60936736	NA
chr1	6214136	6215527	NA
chr1	64134347	64134871	NA
chr1	72214438	72215379	NA
chr1	73935380	73937020	Tns1
chr1	74014460	74018256	Tns1
chr1	74068301	74071042	Tns1
chr1	74112946	74113768	Tns1
chr1	74584987	74585362	NA
chr1	75048060	75049203	NA
chr1	75369364	75370739	NA
chr1	81696019	81696596	NA
chr1	81754004	81755991	NA
chr1	81896855	81897792	NA
chr1	82242834	82243724	NA
chr1	83119717	83120403	NA
chr1	85757534	85759159	NA
chr1	87227215	87227584	NA
chr1	89999462	90000388	NA
chr1	90238123	90239528	NA
chr1	90358878	90360648	NA
chr1	90939812	90940311	NA
chr1	91177017	91177181	NA
chr1	92099458	92101535	NA
chr1	92337390	92337829	NA
chr1	92772359	92773012	NA
chr1	92774371	92775833	NA
chr1	9547724	9548475	NA
chr1	9627252	9627985	NA
chr2	103850140	103851540	Cat
chr2	104034596	104036164	NA
chr2	106469238	106469814	Mpped2
chr2	106649893	106650651	Mpped2
chr2	106692917	106695677	Mpped2
chr2	109693270	109695231	Bdnf
chr2	109735320	109735872	Bdnf
chr2	11226257	11226697	NA
chr2	112653589	112654509	NA
chr2	114046256	114048353	NA
chr2	114052713	114054653	NA
chr2	118806801	118807257	NA
chr2	118907641	118908103	NA
chr2	119015197	119016200	NA
chr2	119354920	119356121	NA
chr2	121674127	121675522	NA
chr2	126086129	126086733	NA
chr2	127649769	127650337	NA
chr2	129528972	129530076	NA
chr2	131538256	131539165	NA
chr2	132638928	132640731	NA
chr2	132902493	132902914	NA
chr2	136686032	136686981	NA
chr2	146501676	146504264	Ralgapa2
chr2	146515212	146515405	Ralgapa2
chr2	14822950	14824635	NA
chr2	149675408	149676357	NA
chr2	150770410	150773200	NA
chr2	154374100	154375626	NA
chr2	155605991	155606670	Myh7b
chr2	155610991	155612316	Myh7b
chr2	158121334	158123454	NA
chr2	158503403	158504032	NA
chr2	163397444	163399750	Jph2
chr2	163443621	163443970	NA
chr2	163911942	163912506	NA
chr2	164901332	164901751	NA
chr2	165187511	165188199	NA
chr2	166418349	166418738	NA
chr2	167510242	167511170	NA
chr2	167695682	167696662	NA
chr2	167851254	167853939	NA
chr2	168586359	168587428	NA
chr2	168765048	168767371	NA
chr2	16892300	16892958	NA
chr2	173087304	173087999	NA
chr2	173706073	173706514	NA
chr2	174738145	174738693	NA
chr2	174758604	174759162	NA
chr2	178493880	178494764	Cdh4
chr2	179494203	179495125	Cdh4
chr2	179595026	179595505	Cdh4
chr2	180204459	180204869	Lama5
chr2	180205654	180206466	Lama5
chr2	180207734	180208476	Lama5
chr2	180291214	180292429	NA
chr2	180384858	180386354	NA
chr2	180392755	180394486	NA
chr2	180397886	180402506	NA
chr2	181154715	181157153	NA
chr2	181157849	181160188	NA
chr2	181572586	181573364	NA
chr2	25469099	25470362	Ptgds
chr2	25478080	25478811	Ptgds
chr2	26234078	26235125	NA
chr2	26359903	26361366	NA
chr2	26609156	26609966	Gm20532
chr2	26614729	26615997	Gm20532
chr2	27416457	27416857	NA
chr2	27918004	27918658	NA
chr2	29628138	29628559	NA
chr2	30265165	30267107	NA
chr2	32374025	32374826	NA
chr2	32625235	32626784	NA
chr2	35385398	35386078	NA
chr2	35720056	35720930	NA
chr2	39011358	39011834	NA
chr2	5028000	5028547	Optn
chr2	5455986	5456630	Optn
chr2	6112457	6113100	NA
chr2	65222898	65223372	Cobll1
chr2	72241806	72243884	NA
chr2	75642269	75643662	Nfe2l2
chr2	7619874	7620476	NA
chr2	76286325	76286884	Nfe2l2
chr2	92992018	92992352	NA
chr2	93567568	93568273	NA
chr2	93619241	93620267	NA
chr3	100773237	100773553	NA
chr3	101551198	101553489	NA
chr3	101803678	101806642	NA
chr3	10366454	10368843	NA
chr3	105374958	105376922	NA
chr3	105660580	105661659	NA
chr3	107175359	107175924	NA
chr3	107857665	107858128	NA
chr3	123033860	123035411	Myoz2,Synpo2
chr3	123184294	123185450	Myoz2,Synpo2
chr3	129765965	129767331	NA
chr3	131244447	131247156	NA
chr3	133590377	133590954	NA
chr3	138026229	138026707	NA
chr3	138029130	138029861	NA
chr3	138550290	138551386	NA
chr3	142725740	142726807	Pdlim5
chr3	143092173	143092850	NA
chr3	145624671	145625859	NA
chr3	145872457	145874739	NA
chr3	145899600	145900557	NA
chr3	149508546	149509525	NA
chr3	152261839	152262993	Gipc2,Nexn
chr3	152304229	152305537	Gipc2,Nexn
chr3	157924669	157925450	NA
chr3	19676356	19677419	NA
chr3	28371504	28372177	Nceh1,Tnik
chr3	30766170	30766621	NA
chr3	32753860	32755314	Usp13
chr3	32817136	32818901	Usp13
chr3	33632869	33633619	Usp13
chr3	33988961	33990018	NA
chr3	35849185	35849793	NA
chr3	36409191	36409745	NA
chr3	37383060	37383726	NA
chr3	39718830	39719624	NA
chr3	40530858	40532240	NA
chr3	40655262	40655862	NA
chr3	41598387	41600581	Larp1b
chr3	51201911	51204192	NA
chr3	51493409	51493972	NA
chr3	61002239	61003701	NA
chr3	63483522	63484118	NA
chr3	63510522	63511616	NA
chr3	65862792	65864483	NA
chr3	68559854	68560493	NA
chr3	68583125	68584584	NA
chr3	69427207	69428848	Ppm1l
chr3	69438547	69439427	Ppm1l
chr3	70847439	70847641	NA
chr3	70873640	70874990	NA
chr3	7432660	7432993	NA
chr3	79474782	79476337	Fnip2
chr3	79517683	79520397	Fnip2
chr3	83953565	83954520	NA
chr3	84639278	84640509	NA
chr3	85377903	85379155	NA
chr3	85858310	85859726	NA
chr3	95277002	95277536	NA
chr3	97305148	97306235	NA
chr3	97867049	97870066	Pde4dip
chr3	99822357	99823721	NA
chr4	100394733	100395937	Ror1
chr4	100524681	100526562	Ror1
chr4	101236818	101237114	NA
chr4	102446270	102447079	NA
chr4	102486164	102488399	NA
chr4	103178021	103179798	NA
chr4	105100614	105101760	NA
chr4	105278085	105280194	NA
chr4	107011835	107014060	NA
chr4	107489017	107489932	NA
chr4	108168145	108168417	NA
chr4	111326988	111328416	NA
chr4	114370965	114371943	NA
chr4	114386191	114386985	NA
chr4	114934005	114934597	NA
chr4	117786928	117788870	NA
chr4	118147502	118148210	St3gal3
chr4	118387123	118387731	St3gal3
chr4	119786050	119787169	NA
chr4	119798671	119799361	NA
chr4	120045789	120046132	NA
chr4	120247223	120249381	NA
chr4	120612388	120614509	NA
chr4	121226968	121227569	NA
chr4	123479931	123480494	NA
chr4	123787274	123788084	NA
chr4	129525225	129525718	NA
chr4	130298787	130300215	Fabp3
chr4	130306690	130309568	Fabp3
chr4	130312386	130313038	Fabp3
chr4	130557774	130558439	Fabp3
chr4	131796008	131797796	NA
chr4	133980144	133981199	NA
chr4	134153924	134154791	Cep85
chr4	134479801	134480188	Cep85
chr4	134590325	134592134	NA
chr4	134627937	134628880	NA
chr4	134769052	134769277	NA
chr4	135838728	135840221	NA
chr4	136270500	136271109	NA
chr4	136735725	136736368	NA
chr4	136740789	136743119	NA
chr4	137768499	137770193	Alpl
chr4	138184352	138185222	Alpl
chr4	139432674	139433922	NA
chr4	139967148	139968454	NA
chr4	140580959	140582977	NA
chr4	140617227	140618544	NA
chr4	140634880	140635524	NA
chr4	140657383	140658665	NA
chr4	140713610	140714601	NA
chr4	141425335	141427631	Fblim1,Tmem82,Plekhm2
chr4	141596861	141597480	Fblim1,Tmem82,Plekhm2
chr4	141600756	141601821	Fblim1,Tmem82,Plekhm2
chr4	141622408	141624489	Fblim1,Tmem82,Plekhm2
chr4	141641189	141643934	Fblim1,Tmem82,Plekhm2
chr4	141648242	141649621	Fblim1,Tmem82,Plekhm2
chr4	145004095	145004774	NA
chr4	145041162	145041954	NA
chr4	147895939	147897943	NA
chr4	148056355	148057486	NA
chr4	148651073	148651668	NA
chr4	148871769	148873486	NA
chr4	149777070	149777663	NA
chr4	149784264	149785215	NA
chr4	149789509	149790135	NA
chr4	149998696	149999342	NA
chr4	150086973	150088476	NA
chr4	150901539	150902528	NA
chr4	151095300	151098324	NA
chr4	151193906	151195330	NA
chr4	151666259	151667286	NA
chr4	151901739	151903461	NA
chr4	152211989	152215215	NA
chr4	154328818	154330760	Prdm16
chr4	154333300	154333750	Prdm16
chr4	154358416	154359554	Prdm16
chr4	154442802	154443223	Prdm16
chr4	154496893	154498030	Prdm16
chr4	154522215	154523224	Prdm16
chr4	154535692	154536655	Prdm16
chr4	154611000	154611761	Prdm16
chr4	154623252	154623676	Prdm16
chr4	154635177	154637284	Prdm16
chr4	154809807	154810771	NA
chr4	154827128	154828495	NA
chr4	156171619	156172278	Perm1
chr4	156215446	156217760	Perm1
chr4	26304809	26305045	NA
chr4	42953371	42954556	NA
chr4	47592185	47594754	NA
chr4	47603404	47604624	NA
chr4	47644783	47645530	NA
chr4	48663246	48664251	NA
chr4	52043428	52043846	NA
chr4	53628919	53629711	Fsd1l
chr4	53637132	53639284	Fsd1l
chr4	56533202	56533854	NA
chr4	57242676	57243237	Tmem245
chr4	57915115	57916589	NA
chr4	6221591	6223949	NA
chr4	62289259	62289704	NA
chr4	65813347	65814590	Astn2,Tlr4
chr4	6707934	6709544	NA
chr4	73950206	73950980	NA
chr4	82065389	82066610	NA
chr4	84015571	84016267	NA
chr4	86395565	86396075	NA
chr4	88974424	88975136	NA
chr4	8953313	8955041	NA
chr4	9057510	9058612	NA
chr4	9060240	9060677	NA
chr4	9519181	9519638	NA
chr4	9529657	9530592	NA
chr4	9604744	9607429	NA
chr4	9645971	9646140	NA
chr4	9829465	9829904	NA
chr4	99683646	99684564	NA
chr5	100909022	100910441	NA
chr5	102817177	102819072	NA
chr5	103998842	104000349	NA
chr5	105264306	105265219	NA
chr5	105300503	105302024	NA
chr5	107873865	107875178	NA
chr5	108448450	108449705	NA
chr5	111661855	111662510	NA
chr5	111880127	111882056	NA
chr5	111935351	111935636	NA
chr5	112020672	112021820	NA
chr5	112254109	112255920	NA
chr5	112886377	112887694	NA
chr5	114134060	114134555	Acacb
chr5	114145634	114147975	Acacb
chr5	114179322	114180106	Acacb
chr5	116442822	116444481	NA
chr5	117997201	117997804	NA
chr5	118057508	118059279	NA
chr5	120181153	120181819	NA
chr5	121376325	121376648	NA
chr5	121453874	121454191	NA
chr5	121998426	121999760	Myl2
chr5	122000345	122000930	Myl2
chr5	122092453	122095017	Myl2
chr5	122100353	122101299	Myl2
chr5	122109147	122110135	Myl2
chr5	122449836	122453339	NA
chr5	124450232	124451177	Kmt5a
chr5	124509263	124510926	Kmt5a
chr5	125447742	125449406	NA
chr5	127467883	127468763	NA
chr5	129729310	129731550	NA
chr5	131230752	131232028	Galnt17
chr5	132892396	132892973	NA
chr5	133487510	133488661	NA
chr5	134765344	134765955	NA
chr5	134864992	134865864	NA
chr5	135106574	135109763	NA
chr5	135359564	135360174	NA
chr5	135381366	135382014	NA
chr5	135726562	135727603	NA
chr5	135906917	135907801	NA
chr5	138382075	138382451	NA
chr5	138532420	138532864	NA
chr5	139083739	139085506	NA
chr5	139781427	139782220	NA
chr5	141138760	141139847	NA
chr5	146571758	146572650	NA
chr5	147023284	147024451	Lnx2
chr5	148951429	148953631	NA
chr5	149159103	149159402	NA
chr5	149322854	149323403	NA
chr5	16414338	16415534	Cacna2d1
chr5	17879897	17881879	Cd36
chr5	20821094	20822457	Phtf2
chr5	22851622	22851908	NA
chr5	24181390	24182665	NA
chr5	24539841	24541362	NA
chr5	25639179	25639683	NA
chr5	25652550	25653735	NA
chr5	25719526	25720248	NA
chr5	25752681	25753267	NA
chr5	25877199	25877681	NA
chr5	28055353	28055787	NA
chr5	31564807	31565596	NA
chr5	32349672	32352397	NA
chr5	33146834	33148165	NA
chr5	3465917	3466900	NA
chr5	35007926	35008166	NA
chr5	36935354	36936924	NA
chr5	38531935	38532616	NA
chr5	38536880	38537349	NA
chr5	51567450	51568879	Ppargc1a
chr5	51595499	51596189	Ppargc1a
chr5	51898964	51900364	Ppargc1a
chr5	52040159	52041305	NA
chr5	53469356	53471086	Rbpj
chr5	63811902	63812747	NA
chr5	66841862	66843427	Limch1
chr5	66856749	66857990	Limch1
chr5	67695142	67695719	NA
chr5	69663970	69664503	Yipf7
chr5	72219516	72220468	Slain2
chr5	72895387	72897518	Slain2
chr5	74640658	74641722	Lnx1
chr5	88960532	88961977	Slc4a4
chr5	89149269	89150214	Slc4a4
chr5	90177608	90178813	NA
chr5	91413684	91414285	Shroom3
chr5	92745488	92746396	Shroom3
chr5	9744010	9744615	NA
chr5	99470209	99471096	NA
chr6	106463613	106464409	NA
chr6	108126705	108127373	NA
chr6	108743803	108744088	NA
chr6	108938364	108938945	NA
chr6	109631593	109632489	NA
chr6	113313394	113314053	NA
chr6	114808814	114809663	NA
chr6	115260622	115261138	NA
chr6	117329247	117329803	NA
chr6	118819399	118820599	Cacna1c
chr6	118865842	118867821	Cacna1c
chr6	119077025	119077817	Cacna1c
chr6	119128593	119130087	Cacna1c
chr6	119139203	119140236	Cacna1c
chr6	119195990	119197052	Cacna1c
chr6	119654804	119655292	NA
chr6	120539012	120540428	NA
chr6	120647743	120648529	NA
chr6	121209649	121212185	NA
chr6	121219139	121220507	NA
chr6	122823956	122824695	NA
chr6	124839582	124840802	NA
chr6	126981127	126982144	NA
chr6	127006554	127007128	NA
chr6	127024771	127025780	NA
chr6	128941943	128942910	NA
chr6	129159777	129160531	NA
chr6	13052160	13053271	Thsd7a
chr6	139946939	139947627	NA
chr6	142667796	142669242	Abcc9
chr6	142689669	142690073	Abcc9
chr6	142700119	142702930	Abcc9
chr6	142850230	142850828	Abcc9
chr6	142876576	142878235	Abcc9
chr6	147022322	147023880	NA
chr6	14754494	14755680	Ppp1r3a
chr6	147671485	147672908	NA
chr6	149133968	149135153	2810474O19Rik
chr6	21111103	21111872	Kcnd2
chr6	24542312	24543746	Asb15
chr6	24597080	24598224	Asb15
chr6	24606588	24609813	Asb15
chr6	31260006	31262948	NA
chr6	32497960	32498377	NA
chr6	35287917	35289359	NA
chr6	35403356	35404285	NA
chr6	37209278	37210092	NA
chr6	48395199	48397953	NA
chr6	54905787	54906480	NA
chr6	6185031	6185999	Slc25a13,Gm20619
chr6	6198835	6199722	Slc25a13,Gm20619
chr6	6298879	6299807	Slc25a13,Gm20619
chr6	66981330	66982367	NA
chr6	67228284	67229438	NA
chr6	72253262	72255262	NA
chr6	72570325	72571371	NA
chr6	7543527	7544074	NA
chr6	77475170	77476465	NA
chr6	82861922	82863897	NA
chr6	84155441	84156908	Dysf,Gm44127
chr6	84209784	84210763	Dysf,Gm44127
chr6	84224668	84226221	Dysf,Gm44127
chr6	84242852	84244154	Dysf,Gm44127
chr6	84266610	84267327	Dysf,Gm44127
chr6	84270341	84272340	Dysf,Gm44127
chr6	84272869	84273229	Dysf,Gm44127
chr6	86514882	86516533	NA
chr6	88062283	88062770	NA
chr6	88939192	88939862	NA
chr6	88941529	88942249	NA
chr6	90518971	90519247	NA
chr6	90535220	90535529	NA
chr6	91483484	91483769	NA
chr6	94659913	94660404	NA
chr7	100472690	100475282	NA
chr7	102099821	102103070	NA
chr7	105564809	105566192	NA
chr7	107593945	107595590	NA
chr7	109137422	109137911	NA
chr7	109803333	109805083	NA
chr7	111156017	111159503	NA
chr7	112561272	112562826	Tead1
chr7	112872455	112873706	NA
chr7	114063624	114064226	NA
chr7	116002749	116003064	NA
chr7	117524532	117525271	NA
chr7	118250451	118251119	Smg1
chr7	118300519	118301298	NA
chr7	118585711	118586330	NA
chr7	120795607	120796572	Mettl9
chr7	121044175	121044548	Mettl9
chr7	121840566	121841314	NA
chr7	122044935	122046096	NA
chr7	126250196	126250873	Sbk1
chr7	126251576	126252158	Sbk1
chr7	127712363	127713422	NA
chr7	128537505	128539404	Bag3
chr7	130552740	130553227	Tacc2
chr7	130555386	130556044	Tacc2
chr7	130568887	130569672	Tacc2
chr7	130574247	130575048	Tacc2
chr7	130590194	130590785	Tacc2
chr7	130621889	130622565	Tacc2
chr7	130635385	130637218	Tacc2
chr7	130677504	130678768	Tacc2
chr7	132070935	132071641	NA
chr7	132722993	132724974	Fgfr2
chr7	132891934	132892547	Fgfr2
chr7	132894736	132896961	Fgfr2
chr7	133730533	133732234	NA
chr7	133747171	133748045	NA
chr7	136016151	136017462	NA
chr7	137277183	137278525	NA
chr7	139368312	139369214	Bnip3
chr7	142384162	142384668	NA
chr7	142678688	142679021	NA
chr7	143124043	143125357	NA
chr7	144927168	144928356	NA
chr7	144973244	144973932	NA
chr7	16423588	16424191	NA
chr7	16583335	16584844	NA
chr7	16826659	16827528	NA
chr7	19409471	19412180	NA
chr7	19652246	19653042	NA
chr7	19760077	19760665	NA
chr7	27560062	27561445	NA
chr7	28829794	28831550	Lgals4
chr7	29979087	29979683	Zfp568
chr7	30610011	30610532	NA
chr7	31082771	31084405	NA
chr7	3608793	3609693	NA
chr7	36949514	36949888	NA
chr7	37681366	37681950	NA
chr7	38212165	38213062	NA
chr7	44471896	44475033	NA
chr7	44670462	44671415	NA
chr7	44728432	44728936	NA
chr7	4520977	4524634	NA
chr7	45332866	45335484	Gys1
chr7	45443852	45444826	Gys1
chr7	45648872	45650128	NA
chr7	45679560	45681753	NA
chr7	46097309	46099227	NA
chr7	46448813	46449559	NA
chr7	46481856	46482989	NA
chr7	46615266	46616906	NA
chr7	48845015	48845943	NA
chr7	49257519	49258567	NA
chr7	5098683	5099318	NA
chr7	5108055	5109265	NA
chr7	5125151	5126349	NA
chr7	66800723	66802538	NA
chr7	68550139	68550785	NA
chr7	74766299	74767115	NA
chr7	74862552	74863363	NA
chr7	78439262	78440216	NA
chr7	78841018	78842046	NA
chr7	80129326	80131048	Idh2
chr7	80160348	80161236	Idh2
chr7	80931382	80932245	Alpk3
chr7	81076773	81079224	Alpk3
chr7	81237144	81237962	Alpk3
chr7	81683624	81684418	Homer2
chr7	81685216	81685851	Homer2
chr7	81705827	81708492	Homer2
chr7	81721340	81721830	Homer2
chr7	81725917	81726945	Homer2
chr7	82206608	82207114	NA
chr7	96147462	96147725	NA
chr7	97500518	97501528	NA
chr7	97514428	97515232	NA
chr7	99161125	99162311	Dgat2
chr7	99201702	99202810	Dgat2
chr7	99680473	99681469	NA
chr7	99902507	99903668	NA
chr8	102738463	102739436	NA
chr8	103699074	103699500	NA
chr8	105083502	105083967	NA
chr8	106158328	106159001	NA
chr8	10653061	10654066	NA
chr8	108885273	108885826	NA
chr8	108921539	108921998	NA
chr8	110659917	110660734	NA
chr8	111623875	111625316	NA
chr8	114143498	114144172	NA
chr8	11515413	11516323	NA
chr8	116542687	116543362	NA
chr8	119399140	119400034	NA
chr8	119617480	119617973	NA
chr8	120531658	120532788	NA
chr8	120619281	120620598	NA
chr8	122233891	122234891	NA
chr8	122450978	122452681	NA
chr8	122651475	122652003	NA
chr8	123242163	123243846	NA
chr8	123290659	123292260	NA
chr8	123872065	123872750	NA
chr8	124921577	124923054	Egln1
chr8	124924142	124924823	Egln1
chr8	125317464	125318196	NA
chr8	125385524	125386304	NA
chr8	125722539	125723049	NA
chr8	127439504	127441574	NA
chr8	12774692	12776593	NA
chr8	13229427	13231031	NA
chr8	13252339	13254491	NA
chr8	15049037	15049923	NA
chr8	31117337	31117663	NA
chr8	31120658	31122766	NA
chr8	35217747	35218899	NA
chr8	35576848	35577465	NA
chr8	40464802	40465435	NA
chr8	40614396	40614857	NA
chr8	41080834	41083075	NA
chr8	46200638	46206010	Acsl1
chr8	47787604	47788205	NA
chr8	47810006	47810574	NA
chr8	48755335	48757151	NA
chr8	51553196	51553676	NA
chr8	54609116	54610965	NA
chr8	57200317	57200651	NA
chr8	58228848	58229081	NA
chr8	60961617	60962555	NA
chr8	6224376	6224912	NA
chr8	63262562	63262817	NA
chr8	68890349	68891542	Lpl	LPL
chr8	68902195	68903658	Lpl	LPL
chr8	68907978	68909251	Lpl	LPL
chr8	69049148	69050244	Lpl	LPL
chr8	69133906	69134669	Lpl	LPL
chr8	70666905	70667533	NA
chr8	71312437	71313381	NA
chr8	72499220	72500904	NA
chr8	72587606	72590438	Tmem38a
chr8	73312623	73314141	Large1
chr8	78046474	78047631	NA
chr8	79273539	79274626	NA
chr8	83580652	83581326	NA
chr8	83980001	83981401	NA
chr8	84083859	84085049	NA
chr8	84788595	84790765	NA
chr8	86766581	86767406	NA
chr8	8921235	8922274	NA
chr8	90046564	90047801	NA
chr8	91629501	91630394	NA
chr8	91787160	91787949	NA
chr8	91800723	91802395	NA
chr8	91854163	91855017	NA
chr8	92493247	92494061	NA
chr8	93075079	93075712	NA
chr8	94189232	94190147	NA
chr8	94296208	94297607	NA
chr8	95127635	95128314	NA
chr8	99446440	99447125	NA
chr9	100581907	100583512	NA
chr9	102437737	102438006	NA
chr9	102504810	102506593	NA
chr9	102518489	102519046	NA
chr9	103430191	103431359	NA
chr9	103915206	103915488	NA
chr9	104998122	104998470	NA
chr9	105028001	105028964	NA
chr9	106234826	106237845	NA
chr9	107596498	107597558	Slc38a3
chr9	107670169	107670891	Slc38a3
chr9	108112725	108113096	NA
chr9	108806674	108807242	NA
chr9	109896578	109896863	Map4
chr9	110763237	110763901	Myl3,Lrrc2
chr9	110765289	110766428	Myl3,Lrrc2
chr9	110952361	110954961	Myl3,Lrrc2
chr9	110955626	110956512	Myl3,Lrrc2
chr9	110963641	110964274	Myl3,Lrrc2
chr9	114667658	114668685	NA
chr9	114774941	114775648	NA
chr9	114801747	114802576	NA
chr9	114818757	114819421	NA
chr9	114960464	114960680	NA
chr9	115994868	115995233	NA
chr9	118512281	118513497	NA
chr9	118693045	118695050	Itga9
chr9	118740718	118741839	Itga9
chr9	120880175	120881678	NA
chr9	121822479	121823514	NA
chr9	122195150	122195818	NA
chr9	122196783	122197929	NA
chr9	123788904	123789574	NA
chr9	123844188	123845820	NA
chr9	15804145	15804669	NA
chr9	15812927	15814040	NA
chr9	22057795	22058391	NA
chr9	23300297	23300937	NA
chr9	25498777	25500378	NA
chr9	30444704	30446359	NA
chr9	30781096	30782294	Gm31013
chr9	35051189	35052404	NA
chr9	36894892	36895537	NA
chr9	36898363	36899247	NA
chr9	36963303	36964573	NA
chr9	40418693	40419523	Gramd1b
chr9	40426324	40426828	Gramd1b
chr9	40437705	40438468	Gramd1b
chr9	41439276	41440474	NA
chr9	42187474	42188492	NA
chr9	43673156	43674693	NA
chr9	43847884	43848137	NA
chr9	44071985	44073345	NA
chr9	44083622	44086643	NA
chr9	44249035	44249971	NA
chr9	44798928	44800494	Phldb1
chr9	44941495	44943015	Phldb1
chr9	45938057	45938648	NA
chr9	46196454	46197579	NA
chr9	51774076	51776913	NA
chr9	51798307	51799779	NA
chr9	53064368	53065480	NA
chr9	53066311	53066834	NA
chr9	57276249	57276824	NA
chr9	58409268	58409627	NA
chr9	58817659	58818142	NA
chr9	60759471	60760061	NA
chr9	62501521	62502347	NA
chr9	63877226	63878415	NA
chr9	67191437	67192560	NA
chr9	68402273	68403956	NA
chr9	68933285	68936100	NA
chr9	71547351	71548435	NA
chr9	71588959	71590268	NA
chr9	75231767	75232906	Fam214a
chr9	77463344	77464570	NA
chr9	77480752	77482774	NA
chr9	79969961	79973035	Filip1
chr9	84124988	84125430	NA
chr9	88240717	88242034	NA
chr9	88326963	88328117	NA
chr9	88858452	88859381	NA
chr9	91085785	91086523	NA
chr9	92226946	92227878	Plscr2
chr9	97135566	97136118	NA
chr9	97145261	97145998	NA
chr10	108066126	108066844	NA
chr10	115103849	115105745	NA
chr10	115136997	115137362	NA
chr10	117018327	117018680	NA
chr10	117041534	117042765	NA
chr10	117045176	117046556	NA
chr10	117049792	117050649	NA
chr10	118002896	118004509	NA
chr10	119081635	119082384	NA
chr10	121153556	121154164	NA
chr10	121161209	121162002	NA
chr10	122842080	122842311	NA
chr10	122842843	122843267	NA
chr10	17299284	17300220	NA
chr10	17366957	17367730	NA
chr10	17542258	17543319	NA
chr10	18772680	18773230	Map3k5,Map7
chr10	19933462	19935118	Map3k5,Map7
chr10	19940350	19942270	Map3k5,Map7
chr10	19956031	19957250	Map3k5,Map7
chr10	19978633	19979051	Map3k5,Map7
chr10	20064594	20065034	Map3k5,Map7
chr10	20184443	20187238	Map3k5,Map7
chr10	20190149	20190951	Map3k5,Map7
chr10	20509695	20510241	Pde7b
chr10	20513365	20514572	Pde7b
chr10	20517899	20518770	Pde7b
chr10	21717135	21717666	NA
chr10	25539154	25540260	NA
chr10	27127030	27128041	NA
chr10	27222679	27224209	NA
chr10	30842240	30843430	NA
chr10	33201215	33204710	D830005E20Rik
chr10	34904223	34905118	Hs3st5
chr10	36754556	36754890	Hs3st5
chr10	3695332	3695771	NA
chr10	3717709	3718874	NA
chr10	40629315	40631540	NA
chr10	43034531	43035894	Sobp
chr10	43158955	43159646	Sobp
chr10	43372169	43372793	Sobp
chr10	43454279	43455160	Sobp
chr10	43516907	43518948	Sobp
chr10	45362193	45364156	NA
chr10	51945655	51946343	NA
chr10	53175985	53176438	Pln	PLN
chr10	53336546	53337879	Pln	PLN
chr10	53343581	53344224	Pln	PLN
chr10	53344729	53347240	Pln	PLN
chr10	56980150	56981634	Gm36827
chr10	58610299	58611592	NA
chr10	59964365	59965724	NA
chr10	60265178	60265584	NA
chr10	63179436	63179935	Mypn	MYPN
chr10	6417591	6418748	Cnksr3
chr10	6478263	6479145	Cnksr3
chr10	6480304	6480652	Cnksr3
chr10	67287740	67288471	NA
chr10	69924110	69926743	NA
chr10	72679010	72679405	NA
chr10	7268076	7268932	Cnksr3
chr10	7274112	7275721	Cnksr3
chr10	73301985	73302520	NA
chr10	73333377	73333769	NA
chr10	74270972	74271364	NA
chr10	75510277	75511319	NA
chr10	77912436	77913754	NA
chr10	77995513	77996248	NA
chr10	79684248	79684704	Bsg
chr10	79686576	79687261	Bsg
chr10	79694096	79696637	Bsg
chr10	79700849	79701970	Bsg
chr10	79723080	79724171	Bsg
chr10	79966744	79967368	Adamtsl5,Dot1l
chr10	80036875	80037301	Adamtsl5,Dot1l
chr10	80663632	80665671	Adamtsl5,Dot1l
chr10	80757601	80758180	Adamtsl5,Dot1l
chr10	80787248	80788129	Adamtsl5,Dot1l
chr10	81199754	81203805	NA
chr10	81487785	81488500	NA
chr10	83757278	83757833	NA
chr10	83895511	83896866	Nuak1
chr10	83906765	83907341	Nuak1
chr10	84810111	84811823	NA
chr10	84827368	84827790	NA
chr10	86755670	86756340	NA
chr10	86825613	86826594	NA
chr10	86848571	86849879	NA
chr10	86872283	86872930	NA
chr10	88419920	88421583	NA
chr10	88510496	88511636	NA
chr10	88765456	88766209	NA
chr10	90666537	90667714	NA
chr10	91440098	91440434	Gm20757
chr10	92470805	92471604	Gm20757
chr10	96905034	96906013	NA
chr11	100311880	100312488	NA
chr11	101770036	101770690	NA
chr11	102015978	102016903	NA
chr11	102432147	102433465	NA
chr11	104249468	104249958	Mapt	MAPT
chr11	104267405	104267768	Mapt	MAPT
chr11	104269305	104270079	Mapt	MAPT
chr11	104271970	104272819	Mapt	MAPT
chr11	104297506	104298210	Mapt	MAPT
chr11	104306515	104307598	Mapt	MAPT
chr11	106462080	106462744	NA
chr11	107225083	107226542	NA
chr11	107250903	107252213	NA
chr11	116680885	116681530	Acox1
chr11	117275876	117276583	NA
chr11	117423405	117423792	NA
chr11	117425776	117426236	NA
chr11	117427874	117430287	NA
chr11	117595918	117596904	NA
chr11	118201404	118203176	NA
chr11	11844181	11845602	NA
chr11	119607508	119607789	NA
chr11	11962012	11962858	NA
chr11	11964584	11966588	NA
chr11	17286033	17286500	NA
chr11	17663814	17664390	NA
chr11	21569386	21569917	NA
chr11	22698182	22699183	NA
chr11	22956801	22957329	NA
chr11	28694843	28695520	NA
chr11	30256273	30259236	Gm12092,Sptbn1,Acyp2,Psme4
chr11	31522131	31522553	Gm12092,Sptbn1,Acyp2,Psme4
chr11	31545559	31545852	Gm12092,Sptbn1,Acyp2,Psme4
chr11	31663041	31664783	NA
chr11	31713098	31714900	Cpeb4	CPEB4
chr11	31717924	31718678	Cpeb4	CPEB4
chr11	31736134	31736947	Cpeb4	CPEB4
chr11	31766383	31766758	Cpeb4	CPEB4
chr11	31783634	31784606	Cpeb4	CPEB4
chr11	31832200	31832895	Cpeb4	CPEB4
chr11	32623128	32623551	Cpeb4	CPEB4
chr11	4035421	4036245	NA
chr11	41867509	41868125	NA
chr11	41903550	41903983	NA
chr11	43865369	43866259	NA
chr11	44461578	44462023	NA
chr11	4571419	4572008	NA
chr11	4605512	4608049	NA
chr11	46275380	46277223	Cyfip2,Sgcd
chr11	46341958	46342535	Cyfip2,Sgcd
chr11	4671717	4672518	NA
chr11	47377058	47379764	Cyfip2,Sgcd
chr11	48836914	48838648	Trim7
chr11	5054791	5055251	NA
chr11	50649908	50650551	NA
chr11	50653645	50654517	NA
chr11	50672760	50673385	NA
chr11	50765491	50765797	NA
chr11	51885615	51886309	NA
chr11	52377481	52378248	NA
chr11	52843307	52844040	Fstl4
chr11	52970290	52971112	Fstl4
chr11	53103682	53104340	Fstl4
chr11	55261940	55262649	NA
chr11	55296544	55296897	NA
chr11	58604787	58605908	NA
chr11	5915091	5916739	Gck
chr11	59193805	59194021	NA
chr11	59308962	59309550	NA
chr11	59428089	59428379	NA
chr11	60136457	60136930	NA
chr11	60864904	60865362	NA
chr11	60939175	60939868	NA
chr11	61366104	61367528	NA
chr11	6282645	6283372	Ogdh
chr11	64091201	64091790	NA
chr11	64650385	64651217	NA
chr11	64998154	64999474	NA
chr11	68320873	68321925	NA
chr11	69558916	69560616	NA
chr11	69947231	69949236	NA
chr11	71012640	71013042	NA
chr11	74652754	74653802	NA
chr11	74866474	74867796	NA
chr11	75509600	75511536	Scarf1
chr11	77808044	77808765	NA
chr11	83397500	83398485	NA
chr11	8558012	8558695	NA
chr11	88164622	88166479	NA
chr11	9047001	9047550	NA
chr11	9337922	9338520	NA
chr11	94495477	94495777	NA
chr11	95808238	95809086	NA
chr11	98383144	98386786	NA
chr12	100455090	100456838	Ttc7b
chr12	101010334	101010701	Ttc7b
chr12	102421821	102422592	NA
chr12	103352676	103354103	Asb2
chr12	103358314	103359950	Asb2
chr12	103361798	103363050	Asb2
chr12	110431545	110432266	NA
chr12	110948156	110949808	NA
chr12	110974180	110974595	NA
chr12	110986119	110987686	NA
chr12	112490341	112492378	NA
chr12	112617265	112620961	NA
chr12	12527245	12528608	NA
chr12	12904187	12905122	NA
chr12	16016547	16017046	Gm36372
chr12	16021373	16021787	Gm36372
chr12	16515067	16515518	NA
chr12	24626983	24627713	NA
chr12	28699520	28701128	NA
chr12	29816880	29817252	NA
chr12	29873346	29873771	NA
chr12	31846117	31846444	NA
chr12	31916818	31918001	NA
chr12	31926475	31927308	NA
chr12	32677974	32679388	Nampt
chr12	32765701	32766268	Nampt
chr12	32854912	32855792	Nampt
chr12	32994848	32995819	NA
chr12	35291636	35292512	NA
chr12	35294589	35295222	NA
chr12	35423574	35424002	NA
chr12	40197557	40200553	Ifrd1
chr12	54312524	54313891	NA
chr12	71997259	71997659	NA
chr12	73721750	73723535	NA
chr12	73779220	73780275	NA
chr12	76104238	76105546	NA
chr12	77597550	77598565	NA
chr12	80506748	80507749	NA
chr12	8442966	8446036	NA
chr12	87030904	87031852	NA
chr12	88428641	88429409	NA
chr12	90056386	90056942	NA
chr12	9077377	9078397	NA
chr12	9091657	9092621	NA
chr12	90945760	90946925	NA
chr12	91050562	91051075	NA
chr12	9113439	9114640	NA
chr12	99715117	99716723	NA
chr13	103430511	103431032	NA
chr13	109985372	109986668	Pde4d
chr13	111935793	111937529	NA
chr13	113612441	113613179	NA
chr13	119339379	119340226	NA
chr13	119407995	119409814	NA
chr13	12057320	12060175	NA
chr13	12132047	12134305	NA
chr13	12249110	12250412	NA
chr13	12283583	12285423	NA
chr13	12357539	12358190	NA
chr13	16935090	16935445	NA
chr13	18896749	18897108	NA
chr13	20558325	20558726	NA
chr13	21918365	21919647	NA
chr13	24852601	24852971	NA
chr13	30332579	30333015	NA
chr13	35066782	35067662	NA
chr13	35619308	35619842	NA
chr13	36105294	36105908	NA
chr13	37460075	37461115	NA
chr13	37559472	37563094	NA
chr13	37588031	37589393	NA
chr13	37628799	37629919	NA
chr13	37759444	37762099	NA
chr13	37934046	37935363	NA
chr13	38148217	38148787	NA
chr13	41642730	41645123	NA
chr13	43191294	43192449	NA
chr13	43709605	43709962	NA
chr13	44235735	44236531	NA
chr13	45493518	45494561	NA
chr13	46226984	46227507	NA
chr13	47244276	47245417	NA
chr13	51654038	51654223	NA
chr13	51668259	51669041	NA
chr13	51776900	51779638	NA
chr13	51871166	51871527	NA
chr13	52738188	52739431	NA
chr13	52879419	52880998	NA
chr13	53007823	53009600	NA
chr13	53067706	53069722	NA
chr13	59505879	59507297	Agtpbp1
chr13	59554933	59555508	Agtpbp1
chr13	60659370	60661403	NA
chr13	62856091	62857193	NA
chr13	6633596	6634364	NA
chr13	70967670	70968258	NA
chr13	72023451	72023986	NA
chr13	72198309	72199528	NA
chr13	73263140	73264352	NA
chr13	73270644	73272199	NA
chr13	73277284	73277717	NA
chr13	73282340	73282883	NA
chr13	73283587	73284052	NA
chr13	73290080	73290903	NA
chr13	73755639	73756278	Slc12a7
chr13	73799141	73799509	Slc12a7
chr13	81368884	81369856	NA
chr13	81691584	81692122	NA
chr13	82424788	82425213	NA
chr13	82848479	82849371	NA
chr13	88201669	88202271	NA
chr13	91563029	91565059	NA
chr13	91873824	91875909	Ckmt2
chr13	91876621	91877971	Ckmt2
chr13	92914539	92916297	Ckmt2
chr13	96112771	96113184	NA
chr14	101172148	101172833	NA
chr14	101839678	101841659	Lmo7
chr14	101845782	101847967	Lmo7
chr14	101872528	101873459	Lmo7
chr14	118000341	118002445	NA
chr14	118050981	118052799	NA
chr14	118667307	118668034	NA
chr14	12057733	12060000	NA
chr14	122075685	122076368	NA
chr14	122189874	122190334	NA
chr14	17742892	17744026	Thrb	THRB
chr14	18394265	18394687	NA
chr14	29017534	29018481	Lrtm1
chr14	29023299	29023938	Lrtm1
chr14	29029926	29030873	Lrtm1
chr14	29031654	29032237	Lrtm1
chr14	29041218	29042795	Lrtm1
chr14	31164018	31164503	NA
chr14	31165006	31165266	NA
chr14	32321762	32322588	NA
chr14	32323155	32323663	NA
chr14	32684525	32686299	NA
chr14	32707643	32709053	NA
chr14	34567176	34568966	NA
chr14	34572963	34574647	NA
chr14	34588341	34589860	NA
chr14	45455445	45457605	NA
chr14	47095802	47097263	NA
chr14	47747218	47748417	NA
chr14	49493726	49494251	NA
chr14	54748008	54749677	NA
chr14	54937637	54941423	NA
chr14	54966140	54970323	NA
chr14	54988095	54990680	NA
chr14	54993321	54997519	NA
chr14	55002260	55005728	NA
chr14	55180944	55181278	NA
chr14	55302078	55302668	NA
chr14	55362077	55362660	NA
chr14	55466896	55469402	NA
chr14	58786881	58788886	NA
chr14	58801321	58802156	NA
chr14	61154793	61156394	NA
chr14	61256990	61258886	NA
chr14	63066660	63069265	NA
chr14	64098962	64100574	NA
chr14	64138447	64140043	NA
chr14	64158701	64159585	NA
chr14	64349698	64350553	NA
chr14	66140339	66141075	NA
chr14	66340634	66341678	NA
chr14	66634841	66638066	Adra1a
chr14	66730077	66730562	Adra1a
chr14	70309837	70310277	Slc39a14
chr14	70336029	70337222	Slc39a14
chr14	70563234	70563814	Slc39a14
chr14	71660231	71660653	NA
chr14	73631449	73633224	NA
chr14	74427986	74428609	Gm49164
chr14	75732707	75733084	NA
chr14	76633280	76633647	NA
chr14	76882449	76883845	NA
chr14	77484757	77485693	NA
chr14	78383104	78384150	NA
chr14	79712468	79713815	NA
chr14	98951649	98952813	NA
chr14	99009430	99011208	NA
chr15	100345366	100346135	NA
chr15	102546439	102547819	NA
chr15	12027263	12028088	NA
chr15	13289509	13290140	NA
chr15	25621927	25623451	NA
chr15	25641382	25643497	NA
chr15	25726732	25727580	NA
chr15	25929452	25930975	NA
chr15	27536832	27540424	Ank
chr15	27551336	27552969	Ank
chr15	27571019	27571683	Ank
chr15	27911281	27911545	Ank
chr15	31292304	31293364	NA
chr15	31336565	31337822	NA
chr15	34544749	34545039	NA
chr15	34879089	34880047	NA
chr15	38431331	38432874	NA
chr15	38691380	38691782	NA
chr15	39770609	39771459	NA
chr15	4024734	4027945	Oxct1
chr15	4032697	4034676	Oxct1
chr15	4069595	4069926	Oxct1
chr15	41868909	41870276	NA
chr15	44703095	44703547	NA
chr15	51730693	51731492	NA
chr15	51853582	51855473	NA
chr15	51861003	51861421	NA
chr15	57726819	57727978	NA
chr15	58194009	58195096	NA
chr15	58203674	58204774	NA
chr15	58579873	58580233	NA
chr15	59665151	59666136	NA
chr15	62173642	62174512	NA
chr15	62257816	62258516	NA
chr15	62302257	62302690	NA
chr15	62500896	62501380	NA
chr15	62513554	62513808	NA
chr15	63006450	63007665	NA
chr15	64532383	64533901	NA
chr15	64542075	64543135	NA
chr15	67631900	67632445	NA
chr15	69107752	69109026	NA
chr15	69302838	69303920	NA
chr15	69752444	69753012	NA
chr15	7172697	7174212	NA
chr15	7189469	7191005	NA
chr15	73686494	73688173	Ptp4a3
chr15	73739452	73740189	Ptp4a3
chr15	73849496	73850034	NA
chr15	76695190	76697062	NA
chr15	77013405	77015465	NA
chr15	77018659	77023080	NA
chr15	77027182	77028205	NA
chr15	78541407	78542219	NA
chr15	81774290	81775245	NA
chr15	81898665	81899381	NA
chr15	83676360	83676602	NA
chr15	84211950	84213503	NA
chr15	84430388	84431011	NA
chr15	85798707	85799407	Ppara
chr15	86422775	86423258	NA
chr15	8663496	8664155	NA
chr15	88875455	88876861	NA
chr15	91702942	91703921	NA
chr15	93318859	93319876	NA
chr15	94655729	94656371	NA
chr15	96031213	96031908	NA
chr15	96751172	96752053	NA
chr15	96791171	96791869	NA
chr15	98180661	98181759	NA
chr15	98998156	98998927	NA
chr16	14377116	14377999	Abcc1
chr16	14380837	14381590	Abcc1
chr16	16219669	16220194	NA
chr16	16274994	16277824	NA
chr16	18126475	18128079	NA
chr16	18407736	18408552	NA
chr16	18411526	18412362	NA
chr16	18604016	18605199	NA
chr16	20090780	20091661	NA
chr16	21294640	21297038	NA
chr16	21369475	21370420	NA
chr16	21743327	21743854	NA
chr16	21818212	21818940	NA
chr16	22564100	22565091	NA
chr16	22698965	22699717	NA
chr16	23249117	23249725	NA
chr16	24237884	24239008	NA
chr16	31428628	31430373	NA
chr16	35652051	35652808	NA
chr16	35907354	35908186	NA
chr16	35948676	35949924	NA
chr16	36944763	36945582	Fbxo40
chr16	36989347	36990750	Fbxo40
chr16	38361741	38364030	NA
chr16	39695828	39696193	NA
chr16	4370140	4371233	Adcy9
chr16	4511271	4513209	Adcy9
chr16	4520607	4523413	Adcy9
chr16	45796806	45797308	NA
chr16	45873284	45873752	NA
chr16	46343087	46343531	NA
chr16	4713600	4714564	Adcy9
chr16	57526423	57527580	NA
chr16	57911592	57912700	NA
chr16	78427293	78428286	NA
chr16	8073097	8073442	NA
chr16	8232102	8232611	NA
chr16	84851057	84851362	NA
chr16	85415284	85415921	NA
chr16	86015358	86015906	NA
chr16	87263104	87264051	NA
chr16	87305252	87306084	NA
chr16	87470639	87470865	NA
chr16	90538856	90539474	NA
chr16	90692585	90693221	NA
chr16	91595150	91595373	NA
chr16	92355271	92357305	NA
chr16	92377013	92377332	NA
chr16	92611264	92613114	NA
chr16	94467344	94468162	NA
chr16	94544266	94545358	NA
chr16	94721444	94722531	AC165271.1
chr16	95682316	95682868	NA
chr16	95714891	95715428	NA
chr16	96199983	96202002	Sh3bgr
chr16	96221261	96222204	Sh3bgr
chr16	97920489	97920978	NA
chr17	10389835	10391169	Qk
chr17	10449624	10450683	Qk
chr17	10473066	10474711	Qk
chr17	13487534	13489168	NA
chr17	14244357	14245128	NA
chr17	14516154	14518000	NA
chr17	24429094	24429884	NA
chr17	24727642	24728175	Rpl3l	RPL3L
chr17	24877355	24878795	NA
chr17	25582206	25582372	NA
chr17	25592266	25592836	NA
chr17	25925324	25925931	NA
chr17	25979988	25981033	NA
chr17	27583626	27583831	NA
chr17	27796623	27798012	NA
chr17	28236077	28236906	NA
chr17	28777228	28777638	NA
chr17	29256706	29257631	NA
chr17	29823248	29825339	NA
chr17	31612790	31613839	NA
chr17	31703027	31704098	NA
chr17	31788254	31788794	NA
chr17	31790030	31791352	NA
chr17	42927144	42928520	NA
chr17	43141791	43142366	NA
chr17	43854834	43856784	Rcan2
chr17	45693683	45695958	NA
chr17	45811860	45813884	Vegfa
chr17	45815558	45816432	Vegfa
chr17	45847605	45849018	Vegfa
chr17	45911045	45912398	Vegfa
chr17	46003438	46004683	Vegfa
chr17	46008975	46010497	Vegfa
chr17	46123372	46124772	NA
chr17	46462055	46462667	NA
chr17	50119789	50120626	NA
chr17	56099138	56101559	NA
chr17	56108342	56111337	NA
chr17	56117219	56117729	NA
chr17	56124040	56125473	NA
chr17	56261167	56261557	NA
chr17	56292799	56293232	NA
chr17	62545295	62545933	Efna5	EFNA5
chr17	62642390	62642995	Efna5	EFNA5
chr17	62661685	62662223	Efna5	EFNA5
chr17	62880150	62884475	Efna5	EFNA5
chr17	67274544	67275232	Ptprm
chr17	69267091	69267758	NA
chr17	69277419	69277751	NA
chr17	70996515	70998535	NA
chr17	71038520	71040932	NA
chr17	71267472	71269185	NA
chr17	71284739	71286471	NA
chr17	7137943	7138773	NA
chr17	71695782	71696891	NA
chr17	71697749	71699107	NA
chr17	72972808	72973493	Lbh,Lclat1
chr17	72976114	72977941	Lbh,Lclat1
chr17	75013957	75015943	Ltbp1
chr17	76849490	76850409	Crim1
chr17	76966970	76967281	Crim1
chr17	78216349	78217608	Crim1
chr17	78451109	78451981	Crim1
chr17	78790975	78792543	Crim1
chr17	81481690	81482507	Slc8a1
chr17	83089526	83090532	NA
chr17	86436726	86439317	NA
chr17	86588502	86589382	NA
chr17	9756001	9757289	Qk
chr17	9759477	9760635	Qk
chr17	9894044	9896003	Qk
chr18	10213366	10214213	NA
chr18	12194532	12197246	NA
chr18	16739058	16741297	Cdh2
chr18	16806705	16809865	Cdh2
chr18	20669962	20671575	NA
chr18	23414558	23416426	NA
chr18	23710823	23711190	NA
chr18	23835473	23836644	NA
chr18	24488062	24488331	NA
chr18	24708503	24710305	Fhod3
chr18	24713718	24715017	Fhod3
chr18	24750670	24752181	Fhod3
chr18	24784494	24785544	Fhod3
chr18	24787116	24788434	Fhod3
chr18	24847979	24849326	Fhod3
chr18	24861126	24862525	Fhod3
chr18	25038618	25039976	Fhod3
chr18	25113565	25115086	Fhod3
chr18	35021624	35023030	NA
chr18	35417158	35418143	NA
chr18	35675253	35677812	NA
chr18	38494658	38496390	Arhgap26,Fgf1	ARHGAP26
chr18	38774640	38775319	Arhgap26,Fgf1	ARHGAP26
chr18	38844324	38846077	Arhgap26,Fgf1	ARHGAP26
chr18	38852903	38853218	Arhgap26,Fgf1	ARHGAP26
chr18	38866018	38867965	Arhgap26,Fgf1	ARHGAP26
chr18	38878852	38879134	Arhgap26,Fgf1	ARHGAP26
chr18	38887581	38888867	Arhgap26,Fgf1	ARHGAP26
chr18	38928726	38930842	Arhgap26,Fgf1	ARHGAP26
chr18	39009018	39010684	Arhgap26,Fgf1	ARHGAP26
chr18	39214858	39216118	Arhgap26	ARHGAP26
chr18	42121415	42122042	Kctd16,Sh3rf2
chr18	42163401	42164396	Kctd16,Sh3rf2
chr18	42214487	42215162	NA
chr18	44311180	44311541	Myot	MYOT
chr18	44315057	44316400	Myot	MYOT
chr18	45898388	45899344	NA
chr18	46378115	46379114	NA
chr18	46380954	46381532	NA
chr18	49996364	49999094	Tnfaip8
chr18	50010098	50012129	Tnfaip8
chr18	50019480	50019854	Tnfaip8
chr18	50022358	50024388	Tnfaip8
chr18	5068062	5069362	NA
chr18	55251697	55252498	NA
chr18	60617822	60618766	NA
chr18	61346223	61346756	Ppargc1b
chr18	61447087	61448853	Ppargc1b
chr18	61505197	61507209	NA
chr18	61534545	61536968	NA
chr18	66166508	66167860	Ccbe1
chr18	67311531	67312651	NA
chr18	67335358	67336879	NA
chr18	73365224	73366504	NA
chr18	74529694	74530299	Mbd1
chr18	75222987	75224434	NA
chr18	77602843	77603700	NA
chr19	10148450	10149660	NA
chr19	10208796	10209585	NA
chr19	10213853	10214264	NA
chr19	10468884	10469832	NA
chr19	14224907	14225562	NA
chr19	16955224	16956679	Prune2
chr19	16959248	16959988	Prune2
chr19	16997316	16998635	Prune2
chr19	21329666	21331036	NA
chr19	24456391	24457297	NA
chr19	25207714	25208366	NA
chr19	27175535	27176972	NA
chr19	29986510	29987133	NA
chr19	3336011	3337213	NA
chr19	34953762	34954377	NA
chr19	36166504	36169518	NA
chr19	36263799	36265191	NA
chr19	37077148	37079016	Cpeb3
chr19	37105961	37106648	Cpeb3
chr19	38267478	38268051	NA
chr19	38316477	38317183	NA
chr19	38602740	38603253	NA
chr19	40244560	40244828	Sorbs1
chr19	40269635	40269841	Sorbs1
chr19	40302871	40303772	Sorbs1
chr19	40355034	40357669	Sorbs1
chr19	40369811	40371248	Sorbs1
chr19	40376340	40378292	Sorbs1
chr19	40496586	40497625	Sorbs1
chr19	40716752	40717453	Sorbs1
chr19	41100996	41101721	Sorbs1
chr19	41620375	41621199	Sorbs1
chr19	42204285	42204751	NA
chr19	42659248	42660596	NA
chr19	42661572	42662097	NA
chr19	42669899	42670509	NA
chr19	43515710	43516910	Got1
chr19	44314160	44315451	NA
chr19	45587527	45587792	NA
chr19	47420669	47422048	Slk
chr19	47518337	47519598	Slk
chr19	53660485	53661346	NA
chr19	53670378	53671976	NA
chr19	53697069	53698673	NA
chr19	55113044	55116138	NA
chr19	55189838	55190522	NA
chr19	56336825	56337199	Nrap
chr19	57140970	57142382	Ablim1
chr19	57172346	57172745	Ablim1
chr19	57202677	57202879	Ablim1
chr19	57238321	57240664	Ablim1
chr19	57271744	57273658	Ablim1
chr19	58708543	58709223	NA
chr19	60997432	60998319	NA
chr19	61308527	61309094	NA
chr19	6284334	6285109	Neat1
chr19	6285774	6287431	Neat1
chr19	6937948	6938526	NA
chrX	105683877	105684955	NA
chrX	105773134	105774439	NA
chrX	118116909	118117575	NA
chrX	130408924	130409299	Diaph2
chrX	142830319	142831114	Ammecr1
chrX	73690676	73691764	NA
chrX	7658184	7659668	Prickle3
chrX	7661094	7661439	Prickle3
chrX	7664766	7665415	Prickle3
