# Supplementary material for: Decoding the PITX2-controlled genetic network in atrial fibrillation
Source: JCI Insight. 2022 Jun 8;7(11):e158895. doi: 10.1172/jci.insight.158895 (PMC9221021; doi:10.1172/jci.insight.158895)
Supplement: Supplemental table 5 [file jciinsight-7-158895-s059.xlsx]

## Sheet: Table S5
Table S5: DEGs identified comparing control and Pitx2 mutant for a given CM cluster. Up and down refers to up- and down-regulated genes in the Pitx2 mutant condition, respectively.
LACM1_Up	LACM1_Down	PVCM1_Up	PVCM1_Down	PVCM2_Up	PVCM2_Down	PVCM3_Up	PVCM3_Down
2900089D17Rik	Actc1	9530026P05Rik	4930512H18Rik	9530026P05Rik	2810474O19Rik	2610507B11Rik	5430431A17Rik
3300002A11Rik	Actn2	Acaa2	5430431A17Rik	Abcc9	4930512H18Rik	9530026P05Rik	Actn2
5031425E22Rik	Adamtsl1	Adgrl3	AC133498.1	Ablim2	4930562C15Rik	Abi3bp	Adam22
5430419D17Rik	Agbl4	Aes	Actn2	Acaa2	Abcb4	AC149090.1	Agl
9130011E15Rik	Aldoa	Alcam	Adamtsl1	Acadm	Abra	Acaa2	Akap6
9530026P05Rik	Asb2	Aldoa	Aff2	Acadvl	AC133498.1	Aes	Ank
A330102I10Rik	Atp1a1	Atp5d	Alpk3	Acsl1	AC167229.1	Agrn	Ano4
Aak1	Atp1b1	Atp5e	Angpt1	Actc1	Acta1	Akap13	Apbb2
Abcc8	Atp5b	Atp5k	Ank	Adcy6	Actn2	Alcam	Atcayos
Abhd18	Atp5d	Bmp10	Ank2	Adra1a	Ankrd1	Ambra1	Atf6
AC149090.1	Atp5g1	Bsg	Ano4	Aff2	Astn2	Api5	Atxn1
AC165953.2	Bsg	Ccnd3	Camk1d	Agtpbp1	Atf6	Arhgap24	Boc
Acacb	C130080G10Rik	Ces1d	Cdh13	Akap1	AY036118	Arhgap5	Cacna1c
Acyp2	Ces1d	Chchd10	Cdh2	Akap10	Baiap2l1	Azi2	Camta1
Adam22	Cfap46	Ckm	Colec12	Akap13	Btbd16	Baz2a	Cdh13
Adamts6	Chchd10	Clu	Coq10b	Aldoa	Cab39	Bcar3	Cdk14
Agtpbp1	Colec12	Cox6a2	D830024N08Rik	Angpt1	Cdh4	Bnc2	Cep85l
Akap8l	Coq10b	Cox7b	Dach1	Arhgap6	Clic5	Bri3	Chpt1
Anapc15	Cox5a	Crip2	Dapk2	Atp2a2	Clip1	Cadm2	Clasp1
Ankrd17	Cox6a2	Csmd1	Ddx3y	Atp5a1	Cpeb4	Calcoco1	Clip1
Antxr1	Cox6c	Cst3	Dmpk	Atp5b	Creb5	Carmil1	Cmss1
Appl2	Cox7c	Des	Ehbp1	Atp5c1	Ell2	Ccdc50	Cpeb4
Arhgap31	Cryab	Dgkb	Fgf1	Atp5d	Enah	Ccnd2	Cpne5
Art1	Csrp3	Dynll2	Fgf12	Atp5e	Fam198b	Ccnd3	Creb5
Art5	Cst3	Eef1a2	Fras1	Atp5f1	Fgfr2	Ccser1	Ctnna3
Asb14	Dapk2	Eef2	Ghr	Atp5g1	Fhl1	Ces1d	Dennd5a
Atrnl1	Des	Etv1	Gm12295	Atp5g3	Fkbp5	Chchd10	Dmd
Atxn1	Ehd4	Gm42418	Gm13481	Atp5h	Fstl4	Chchd7	Dmpk
Baz2b	Fhl1	Gnas	Gm16685	Atp5k	Gck	Chd9	Dmxl1
Bcl9	Flnc	Gpc1	Gm20388	Atp5l	Gm12381	Chid1	Dopey1
Bmp10	Fras1	Gpx3	Gm20647	Atrnl1	Gm13481	Chrm3	Dpf3
Braf	Gm12295	Grk3	Gm26804	Auts2	Gm13601	Ckm	Epb41
Ccdc141	Gm12381	Hcn1	Gm26848	Bsg	Gm17276	Col5a2	Ephb1
Ccdc171	Gm13601	Kcnq5	Gm36975	Cacnb2	Gm26848	Cpd	Etv1
Ccnd3	Gm47547	Kctd8	Gm5105	Ccdc141	Gm29237	Cpped1	Fam126a
Cdh13	Gm5532	Lpl	Gpr158	Ccnd3	Gm5532	Csrp1	Fam214a
Cdh20	Hamp	Map1lc3a	Gramd1b	Cdk6	Gramd1b	Ctnnd2	Fgf1
Chd2	Hspa5	Mb	Grm1	Ces1d	Grm1	Cyc1	Filip1
Ckm	Hspa8	Mecom	Hbb-bs	Chchd10	Hbb-bs	D5Ertd579e	Flnb
Cnst	Hspb1	Mrvi1	Hmcn1	Chpt1	Hecw2	Dap3	Foxp2
Cobll1	Hspb7	mt-Nd3	Itgb6	Ckm	Irs2	Dcaf8	Fras1
Coro6	Iqsec1	Myl2	Kcnd2	Cluh	Kcnq1ot1	Dennd1a	Frmd6
Crebbp	Irs2	Myl7	Large1	Corin	Kctd16	Deptor	Frs2
Crebrf	Jph2	Ndufv1	Lmntd1	Cox5a	Large1	Dgkb	Gbf1
D830032E09Rik	Kalrn	Nppa	Lrrtm3	Cox6a2	Lnx1	Ech1	Glis3
Dennd1a	Lrrc4c	Nrtn	Malat1	Cox6b1	Lnx2	Eef1a2	Gm12295
Dkk3	Malat1	Pdk4	Mapk10	Cox6c	Lrrcc1	Egfr	Gm12353
Doc2g	Map1lc3a	Pdzd2	Mat2a	Cox7a1	Lrrtm3	Eif1	Gm20388
Dock4	Mapk10	Pgam2	Me3	Cox7b	Malat1	Erc2	Gm24474
Dtnb	Mlip	Pkm	Mitf	Cox7c	Mapk10	Errfi1	Gm26848
Epb41	Mpp7	Prickle2	Myh7	Cox8b	Mapkapk2	Fam120a	Gm44686
Epha4	Myl4	Rela	Mylk3	Crip2	Myh7	Fam184a	Gramd1b
Eps8	Myl7	Rplp1	Myoz2	Cst3	Myot	Fam208b	Hmcn1
Erbb4	Myoz2	Ryr3	Nr4a3	Ctnna1	Myoz2	Fbxl7	Hs3st3a1
Etv1	Mypn	Scgb1a1	Palmd	Ctnna3	Nedd9	Fmnl2	Igf2r
Evi5	Ndufa4	Slc25a4	Pam	Dennd1a	Nrap	Frmd4a	Jph1
Eya1	Ndufb9	Stard10	Pde4d	Dgkb	Nuak1	Gpc1	Jph2
Fam49a	Nr4a1	Tacc1	Pdlim5	Dip2c	Palmd	Gpm6b	Kalrn
Fblim1	Nr4a3	Tnni3	Pitpnc1	Dlc1	Pde10a	Gpr137c	Kansl1l
Fbxl20	Nrap	Uqcr11	Pla2r1	Dlg1	Pdzrn3	Gpx3	Kctd8
Fgf13	Nudt4	Uqcrq	Plxna4	Dlgap1	Phka1	Gpx4	Large1
Filip1l	Pde10a	Xist	Prickle1	Dock4	Plxna4	Grb10	Lrrn2
Fnip2	Pdk4		Prkg1	Dsg2	Prune2	Grk3	Lrrtm3
Foxo3	Pdlim3		Prune2	Dynll2	Ptgds	Gsn	Malat1
Gas6	Pdlim5		Pygb	Ech1	Rab30	Gtdc1	Malt1
Gm13481	Picalm		Rbm20	Ednra	Rnf128	Gulp1	Man1a
Gm14964	Pla2r1		Rhobtb1	Eef1a2	Ror1	Heatr3	Map3k20
Gm32743	Ppm1e		Rxfp1	Elf1	Shroom3	Hk1	Mapk10
Gm40841	Ppm1l		Ryr2	Ephx2	Slc24a2	Htt	Mapre2
Gm49390	Rnf128		Slc24a2	Erbb4	Slco3a1	Ica1	Mast2
Gon4l	Slc24a2		Sorbs2os	Exoc6b	Sorbs2	Idh2	Mbd5
Grk3	Slc38a2		Stat3	Fabp3	Sorbs2os	Il1rapl1	Me1
Grm1	Sod2		Tbx20	Fam120a	Spag5	Iqgap2	Mef2a
Hif1a	Sorbs2		Tmem163	Fgd4	Tlr4	Itga9	Meis2
Immp2l	Sorbs2os		Ttc17	Fgf13	Tmem144	Kcnd3	Mib1
Irs1	Srl		Ttn	Fgf14	Tnik	Klhl29	Mpped2
Itgb5	Stat3		Unc13b	Foxp2	Ttn	Lars	Msrb3
Ivns1abp	Synpo2		Uty	Frmd4a	Uck2	Lncpint	Myocd
Jam2	Tmem100		Zfp697	Gabrg3	Ugp2	Luc7l2	N4bp2l2
Kcnd2	Tnni3			Gja1	Usp13	Map2	Nckap5
Kcnip2	Tsc22d1			Gm13479	Usp54	Matn2	Neo1
Kcnj3	Unc13b			Gm21992	Wipf3	Mb	Nhlrc2
Kidins220	Uqcr11			Gm24474	Xirp2	Mecom	Nlk
Kif6	Vdac2			Gm30382	Zbtb38	Meg3	Nr3c2
Lgals3	Xirp2			Gm36827		Mycbp2	Pdlim3
Lima1				Gm40604		Myh11	Pip5k1b
Lims2				Gm40841		Myl7	Pkig
Lrmda				Gm48228		Myo1b	Pld1
Lrrc2				Gm4876		Naaladl2	Prkag2
Lrrc3b				Gnas		Nbea	Pspc1
Maml3				Gpc1		Ndnf	Ptprk
Man1a2				Gpx4		Nfx1	Pygb
Man2a1				Grb14		Nkain2	Rara
Mbd5				Hdlbp		Nlgn1	Rasal2
Med12l				Hhatl		Npnt	Rfx3
Mia2				Homer1		Nppa	Robo1
Mid1				Hopx		Nrg3	Rsrc1
Mrvi1				Idh3g		Patz1	Runx1t1
Mtus2				Irs1		Pcdh11x	Ryr2
Nceh1				Kcnd2		Pcdh9	Ryr3
Ncoa2				Kcnj3		Pgam2	Sacs
Pacs2				Kcnk3		Pi4k2b	Scarb2
Pard3b				Kcnn2		Pias1	Slc8a1
Park2				Kiz		Pkm	Smarca5
Pde3a				Lama2		Plec	Smtn
Pde4d				Larp1b		Por	Sorbs2os
Pde7a				Ldhb		Ppargc1a	Ssh2
Phf14				Ldlrad4		Ppp2r5e	Sulf2
Phf21a				Lgr6		Prdx1	Tmtc1
Phkg1				Lipe		Prpf40a	Tnrc6c
Pip5k1b				Lpl		Psap	Ttn
Plcd3				Lrrc3b		Psmb5	Uty
Pnpla7				Ltbp1		Psmd11	Vwa3a
Podn				Magi1		Ptp4a2	Zfp609
Ppfibp1				Magi2		Ptpn13	Zfpm2
Prune2				Maml2		Ptprj	Zmiz1
Psd3				Map1lc3a		Rab21
Ralgapa2				Mb		Rab28
Reep1				Mdh1		Rasa3
Rgs6				Mdh2		Rbl2
Rgs7				Med12l		Rbms3
Rilpl1				Mfn2		Rcor1
Rp1				Mgrn1		Rhoq
Rreb1				Mllt3		Robo2
Sbf2				Mmd		Rps4x
Sds				Mpped2		Rpsa
Sec14l5				mt-Co2		Rrbp1
Sesn1				Mtus2		Rsrp1
Sgk3				Myl2		S100a13
Sh3tc2				Myl3		Scgb1a1
Slc16a10				Nav2		Scmh1
Slc16a7				Ncoa1		Scn7a
Slc25a13				Ndrg2		Sdc2
Slco5a1				Ndufa2		Selenbp1
Smarcd3				Ndufa3		Sema5a
Smim4				Ndufa4		Senp5
Sort1				Ndufa5		Serf2
Stau2				Ndufb9		Setbp1
Stk39				Ndufv1		Setdb1
Tango2				Ndufv3		Sftpb
Tbc1d1				Nebl		Sftpc
Tbc1d9b				Nfia		Slc24a3
Tcf12				Nfyc		Slc25a4
Tfdp2				Nktr		Slc9a9
Tgfbr3				Nr3c1		Smad3
Tmem108				Nr3c2		Stard10
Tmem55a				Nr6a1		Syn3
Tmtc1				Palld		Syt1
Tnrc6c				Pank1		Tacc1
Trim63				Parp8		Taf4
Ttll5				Pde1c		Tbc1d5
Wwc2				Pde3a		Tcf20
Wwox				Pde4a		Tenm3
Xist				Pdha1		Tmem30a
Ypel2				Pdzd2		Tnni3
Zbtb16				Pdzrn4		Trabd
Zfp536				Pfkfb1		Trak2
Zfp579				Pgam2		Txnip
Zhx2				Phkg1		Uqcrq
Zranb3				Phlpp1		Xist
				Plce1		Ywhae
				Pln		Zfhx3
				Plxdc2		Zfp398
				Pnpla2		Zfp608
				Ppp2r5e
				Prdm5
				Prdx1
				Prkaa2
				Psap
				Ptprd
				Rabgap1l
				Ralgapa2
				Rasgef1b
				Rbfox1
				Rbfox2
				Reep5
				Rgs6
				Rgs7
				Rp1
				Rpl41
				Rps6ka5
				Scgb1a1
				Sdha
				Setbp1
				Slc16a10
				Slc25a4
				Slc4a4
				Slit2
				Slit3
				Spop
				Ssbp2
				Stk39
				Suclg1
				Syde2
				Tacc1
				Tcf12
				Tcf7l2
				Tmem131
				Tmem164
				Tnfaip8
				Tnni3
				Tns1
				Tox
				Tpi1
				Tpm1
				Trim63
				Tuba4a
				Ube2e2
				Uqcr11
				Uqcrc1
				Uqcrh
				Uqcrq
				Utrn
				Wdr89
				Wls
				Wwox
				Ywhae
				Zdhhc14
				Zfhx3
				Zfp346
				Zfp385b
				Zfp521

## Sheet: LACM1
Gene	Pvalue	Avg_logFC	pct.1	pct.2	Adj_Pvalue
Ckm	0	0.778781	0.954	0.487	0
Appl2	0	0.703565	0.947	0.835	0
Tmem108	0	0.658331	0.983	0.908	0
Lrmda	0	0.654144	0.944	0.78	0
Gm40841	0	0.635306	0.949	0.798	0
Tfdp2	0	0.569798	0.928	0.805	0
Gm13481	0	0.525511	0.987	0.986	0
Anapc15	0	0.517308	0.905	0.773	0
Sgk3	0	0.505805	0.932	0.825	0
Psd3	0	0.503463	0.999	0.999	0
Phkg1	0	0.494099	0.958	0.943	0
Cobll1	0	0.493576	0.948	0.904	0
Dkk3	0	0.487003	0.972	0.842	0
Sbf2	0	0.477337	0.943	0.752	0
Zbtb16	0	0.470104	0.998	0.981	0
9530026P05Rik	0	0.45749	0.997	0.984	0
Wwox	0	0.453872	0.966	0.912	0
Pde7a	0	0.410154	0.948	0.909	0
Tbc1d1	0	0.380663	0.967	0.949	0
Pip5k1b	0	0.332458	0.976	0.962	0
Atxn1	0	0.287891	0.983	0.959	0
Atp1a1	0	-0.428349	0.928	0.988	0
Mapk10	0	-0.878161	0.545	0.854	0
Lrrc4c	0	-1.00548	0.904	0.981	0
Adamtsl1	0	-1.28852	0.199	0.745	0
Stk39	4.94065645841247e-324	0.304359	0.976	0.969	1.19020414083156e-319
Cdh13	3.45845952088873e-323	0.407704	0.994	0.994	8.33142898582094e-319
Pard3b	1.92685601878086e-322	0.291392	0.97	0.928	4.6417961492431e-318
Tango2	2.42180604212816e-318	0.499668	0.888	0.69	5.83413075548675e-314
Tgfbr3	3.65080680637517e-315	0.323902	0.955	0.909	8.79479359655777e-311
Adamts6	5.80825219448057e-313	0.555153	0.89	0.601	0
Grm1	6.61789122380299e-311	0.514813	0.931	0.858	1.59425e-306
Dennd1a	1.16035e-305	0.286797	0.944	0.912	2.79527e-301
Mbd5	9.42223e-303	0.305856	0.942	0.884	2.26981e-298
Podn	4.31613e-301	0.390273	0.928	0.876	1.03976e-296
Baz2b	1.46008e-294	0.300703	0.951	0.908	3.51734e-290
Ypel2	1.66729e-291	0.398576	0.92	0.808	4.01651e-287
Mrvi1	7.11087e-291	0.576129	0.897	0.678	1.71301e-286
Kidins220	8.2241e-287	0.294332	0.948	0.926	1.98119e-282
Acyp2	1.19175e-284	0.254473	0.974	0.961	2.87092e-280
Fgf13	5.83513e-279	0.450916	0.993	0.99	1.40568e-274
Arhgap31	1.02249e-274	0.282385	0.996	0.994	2.46317e-270
Nudt4	1.12761e-274	-0.31892	0.939	0.98	2.71642e-270
Ppfibp1	1.48629e-269	0.370645	0.919	0.826	3.58048e-265
Sesn1	4.69774e-267	0.334177	0.917	0.846	1.13169e-262
Rgs6	2.18134e-262	0.366317	0.993	0.988	5.25486e-258
Aak1	2.63633e-262	0.253394	0.94	0.909	6.35093e-258
Trim63	2.75985e-255	0.311934	0.936	0.908	6.64847e-251
Gm47547	1.21063e-253	-0.407745	0.791	0.872	2.91641e-249
Slc24a2	1.41296e-253	-0.641989	0.1	0.535	3.40381e-249
Immp2l	1.38119e-249	0.274554	0.94	0.9	3.32728e-245
Ccdc141	6.41997e-249	0.325862	0.968	0.96	1.54657e-244
Xist	1.36913e-246	0.383483	0.987	0.681	3.29824e-242
Ralgapa2	2.31653e-246	0.273276	0.965	0.929	5.58052e-242
Pde4d	3.2666e-245	0.385749	0.999	0.998	7.86924e-241
Ankrd17	1.16079e-240	0.253119	0.948	0.906	2.79635e-236
Actn2	1.0696e-239	-0.415511	0.991	0.992	2.57667e-235
A330102I10Rik	4.37785e-239	0.49923	0.862	0.573	1.05462e-234
Park2	2.13912e-238	0.254461	0.976	0.966	5.15314e-234
Filip1l	3.04439e-237	0.315622	0.984	0.982	7.33394e-233
Epb41	1.11185e-235	0.265712	0.987	0.964	2.67844e-231
3300002A11Rik	1.15789e-233	0.623211	0.774	0.368	2.78936e-229
Rp1	2.80887e-231	0.326462	0.962	0.958	6.76657e-227
Abhd18	4.23945e-231	0.353074	0.908	0.811	1.02128e-226
Acacb	1.20535e-230	0.345786	0.894	0.802	2.9037e-226
C130080G10Rik	2.03705e-229	-0.627692	0.534	0.818	4.90727e-225
Lrrc2	3.05271e-225	0.386959	0.879	0.725	7.35398e-221
Art1	1.25221e-224	0.335453	0.946	0.889	3.01657e-220
Atrnl1	2.04027e-224	0.250303	0.93	0.887	4.91501e-220
Mlip	1.2587e-222	-0.326516	0.965	0.988	3.0322e-218
Rilpl1	4.13282e-221	0.283366	0.91	0.872	9.95597e-217
Kcnd2	1.94652e-220	0.390073	0.99	0.992	4.68917e-216
AC149090.1	4.40531e-209	0.425388	0.864	0.621	1.06124e-204
Epha4	7.32932e-209	0.291749	0.986	0.974	1.76563e-204
Kif6	2.35272e-208	0.414754	0.87	0.665	5.66771e-204
Sorbs2	1.73292e-206	-0.428353	0.984	0.992	4.17461e-202
Nceh1	5.85372e-205	0.386036	0.87	0.69	1.41016e-200
Prune2	1.38557e-202	0.499292	0.837	0.585	3.33783e-198
Bmp10	6.38374e-201	0.267626	0.947	0.596	1.53784e-196
Tmtc1	1.28444e-199	0.255239	0.967	0.938	3.09422e-195
Synpo2	6.23266e-199	-0.508459	0.904	0.96	1.50145e-194
Pde10a	7.84048e-198	-0.315972	0.828	0.693	1.88877e-193
Stat3	2.80274e-197	-0.301174	0.861	0.942	6.7518e-193
Rgs7	1.19031e-192	0.315592	0.937	0.872	2.86746e-188
Chd2	2.17077e-190	0.279145	0.901	0.813	5.22939e-186
Crebbp	1.17095e-187	0.26553	0.921	0.846	2.82083e-183
Tnrc6c	4.00341e-186	0.289849	0.916	0.806	9.64422e-182
Ivns1abp	2.99143e-184	0.349461	0.868	0.723	7.20636e-180
Mid1	1.17466e-182	0.300803	0.93	0.859	2.82977e-178
Foxo3	2.68571e-182	0.295693	0.919	0.866	6.46988e-178
Kcnj3	2.01095e-180	0.437686	0.995	0.994	4.84437e-176
Mtus2	9.50168e-180	0.278664	0.926	0.877	2.28895e-175
Wwc2	4.84587e-178	0.351157	0.864	0.676	1.16737e-173
Fnip2	2.02628e-176	0.470723	0.777	0.429	4.88131e-172
Srl	2.3018e-174	-0.353516	0.887	0.951	5.54503e-170
Slc16a10	2.05244e-170	0.30494	0.878	0.8	4.94434e-166
Kalrn	1.07413e-165	-0.352976	0.747	0.88	2.58758e-161
Nr4a3	2.14738e-165	-0.408481	0.025	0.296	5.17305e-161
Coq10b	4.17485e-163	-0.436659	0.495	0.797	1.00572e-158
Dock4	9.20419e-161	0.383217	0.887	0.698	2.21729e-156
Fam49a	1.55422e-160	0.296012	0.882	0.791	3.74413e-156
Adam22	1.03829e-159	0.298585	0.899	0.787	2.50124e-155
Asb2	4.62038e-157	-0.345604	0.772	0.862	1.11305e-152
Asb14	1.77621e-156	0.433147	0.801	0.533	4.27889e-152
Erbb4	5.7173e-156	0.328607	0.993	0.995	1.3773e-151
Myoz2	2.26202e-155	-0.308463	0.88	0.942	5.4492e-151
Xirp2	1.52065e-153	-0.473307	0.591	0.799	3.66326e-149
Zfp536	1.92523e-153	0.363412	0.839	0.617	4.63787e-149
Phf21a	6.15794e-153	0.260862	0.928	0.845	1.48345e-148
5430419D17Rik	8.41748e-152	0.442405	0.727	0.374	2.02777e-147
Gm12295	2.2105e-148	-0.325752	0.947	0.975	5.3251e-144
Man2a1	9.51273e-144	0.3675	0.891	0.78	2.29162e-139
Kcnip2	1.75021e-142	0.419019	0.414	0.086	4.21625e-138
Unc13b	5.69962e-142	-0.471889	0.414	0.728	1.37304e-137
Antxr1	1.47145e-141	0.503188	0.536	0.188	3.54472e-137
Ppm1l	7.8864e-140	-0.354147	0.806	0.878	1.89983e-135
5031425E22Rik	8.27927e-140	0.277243	0.867	0.746	1.99447e-135
Jph2	1.12894e-139	-0.405451	0.913	0.959	2.71961e-135
Sorbs2os	1.40524e-137	-0.384632	0.656	0.832	3.38521e-133
Doc2g	1.50037e-134	0.339776	0.907	0.701	3.61439e-130
Tsc22d1	7.58409e-134	-0.378309	0.528	0.783	1.82701e-129
Slc38a2	7.76126e-134	-0.39354	0.832	0.891	1.86969e-129
Slc25a13	2.21181e-133	0.366842	0.803	0.562	5.32825e-129
Crebrf	1.47394e-129	0.349843	0.808	0.579	3.55071e-125
Dapk2	1.57336e-127	-0.391447	0.473	0.716	3.79023e-123
D830032E09Rik	1.03609e-126	0.361906	0.771	0.537	2.49595e-122
Zranb3	5.04582e-125	0.402143	0.639	0.3	1.21554e-120
Gm49390	2.03923e-124	0.392944	0.651	0.312	4.91251e-120
Gm32743	1.22044e-123	0.366824	0.434	0.118	2.94003e-119
Akap8l	7.19226e-123	0.312185	0.828	0.648	1.73262e-118
Ncoa2	9.63067e-122	0.27392	0.892	0.759	2.32003e-117
Agbl4	3.60832e-121	-0.430442	0.337	0.632	8.69245e-117
Tcf12	5.00831e-121	0.253818	0.922	0.839	1.2065e-116
Lgals3	1.01726e-120	0.411925	0.663	0.345	2.45059e-116
Dtnb	1.26599e-120	0.365883	0.776	0.508	3.04977e-116
Lrrc3b	1.66969e-120	0.29462	0.896	0.809	4.02227e-116
Pnpla7	1.686e-120	0.398361	0.687	0.375	4.06158e-116
Ehd4	2.0158e-120	-0.270022	0.963	0.988	4.85606e-116
Etv1	5.39856e-119	0.363969	0.781	0.561	1.30051e-114
Ttll5	1.22323e-112	0.35866	0.726	0.442	2.94676e-108
Grk3	6.54883e-112	0.349078	0.672	0.343	1.57761e-107
Tbc1d9b	8.91043e-112	0.341994	0.795	0.539	2.14652e-107
Bcl9	2.74043e-110	0.349285	0.798	0.555	6.60171e-106
Abcc8	3.96862e-110	0.274726	0.883	0.762	9.56042e-106
Actc1	3.89201e-109	-0.515052	0.927	0.983	9.37585e-105
Hif1a	2.35365e-108	0.358699	0.708	0.408	5.66993e-104
Pdlim5	1.47591e-106	-0.469617	0.997	0.998	3.55546e-102
Pde3a	6.40678e-106	0.306618	0.934	0.868	1.54339e-101
Ppm1e	1.13191e-105	-0.420239	0.654	0.79	2.72676e-101
Stau2	1.18845e-105	0.290128	0.854	0.695	2.86298e-101
Sh3tc2	6.31377e-105	0.380367	0.483	0.179	1.52099e-100
Maml3	1.37121e-104	0.258501	0.882	0.756	3.30324e-100
Jam2	1.45753e-104	0.352137	0.583	0.267	3.51119e-100
Smim4	2.56044e-104	0.315523	0.784	0.576	6.16809e-100
Rnf128	2.96392e-104	-0.401796	0.239	0.536	7.14008e-100
Sds	4.03756e-104	0.37047	0.609	0.295	9.72648e-100
Fras1	2.02936e-103	-0.29558	0.679	0.764	4.88872e-99
Vdac2	5.47704e-103	-0.35982	0.566	0.78	1.31942e-98
Agtpbp1	4.96833e-101	0.256196	0.822	0.687	1.19687e-96
Ces1d	2.27457e-100	-0.353365	0.57	0.753	5.47944e-96
Sec14l5	3.23525e-98	0.358122	0.505	0.205	7.79371e-94
Rreb1	1.48403e-97	0.258591	0.884	0.733	3.57503e-93
Cnst	3.51442e-97	0.314844	0.775	0.544	8.46623e-93
Csrp3	1.13185e-96	-0.433237	0.684	0.843	2.72663e-92
Braf	2.88878e-96	0.266425	0.835	0.673	6.95908e-92
Picalm	4.2889e-96	-0.768143	0.863	0.911	1.03319e-91
Ccdc171	3.22245e-94	0.337643	0.637	0.346	7.76288e-90
2900089D17Rik	1.9946e-93	0.339514	0.625	0.325	4.805e-89
Colec12	4.56412e-93	-0.348481	0.396	0.619	1.0995e-88
Myl4	5.44156e-93	-0.41811	0.985	0.99	1.31087e-88
Evi5	2.14884e-92	0.298263	0.786	0.568	5.17655e-88
Gas6	5.56848e-91	0.309256	0.775	0.526	1.34145e-86
Man1a2	1.40271e-90	0.275082	0.835	0.679	3.37912e-86
Fhl1	2.24405e-90	-0.401234	0.381	0.614	5.40591e-86
Gon4l	2.19745e-88	0.261511	0.836	0.676	5.29366e-84
Eya1	1.78023e-86	0.338393	0.413	0.15	4.28857e-82
Irs2	1.98288e-86	-0.373421	0.143	0.393	4.77675e-82
Cdh20	2.27365e-86	0.277668	0.838	0.599	5.47721e-82
Malat1	6.86963e-83	-0.349034	1	1	1.65489e-78
Mia2	1.01247e-82	0.257066	0.814	0.657	2.43904e-78
9130011E15Rik	1.08322e-81	0.257618	0.833	0.665	2.60947e-77
Coro6	1.72197e-81	0.27153	0.815	0.64	4.14822e-77
Tmem100	5.25121e-79	-0.318557	0.297	0.557	1.26502e-74
Zfp579	1.88957e-78	0.302944	0.732	0.481	4.55197e-74
Phf14	7.97031e-78	0.277202	0.764	0.552	1.92005e-73
Med12l	6.5644e-77	0.25533	0.818	0.641	1.58136e-72
Gm13601	9.67183e-77	-0.320004	0.075	0.274	2.32994e-72
Lima1	5.2242e-76	0.303989	0.692	0.442	1.25851e-71
Art5	2.91867e-75	0.317134	0.634	0.378	7.03108e-71
Map1lc3a	1.25164e-72	-0.419491	0.209	0.44	3.0152e-68
Pdlim3	1.56233e-72	-0.403931	0.7	0.815	3.76366e-68
Ccnd3	3.87925e-72	0.288263	0.772	0.546	9.34511e-68
Smarcd3	1.21914e-71	0.274558	0.672	0.407	2.93691e-67
Flnc	1.60287e-71	-0.39991	0.307	0.539	3.86132e-67
Atp1b1	3.74744e-71	-0.328795	0.33	0.575	9.02758e-67
Irs1	1.72081e-70	0.308036	0.616	0.367	4.14544e-66
Fblim1	2.88303e-70	0.301396	0.638	0.39	6.94522e-66
Nrap	4.59854e-70	-0.307188	0.607	0.732	1.10779e-65
Cryab	2.44495e-67	-0.468879	0.754	0.865	5.88988e-63
Lims2	7.69555e-67	0.27575	0.736	0.516	1.85386e-62
Gm5532	1.28594e-66	-0.311797	0.136	0.339	3.09784e-62
Pdk4	2.04039e-65	-0.306221	0.636	0.733	4.91529e-61
Gm14964	2.74445e-64	0.284824	0.435	0.198	6.61137e-60
Plcd3	3.5593e-64	0.253936	0.778	0.604	8.57436e-60
Tmem55a	4.8485e-64	0.286125	0.48	0.239	1.168e-59
Sort1	5.66762e-64	0.268223	0.74	0.532	1.36533e-59
Fbxl20	7.69962e-64	0.262418	0.703	0.5	1.85484e-59
Eps8	2.01069e-63	0.306623	0.687	0.464	4.84374e-59
AC165953.2	7.63836e-63	0.258321	0.698	0.481	1.84008e-58
Mpp7	3.98542e-61	-0.258332	0.604	0.7	9.60089e-57
Gm12381	7.24975e-61	-0.43038	0.414	0.533	1.74646e-56
Slc16a7	2.5066e-60	0.269275	0.38	0.16	6.03841e-56
Zhx2	1.48299e-59	0.251841	0.718	0.516	3.57252e-55
Itgb5	2.45882e-58	0.265042	0.589	0.359	5.92329e-54
Reep1	3.08488e-58	0.254929	0.686	0.479	7.43147e-54
Ndufa4	2.00733e-56	-0.454712	0.362	0.554	4.83567e-52
Pacs2	9.66755e-56	0.2605	0.362	0.154	2.32891e-51
Atp5b	2.50735e-55	-0.466587	0.672	0.809	6.0402e-51
Iqsec1	3.93574e-55	-0.254408	0.248	0.469	9.48119e-51
Nr4a1	1.42044e-54	-0.264693	0.202	0.413	3.42183e-50
Hamp	9.99716e-52	-0.322016	0.175	0.332	2.40831e-47
Pla2r1	1.48441e-51	-0.25007	0.131	0.312	3.57595e-47
Slco5a1	3.786e-50	0.261888	0.521	0.304	9.12046e-46
Mypn	5.24888e-49	-0.265124	0.921	0.946	1.26446e-44
Hspb7	1.66544e-47	-0.335873	0.335	0.496	4.01204e-43
Des	7.28299e-47	-0.3237	0.561	0.679	1.75447e-42
Cox7c	1.7321e-46	-0.306556	0.576	0.696	4.17263e-42
Hspa5	1.39539e-43	-0.28315	0.263	0.406	3.36151e-39
Myl7	2.37513e-43	-0.400631	0.762	0.809	5.72168e-39
Cox5a	5.67387e-43	-0.306692	0.577	0.655	1.36683e-38
Cox6a2	3.62606e-41	-0.466559	0.561	0.664	8.73518e-37
Hspb1	3.29375e-39	-0.255533	0.266	0.438	7.93464e-35
Sod2	2.08995e-36	-0.253442	0.264	0.411	5.0347e-32
Bsg	2.94799e-36	-0.277151	0.287	0.442	7.1017e-32
Cox6c	4.07133e-35	-0.33621	0.391	0.533	9.80784e-31
Cfap46	4.12798e-34	-0.25692	0.142	0.274	9.9443e-30
Cst3	2.41125e-30	-0.273004	0.418	0.493	5.8087e-26
Hspa8	4.36662e-27	-0.25336	0.452	0.535	1.05192e-22
Atp5d	2.20388e-26	-0.268564	0.34	0.463	5.30914e-22
Chchd10	5.96638e-26	-0.314784	0.246	0.362	1.4373e-21
Aldoa	2.97151e-25	-0.301616	0.379	0.483	7.15837e-21
Atp5g1	9.95664e-25	-0.282296	0.401	0.501	2.39856e-20
Ndufb9	8.66097e-24	-0.256883	0.229	0.332	2.08643e-19
Uqcr11	1.95855e-22	-0.275101	0.259	0.374	4.71815e-18
Tnni3	2.4113e-11	-0.251526	0.983	0.967	5.80881e-07

## Sheet: PVCM1
Gene	Pvalue	Avg_logFC	pct.1	pct.2	Adj_Pvalue
Tacc1	0	7.2006	1	0.716	0
Scgb1a1	0	0.702713	0.579	0.003	0
Mapk10	0	-0.698517	0.709	0.846	0
Malat1	0	-1.77639	1	1	0
Lrrtm3	6.76869934802508e-322	-0.4776	0.687	0.8	1.63057967293924e-317
Xist	9.6576493989526e-319	0.841343	0.991	0.543	2.32652774020768e-314
Actn2	3.42922e-284	-0.527565	0.998	0.994	8.261e-280
Ano4	5.40471e-279	-0.485851	0.879	0.886	1.302e-274
Pygb	5.70837e-277	-0.333113	0.88	0.891	1.37515e-272
Dapk2	1.01598e-273	-0.578354	0.619	0.745	2.44749e-269
Ckm	2.48185e-272	0.808258	0.925	0.529	5.97878e-268
Hmcn1	2.68448e-271	-0.451597	0.797	0.872	6.46692e-267
Mat2a	3.09161e-253	-0.337213	0.838	0.888	7.4477e-249
Dgkb	1.68538e-244	0.565176	0.88	0.346	4.06008e-240
Mitf	1.64731e-230	-0.270503	0.893	0.885	3.96837e-226
Adamtsl1	3.73186e-212	-0.853191	0.263	0.704	8.99004e-208
Alpk3	3.63826e-207	-0.298722	0.822	0.833	8.76456e-203
Stat3	1.53792e-195	-0.26572	0.872	0.872	3.70484e-191
Uty	9.24956e-187	-0.573532	0.349	0.667	2.22822e-182
Gm20388	1.30023e-186	-0.260906	0.876	0.899	3.13226e-182
Tmem163	4.18543e-186	-0.539426	0.867	0.851	1.00827e-181
Cdh13	6.30001e-179	-0.398464	0.998	0.989	1.51767e-174
Plxna4	1.0071e-177	-0.297178	0.866	0.859	2.42611e-173
Tbx20	7.94719e-172	-0.322745	0.881	0.877	1.91448e-167
Slc24a2	4.88348e-160	-0.483907	0.747	0.8	1.17643e-155
Ghr	1.29177e-159	-0.530772	0.901	0.936	3.11188e-155
Rbm20	9.95568e-153	-0.404889	0.998	0.992	2.39832e-148
Grm1	1.87547e-147	-0.444989	0.924	0.952	4.518e-143
Palmd	1.86406e-146	-0.343477	0.695	0.772	4.49051e-142
Ank	2.85976e-146	-0.259963	0.896	0.892	6.88917e-142
Lmntd1	2.80273e-140	-0.259175	0.736	0.726	6.75177e-136
Ank2	4.97869e-140	-0.333536	0.981	0.989	1.19937e-135
Rhobtb1	8.68178e-139	-0.296554	0.968	0.962	2.09144e-134
Mylk3	1.62787e-138	-0.273975	0.918	0.892	3.92154e-134
Eef1a2	2.45537e-138	0.495469	0.845	0.438	5.91498e-134
Mb	1.0605e-135	0.801148	0.985	0.904	2.55474e-131
Bmp10	1.39116e-135	0.486533	0.543	0.139	3.3513e-131
Gm12295	2.68707e-135	-0.321834	0.952	0.951	6.47315e-131
Camk1d	3.52161e-134	-0.368924	0.946	0.924	8.48355e-130
AC133498.1	1.61397e-131	-0.373358	0.764	0.853	3.88805e-127
Pitpnc1	4.89598e-129	-0.284134	0.801	0.811	1.17944e-124
Tnni3	1.53722e-126	0.676644	0.996	0.977	3.70316e-122
Prickle1	9.63261e-125	-0.285308	0.733	0.754	2.3205e-120
Prkg1	2.42272e-124	-0.320327	0.999	0.994	5.83633e-120
Fras1	3.98325e-124	-0.284994	0.772	0.749	9.59565e-120
Gpx3	6.83533e-124	0.660507	0.957	0.807	1.64663e-119
Kcnd2	9.38258e-124	-0.439622	0.986	0.98	2.26026e-119
D830024N08Rik	6.50321e-118	-0.372501	0.497	0.67	1.56662e-113
Unc13b	1.84569e-117	-0.411183	0.44	0.665	4.44627e-113
Gm13481	7.64516e-117	-0.35742	0.974	0.971	1.84172e-112
Large1	6.414e-115	-0.255207	0.962	0.972	1.54513e-110
Rxfp1	7.86389e-115	-0.427889	0.417	0.636	1.89441e-110
Coq10b	5.29688e-114	-0.403047	0.438	0.674	1.27602e-109
Nrtn	1.11782e-109	0.282362	0.412	0.086	2.69283e-105
Me3	1.65632e-109	-0.275377	0.702	0.749	3.99008e-105
Fgf1	2.28366e-107	-0.288638	0.733	0.79	5.50133e-103
Aff2	1.41314e-105	-0.250896	0.84	0.839	3.40425e-101
Myoz2	1.04729e-103	-0.254451	0.868	0.911	2.52291e-99
Ryr2	1.25406e-103	-0.326301	1	0.995	3.02102e-99
Gm26848	8.39015e-102	-0.346366	0.524	0.691	2.02119e-97
Prune2	8.97317e-102	-0.415315	0.827	0.878	2.16164e-97
Colec12	3.23511e-100	-0.385953	0.448	0.674	7.79338e-96
Pdlim5	6.27557e-100	-0.321383	1	0.998	1.51178e-95
Rela	3.80489e-96	0.262804	0.492	0.154	9.16598e-92
Dmpk	4.50832e-96	-0.261799	0.73	0.764	1.08606e-91
Gramd1b	1.73424e-93	-0.374142	0.626	0.691	4.17778e-89
Pde4d	1.89449e-92	-0.434867	1	0.998	4.56382e-88
Adgrl3	4.69758e-92	0.370613	0.304	0.048	1.13165e-87
Itgb6	4.03803e-91	-0.338999	0.456	0.579	9.72762e-87
Grk3	1.41406e-90	0.284846	0.702	0.353	3.40648e-86
9530026P05Rik	4.32518e-85	0.347088	0.993	0.947	1.04194e-80
Stard10	1.25493e-83	0.341521	0.727	0.386	3.02313e-79
Map1lc3a	2.26139e-83	0.364167	0.749	0.41	5.44768e-79
Pla2r1	4.04167e-82	-0.35994	0.185	0.479	9.73639e-78
Gpc1	2.29593e-81	0.28225	0.635	0.295	5.53089e-77
Gm26804	8.45429e-80	-0.340453	0.391	0.617	2.03664e-75
Cdh2	4.57711e-79	-0.251843	0.957	0.942	1.10263e-74
Cox6a2	5.48171e-78	0.565585	0.863	0.622	1.32054e-73
Fgf12	1.45776e-77	-0.354616	0.992	0.951	3.51174e-73
Dach1	2.31464e-76	-0.257717	0.761	0.755	5.57596e-72
Sorbs2os	2.78152e-76	-0.37335	0.198	0.479	6.70068e-72
Ccnd3	1.376e-75	0.320888	0.729	0.437	3.31479e-71
Aes	3.31186e-75	0.260292	0.646	0.319	7.97827e-71
Gm42418	7.0266e-74	0.304414	0.999	0.994	1.69271e-69
Atp5e	1.38725e-73	0.419652	0.677	0.364	3.34189e-69
Ehbp1	2.1856e-73	-0.268468	0.998	0.986	5.26511e-69
Mrvi1	5.26816e-73	0.333696	0.852	0.667	1.2691e-68
Pkm	1.57544e-72	0.302385	0.766	0.458	3.79524e-68
Uqcr11	5.31332e-72	0.439041	0.679	0.373	1.27998e-67
Myl2	7.20175e-72	0.435783	0.692	0.378	1.7349e-67
Gnas	7.61885e-72	0.290102	0.886	0.699	1.83538e-67
Etv1	3.22067e-71	0.268359	0.633	0.319	7.75859e-67
Ndufv1	1.09831e-70	0.27178	0.547	0.238	2.64584e-66
Ces1d	2.20281e-70	0.255082	0.732	0.432	5.30657e-66
Dynll2	8.81595e-70	0.313283	0.664	0.35	2.12376e-65
Ttc17	8.71059e-69	-0.259194	0.582	0.677	2.09838e-64
Cox7b	1.22582e-68	0.308524	0.877	0.73	2.95299e-64
Pgam2	1.68492e-67	0.331124	0.739	0.434	4.05898e-63
Alcam	3.98999e-67	0.612898	0.312	0.11	9.61189e-63
Rplp1	1.21606e-66	0.259122	0.615	0.308	2.92948e-62
Myh7	1.75646e-66	-0.361921	0.575	0.681	4.23131e-62
4930512H18Rik	2.01064e-66	-0.336657	0.238	0.513	4.84363e-62
Gpr158	1.91736e-65	-0.313935	0.355	0.539	4.61891e-61
Hbb-bs	3.79319e-63	-0.522333	0.202	0.416	9.1378e-59
Eef2	2.60274e-62	0.27979	0.703	0.408	6.26999e-58
Kcnq5	4.97542e-61	0.251511	0.39	0.135	1.19858e-56
Gm20647	1.76502e-60	-0.319636	0.2	0.447	4.25194e-56
Kctd8	2.68558e-60	0.276311	0.939	0.815	6.46956e-56
Ttn	1.12652e-59	-0.266157	1	0.999	2.71379e-55
Gm5105	1.3518e-58	-0.279621	0.447	0.586	3.25648e-54
Cst3	3.57557e-58	0.280741	0.729	0.448	8.61355e-54
Acaa2	4.07151e-57	0.287868	0.765	0.508	9.80827e-53
Nppa	5.44188e-57	0.962257	0.991	0.963	1.31095e-52
Atp5k	1.44493e-56	0.27786	0.574	0.294	3.48084e-52
Aldoa	8.39686e-56	0.303678	0.77	0.499	2.0228e-51
Ddx3y	7.23362e-55	-0.303632	0.201	0.441	1.74258e-50
Uqcrq	7.88398e-55	0.316563	0.706	0.435	1.89925e-50
Gm36975	4.27502e-54	-0.290348	0.273	0.514	1.02985e-49
Nr4a3	1.20794e-53	-0.269233	0.1	0.318	2.90994e-49
Chchd10	2.33566e-52	0.291445	0.593	0.321	5.62661e-48
Myl7	2.6062e-52	0.47391	0.909	0.765	6.27834e-48
Angpt1	5.40279e-52	-0.556467	0.94	0.897	1.30153e-47
Hcn1	7.37749e-52	0.386711	0.892	0.767	1.77724e-47
5430431A17Rik	1.74659e-51	-0.322902	0.372	0.582	4.20753e-47
Crip2	3.77609e-50	0.254452	0.876	0.681	9.09661e-46
Gm16685	5.12483e-49	-0.285726	0.315	0.507	1.23457e-44
Pam	7.78839e-49	-0.251448	0.998	0.996	1.87622e-44
Pdk4	4.38835e-48	0.266592	0.897	0.778	1.05715e-43
Atp5d	8.67115e-47	0.278687	0.703	0.451	2.08888e-42
Zfp697	6.75314e-45	-0.255523	0.438	0.577	1.62683e-40
Prickle2	4.57376e-44	0.296342	0.307	0.117	1.10182e-39
Des	2.27659e-40	0.284642	0.883	0.755	5.48431e-36
Pdzd2	3.9805e-40	0.31721	0.994	0.966	9.58903e-36
mt-Nd3	1.46855e-38	0.25113	0.777	0.557	3.53774e-34
Bsg	1.65207e-37	0.25553	0.705	0.496	3.97985e-33
Csmd1	1.12119e-35	0.288416	0.252	0.089	2.70094e-31
Lpl	2.66139e-34	0.269124	0.963	0.959	6.41129e-30
Mecom	8.65406e-31	0.502166	0.484	0.288	2.08476e-26
Clu	5.75541e-23	0.279565	0.893	0.827	1.38648e-18
Ryr3	6.42772e-21	0.29879	0.905	0.807	1.54844e-16
Slc25a4	1.75912e-20	0.281036	0.962	0.957	4.23772e-16

## Sheet: PVCM2
Gene	Pvalue	Avg_logFC	pct.1	pct.2	Adj_Pvalue
Tacc1	0	6.99562	1	0.674	0
Malat1	0	-1.49401	1	1	0
Ckm	5.64071e-227	1.15793	1	0.798	1.35885e-222
9530026P05Rik	8.66271e-194	0.77787	1	0.979	2.08685e-189
Tnfaip8	5.6653e-168	0.724252	0.995	0.767	1.36477e-163
2810474O19Rik	3.74722e-162	-0.600099	0.896	0.985	9.02705e-158
Fgf14	1.91636e-150	0.912377	0.998	0.909	4.6165e-146
Gabrg3	8.33051e-146	0.660984	0.799	0.04	2.00682e-141
Gm24474	5.87522e-144	0.561642	0.976	0.857	1.41534e-139
Rbfox1	9.11604e-144	0.645686	1	0.969	2.19605e-139
Ednra	7.14542e-138	0.498722	0.981	0.902	1.72133e-133
Rabgap1l	9.49195e-122	0.666413	1	0.977	2.28661e-117
Erbb4	1.62417e-121	0.523979	1	1	3.91264e-117
Prune2	2.48485e-121	-0.750302	0.985	0.996	5.98601e-117
Stk39	2.05644e-116	0.588238	1	0.971	4.95396e-112
Ltbp1	6.34636e-111	0.526283	0.947	0.821	1.52884e-106
Adra1a	8.08969e-110	0.561776	0.983	0.934	1.94881e-105
Myot	4.70655e-105	-0.800818	0.369	0.871	1.13381e-100
Cpeb4	2.86457e-102	-0.474609	0.956	0.988	6.90075e-98
Ctnna1	6.41676e-101	0.413747	1	0.994	1.5458e-96
Tns1	1.63573e-97	0.363462	1	1	3.94047e-93
Slc16a10	8.85177e-95	0.377337	0.981	0.923	2.13239e-90
Acsl1	1.51436e-94	0.43353	0.995	0.967	3.64809e-90
Nebl	2.50825e-92	0.420483	1	0.956	6.04239e-88
Sorbs2os	3.2179e-92	-0.566111	0.556	0.863	7.75192e-88
Zfp385b	1.41274e-91	0.466849	0.968	0.842	3.40328e-87
Med12l	2.17002e-89	0.418256	0.947	0.723	5.22759e-85
Dip2c	5.72229e-89	0.399813	1	0.994	1.3785e-84
Akap13	1.01784e-88	0.442122	1	0.965	2.45199e-84
Gm26848	4.27226e-88	-0.361038	0.767	0.921	1.02919e-83
Ptprd	3.60733e-87	0.516099	0.971	0.873	8.69007e-83
Nedd9	6.43823e-87	-0.456209	0.663	0.904	1.55097e-82
Large1	4.01086e-86	-0.355437	1	1	9.66216e-82
Auts2	1.79764e-84	0.443462	1	0.985	4.33052e-80
Gm21992	7.10222e-84	0.321827	0.939	0.846	1.71092e-79
Pfkfb1	7.49738e-84	0.5348	0.881	0.484	1.80612e-79
Mpped2	2.00859e-83	0.419964	0.934	0.751	4.8387e-79
Larp1b	5.68527e-83	0.347672	0.988	0.956	1.36958e-78
Dennd1a	7.28089e-83	0.334695	0.995	0.948	1.75397e-78
Pdzd2	1.38881e-81	0.545335	1	0.96	3.34564e-77
Sdha	8.03218e-81	0.405358	0.971	0.881	1.93495e-76
Hdlbp	1.12656e-79	0.317494	0.951	0.865	2.71388e-75
Arhgap6	1.58148e-79	0.515	0.976	0.906	3.80978e-75
Setbp1	1.75842e-79	0.387402	0.985	0.94	4.23603e-75
Tcf12	3.83388e-79	0.418324	0.966	0.902	9.23583e-75
Scgb1a1	2.78786e-78	0.433281	0.456	0.002	6.71595e-74
Clip1	4.74233e-78	-0.304347	1	1	1.14243e-73
Pdzrn4	3.17106e-77	0.644176	0.964	0.715	7.63908e-73
Kcnq1ot1	3.41241e-77	-0.423737	0.75	0.94	8.22049e-73
Usp13	4.72204e-77	-0.269059	0.966	0.981	1.13754e-72
Dlg1	5.04292e-76	0.313185	0.973	0.963	1.21484e-71
Dgkb	9.03916e-76	0.476401	0.869	0.393	2.17753e-71
Atp2a2	1.6945e-75	0.360386	1	1	4.08204e-71
Ppp2r5e	1.11341e-73	0.295959	0.934	0.836	2.68221e-69
Adcy6	4.4342e-72	0.284204	0.966	0.865	1.0682e-67
Ldhb	5.8391e-72	0.471063	0.973	0.892	1.40664e-67
Chpt1	3.6097e-71	0.310213	0.981	0.973	8.69576e-67
Usp54	4.00211e-71	-0.407493	0.585	0.877	9.64108e-67
Eef1a2	1.58309e-70	0.586535	0.949	0.524	3.81365e-66
Atf6	2.38229e-70	-0.275884	0.951	0.985	5.73894e-66
Tnni3	2.59788e-70	0.804417	0.998	0.992	6.25829e-66
Pank1	6.97237e-70	0.338918	0.971	0.894	1.67964e-65
Nav2	9.1484e-70	0.358976	1	0.948	2.20385e-65
Mgrn1	3.94686e-69	0.289049	0.956	0.836	9.50799e-65
Cacnb2	2.23141e-68	0.337175	1	1	5.37545e-64
Kcnd2	1.26407e-67	0.539343	1	0.996	3.04514e-63
Grb14	2.42203e-67	0.320412	0.971	0.89	5.83467e-63
Ctnna3	3.52207e-66	0.266023	1	1	8.48468e-62
Gck	1.42202e-65	-0.587395	0.187	0.69	3.42565e-61
Gja1	1.54051e-65	0.275614	0.993	0.969	3.7111e-61
Rasgef1b	2.07014e-65	0.404835	0.891	0.626	4.98696e-61
Mllt3	2.0759e-65	0.335389	0.883	0.736	5.00084e-61
Fgd4	6.39893e-65	0.32153	0.927	0.786	1.5415e-60
Gm40604	1.88768e-64	0.424046	0.789	0.272	4.54741e-60
Ldlrad4	2.8537e-64	0.379845	0.973	0.869	6.87456e-60
Nktr	9.9186e-64	0.278495	0.956	0.89	2.38939e-59
Clic5	1.00193e-61	-0.394299	0.854	0.931	2.41365e-57
Gm30382	1.02767e-60	0.37056	0.981	0.904	2.47567e-56
Gm13479	4.15627e-60	0.322054	0.891	0.688	1.00124e-55
Spop	2.66168e-59	0.26012	0.968	0.917	6.41199e-55
Pde4a	3.45776e-59	0.307983	0.954	0.79	8.32975e-55
Prkaa2	5.07698e-59	0.265743	0.949	0.865	1.22305e-54
Gm48228	1.21252e-58	0.40084	0.864	0.462	2.92096e-54
Lama2	1.85428e-58	0.315987	1	0.998	4.46697e-54
Mb	1.88879e-58	1.06072	0.998	0.956	4.5501e-54
Nr3c2	3.52748e-58	0.377369	1	0.938	8.4977e-54
Phka1	2.56482e-57	-0.520062	0.976	0.994	6.17865e-53
Myoz2	1.30527e-56	-0.268947	0.985	0.996	3.1444e-52
Wwox	1.35299e-56	0.288467	0.998	0.96	3.25936e-52
Lrrc3b	1.54984e-56	0.366867	0.883	0.549	3.73357e-52
Palld	2.74262e-56	0.298444	1	1	6.60697e-52
Myl2	3.40546e-56	0.614016	0.995	0.994	8.20375e-52
Wipf3	3.67416e-56	-0.329512	0.752	0.902	8.85105e-52
Irs2	1.11085e-55	-0.516364	0.274	0.676	2.67603e-51
Irs1	2.2612e-55	0.261237	0.913	0.83	5.44722e-51
AC133498.1	7.9079e-55	-0.363614	0.985	0.996	1.90501e-50
Syde2	8.09857e-55	0.307291	0.939	0.757	1.95094e-50
Lgr6	8.87278e-55	0.355707	0.85	0.553	2.13745e-50
Mtus2	9.33319e-55	0.274311	0.927	0.784	2.24837e-50
Nfyc	1.55604e-54	0.270794	0.995	0.969	3.7485e-50
Tlr4	3.83344e-54	-0.516613	0.915	0.95	9.23476e-50
Trim63	5.31781e-54	0.274254	0.995	0.969	1.28106e-49
Ces1d	2.65863e-53	0.347811	0.934	0.592	6.40465e-49
Gm13481	3.01192e-53	-0.487203	0.961	0.988	7.25572e-49
Ncoa1	5.66295e-53	0.252262	0.964	0.915	1.3642e-48
Ralgapa2	8.07405e-53	0.336211	1	1	1.94504e-48
Actn2	9.58449e-53	-0.361174	1	1	2.3089e-48
Rgs7	2.19875e-52	0.434824	0.816	0.366	5.29678e-48
Plxdc2	2.54573e-52	0.408862	0.752	0.266	6.13267e-48
Fgfr2	5.27366e-51	-0.570775	1	0.998	1.27043e-46
Mapkapk2	2.55763e-50	-0.255739	0.908	0.942	6.16133e-46
Abcc9	2.66616e-50	0.337174	0.956	0.836	6.42277e-46
Lnx2	2.7025e-50	-0.382347	0.65	0.844	6.51031e-46
Akap10	3.50265e-50	0.292813	0.867	0.638	8.43788e-46
Nr3c1	3.86663e-50	0.283018	0.913	0.748	9.31472e-46
Ell2	1.08729e-49	-0.284544	0.84	0.904	2.61928e-45
Zfp346	1.68014e-49	0.263141	0.888	0.707	4.04746e-45
Phkg1	9.99973e-49	0.356176	0.917	0.597	2.40894e-44
Zbtb38	1.44959e-48	-0.319792	0.898	0.961	3.49205e-44
Ssbp2	1.70219e-48	0.254401	0.973	0.931	4.10057e-44
Mfn2	3.72907e-48	0.260908	0.954	0.865	8.98333e-44
Nr6a1	4.18511e-48	0.299763	0.915	0.782	1.00819e-43
Homer1	6.94279e-48	0.256081	0.949	0.894	1.67252e-43
Kcnj3	1.3584e-47	0.500804	0.985	0.902	3.27239e-43
Cluh	1.70611e-47	0.281548	0.915	0.696	4.11002e-43
Ube2e2	2.08508e-47	0.275549	0.983	0.95	5.02296e-43
Rnf128	2.28298e-47	-0.271757	0.806	0.908	5.4997e-43
Rab30	2.82372e-47	-0.273631	0.864	0.925	6.80234e-43
Rbfox2	3.95551e-47	0.250389	0.973	0.927	9.52883e-43
Tcf7l2	6.78059e-47	0.271438	0.961	0.865	1.63344e-42
Crip2	7.48333e-47	0.331221	0.981	0.909	1.80273e-42
Dlc1	8.03542e-47	0.393901	1	0.983	1.93573e-42
Fam120a	9.95041e-47	0.28798	0.874	0.584	2.39705e-42
Fhl1	5.28739e-46	-0.348736	0.68	0.888	1.27373e-41
Zdhhc14	1.16919e-45	0.259279	0.886	0.723	2.81658e-41
Wls	2.0512e-45	0.30339	0.874	0.609	4.94134e-41
Gm40841	6.35436e-45	0.340155	0.592	0.173	1.53077e-40
Dlgap1	6.82129e-45	0.339237	0.92	0.734	1.64325e-40
Slit3	1.26602e-44	0.488311	0.83	0.393	3.04984e-40
Kiz	2.46827e-44	0.259436	0.893	0.736	5.94606e-40
Suclg1	2.75847e-44	0.31006	0.905	0.624	6.64514e-40
Psap	4.48097e-44	0.352927	0.971	0.886	1.07947e-39
Exoc6b	1.51515e-43	0.258749	0.93	0.869	3.65e-39
Acadm	2.05939e-43	0.283126	0.944	0.811	4.96108e-39
Tpm1	2.08917e-43	0.368435	1	1	5.03282e-39
Angpt1	6.76658e-43	0.444839	0.927	0.701	1.63007e-38
Astn2	6.80792e-43	-0.285737	0.733	0.869	1.64003e-38
Lrrtm3	1.11341e-42	-0.254962	0.898	0.944	2.6822e-38
Ywhae	1.35105e-42	0.261216	0.93	0.773	3.25468e-38
Phlpp1	1.56864e-42	0.254709	0.91	0.819	3.77886e-38
Slco3a1	3.04279e-42	-0.301004	0.966	0.988	7.33008e-38
Dock4	3.45563e-42	0.347665	0.905	0.784	8.32462e-38
Kcnk3	5.91209e-42	0.253202	0.925	0.815	1.42422e-37
Tmem131	7.26562e-42	0.252014	0.847	0.653	1.75029e-37
Rps6ka5	7.28875e-42	0.264471	0.886	0.744	1.75586e-37
Ccdc141	2.4154e-41	0.269802	1	0.987	5.81871e-37
Parp8	4.75789e-41	0.287701	0.852	0.605	1.14618e-36
Prdm5	5.51864e-41	0.288301	0.828	0.528	1.32944e-36
AY036118	7.16268e-41	-0.350555	0.255	0.688	1.72549e-36
Hecw2	7.86214e-41	-0.438649	0.653	0.792	1.89399e-36
Plxna4	1.70196e-40	-0.328309	0.828	0.913	4.10001e-36
4930562C15Rik	2.16411e-40	-0.259194	0.024	0.353	5.21333e-36
Cdk6	2.55268e-40	0.301617	0.684	0.252	6.1494e-36
Mapk10	9.90079e-40	-0.274505	0.84	0.909	2.3851e-35
Aff2	1.03577e-39	0.280317	0.876	0.688	2.49518e-35
Magi2	2.36358e-39	0.250035	1	1	5.69387e-35
Palmd	3.30907e-39	-0.255607	0.82	0.886	7.97156e-35
Acaa2	3.70958e-39	0.444644	0.859	0.539	8.93637e-35
Cst3	5.66738e-39	0.509735	0.818	0.455	1.36527e-34
Reep5	5.75604e-39	0.327838	0.733	0.314	1.38663e-34
Lpl	1.21411e-38	0.362967	1	1	2.92478e-34
Atp5d	1.83666e-38	0.445055	0.818	0.434	4.42451e-34
Ephx2	4.28284e-38	0.293723	0.847	0.532	1.03174e-33
Fgf13	4.43589e-38	0.363742	1	1	1.06861e-33
Ablim2	5.06251e-38	0.252528	0.871	0.686	1.21956e-33
Frmd4a	5.28168e-38	0.283195	0.84	0.59	1.27236e-33
Uqcr11	6.25262e-38	0.592165	0.757	0.387	1.50626e-33
Atrnl1	6.51101e-38	0.25552	0.973	0.954	1.5685e-33
Nrap	8.93226e-38	-0.357947	0.961	0.967	2.15178e-33
Nfia	1.07543e-37	0.314023	1	0.99	2.59071e-33
Fstl4	1.08971e-37	-0.313873	0.869	0.94	2.6251e-33
Pde3a	1.27905e-37	0.307357	1	0.994	3.08122e-33
Gm5532	1.78356e-37	-0.335321	0.522	0.792	4.29659e-33
Creb5	3.94295e-37	-0.520746	0.502	0.726	9.49856e-33
Magi1	7.12419e-37	0.265436	0.993	0.987	1.71622e-32
Hhatl	2.62653e-36	0.335581	0.546	0.175	6.32731e-32
Elf1	4.21002e-36	0.261635	0.837	0.649	1.01419e-31
Bsg	5.41332e-36	0.456726	0.925	0.769	1.30407e-31
Ndufv3	1.05508e-35	0.333859	0.595	0.198	2.54168e-31
Gm29237	1.45903e-35	-0.294786	0.24	0.647	3.51481e-31
Cab39	2.95929e-35	-0.250415	0.726	0.869	7.12893e-31
Corin	3.04431e-35	0.285865	1	0.996	7.33374e-31
Pde10a	3.98221e-35	-0.481637	0.631	0.798	9.59315e-31
Foxp2	4.79437e-35	0.317411	0.891	0.609	1.15496e-30
Agtpbp1	8.96587e-35	0.256848	0.993	0.969	2.15988e-30
Btbd16	1.2131e-34	-0.255629	0.041	0.356	2.92235e-30
Hopx	2.4222e-34	0.279624	0.864	0.632	5.83509e-30
Nuak1	3.47547e-34	-0.366313	0.459	0.707	8.37241e-30
Tmem164	4.32174e-34	0.264299	0.857	0.584	1.04111e-29
Gnas	7.698e-34	0.309682	0.913	0.846	1.85445e-29
Tmem144	1.43588e-33	-0.333095	0.478	0.707	3.45903e-29
Dsg2	2.27679e-33	0.255578	0.883	0.632	5.48478e-29
Prdx1	2.58832e-33	0.286408	0.791	0.432	6.23527e-29
Gm12381	3.34309e-33	-0.55295	0.461	0.79	8.05351e-29
Pde1c	3.43076e-33	0.255162	0.968	0.869	8.2647e-29
Abra	3.8527e-33	-0.369565	0.422	0.734	9.28115e-29
Cox7b	9.31765e-33	0.280253	0.949	0.917	2.24462e-28
Akap1	9.37538e-33	0.268918	0.799	0.449	2.25853e-28
Gm36827	2.40827e-32	0.261279	0.828	0.626	5.80152e-28
Gm17276	2.77208e-32	-0.397733	0.944	0.948	6.67794e-28
Atp5c1	4.09128e-32	0.266122	0.961	0.89	9.85589e-28
Slit2	6.08017e-32	0.266947	0.413	0.089	1.46471e-27
Atp5l	6.69858e-32	0.30298	0.93	0.823	1.61369e-27
Rp1	6.70402e-32	0.295541	0.731	0.345	1.615e-27
Uqcrq	8.68185e-32	0.512451	0.786	0.461	2.09146e-27
Gm4876	9.25528e-32	0.273265	0.534	0.175	2.2296e-27
Slc4a4	1.54986e-31	0.261385	0.973	0.958	3.73362e-27
Ndrg2	3.87524e-31	0.288785	0.971	0.873	9.33546e-27
Gramd1b	4.02431e-31	-0.254384	0.9	0.879	9.69456e-27
Mdh1	7.60601e-31	0.309137	0.966	0.956	1.83229e-26
AC167229.1	1.02428e-30	-0.350055	0.364	0.709	2.4675e-26
Atp5f1	1.81475e-30	0.265371	0.944	0.854	4.37174e-26
Mmd	2.1097e-30	0.265798	0.697	0.335	5.08227e-26
Hbb-bs	3.61844e-30	-0.366097	0.092	0.403	8.71681e-26
Tox	3.66944e-30	0.253981	0.49	0.145	8.83967e-26
Spag5	7.22926e-30	-0.308671	0.427	0.742	1.74153e-25
Zfp521	7.26664e-30	0.278483	0.922	0.732	1.75053e-25
Utrn	1.62977e-29	0.260581	0.985	0.948	3.92611e-25
Ugp2	1.87057e-29	-0.454471	0.922	0.952	4.5062e-25
Ndufv1	1.99361e-29	0.356777	0.658	0.329	4.80261e-25
Cox6a2	3.62553e-29	0.708419	0.925	0.738	8.73391e-25
Kcnn2	3.98538e-29	0.255425	0.998	0.967	9.60079e-25
Uqcrc1	5.713e-29	0.290889	0.876	0.653	1.37626e-24
Plce1	6.51407e-29	0.262128	0.881	0.657	1.56924e-24
Slc24a2	8.88752e-29	-0.378524	0.306	0.586	2.141e-24
Atp5e	1.01747e-28	0.513132	0.68	0.366	2.45109e-24
Acta1	1.48378e-28	-0.289303	0.051	0.335	3.57442e-24
Baiap2l1	9.12803e-28	-0.251386	0.716	0.827	2.19894e-23
Atp5b	1.52956e-27	0.49127	0.964	0.89	3.6847e-23
Lnx1	1.54004e-27	-0.29876	0.393	0.699	3.70996e-23
Ech1	1.83931e-27	0.388375	0.857	0.576	4.43089e-23
Xirp2	3.10493e-27	-0.568038	0.959	0.973	7.47977e-23
Abcb4	3.5133e-27	-0.262791	0.189	0.534	8.46354e-23
Ptgds	3.56983e-27	-0.350283	0.524	0.782	8.59972e-23
Pln	1.07412e-26	0.261469	1	1	2.58755e-22
Cdh4	2.59794e-26	-0.328064	0.454	0.653	6.25844e-22
Ttn	9.29607e-26	-0.276945	1	1	2.23942e-21
Gpc1	1.94169e-25	0.276773	0.692	0.389	4.67753e-21
Idh3g	2.27426e-25	0.278509	0.655	0.331	5.4787e-21
Lipe	3.04607e-25	0.255024	0.534	0.206	7.33798e-21
Fkbp5	4.61257e-25	-0.343004	0.757	0.859	1.11117e-20
Gpx4	1.68313e-24	0.317372	0.663	0.372	4.05466e-20
Shroom3	4.01804e-24	-0.27876	0.99	0.967	9.67947e-20
Ndufa3	5.57741e-24	0.267251	0.408	0.121	1.3436e-19
Pnpla2	8.1056e-24	0.251997	0.502	0.189	1.95264e-19
Zfhx3	1.31031e-23	0.25918	0.697	0.445	3.15653e-19
Fam198b	1.43272e-23	-0.316653	0.138	0.408	3.45143e-19
Myh7	3.57666e-23	-0.424139	0.852	0.869	8.61618e-19
Rgs6	4.77275e-23	0.283581	0.988	0.969	1.14976e-18
4930512H18Rik	5.44642e-23	-0.253629	0.335	0.655	1.31204e-18
Ccnd3	6.23748e-23	0.278023	0.655	0.353	1.50261e-18
Dynll2	1.03863e-22	0.308996	0.675	0.387	2.50206e-18
Cox6b1	1.17107e-22	0.300706	0.738	0.457	2.82111e-18
Rpl41	1.65759e-22	0.305549	0.602	0.304	3.99314e-18
Uqcrh	1.73094e-22	0.267806	0.92	0.736	4.16983e-18
Tnik	2.9916e-22	-0.314023	0.964	0.987	7.20677e-18
Actc1	8.46255e-22	0.413856	0.995	0.99	2.03863e-17
Lrrcc1	1.04183e-21	-0.304153	0.308	0.578	2.50976e-17
Cox6c	6.98332e-21	0.440059	0.845	0.636	1.68228e-16
Cox5a	7.63966e-21	0.304887	0.886	0.78	1.84039e-16
Maml2	8.3237e-21	0.278416	0.675	0.36	2.00518e-16
Cox7a1	1.98601e-20	0.316796	0.502	0.224	4.78431e-16
Aldoa	4.95093e-20	0.37623	0.828	0.595	1.19268e-15
Wdr89	6.82849e-20	0.261689	0.561	0.27	1.64498e-15
Ndufa5	8.70618e-20	0.259986	0.558	0.274	2.09732e-15
Atp5g1	1.17154e-19	0.395777	0.67	0.412	2.82225e-15
Atp5h	2.21397e-19	0.323923	0.743	0.513	5.33345e-15
Pdha1	2.76071e-19	0.254773	0.789	0.566	6.65056e-15
Ror1	7.87827e-19	-0.264299	0.888	0.906	1.89787e-14
Acadvl	1.56995e-18	0.311472	0.675	0.416	3.78201e-14
Mdh2	3.75785e-18	0.281604	0.833	0.618	9.05267e-14
Tuba4a	3.96952e-18	0.264164	0.519	0.25	9.56257e-14
Map1lc3a	5.23617e-18	0.315887	0.658	0.424	1.26139e-13
Fabp3	8.50745e-18	0.425993	0.971	0.956	2.04945e-13
Uck2	3.90128e-17	-0.252088	0.347	0.601	9.39818e-13
Enah	5.07626e-17	-0.309567	0.993	0.987	1.22287e-12
Chchd10	6.80822e-17	0.353473	0.512	0.301	1.6401e-12
Tpi1	7.74735e-17	0.266399	0.536	0.295	1.86634e-12
Ndufa4	1.59616e-16	0.356313	0.76	0.538	3.84516e-12
Gm13601	2.12966e-16	-0.250907	0.08	0.295	5.13035e-12
Atp5a1	8.6861e-16	0.279854	0.988	0.954	2.09248e-11
Pgam2	2.55105e-14	0.276883	0.641	0.434	6.14549e-10
Myl3	3.35841e-14	0.361664	0.993	0.987	8.09042e-10
Ankrd1	3.65098e-14	-0.280981	0.917	0.852	8.79522e-10
Cox8b	3.69383e-14	0.293893	0.655	0.435	8.89844e-10
Slc25a4	4.76949e-14	0.347223	0.983	0.981	1.14897e-09
Atp5k	8.40455e-14	0.272792	0.541	0.341	2.02466e-09
Cox7c	1.57795e-13	0.278372	0.677	0.453	3.80129e-09
Ndufa2	4.78678e-13	0.260645	0.442	0.245	1.15314e-08
Atp5g3	9.16277e-13	0.354801	0.791	0.622	2.20731e-08
Grm1	3.33377e-12	-0.268196	0.998	0.998	8.03104e-08
Kctd16	4.61237e-12	-0.260441	0.277	0.447	1.11112e-07
Pdzrn3	1.82414e-11	-0.254465	1	0.998	4.39434e-07
Sorbs2	1.75757e-10	-0.275812	1	1	4.234e-06
Ndufb9	1.30673e-09	0.271127	0.541	0.393	3.14792e-05
mt-Co2	1.00105e-07	0.269339	0.993	0.971	0.00241153

## Sheet: PVCM3
Gene	Pvalue	Avg_logFC	pct.1	pct.2	Adj_Pvalue
Tacc1	2.26077e-184	6.9159	1	0.875	5.44619e-180
Malat1	4.36093e-122	-1.80995	1	1	1.05055e-117
Xist	5.70264e-54	1.58349	1	0.461	1.37377e-49
Cadm2	1.76275e-31	1.10196	0.851	0.141	4.24646e-27
Uty	4.92993e-29	-0.788102	0.298	0.812	1.18762e-24
Fam184a	5.56611e-25	0.861747	1	0.648	1.34088e-20
Frmd4a	7.42299e-25	0.731695	0.947	0.523	1.7882e-20
Alcam	1.57758e-23	1.27037	0.872	0.352	3.80038e-19
Lrrtm3	5.79295e-23	-0.522068	0.798	0.93	1.39552e-18
Scgb1a1	1.23685e-21	0.552064	0.543	0.016	2.97957e-17
Actn2	5.05511e-20	-0.553724	1	1	1.21778e-15
Dgkb	2.21556e-19	0.648493	0.755	0.172	5.3373e-15
Pygb	2.01938e-18	-0.417675	0.904	0.961	4.86468e-14
Runx1t1	2.29729e-18	-0.619234	0.915	0.914	5.53416e-14
Gpr137c	6.89055e-18	0.463186	0.606	0.07	1.65993e-13
Dmd	8.97185e-18	-0.532834	1	1	2.16132e-13
Zmiz1	1.02701e-17	-0.402463	0.809	0.906	2.47408e-13
Ssh2	1.77977e-17	-0.354095	0.957	1	4.28746e-13
Mapk10	3.42656e-17	-0.489367	0.872	0.938	8.25459e-13
Cacna1c	5.30697e-17	-0.570082	1	1	1.27845e-12
Ckm	7.59107e-17	0.754238	0.723	0.188	1.82869e-12
Gm20388	1.11763e-16	-0.271053	0.947	0.953	2.69238e-12
D5Ertd579e	1.39578e-16	0.382153	0.957	0.781	3.36243e-12
Syt1	1.4394e-16	0.340879	0.702	0.18	3.46751e-12
Cdk14	3.26352e-16	-0.548189	0.957	0.977	7.86183e-12
Iqgap2	7.72085e-16	0.329757	0.404	0.016	1.85995e-11
Atf6	9.87224e-16	-0.397573	0.84	0.945	2.37822e-11
Eef1a2	1.85543e-15	0.636119	0.84	0.312	4.46973e-11
Nkain2	2.00189e-15	0.474519	0.936	0.484	4.82256e-11
Ano4	2.01597e-15	-0.614969	0.894	0.93	4.85647e-11
Myocd	3.34145e-15	-0.494202	1	0.992	8.04956e-11
Ccser1	3.3803e-15	0.523866	0.755	0.219	8.14313e-11
Ptprk	4.0127e-15	-0.433158	0.872	0.93	9.66659e-11
Robo1	7.92369e-15	-0.547034	0.872	0.477	1.90882e-10
Nrg3	8.20647e-15	0.814409	0.734	0.211	1.97694e-10
Cpeb4	1.08925e-14	-0.569843	0.745	0.898	2.624e-10
Frmd6	1.43443e-14	-0.447699	0.691	0.859	3.45554e-10
Rsrp1	2.16852e-14	0.310998	0.989	0.961	5.22396e-10
Akap13	2.96307e-14	0.409075	1	0.977	7.13804e-10
Fam126a	3.59579e-14	-0.464634	0.532	0.773	8.66226e-10
Ambra1	3.79803e-14	0.343327	0.968	0.836	9.14945e-10
Ctnna3	5.53709e-14	-0.358252	1	1	1.33388e-09
Jph2	6.20224e-14	-0.348335	0.957	0.969	1.49412e-09
Nppa	6.38927e-14	1.00464	0.926	0.469	1.53918e-09
Rbms3	7.30142e-14	0.572346	1	0.906	1.75891e-09
Cpped1	8.25196e-14	0.422904	0.734	0.227	1.9879e-09
Akap6	8.56446e-14	-0.362115	0.989	1	2.06318e-09
5430431A17Rik	1.07237e-13	-0.521439	0.787	0.867	2.58335e-09
Clip1	1.23602e-13	-0.350695	0.968	0.984	2.97756e-09
Chpt1	1.59195e-13	-0.33776	0.851	0.922	3.83501e-09
Npnt	1.86715e-13	0.360134	0.362	0.008	4.49798e-09
Slc8a1	2.06782e-13	-0.417302	1	1	4.98137e-09
Deptor	2.08463e-13	0.28279	0.415	0.039	5.02187e-09
Atxn1	2.29428e-13	-0.272198	1	1	5.52692e-09
Cdh13	2.3483e-13	-0.552448	1	1	5.65705e-09
Nlgn1	2.53926e-13	0.688612	0.383	0.016	6.11709e-09
Syn3	2.85845e-13	0.311995	0.809	0.32	6.886e-09
Pdlim3	3.56824e-13	-0.486202	0.883	0.852	8.59589e-09
Stard10	3.62264e-13	0.516102	0.734	0.234	8.72693e-09
Ptprj	3.90792e-13	0.487889	0.585	0.117	9.41419e-09
Tnrc6c	4.53447e-13	-0.293906	0.883	0.922	1.09235e-08
Pip5k1b	8.24365e-13	-0.43781	0.979	1	1.9859e-08
Neo1	8.8293e-13	-0.303712	0.883	0.883	2.12698e-08
Dmxl1	9.08713e-13	-0.353065	0.745	0.836	2.18909e-08
Mecom	9.61754e-13	1.01974	0.702	0.242	2.31687e-08
Zfp398	1.03403e-12	0.366656	0.511	0.078	2.49099e-08
Pgam2	1.30616e-12	0.483164	0.787	0.297	3.14653e-08
Mbd5	1.33863e-12	-0.252164	0.915	0.945	3.22477e-08
Dpf3	1.42841e-12	-0.353947	0.936	0.922	3.44105e-08
Gm12295	2.347e-12	-0.523146	0.809	0.773	5.65393e-08
Camta1	2.42533e-12	-0.263406	0.947	0.961	5.84261e-08
Gm26848	2.9362e-12	-0.394987	0.596	0.781	7.07331e-08
Scarb2	3.38433e-12	-0.406823	0.66	0.789	8.15285e-08
Trabd	4.11315e-12	0.302843	0.691	0.227	9.90859e-08
Fras1	4.62133e-12	-0.278996	0.745	0.672	1.11328e-07
Txnip	7.64367e-12	0.372917	0.872	0.422	1.84136e-07
Robo2	8.13943e-12	0.4604	0.553	0.117	1.96079e-07
Clasp1	8.32022e-12	-0.283123	0.957	0.992	2.00434e-07
Mycbp2	8.91147e-12	0.334954	0.926	0.758	2.14677e-07
Cmss1	9.21874e-12	-0.34654	0.904	0.953	2.22079e-07
Cpd	9.38615e-12	0.372382	0.723	0.25	2.26112e-07
Setdb1	9.85267e-12	0.314479	0.532	0.109	2.37351e-07
Rfx3	1.09217e-11	-0.380571	0.67	0.805	2.63104e-07
Glis3	1.44613e-11	-0.328668	0.702	0.398	3.48372e-07
Tenm3	1.79634e-11	0.513293	0.979	0.672	4.32737e-07
Luc7l2	2.04342e-11	0.327942	1	0.984	4.92259e-07
Scmh1	2.46068e-11	0.327603	0.904	0.828	5.92779e-07
Grk3	2.49194e-11	0.353623	0.798	0.336	6.00309e-07
Pcdh9	2.63683e-11	0.630247	0.702	0.25	6.35213e-07
Tcf20	2.7155e-11	0.400728	0.787	0.359	6.54164e-07
Sftpb	3.46038e-11	0.568799	0.255	0	8.33605e-07
Sftpc	3.46038e-11	0.475713	0.255	0	8.33605e-07
Selenbp1	3.71155e-11	0.396642	0.5	0.094	8.94113e-07
Chrm3	3.91065e-11	0.459744	0.415	0.047	9.42075e-07
Pkig	5.84213e-11	-0.366956	0.734	0.844	1.40737e-06
Meg3	5.86132e-11	0.47742	0.67	0.219	1.41199e-06
Ptp4a2	6.12606e-11	0.354455	0.894	0.555	1.47577e-06
Grb10	7.59736e-11	0.368876	0.894	0.602	1.8302e-06
Kcnd3	8.17659e-11	0.384246	0.979	0.891	1.96974e-06
Myl7	8.36453e-11	0.54055	0.915	0.508	2.01501e-06
Gramd1b	1.02753e-10	-0.596056	0.883	0.891	2.47532e-06
Erc2	1.02969e-10	0.489348	0.809	0.391	2.48053e-06
Tmem30a	1.03283e-10	0.261993	0.511	0.125	2.48808e-06
Rbl2	1.05994e-10	0.303919	0.404	0.047	2.5534e-06
Egfr	1.18288e-10	0.41349	0.383	0.039	2.84956e-06
Slc9a9	1.1903e-10	0.377902	0.777	0.328	2.86743e-06
Map2	1.37708e-10	0.439646	0.585	0.164	3.31739e-06
Cep85l	1.40955e-10	-0.417295	0.638	0.766	3.39562e-06
Hs3st3a1	1.55508e-10	-0.350318	0.564	0.336	3.74618e-06
Ank	1.55624e-10	-0.288893	0.904	0.953	3.74898e-06
Pi4k2b	1.97342e-10	0.307344	0.319	0.016	4.75398e-06
Slc25a4	2.11512e-10	0.56259	0.957	0.75	5.09531e-06
Pkm	2.39306e-10	0.395115	0.755	0.312	5.76488e-06
Naaladl2	2.77422e-10	0.469287	0.777	0.383	6.68309e-06
Chchd7	2.77647e-10	0.327799	0.532	0.133	6.68851e-06
Csrp1	2.82702e-10	0.313573	0.5	0.109	6.8103e-06
Pcdh11x	2.95954e-10	0.679248	0.809	0.406	7.12954e-06
Fmnl2	3.15816e-10	0.411911	0.734	0.312	7.608e-06
Foxp2	3.3231e-10	-0.42553	0.915	0.969	8.00535e-06
Map3k20	3.34417e-10	-0.285769	0.936	0.977	8.05611e-06
Nhlrc2	3.35023e-10	-0.337778	0.67	0.781	8.0707e-06
Itga9	3.55249e-10	0.547727	0.606	0.211	8.55795e-06
Frs2	3.65909e-10	-0.294792	0.681	0.789	8.81474e-06
Htt	3.66366e-10	0.306666	0.681	0.25	8.82576e-06
Kalrn	4.35083e-10	-0.330038	0.904	0.93	1.04811e-05
Nfx1	4.5465e-10	0.27415	0.67	0.25	1.09525e-05
Tbc1d5	4.58131e-10	0.312326	0.936	0.867	1.10364e-05
Fbxl7	4.6797e-10	0.503089	0.66	0.227	1.12734e-05
Meis2	4.85832e-10	-0.419671	0.915	0.953	1.17037e-05
Gtdc1	5.1023e-10	0.38784	0.83	0.438	1.22914e-05
Rsrc1	5.10941e-10	-0.294867	0.894	0.844	1.23086e-05
Ctnnd2	5.56443e-10	0.282026	0.309	0.016	1.34047e-05
Gbf1	5.81723e-10	-0.324035	0.777	0.938	1.40137e-05
Ccnd3	6.22878e-10	0.449896	0.723	0.344	1.50051e-05
Zfp608	6.37753e-10	0.349979	0.957	0.773	1.53635e-05
Plec	6.78699e-10	0.290722	0.787	0.359	1.63499e-05
Sema5a	6.92122e-10	0.379193	0.819	0.398	1.66732e-05
Nbea	7.07985e-10	0.319354	0.979	0.891	1.70554e-05
AC149090.1	7.20661e-10	0.355357	0.862	0.492	1.73607e-05
Errfi1	7.2899e-10	0.349501	0.362	0.039	1.75614e-05
Gm24474	7.84095e-10	-0.291491	0.809	0.789	1.88888e-05
Mpped2	7.91199e-10	-0.723264	0.564	0.344	1.906e-05
Prkag2	9.00588e-10	-0.368444	0.596	0.688	2.16952e-05
Lars	9.03309e-10	0.275443	0.67	0.258	2.17607e-05
Dopey1	9.39623e-10	-0.285522	0.681	0.719	2.26355e-05
Nr3c2	9.89195e-10	-0.312869	0.989	0.992	2.38297e-05
Cpne5	1.07202e-09	-0.532271	0.989	0.977	2.58248e-05
Prdx1	1.09596e-09	0.271285	0.585	0.18	2.64017e-05
Ryr3	1.09808e-09	-0.273499	0.883	0.5	2.64527e-05
Sorbs2os	1.12095e-09	-0.465283	0.372	0.617	2.70037e-05
Man1a	1.123e-09	-0.382489	0.84	0.906	2.7053e-05
Smtn	1.15221e-09	-0.279813	0.798	0.852	2.77568e-05
Abi3bp	1.38575e-09	0.357701	0.479	0.102	3.33826e-05
Gpm6b	1.4447e-09	0.341913	0.298	0.016	3.48029e-05
Zfp609	1.54816e-09	-0.320611	0.649	0.812	3.72951e-05
Scn7a	1.82e-09	0.349152	0.447	0.086	4.38438e-05
Atcayos	1.85203e-09	-0.340589	0.628	0.734	4.46155e-05
Arhgap5	1.85487e-09	0.322475	0.883	0.703	4.46838e-05
Hk1	1.87883e-09	0.260891	0.809	0.398	4.52609e-05
Mapre2	1.91593e-09	-0.299056	0.585	0.688	4.61548e-05
Acaa2	2.11481e-09	0.391345	0.691	0.273	5.09458e-05
Matn2	2.19526e-09	0.291769	0.372	0.047	5.28837e-05
N4bp2l2	2.30206e-09	-0.257657	0.809	0.867	5.54566e-05
Gsn	2.34338e-09	0.53946	0.755	0.336	5.6452e-05
Nckap5	2.36458e-09	-0.308059	0.957	0.977	5.69626e-05
Baz2a	2.48308e-09	0.316922	0.787	0.375	5.98175e-05
Taf4	2.79972e-09	0.315303	0.436	0.086	6.74452e-05
Calcoco1	2.82301e-09	0.264102	0.33	0.031	6.80063e-05
Bcar3	2.8911e-09	0.258261	0.309	0.023	6.96466e-05
Rasa3	3.08351e-09	0.28923	0.415	0.07	7.42818e-05
Idh2	3.33157e-09	0.295294	0.819	0.414	8.02575e-05
Fam214a	3.90199e-09	-0.316588	0.702	0.812	9.39988e-05
Hmcn1	3.9711e-09	-0.281517	0.957	0.984	9.56638e-05
Azi2	4.08853e-09	0.287468	0.489	0.117	9.84928e-05
Trak2	4.18797e-09	0.303767	0.798	0.391	0.000100888
Large1	4.34065e-09	-0.298662	0.968	1	0.000104566
Ces1d	4.40326e-09	0.291039	0.426	0.078	0.000106075
Jph1	4.66881e-09	-0.425503	0.596	0.633	0.000112472
Flnb	4.75578e-09	-0.39774	0.543	0.703	0.000114567
2610507B11Rik	4.86711e-09	0.253655	0.585	0.203	0.000117249
Apbb2	5.5416e-09	-0.295796	0.862	0.945	0.000133497
Setbp1	5.55286e-09	0.329938	0.989	0.898	0.000133768
Fam208b	5.83038e-09	0.314086	0.564	0.172	0.000140454
Il1rapl1	5.84618e-09	0.265723	0.372	0.055	0.000140835
Carmil1	5.98339e-09	0.451983	0.585	0.211	0.00014414
Zfpm2	7.04644e-09	-0.270736	1	1	0.000169749
Fam120a	8.75251e-09	0.332686	0.777	0.391	0.000210848
Dmpk	8.7959e-09	-0.380634	0.553	0.758	0.000211893
Rcor1	9.06095e-09	0.353958	0.713	0.32	0.000218278
Tmtc1	9.06998e-09	-0.287147	0.968	0.969	0.000218496
Dennd5a	9.78343e-09	-0.311665	0.745	0.859	0.000235683
Psmb5	9.87208e-09	0.281531	0.319	0.031	0.000237818
Uqcrq	9.87463e-09	0.379383	0.67	0.266	0.00023788
Cyc1	1.01741e-08	0.338173	0.606	0.211	0.000245094
Bnc2	1.02133e-08	0.310224	0.319	0.031	0.000246037
Psap	1.04031e-08	0.253996	0.819	0.438	0.000250611
Chid1	1.05906e-08	0.281745	0.319	0.031	0.000255129
Nlk	1.06318e-08	-0.388388	0.702	0.867	0.000256121
Rab21	1.17505e-08	0.275625	0.596	0.211	0.000283069
9530026P05Rik	1.21829e-08	0.324713	1	0.977	0.000293486
Gpc1	1.28268e-08	0.332978	0.574	0.188	0.000308998
Api5	1.35448e-08	0.27766	0.383	0.062	0.000326293
Ppp2r5e	1.3664e-08	0.343098	0.883	0.625	0.000329166
Ryr2	1.42241e-08	-0.442788	1	1	0.000342658
Rab28	1.42348e-08	0.251346	0.649	0.266	0.000342916
Arhgap24	1.435e-08	0.402804	0.819	0.453	0.000345693
Bri3	1.47311e-08	0.30491	0.745	0.344	0.000354872
Rps4x	1.6585e-08	0.272658	0.404	0.078	0.000399532
Etv1	1.67426e-08	-1.0529	0.766	0.648	0.00040333
Fgf1	1.82047e-08	-0.363187	0.809	0.852	0.00043855
Lrrn2	1.90005e-08	-0.488741	0.351	0.555	0.000457721
Ndnf	2.00125e-08	0.285651	0.681	0.289	0.000482101
Sulf2	2.20848e-08	-0.398175	0.457	0.648	0.000532023
Mb	2.29167e-08	0.697897	0.926	0.664	0.000552064
Dcaf8	2.59253e-08	0.289135	0.851	0.492	0.000624541
Prpf40a	2.59701e-08	0.264415	0.649	0.266	0.000625621
Rara	2.69437e-08	-0.379581	0.043	0.336	0.000649075
Senp5	2.72032e-08	0.25768	0.628	0.25	0.000655324
Chd9	2.7518e-08	0.319152	0.915	0.766	0.000662908
Mef2a	3.02388e-08	-0.289325	0.947	0.984	0.000728453
Epb41	3.07552e-08	-0.304005	0.947	0.938	0.000740893
Klhl29	3.32435e-08	0.326723	0.415	0.086	0.000800835
Chchd10	3.33815e-08	0.299052	0.649	0.266	0.00080416
Sdc2	3.67172e-08	0.266625	0.777	0.391	0.000884517
Mast2	3.73349e-08	-0.32467	0.989	0.992	0.000899397
Ephb1	4.1348e-08	-0.855266	0.074	0.383	0.000996074
Dennd1a	4.49842e-08	0.263208	0.989	0.859	0.00108367
Gm44686	4.66e-08	-0.37497	0.043	0.328	0.00112259
Agrn	4.82213e-08	0.285335	0.585	0.211	0.00116165
Msrb3	5.0464e-08	-0.337244	0.979	0.992	0.00121568
Dap3	5.049e-08	0.263288	0.319	0.039	0.0012163
Boc	5.29435e-08	-0.528938	0.457	0.625	0.00127541
Myo1b	5.32334e-08	0.295313	0.287	0.031	0.00128239
Zfhx3	5.40715e-08	0.41168	0.66	0.289	0.00130258
Malt1	5.75355e-08	-0.375982	0.372	0.531	0.00138603
Rrbp1	6.36655e-08	0.315098	0.798	0.43	0.0015337
Gm12353	6.56662e-08	-0.390916	0.532	0.703	0.0015819
Lncpint	6.58415e-08	0.29658	1	0.992	0.00158612
Agl	6.59042e-08	-0.279548	0.809	0.852	0.00158763
Kansl1l	7.21004e-08	-0.285992	0.862	0.922	0.0017369
Igf2r	7.2882e-08	-0.291865	0.596	0.695	0.00175573
Ttn	7.40309e-08	-0.458378	1	1	0.00178341
Gulp1	7.49169e-08	0.391192	0.638	0.258	0.00180475
Myh11	7.75705e-08	0.395157	0.5	0.148	0.00186867
Gpx3	7.82582e-08	0.473049	0.968	0.797	0.00188524
Psmd11	8.04515e-08	0.252407	0.723	0.344	0.00193808
Ccnd2	8.35135e-08	0.251158	0.617	0.25	0.00201184
Me1	8.70098e-08	-0.323705	0.372	0.531	0.00209607
Ica1	8.70427e-08	0.317561	0.926	0.688	0.00209686
Rasal2	8.74252e-08	-0.323623	0.915	0.914	0.00210607
S100a13	9.13444e-08	0.275636	0.33	0.047	0.00220049
Mib1	9.60603e-08	-0.381254	0.84	0.852	0.00231409
Ywhae	9.88925e-08	0.282717	0.894	0.586	0.00238232
Pld1	1.24942e-07	-0.280329	0.798	0.844	0.00300985
Gpx4	1.28036e-07	0.362302	0.521	0.172	0.00308438
Tnni3	1.39607e-07	0.545621	0.989	0.938	0.00336313
Heatr3	1.45509e-07	0.271122	0.5	0.156	0.00350531
Kctd8	1.46245e-07	-0.545747	0.979	0.938	0.00352304
Por	1.52094e-07	0.311347	0.574	0.211	0.00366396
Ptpn13	1.52502e-07	0.296387	0.479	0.141	0.00367377
Filip1	1.62591e-07	-0.295527	0.979	0.984	0.00391681
Pspc1	1.65502e-07	-0.302381	0.415	0.594	0.00398695
Eif1	1.66001e-07	0.253173	0.606	0.25	0.00399897
Ccdc50	1.76185e-07	0.268795	0.521	0.172	0.0042443
Slc24a3	1.82811e-07	0.255737	0.404	0.094	0.00440392
Rpsa	2.06013e-07	0.343255	0.521	0.172	0.00496285
Aes	2.06903e-07	0.277715	0.574	0.219	0.0049843
Ppargc1a	2.10091e-07	0.411889	0.957	0.906	0.0050611
Col5a2	2.15656e-07	0.266668	0.457	0.133	0.00519516
Adam22	2.38445e-07	-0.363985	0.734	0.844	0.00574415
Sacs	2.42362e-07	-0.266093	0.681	0.695	0.00583849
Ech1	2.67158e-07	0.315563	0.649	0.281	0.00643584
Creb5	2.71651e-07	-0.391295	0.809	0.797	0.00654406
Smarca5	2.74273e-07	-0.408917	0.234	0.492	0.00660724
Pias1	2.83029e-07	0.312476	0.83	0.602	0.00681816
Patz1	2.94426e-07	0.268958	0.33	0.062	0.00709273
Rhoq	3.34939e-07	0.264271	0.67	0.305	0.00806869
Smad3	3.56636e-07	0.258857	0.606	0.25	0.00859135
Serf2	3.60005e-07	0.298652	0.723	0.359	0.00867253
Vwa3a	3.87698e-07	-0.350445	0.032	0.281	0.00933966
