# Supplementary material for: Decoding the PITX2-controlled genetic network in atrial fibrillation
Source: JCI Insight. 2022 Jun 8;7(11):e158895. doi: 10.1172/jci.insight.158895 (PMC9221021; doi:10.1172/jci.insight.158895)
Supplement: Supplemental table 6 [file jciinsight-7-158895-s060.xlsx]

## Sheet: TableS6
Table S6: Pitx2-dependent genes identified in both LA and PV CM1.
Table is split into those that were up-regulated in both comparisons and those that were down-regulated in both comparisons. Literature review of known functions and relationship to AF or cardiac diseases.
CM1 Up	Function and Known Roles in AF and Other Cardiac Diseases	Literature
9530026P05Rik	Candidate cis-regulatory elements at this lncRNA exhibit heart, eye, and somite expression pattern embryonically (mm1713). TSS is antisense to adjacent coding gene Adamts9.	1
Bmp10	Encodes bone morphogenetic protein 10, a member of the BMP-signaling family. Expressed specifically in the right atrium, but in the absence of Pitx2, is expressed in the left atrium. During heart development, BMP10 mediates cardiomyocyte proliferation. Increased levels are known to have adverse effects in the endothelium of blood vessels related to premature differentiation and decreased prolifer…	2–7
Ccnd3	Encodes Cycline D3. Gained expression is associated with cardiac hypertrophy in the adult heart. Predicted as a novel biomarker of AF through microRNA-dysregulation.	8,9
Ckm	Encodes muscle creatin kinase, which generates ATP from phosphocreatine and ADP. Decreased creatin kinase activity and in turn increased reactive oxygen species frrom mitochondrial ATP generation has been seen in sustained AF in the absence of heart failure.	10
Etv1	Encodes an ETS-family transcription factor ETV1. Up-regulation of Etv1 is associated with AF and gained of fast conduction properties in cardiomyocytes.	11,12
Grk3	Encodes a G protein-coupled receptor kinase. Expression of Grk3 is associated with reduced hypertrophy and ANF (Nppa) expression. Cardiac specific inhibition of GRK3 results in increased blood pressure and cardiac output. Negative correlation with blood pressure.	13–16
Mrvi1	Encodes the inositol 1,4,5-Triphosphate receptor cGMP kinase substrate (IRAG1). Strongly enriched in the right atrium. Functionally thought to either inhibit platelet aggregation or change how platlets aggregate.	17–19
Xist	Non-coding lncRNA most commonly associated X-chromosome inactivation. The right atrium of mouse models of AF are associated with decreased expression of Xist, while overexpression of Xist in these models demonstrate decreased inflammation and cell death.	20
CM1 Down	Function	Literature
Actn2	Encodes for cardiac alpha-actinin. Localized to the Z-disc where it acts to coordinate cytoskeletal and contractile interactions. Associated with hypertrophic cardiomyopathy and familial mutations associated with juvenile onset AF and other supraventricular arrhythmias.	21
Adamtsl1	Encodes a secreted metalloproteiasenase lacking enzymatic ability involved in extracellular matrix degradation and assembly. Rare mutations have been identified in a family with glaucoma and other anterior segment defects. No known role in cardiomyocytes.	22,23
Colec12	Encodes a collectin subfamily member. Highly expressed on cardiac resident macrophage involved with cardiac remodeling. No known role in cardiomyocytes.	24,25
Coq10b	Encodes for a chaperone of mitochondrial coenzyme Q (CoQ), and in its absence, diminishes repiration and renders cells sensitive to oxidative stress.	26
Dapk2	Encodes a death associated protein kinase associated with programmed cell death and oxidative stress mediation. Decreased expression changes in the LA are associated with AF risk. Decreased circRNA from Dapk2 are associated with persistant AF.	27–29
Fras1	Encodes one of the Fraser syndrome matrix subunits. FRAS1 acts in a complex with FREM1 and FREM2 (other subunits) to regulate basement membrane deposition. Previously identified as down-regulated in AF of both the left and right atrial appendage.	30,31
Gm12295	A lncRNA upstream and sense to Myocd. Up-regulated in response to transaortic constriction (TAC) and genetic models of cardiac stress.	32–34
Malat1	A lncRNA associated with regulation of potassium channels of the heart, where it is thought to act through regulation of miR-200c and downstream target HMGB1. Up-regulated in response to angiotensin II and ischemic injury models.	35,36
Mapk10	Encodes a mitogen-activated protein kinase. One of the top left-sided (versus right) genes in the adult human atria. Role in the heart is unknown, but similar MAPKs have been linked with ion channel remodeling in rapid pacing as well as patients exhibiting post-operative AF.	17,37,38
Myoz2	Cardiac calsarcin that tethers alpha-actinin (encoded by Actn2) to the Z-disc. Mutations and loss of Myoz2 puts humans and animal models at risk of cardiac hypertrophy. Rare familial mutations have been identified in patients exhibiting increased left atrial diameter, which strong correlates with AF and stroke risk.	39–42
Nr4a3	Encodes Nor1, an orphan nuclear receptor, and associated with cardiac stress regulation and known to mediate anti-thrombotic properties in endothelial cells. Decreased in patients with AF. Decreased expression in atrial (particularly left atrial) cardiomyocytes is further associated with the transition from paroxysmal to sustained AF in animal models.	43–45
Pdlim5	Encodes a PDZ and LIM containing protein associated with the cytoskeleton-binding. In cardiomyocytes, interacts with alpha-actinin (endoced by Actn2) and calsarcin (endoced by Myoz2) in the Z-disc where it is important for connection between adjacent sarcomeres and extracellular matrix. Proposed as a modifier of cardiomyopathy. Identified in GWAS for PR interval prolongation (SNP: rs2172448).	46–49
Pla2r1	Receptor that binds secreted phospholipases A2 (sPLA2), which can act to reduce sPLA2-induced inflammation.	50,51
Slc24a2	Encodes a potassium-dependent, sodium/calcium exchanger involved with calcium extrusion first identified for a role in calcium flux in cortical neurons. AF GWAS (SNP: rs4977397)	52,53
Sorbs2os	The lncRNA overlapping and antisense of Sorbs2, suggesting it may play a role in regulating Sorbs2 expression. Sorbs2 expression has been linked to AF risk.	27,54
Stat3	Signaling component of the JAK/STAT pathway, which acts downstream of angiotensin II in the heart following pacing-induced sustained atrial fibrillation.	55,56
Unc13b	Encodes a cytoplasmic protein initially described in docking and release of neurotransmitters, but is also involved in calcium channel signaling in neurons. No role has been described in the heart.	57,58
Works Cited
1. Visel, A., Minovitsky, S., Dubchak, I. & Pennacchio, L. A. VISTA Enhancer Browser—a database of tissue-specific human enhancers. Nucleic Acids Res. 35, D88–D92 (2006).
2. Chen, H. et al. BMP10 is essential for maintaining cardiac growth during murine cardiogenesis. Development 131, 2219–2231 (2004).
3. Tessari, A. et al. Myocardial Pitx2 differentially regulates the left atrial identity and ventricular asymmetric remodeling programs. Circ. Res. 102, 813–822 (2008).
4. Reyat, J. S. et al. Reduced left atrial cardiomyocyte PITX2 and elevated circulating BMP10 predict atrial fibrillation after ablation. JCI Insight 5, (2020).
5. Chua, W. et al. 64 A multiple blood biomarker model for identifying patients with prevalent AF. Heart 106, A50–A51 (2020).
6. Capasso, T. L. et al. BMP10-mediated ALK1 signaling is continuously required for vascular development and maintenance. Angiogenesis 23, 203–220 (2020).
7. Laux, D. W. et al. Circulating Bmp10 acts through endothelial Alk1 to mediate flow-dependent arterial quiescence. Development 140, 3403–3412 (2013).
8. Busk, P. K. et al. Involvement of cyclin D activity in left ventricle hypertrophy in vivo and in vitro. Cardiovasc. Res. 56, 64–75 (2002).
9. Li, Y. et al. Identification of microRNAs and genes as biomarkers of atrial fibrillation using a bioinformatics approach. J. Int. Med. Res. 47, 3580–3589 (2019).
10. Mihm, M. J. et al. Impaired myofibrillar energetics and oxidative injury during human atrial fibrillation. Circulation 104, 174–180 (2001).
11. Rommel, C. et al. The Transcription Factor ETV1 Induces Atrial Remodeling and Arrhythmia. Circ. Res. 123, 550–563 (2018).
12. Shekhar, A. et al. ETV1 activates a rapid conduction transcriptional program in rodent and human cardiomyocytes. Sci. Rep. 8, 9944 (2018).
13. Belmonte, S. L. & Blaxall, B. C. G Protein Coupled Receptor Kinases as Therapeutic Targets in Cardiovascular Disease. Circulation Research vol. 109 309–319 (2011).
14. Eckhart, A. D. et al. Hybrid Transgenic Mice Reveal In Vivo Specificity of G Protein–Coupled Receptor Kinases in the Heart. Circ. Res. 86, 43–50 (2000).
15. Vinge, L. E. et al. Cardiac-restricted expression of the carboxyl-terminal fragment of GRK3 uncovers distinct functions of GRK3 in regulation of cardiac contractility and growth: GRK3 controls cardiac α1-adrenergic receptor responsiveness. J. Biol. Chem. 283, 10601–10610 (2008).
16. Oliver, E. et al. beta-Adrenoceptor and GRK3 expression in human lymphocytes is related to blood pressure and urinary albumin excretion. J. Hypertens. 28, 1281–1289 (2010).
17. Kahr, P. C. et al. Systematic analysis of gene expression differences between left and right atria in different mouse strains and in human atrial tissue. PLoS One 6, e26389 (2011).
18. Antl, M. et al. IRAG mediates NO/cGMP-dependent inhibition of platelet aggregation and thrombus formation. Blood 109, 552–559 (2007).
19. Johnson, A. D. et al. Genome-wide meta-analyses identifies seven loci associated with platelet aggregation in response to agonists. Nat. Genet. 42, 608–613 (2010).
20. Yan, B. et al. LncRNA XIST shuttled by adipose tissue-derived mesenchymal stem cell-derived extracellular vesicles suppresses myocardial pyroptosis in atrial fibrillation by disrupting miR-214-3p-mediated Arl2 inhibition. Lab. Invest. 1–12 (2021).
21. Girolami, F. et al. Novel α-actinin 2 variant associated with familial hypertrophic cardiomyopathy and juvenile atrial arrhythmias: a massively parallel sequencing study. Circ. Cardiovasc. Genet. 7, 741–750 (2014).
22. Hendee, K. et al. Identification and functional analysis of an ADAMTSL1 variant associated with a complex phenotype including congenital glaucoma, craniofacial, and other systemic features in a three-generation human pedigree. Hum. Mutat. 38, 1485–1490 (2017).
23. Apte, S. S. A disintegrin-like and metalloprotease (reprolysin-type) with thrombospondin type 1 motif (ADAMTS) superfamily: functions and mechanisms. J. Biol. Chem. 284, 31493–31497 (2009).
24. Tucker, N. R. et al. Transcriptional and Cellular Diversity of the Human Heart. Circulation 142, 466–482 (2020).
25. Sukhacheva, T. V. et al. Morpho-functional changes of cardiac telocytes in isolated atrial amyloidosis in patients with atrial fibrillation. Sci. Rep. 11, 3563 (2021).
26. Tsui, H. S. et al. Human COQ10A and COQ10B are distinct lipid-binding START domain proteins required for coenzyme Q function [S]. J. Lipid Res. 60, 1293–1310 (2019).
27. Tan, N. et al. Weighted gene coexpression network analysis of human left atrial tissue identifies gene modules associated with atrial fibrillation. Circ. Cardiovasc. Genet. 6, 362–371 (2013).
28. Hu, M. et al. Circular RNA expression profiles of persistent atrial fibrillation in patients with rheumatic heart disease. Anatol J Cardiol 21, 2–10 (2019).
29. Schlegel, C. R. et al. DAPK2 regulates oxidative stress in cancer cells by preserving mitochondrial function. Cell Death Dis. 6, e1671 (2015).
30. Thomas, A. M. et al. Differentially expressed genes for atrial fibrillation identified by RNA sequencing from paired human left and right atrial appendages. Physiol. Genomics 51, 323–332 (2019).
31. Kiyozumi, D., Sugimoto, N. & Sekiguchi, K. Breakdown of the reciprocal stabilization of QBRICK/Frem1, Fras1, and Frem2 at the basement membrane provokes Fraser syndrome-like defects. Proc. Natl. Acad. Sci. U. S. A. 103, 11981–11986 (2006).
32. Yu, J. et al. Long Noncoding RNA Ahit Protects Against Cardiac Hypertrophy Through SUZ12 (Suppressor of Zeste 12 Protein Homolog)-Mediated Downregulation of MEF2A (Myocyte Enhancer Factor 2A). Circulation: Heart Failure vol. 13 (2020).
33. Blackwood, E. A. et al. ATF6 Regulates Cardiac Hypertrophy by Transcriptional Induction of the mTORC1 Activator, Rheb. Circ. Res. 124, 79–93 (2019).
34. Houweling, A. C. et al. Loss-of-function variants in myocardin cause congenital megabladder in humans and mice. J. Clin. Invest. 129, 5374–5380 (2019).
35. Huang, S. et al. Long noncoding RNA MALAT1 mediates cardiac fibrosis in experimental postinfarct myocardium mice model. J. Cell. Physiol. 234, 2997–3006 (2019).
36. Zhu, P. et al. Long noncoding RNA MALAT1 downregulates cardiac transient outward potassium current by regulating miR-200c/HMGB1 pathway. J. Cell. Biochem. 119, 10239–10249 (2018).
37. Cheng, W., Zhu, Y. & Wang, H. The MAPK pathway is involved in the regulation of rapid pacing‑induced ionic channel remodeling in rat atrial myocytes. Mol. Med. Rep. 13, 2677–2682 (2016).
38. Zhang, D. et al. Role of the MAPKs/TGF-β1/TRAF6 signaling pathway in postoperative atrial fibrillation. PLoS One 12, e0173759 (2017).
39. Frey, N. et al. Mice lacking calsarcin-1 are sensitized to calcineurin signaling and show accelerated cardiomyopathy in response to pathological biomechanical stress. Nat. Med. 10, 1336–1343 (2004).
40. Frank, D. et al. Calsarcin-1 Protects Against Angiotensin-II–Induced Cardiac Hypertrophy. Circulation vol. 116 2587–2596 (2007).
41. Guo, X. et al. Genetic anticipation in a special form of hypertrophic cardiomyopathy with sudden cardiac death in a family with 74 members across 5 generations. Medicine 96, e6249 (2017).
42. Benjamin, E. J., D’Agostino, R. B., Belanger, A. J., Wolf, P. A. & Levy, D. Left Atrial Size and the Risk of Stroke and Death. Circulation vol. 92 835–841 (1995).
43. Alvarez-Franco, A. et al. Transcriptome and proteome mapping in the sheep atria reveal molecular featurets of atrial fibrillation progression. Cardiovasc. Res. 117, 1760–1775 (2021).
44. Yang, P. et al. Antithrombotic Effects of Nur77 and Nor1 Are Mediated Through Upregulating Thrombomodulin Expression in Endothelial Cells. Arteriosclerosis, Thrombosis, and Vascular Biology vol. 36 361–369 (2016).
45. Kharlap, M. S. et al. Atrial appendage transcriptional profile in patients with atrial fibrillation with structural heart diseases. Ann. N. Y. Acad. Sci. 1091, 205–217 (2006).
46. Cheng, H. et al. Loss of enigma homolog protein results in dilated cardiomyopathy. Circ. Res. 107, 348–356 (2010).
47. Wang, D. et al. Novel polymorphisms in PDLIM3 and PDLIM5 gene encoding Z ‐line proteins increase risk of idiopathic dilated cardiomyopathy. Journal of Cellular and Molecular Medicine vol. 23 7054–7062 (2019).
48. Mu, Y. et al. Cypher and Enigma homolog protein are essential for cardiac development and embryonic survival. J. Am. Heart Assoc. 4, (2015).
49. Ntalla, I. et al. Multi-ancestry GWAS of the electrocardiographic PR interval identifies 202 loci underlying cardiac conduction. Nat. Commun. 11, 2542 (2020).
50. Lambeau, G., Ancian, P., Barhanin, J. & Lazdunski, M. Cloning and expression of a membrane receptor for secretory phospholipases A2. J. Biol. Chem. 269, 1575–1578 (1994).
51. Tamaru, S. et al. Deficiency of Phospholipase A2 Receptor Exacerbates Ovalbumin-Induced Lung Inflammation. The Journal of Immunology vol. 191 1021–1028 (2013).
52. Roselli, C. et al. Multi-ethnic genome-wide association study for atrial fibrillation. Nat. Genet. 50, 1225–1233 (2018).
53. Li, X.-F. et al. Importance of K -dependent Na /Ca2 -exchanger 2, NCKX2, in Motor Learning and Memory. Journal of Biological Chemistry vol. 281 6273–6282 (2006).
54. Villegas, V. E. & Zaphiropoulos, P. G. Neighboring gene regulation by antisense long non-coding RNAs. Int. J. Mol. Sci. 16, 3251–3266 (2015).
55. Jiang, Q. et al. Down-regulation of ATBF1 activates STAT3 signaling via PIAS3 in pacing-induced HL-1 atrial myocytes. Biochemical and Biophysical Research Communications vol. 449 278–283 (2014).
56. Tsai, C.-T., Lin, J.-L., Lai, L.-P., Lin, C.-S. & Stephen Huang, S. K. Membrane translocation of small GTPase Rac1 and activation of STAT1 and STAT3 in pacing-induced sustained atrial fibrillation. Heart Rhythm vol. 5 1285–1293 (2008).
57. Pooryasin, A. et al. Unc13A and Unc13B contribute to the decoding of distinct sensory information in Drosophila. Nature Communications vol. 12 (2021).
58. Dittman, J. S. Unc13: a multifunctional synaptic marvel. Current Opinion in Neurobiology vol. 57 17–25 (2019).
