# Supplementary material for: Decoding the PITX2-controlled genetic network in atrial fibrillation
Source: JCI Insight. 2022 Jun 8;7(11):e158895. doi: 10.1172/jci.insight.158895 (PMC9221021; doi:10.1172/jci.insight.158895)
Supplement: Supplemental table 7 [file jciinsight-7-158895-s061.xlsx]

## Sheet: README
Table S7: The PITX2-containing CREs associated with DEGs. This Excel book is laid out by tissue and cell-type comparison (i.e. LA or PV, CM1 or CM2). Up-regulation (Up) or down-regulation (Dn) is in reference to Pitx2 mutant condition. In the tables, Signal refers to the normalized signal under the peak for the given cell type (control and Pitx2 mutant combined). The NMS is calculated as describe…

## Sheet: LACM1_Dn
CHROM	START	STOP	Signal	Number of PITX2 Motifs	NMS	Gene
chr1	55020215	55021064	0.0905707	2	2.13359	Coq10b
chr1	55025977	55027843	1.08561	1	5.81783	Coq10b
chr1	55074064	55075901	0.200993	1	1.09413	Coq10b
chr1	55162986	55163443	0.0459057	1	1.0045	Coq10b
chr1	74667815	74668658	0.115385	1	1.36874	Des
chr1	74771593	74773649	0.475186	1	2.31122	Des
chr1	74794111	74795096	0.102978	1	1.04546	Des
chr1	75435544	75436461	0.460298	1	5.0196	Des
chr1	75445023	75446438	0.531017	1	3.75277	Des
chr1	75521074	75522135	0.620347	1	5.84682	Des
chr1	75559145	75560220	0.658809	1	6.12846	Des
chr1	75561477	75562373	0.361042	1	4.02949	Des
chr1	155082145	155084184	0.955335	1	4.68531	Gm5532
chr1	155107770	155110193	0.406948	1	1.67952	Gm5532
chr1	155111494	155112288	0.126551	1	1.59384	Gm5532
chr1	155113816	155114427	0.272953	1	4.46731	Gm5532
chr1	155136095	155136549	0.187345	1	4.12654	Gm5532
chr1	155183035	155184473	0.193548	1	1.34596	Gm5532
chr1	155232566	155235663	1.23573	1	3.99009	Gm5532
chr1	164770369	164771234	0.460298	1	5.32136	Atp1b1
chr1	164898695	164901044	0.599256	1	2.55111	Atp1b1
chr1	165191440	165192572	0.189826	1	1.67691	Atp1b1
chr1	165193532	165194836	0.694789	1	5.32814	Atp1b1
chr2	59611379	59613738	0.988834	1	4.19175	Pla2r1
chr2	59664719	59665572	0.155087	1	1.81813	Pla2r1
chr2	59697650	59698789	0.193548	1	1.69928	Pla2r1
chr2	59745279	59746576	0.21464	1	1.6549	Pla2r1
chr2	60010817	60011671	0.057072	2	1.33658	Pla2r1
chr2	60036530	60037539	0.115385	1	1.14355	Pla2r1
chr2	60510225	60511331	0.246898	1	2.23235	Pla2r1
chr2	60802200	60803233	0.143921	1	1.39323	Pla2r1
chr2	60833609	60834833	0.143921	1	1.17582	Pla2r1
chr2	60922286	60925457	0.356079	1	1.12292	Pla2r1
chr2	67445710	67448576	0.60794	1	2.12122	Xirp2
chr2	67445710	67448576	0.60794	1	2.12122	Gm13601
chr2	68365521	68366564	0.112903	1	1.08249	Xirp2
chr2	68365521	68366564	0.112903	1	1.08249	Gm13601
chr2	68390720	68392073	0.244417	1	1.80648	Xirp2
chr2	68390720	68392073	0.244417	1	1.80648	Gm13601
chr2	68404319	68407355	0.415633	2	2.73803	Xirp2
chr2	68404319	68407355	0.415633	2	2.73803	Gm13601
chr2	68432745	68433282	0.315136	1	5.86846	Xirp2
chr2	68432745	68433282	0.315136	1	5.86846	Gm13601
chr2	68456146	68458393	0.37469	1	1.66751	Xirp2
chr2	68456146	68458393	0.37469	1	1.66751	Gm13601
chr2	68468622	68469014	0.239454	1	6.10852	Xirp2
chr2	68468622	68469014	0.239454	1	6.10852	Gm13601
chr2	113917810	113919389	0.2134	1	1.35149	Actc1
chr2	113917810	113919389	0.2134	1	1.35149	C130080G10Rik
chr2	114057095	114058637	1.44665	1	9.38165	Actc1
chr2	114057095	114058637	1.44665	1	9.38165	C130080G10Rik
chr2	120024179	120024770	0.33995	1	5.75212	Ehd4
chr2	120084498	120086286	0.772953	1	4.323	Ehd4
chr2	120142102	120142645	0.104218	2	3.83861	Ehd4
chr2	120203450	120204873	0.39206	1	2.75516	Ehd4
chr2	120265523	120265771	0.0359801	1	1.45081	Ehd4
chr2	120403616	120405479	0.933002	1	5.00806	Ehd4
chr2	120502085	120503534	0.158809	1	1.09599	Ehd4
chr2	120730504	120732145	0.961538	1	5.85947	Ehd4
chr2	148716999	148717638	0.0967742	1	1.51446	Cst3
chr2	148751823	148752855	0.133995	1	1.2984	Cst3
chr2	148872786	148873351	0.200993	1	3.55739	Cst3
chr2	148889714	148890703	0.227047	1	2.29572	Cst3
chr2	149725793	149726282	0.0794045	1	1.62381	Cst3
chr2	155381488	155383475	1.69727	1	8.54187	Map1lc3a
chr2	162998454	162999388	0.10794	1	1.15568	Jph2
chr2	163344988	163346929	0.738213	2	7.60653	Jph2
chr2	163384901	163385894	0.611663	1	6.15974	Jph2
chr2	163395028	163395400	0.236973	1	6.37023	Jph2
chr2	163401181	163401837	0.219603	2	6.69521	Jph2
chr3	69515903	69516365	0.0533499	1	1.15476	Ppm1l
chr3	100992659	100994536	0.2866	1	1.52691	Atp1a1
chr3	101072615	101073000	0.0558313	1	1.45016	Atp1a1
chr3	101099240	101100617	0.146402	1	1.0632	Atp1a1
chr3	101141646	101142464	0.0843672	1	1.03138	Atp1a1
chr3	101294785	101295910	0.223325	1	1.98511	Atp1a1
chr3	101376686	101378693	0.862283	1	4.29638	Atp1a1
chr3	101429883	101431441	0.593052	1	3.8065	Atp1a1
chr3	101461208	101462882	0.205955	1	1.23032	Atp1a1
chr3	101574717	101575989	0.491315	1	3.86254	Atp1a1
chr3	101588069	101588949	0.581886	1	6.61234	Atp1a1
chr3	122921920	122922344	0.0545906	1	1.28751	Myoz2
chr3	122921920	122922344	0.0545906	1	1.28751	Synpo2
chr3	122933784	122934432	0.0831266	1	1.28282	Myoz2
chr3	122933784	122934432	0.0831266	1	1.28282	Synpo2
chr3	123024651	123026138	0.1067	3	2.15265	Myoz2
chr3	123024651	123026138	0.1067	3	2.15265	Synpo2
chr3	123070437	123071589	0.504963	1	4.38336	Myoz2
chr3	123070437	123071589	0.504963	1	4.38336	Synpo2
chr3	123142228	123142876	0.222084	1	3.42723	Myoz2
chr3	123142228	123142876	0.222084	1	3.42723	Synpo2
chr3	123190077	123191804	0.669975	1	3.87942	Myoz2
chr3	123190077	123191804	0.669975	1	3.87942	Synpo2
chr3	123258581	123259445	0.354839	1	4.10693	Myoz2
chr3	123258581	123259445	0.354839	1	4.10693	Synpo2
chr3	123353015	123355969	0.87469	1	2.96104	Myoz2
chr3	123353015	123355969	0.87469	1	2.96104	Synpo2
chr3	142280516	142283162	0.398263	1	1.50515	Pdlim5
chr3	142309674	142312458	0.502481	1	1.80489	Pdlim5
chr3	142318104	142318600	0.169975	1	3.42692	Pdlim5
chr3	142345065	142346447	0.271712	1	1.96608	Pdlim5
chr3	142354934	142355768	0.135236	1	1.62153	Pdlim5
chr3	142357910	142359338	0.188586	1	1.32063	Pdlim5
chr3	142618830	142621596	0.2866	1	1.03616	Pdlim5
chr3	142700310	142701995	0.868486	1	5.15422	Pdlim5
chr3	142725740	142726807	0.172457	1	1.61628	Pdlim5
chr4	37776941	37778158	0.0930521	2	1.5292	Gm12381
chr4	41495706	41497377	0.28536	1	1.70772	Unc13b
chr4	41618824	41619950	0.455335	1	4.04383	Unc13b
chr4	41695323	41700504	0.784119	1	1.51345	Unc13b
chr4	41712455	41714730	0.667494	1	2.93404	Unc13b
chr4	43005833	43006305	0.0918114	1	1.94516	Unc13b
chr4	43009825	43010901	0.337469	1	3.13633	Unc13b
chr4	43025204	43026174	0.560794	1	5.78138	Unc13b
chr4	43043951	43046634	1.55459	1	5.79423	Unc13b
chr4	43057573	43060739	1.00993	1	3.18991	Unc13b
chr4	43381281	43384349	1.50372	1	4.90131	Unc13b
chr4	43414850	43416480	0.352357	1	2.1617	Unc13b
chr4	43418915	43420874	0.364764	1	1.86199	Unc13b
chr4	43448648	43449111	0.0583127	1	1.25945	Unc13b
chr4	43478020	43479741	0.369727	1	2.14833	Unc13b
chr4	43492568	43493848	1.26675	1	9.89648	Unc13b
chr4	43521122	43524759	1.97022	1	5.41717	Unc13b
chr4	43747951	43748630	0.0794045	1	1.16943	Unc13b
chr4	43756997	43758055	0.460298	1	4.35064	Unc13b
chr4	43925562	43926592	0.104218	1	1.01183	Unc13b
chr4	44028110	44030217	0.601737	2	5.71179	Unc13b
chr4	44057110	44058021	0.182382	1	2.002	Unc13b
chr4	44065458	44067330	0.315136	1	1.68342	Unc13b
chr4	47571844	47572106	0.0384615	1	1.468	Nr4a3
chr4	47644783	47645530	0.394541	1	5.28167	Nr4a3
chr4	47681091	47681695	0.143921	1	2.38279	Nr4a3
chr4	85763872	85764990	0.289082	1	2.58571	Adamtsl1
chr4	86019749	86019936	0.0645161	1	3.45006	Adamtsl1
chr4	86053437	86054209	0.12531	1	1.62319	Adamtsl1
chr4	86310476	86312450	0.378412	1	1.91698	Adamtsl1
chr4	86390937	86391764	0.295285	1	3.57056	Adamtsl1
chr4	87036382	87038035	0.117866	2	1.42609	Slc24a2
chr4	87229466	87230697	0.308933	1	2.50961	Slc24a2
chr4	88031704	88033886	0.987593	1	4.52609	Slc24a2
chr4	110200568	110201349	0.101737	1	1.30265	Agbl4
chr4	110325231	110325814	0.0620347	1	1.06406	Agbl4
chr4	141175728	141177256	0.441687	1	2.89062	Hspb7
chr4	141233318	141233501	0.0210918	1	1.15256	Hspb7
chr4	141272892	141273831	0.270471	1	2.88042	Hspb7
chr4	141300906	141303180	0.532258	1	2.34062	Hspb7
chr4	141309576	141311507	0.674938	1	3.49528	Hspb7
chr4	141419425	141420435	0.741935	1	7.3459	Hspb7
chr4	141558575	141560342	0.918114	3	15.5877	Hspb7
chr4	141600756	141601821	0.353598	1	3.32017	Hspb7
chr4	141604564	141604794	0.0632754	1	2.75111	Hspb7
chr4	141617071	141619235	0.602978	1	2.7864	Hspb7
chr4	141622408	141624489	0.847395	1	4.07205	Hspb7
chr4	141684624	141684874	0.0434243	1	1.73697	Hspb7
chr4	141694624	141695918	0.291563	1	2.25319	Hspb7
chr4	141713727	141715493	0.208437	1	1.18028	Hspb7
chr4	141809786	141810660	0.0955335	1	1.09306	Hspb7
chr4	141864938	141865776	0.153846	1	1.83587	Hspb7
chr4	141948499	141948897	0.0421836	1	1.05989	Hspb7
chr4	142083585	142085307	0.859801	2	9.98608	Hspb7
chr4	142152727	142153967	0.204715	1	1.65092	Hspb7
chr4	142179355	142181310	0.275434	1	1.40887	Hspb7
chr4	142580454	142580805	0.0459057	1	1.30785	Hspb7
chr4	142844647	142845949	0.057072	3	1.31502	Hspb7
chr4	143161617	143162660	1.2804	1	12.2761	Hspb7
chr4	143211735	143213354	0.401985	1	2.48292	Hspb7
chr4	143348664	143350712	0.473945	1	2.31419	Hspb7
chr5	96160415	96163334	1.33995	1	4.59044	Fras1
chr5	96432536	96433143	0.191067	1	3.14773	Fras1
chr5	96665439	96665785	0.0657568	1	1.90049	Fras1
chr5	102479809	102480251	0.0521092	1	1.17894	Mapk10
chr5	102727034	102727458	0.140199	1	3.30657	Mapk10
chr5	102751601	102752669	0.516129	1	4.83267	Mapk10
chr5	102768300	102769834	0.475186	1	3.09769	Mapk10
chr5	103099678	103100572	0.280397	1	3.13643	Mapk10
chr5	135867651	135869307	0.188586	1	1.1388	Hspb1
chr6	4902568	4904444	0.367246	1	1.9576	Pdk4
chr6	4971034	4971821	0.182382	1	2.31743	Pdk4
chr6	5401307	5401953	0.1067	1	1.6517	Pdk4
chr6	5509038	5510275	0.921836	1	7.45219	Pdk4
chr6	29193659	29194625	0.145161	1	1.5027	Flnc
chr6	29609085	29610407	0.565757	1	4.27955	Flnc
chr6	90624037	90625583	0.507444	1	3.2823	Iqsec1
chr6	90705939	90708462	0.583127	1	2.31124	Iqsec1
chr6	90717747	90718809	0.413151	1	3.89031	Iqsec1
chr6	90749447	90751621	0.162531	2	1.49523	Iqsec1
chr6	90880478	90881476	0.2866	1	2.87175	Iqsec1
chr6	90987757	90989361	0.490074	1	3.05533	Iqsec1
chr6	91183985	91185864	0.215881	1	1.14891	Iqsec1
chr6	91200681	91203052	0.254342	1	1.07272	Iqsec1
chr7	4513161	4514789	0.784119	1	4.81646	Tnni3
chr7	4515363	4517199	1.46278	1	7.96721	Tnni3
chr7	4520977	4524634	3.1402	1	8.58682	Tnni3
chr7	4532110	4532902	0.306452	1	3.86934	Tnni3
chr7	30678658	30679201	0.198511	1	3.65582	Hamp
chr7	30681632	30682320	0.209677	1	3.04764	Hamp
chr7	30963776	30964221	0.0831266	1	1.86801	Hamp
chr7	31097411	31099041	0.235732	1	1.44621	Hamp
chr7	31108989	31110132	0.16129	1	1.41111	Hamp
chr7	31130887	31131245	0.0955335	1	2.66853	Hamp
chr7	48846529	48848726	1.22829	1	5.59075	Csrp3
chr7	48874598	48875723	0.322581	1	2.86738	Csrp3
chr7	49026251	49026682	0.0521092	1	1.20903	Csrp3
chr7	49332094	49333054	0.0980149	1	1.02099	Csrp3
chr7	49358434	49358662	0.0248139	1	1.08833	Csrp3
chr7	49496786	49498097	0.614144	1	4.68455	Csrp3
chr7	49550686	49551138	0.0583127	1	1.2901	Csrp3
chr7	89979886	89981575	1.39702	1	8.2713	Picalm
chr7	89997963	89999016	0.16005	1	1.51994	Picalm
chr7	90028853	90031366	0.760546	1	3.02645	Picalm
chr7	90039370	90042730	0.390819	2	2.3263	Picalm
chr7	90179502	90180458	0.167494	1	1.75203	Picalm
chr7	90185580	90186822	0.184864	1	1.48843	Picalm
chr7	126797208	126800446	2.7531	2	17.005	Aldoa
chr7	126808722	126809612	0.310174	1	3.4851	Aldoa
chr7	126861378	126862885	0.772953	1	5.12908	Aldoa
chr7	126922443	126923289	0.0980149	1	1.15857	Aldoa
chr7	126928359	126929471	0.383375	1	3.44761	Aldoa
chr7	127008089	127009339	0.296526	1	2.37221	Aldoa
chr7	127110516	127111752	0.143921	1	1.16441	Aldoa
chr7	128344618	128345527	0.145161	1	1.59693	Cox6a2
chr7	128530880	128532373	0.665012	1	4.4542	Cox6a2
chr7	128540720	128541799	0.244417	1	2.26522	Cox6a2
chr7	128671909	128673106	0.431762	1	3.60703	Cox6a2
chr7	128694415	128695191	0.0856079	1	1.1032	Cox6a2
chr7	138874688	138875927	0.16129	1	1.30178	Cfap46
chr7	139259274	139260057	0.184864	1	2.36096	Cfap46
chr7	139298479	139299891	0.270471	1	1.91552	Cfap46
chr7	139303101	139304714	0.812655	1	5.03816	Cfap46
chr7	139537903	139539558	0.404467	1	2.44391	Cfap46
chr7	139969255	139969836	0.0843672	2	2.90421	Cfap46
chr7	140101587	140102943	0.745658	1	5.49895	Cfap46
chr8	10643226	10644931	0.336228	1	1.97201	Irs2
chr8	11277431	11280003	0.42928	1	1.66905	Irs2
chr8	11392339	11394128	0.801489	1	4.48009	Irs2
chr8	11418929	11420457	0.516129	1	3.37781	Irs2
chr8	11476342	11479333	1.3263	3	13.3029	Irs2
chr8	11634804	11636858	1.91439	1	9.32031	Irs2
chr8	11689925	11690205	0.0459057	1	1.63949	Irs2
chr8	11778999	11780396	0.16005	1	1.14567	Irs2
chr8	11843578	11844769	0.316377	1	2.6564	Irs2
chr8	45627402	45629241	0.447891	1	2.43551	Sorbs2
chr8	45627402	45629241	0.447891	1	2.43551	Sorbs2os
chr8	45627402	45629241	0.447891	1	2.43551	Pdlim3
chr8	45719673	45720549	0.126551	1	1.44464	Sorbs2
chr8	45719673	45720549	0.126551	1	1.44464	Sorbs2os
chr8	45719673	45720549	0.126551	1	1.44464	Pdlim3
chr8	45737301	45737776	0.131514	2	5.53742	Sorbs2
chr8	45737301	45737776	0.131514	2	5.53742	Sorbs2os
chr8	45737301	45737776	0.131514	2	5.53742	Pdlim3
chr8	45816830	45817616	0.0868486	1	1.10494	Sorbs2
chr8	45816830	45817616	0.0868486	1	1.10494	Sorbs2os
chr8	45816830	45817616	0.0868486	1	1.10494	Pdlim3
chr8	45916134	45917576	0.255583	1	1.77242	Sorbs2
chr8	45916134	45917576	0.255583	1	1.77242	Sorbs2os
chr8	45916134	45917576	0.255583	1	1.77242	Pdlim3
chr8	45932241	45932396	0.0260546	1	1.68094	Sorbs2
chr8	45932241	45932396	0.0260546	1	1.68094	Sorbs2os
chr8	45932241	45932396	0.0260546	1	1.68094	Pdlim3
chr8	45974878	45975959	0.791563	1	7.32251	Sorbs2
chr8	45974878	45975959	0.791563	1	7.32251	Sorbs2os
chr8	45974878	45975959	0.791563	1	7.32251	Pdlim3
chr8	46005195	46006233	0.284119	1	2.73718	Sorbs2
chr8	46005195	46006233	0.284119	1	2.73718	Sorbs2os
chr8	46005195	46006233	0.284119	1	2.73718	Pdlim3
chr8	46117292	46117595	0.057072	1	1.88356	Sorbs2
chr8	46117292	46117595	0.057072	1	1.88356	Sorbs2os
chr8	46117292	46117595	0.057072	1	1.88356	Pdlim3
chr8	46138140	46138895	0.152605	1	2.02126	Sorbs2
chr8	46138140	46138895	0.152605	1	2.02126	Sorbs2os
chr8	46138140	46138895	0.152605	1	2.02126	Pdlim3
chr8	91363920	91365711	0.356079	1	1.98816	Ces1d
chr8	91551002	91553752	0.23201	2	1.68734	Ces1d
chr8	91854163	91855017	0.145161	1	1.69978	Ces1d
chr8	92363388	92366011	0.299007	1	1.13994	Ces1d
chr8	93010409	93011851	0.151365	1	1.04969	Ces1d
chr9	40806426	40808548	1.23821	2	11.6702	Hspa8
chr9	50697576	50699410	0.420596	1	2.29332	Cryab
chr9	50742339	50743012	0.230769	1	3.42896	Cryab
chr9	50848837	50850989	0.295285	2	2.74429	Cryab
chr9	51394179	51395473	0.189826	1	1.46697	Cryab
chr9	57485581	57486361	0.176179	1	2.2587	Cox5a
chr9	57536446	57538197	0.645161	1	3.68453	Cox5a
chr9	57610502	57610659	0.0223325	1	1.42245	Cox5a
chr9	57612133	57613061	0.512407	2	11.0433	Cox5a
chr9	57614076	57615236	0.375931	1	3.24078	Cox5a
chr9	57659720	57660192	0.183623	1	3.89031	Cox5a
chr9	57696183	57697651	0.147643	1	1.00574	Cox5a
chr9	57747075	57749228	0.395782	1	1.83828	Cox5a
chr9	57849823	57850723	0.0980149	1	1.08905	Cox5a
chr9	57989314	57990913	0.183623	1	1.14836	Cox5a
chr9	58066154	58067919	0.430521	1	2.43921	Cox5a
chr9	58091567	58093600	0.674938	1	3.31991	Cox5a
chr9	58197703	58198566	0.187345	1	2.17086	Cox5a
chr9	58210066	58210992	0.25062	1	2.70648	Cox5a
chr9	58241738	58243075	0.163772	1	1.22492	Cox5a
chr9	58248916	58250064	0.2866	1	2.49652	Cox5a
chr9	58268626	58269562	0.0955335	1	1.02066	Cox5a
chr9	58283209	58284023	0.0843672	1	1.03645	Cox5a
chr9	58295418	58296667	0.188586	1	1.50989	Cox5a
chr9	58311270	58313478	0.435484	1	1.9723	Cox5a
chr9	58314765	58315495	0.1067	1	1.46164	Cox5a
chr9	58326144	58327024	0.167494	1	1.90334	Cox5a
chr9	58330128	58330701	0.0955335	1	1.66725	Cox5a
chr9	58886856	58887241	0.193548	1	5.02723	Cox5a
chr9	66143799	66144827	0.112903	2	2.19656	Dapk2
chr9	66162660	66163509	0.722084	1	8.50512	Dapk2
chr9	66184449	66185010	0.239454	1	4.26834	Dapk2
chr9	66276677	66277528	0.272953	1	3.20744	Dapk2
chr9	66511385	66514941	2.6129	1	7.34787	Dapk2
chr9	66669547	66670075	0.0719603	2	2.72577	Dapk2
chr9	66907119	66908522	0.0843672	2	1.20267	Dapk2
chr9	67077518	67078332	0.0880893	1	1.08218	Dapk2
chr9	67155070	67155571	0.0955335	1	1.90686	Dapk2
chr9	67160747	67161565	0.647643	1	7.91739	Dapk2
chr9	67296495	67296843	0.0372208	1	1.06956	Dapk2
chr9	67435415	67436000	0.0905707	1	1.54822	Dapk2
chr9	76915063	76915754	0.0831266	1	1.20299	Mlip
chr9	77191153	77191991	0.137717	1	1.6434	Mlip
chr9	77276209	77278418	0.478908	1	2.16799	Mlip
chr9	77306804	77307409	0.132754	1	2.19429	Mlip
chr9	77347388	77348473	0.430521	1	3.96794	Mlip
chr10	62543041	62544687	0.183623	1	1.11557	Mypn
chr10	62791612	62793425	1.1402	3	18.867	Mypn
chr10	62856756	62857860	0.174938	1	1.58458	Mypn
chr10	62865198	62867027	0.744417	1	4.07008	Mypn
chr10	62885820	62887583	0.270471	1	1.53415	Mypn
chr10	62919552	62921202	0.635236	2	7.69983	Mypn
chr10	63127505	63128840	0.734491	1	5.50181	Mypn
chr10	63155998	63158738	1.68859	1	6.16272	Mypn
chr10	63195213	63195775	0.0942928	1	1.67781	Mypn
chr10	63230935	63232029	0.265509	1	2.42695	Mypn
chr10	63273899	63274093	0.0124069	2	1.27907	Mypn
chr10	63330251	63330412	0.016129	1	1.0018	Mypn
chr10	75591285	75592049	0.117866	1	1.54275	Chchd10
chr10	75632519	75633550	0.217122	1	2.10593	Chchd10
chr10	75763914	75765383	0.67866	1	4.61988	Chchd10
chr10	75779622	75781710	0.287841	1	1.37855	Chchd10
chr10	75950581	75952206	0.205955	1	1.26742	Chchd10
chr10	79792852	79795350	0.818859	1	3.27806	Atp5d
chr10	79792852	79795350	0.818859	1	3.27806	Uqcr11
chr10	79802000	79803072	0.271712	1	2.53463	Atp5d
chr10	79802000	79803072	0.271712	1	2.53463	Uqcr11
chr10	79864635	79866493	0.383375	1	2.06337	Atp5d
chr10	79864635	79866493	0.383375	1	2.06337	Uqcr11
chr10	79877147	79878267	0.116625	1	1.0413	Atp5d
chr10	79877147	79878267	0.116625	1	1.0413	Uqcr11
chr10	79908111	79909585	0.889578	2	12.0703	Atp5d
chr10	79908111	79909585	0.889578	2	12.0703	Uqcr11
chr10	79914037	79915490	0.383375	1	2.6385	Atp5d
chr10	79914037	79915490	0.383375	1	2.6385	Uqcr11
chr10	79934052	79935403	0.290323	1	2.14895	Atp5d
chr10	79934052	79935403	0.290323	1	2.14895	Uqcr11
chr10	79974705	79975398	0.0905707	1	1.30694	Atp5d
chr10	79974705	79975398	0.0905707	1	1.30694	Uqcr11
chr10	79996011	79998204	1.01985	1	4.65048	Atp5d
chr10	79996011	79998204	1.01985	1	4.65048	Uqcr11
chr10	80039274	80040250	0.669975	1	6.8645	Atp5d
chr10	80039274	80040250	0.669975	1	6.8645	Uqcr11
chr10	80051896	80052332	0.145161	1	3.32939	Atp5d
chr10	80051896	80052332	0.145161	1	3.32939	Uqcr11
chr10	80141077	80142914	1.83127	1	9.96878	Atp5d
chr10	80141077	80142914	1.83127	1	9.96878	Uqcr11
chr10	80172753	80173763	0.562035	1	5.5647	Atp5d
chr10	80172753	80173763	0.562035	1	5.5647	Uqcr11
chr10	80374211	80374501	0.0409429	1	1.41183	Atp5d
chr10	80374211	80374501	0.0409429	1	1.41183	Uqcr11
chr10	80376220	80376987	0.145161	1	1.89259	Atp5d
chr10	80376220	80376987	0.145161	1	1.89259	Uqcr11
chr10	80412976	80413741	0.204715	1	2.67601	Atp5d
chr10	80412976	80413741	0.204715	1	2.67601	Uqcr11
chr10	80433077	80434490	1.43176	1	10.1328	Atp5d
chr10	80433077	80434490	1.43176	1	10.1328	Uqcr11
chr10	80509172	80510051	0.189826	1	2.15957	Atp5d
chr10	80509172	80510051	0.189826	1	2.15957	Uqcr11
chr10	80538317	80539901	0.150124	2	1.89551	Atp5d
chr10	80538317	80539901	0.150124	2	1.89551	Uqcr11
chr10	80694761	80695797	0.117866	1	1.1377	Atp5d
chr10	80694761	80695797	0.117866	1	1.1377	Uqcr11
chr10	80701583	80702991	2.32506	1	16.5132	Atp5d
chr10	80701583	80702991	2.32506	1	16.5132	Uqcr11
chr10	80875860	80876519	0.0818859	1	1.24258	Atp5d
chr10	80875860	80876519	0.0818859	1	1.24258	Uqcr11
chr10	80998935	81000443	0.223325	1	1.48094	Atp5d
chr10	80998935	81000443	0.223325	1	1.48094	Uqcr11
chr10	95630588	95631389	0.316377	2	7.89955	Nudt4
chr10	95704582	95705243	0.0744417	1	1.1262	Nudt4
chr10	95830744	95831777	0.483871	1	4.68413	Nudt4
chr10	95839598	95841356	0.743176	1	4.2274	Nudt4
chr10	95857276	95858585	0.341191	2	5.213	Nudt4
chr10	96036061	96036247	0.0297767	1	1.6009	Nudt4
chr10	128034858	128037222	1.74566	1	7.38434	Atp5b
chr10	128064802	128065499	0.0719603	1	1.03243	Atp5b
chr10	128070545	128071848	0.0669975	3	1.54254	Atp5b
chr10	128096605	128097823	0.575682	1	4.72646	Atp5b
chr10	128175706	128177589	0.387097	2	4.11149	Atp5b
chr10	128210980	128212258	0.445409	1	3.48521	Atp5b
chr10	128282668	128285065	0.140199	2	1.16978	Atp5b
chr10	128321632	128323185	0.700993	1	4.5138	Atp5b
chr10	128358555	128359601	0.112903	1	1.07938	Atp5b
chr10	128434680	128436269	0.307692	2	3.87278	Atp5b
chr10	128492601	128494598	1.39826	1	7.00182	Atp5b
chr10	128626007	128627254	0.564516	1	4.52699	Atp5b
chr10	128645088	128647306	0.253102	1	1.14113	Atp5b
chr10	128695614	128697022	1.69107	1	12.0104	Atp5b
chr11	5243701	5245876	0.919355	1	4.22692	Myl7
chr11	5415267	5417092	0.276675	1	1.51603	Myl7
chr11	5520257	5522276	1.24318	1	6.15739	Myl7
chr11	65172316	65175172	0.333747	1	1.16858	Gm12295
chr11	65184862	65187788	0.635236	1	2.171	Gm12295
chr11	65262278	65264680	0.514888	2	4.28716	Gm12295
chr11	65282509	65284005	0.442928	1	2.96075	Gm12295
chr11	65299667	65301130	0.301489	1	2.06076	Gm12295
chr11	65364031	65364328	0.14268	1	4.80404	Gm12295
chr11	65475110	65476648	0.328784	1	2.13774	Gm12295
chr11	65678797	65679459	0.148883	1	2.24899	Gm12295
chr11	65743482	65744455	0.136476	1	1.40264	Gm12295
chr11	87290791	87291316	0.0756824	1	1.44157	Ppm1e
chr11	87339747	87340062	0.0434243	1	1.37855	Ppm1e
chr11	89186609	89187680	0.132754	1	1.23954	Tmem100
chr11	90062432	90063354	0.383375	1	4.15808	Tmem100
chr11	90381158	90383022	0.930521	1	4.99207	Tmem100
chr11	100408020	100408583	0.171216	1	3.04113	Stat3
chr11	100411922	100412482	0.120347	1	2.14906	Stat3
chr11	100471953	100473122	0.487593	1	4.17103	Stat3
chr11	100545021	100546157	0.528536	1	4.65261	Stat3
chr11	100570391	100571650	0.318859	1	2.53263	Stat3
chr11	100581696	100582133	0.0843672	1	1.9306	Stat3
chr11	100701267	100704709	0.759305	1	2.206	Stat3
chr11	100769820	100771379	0.353598	1	2.26811	Stat3
chr11	100805147	100806952	0.671216	1	3.71865	Stat3
chr11	100823866	100825343	0.875931	1	5.93047	Stat3
chr11	100828733	100830073	0.336228	1	2.50917	Stat3
chr11	100839111	100839811	0.10794	1	1.54201	Stat3
chr11	100849156	100851632	0.966501	2	7.80696	Stat3
chr11	100899093	100899260	0.0322581	1	1.93162	Stat3
chr11	100904328	100905519	0.132754	1	1.11465	Stat3
chr11	100911842	100913386	0.485112	1	3.14191	Stat3
chr11	100931538	100932289	0.111663	1	1.48685	Stat3
chr11	100962204	100963060	0.325062	1	3.79745	Stat3
chr11	101052469	101053406	0.116625	1	1.24467	Stat3
chr11	101180701	101181433	0.117866	1	1.61019	Stat3
chr11	101188205	101190380	0.336228	1	1.54588	Stat3
chr11	101211472	101212702	0.148883	1	1.21043	Stat3
chr11	101244967	101247177	0.564516	1	2.55437	Stat3
chr11	101248257	101248895	0.147643	1	2.31415	Stat3
chr11	104587884	104590889	1.70844	1	5.68531	Myl4
chr11	104599119	104600069	0.102978	1	1.08398	Myl4
chr11	104618280	104619894	0.169975	1	1.05313	Myl4
chr11	104627686	104628261	0.0682382	1	1.18675	Myl4
chr12	103188087	103188818	0.255583	1	3.49635	Asb2
chr12	103306197	103307000	0.14268	1	1.77684	Asb2
chr13	11560502	11560872	0.0620347	1	1.67661	Actn2
chr13	11566122	11567025	0.17866	1	1.97852	Actn2
chr13	11594704	11596121	0.62531	1	4.41292	Actn2
chr13	11632121	11633361	0.202233	1	1.63091	Actn2
chr13	11672091	11672624	0.0918114	1	1.72254	Actn2
chr13	11696998	11698679	0.241935	1	1.43924	Actn2
chr13	11709791	11710619	0.153846	1	1.85805	Actn2
chr13	11713577	11713975	0.0583127	1	1.46514	Actn2
chr13	11715689	11716737	0.207196	1	1.97706	Actn2
chr13	11718472	11718575	0.0186104	1	1.80684	Actn2
chr13	11721175	11721332	0.0248139	1	1.5805	Actn2
chr13	11741486	11742525	0.241935	1	2.32854	Actn2
chr13	11760805	11762283	0.287841	1	1.9475	Actn2
chr13	11764089	11765758	0.238213	1	1.42728	Actn2
chr13	11780603	11783273	0.548387	1	2.05388	Actn2
chr13	11824102	11824205	0.0173697	1	1.68638	Actn2
chr13	11899332	11903538	0.772953	3	5.51322	Actn2
chr13	11904119	11904450	0.0707196	2	4.27309	Actn2
chr13	11910983	11912616	0.400744	1	2.45404	Actn2
chr13	11974489	11977002	0.545906	1	2.17233	Actn2
chr13	12009369	12010074	0.192308	1	2.72777	Actn2
chr13	12039933	12041202	0.451613	2	7.11762	Actn2
chr13	12057320	12060175	1.19231	1	4.17621	Actn2
chr13	12070110	12073238	1.19727	1	3.82759	Actn2
chr13	12077609	12079289	0.490074	1	2.91711	Actn2
chr13	12084577	12084864	0.112903	1	3.93391	Actn2
chr13	12170130	12170396	0.0297767	1	1.11942	Actn2
chr13	12257146	12258509	0.939206	1	6.89073	Actn2
chr13	12267173	12267760	0.157568	1	2.6843	Actn2
chr13	12272809	12274013	0.473945	1	3.93642	Actn2
chr13	12277409	12279188	0.493797	1	2.7757	Actn2
chr13	12313580	12314202	0.380893	1	6.12369	Actn2
chr13	12316901	12318548	0.53598	1	3.25428	Actn2
chr13	12326713	12328185	0.430521	1	2.92474	Actn2
chr13	12339169	12341193	1.47643	1	7.2946	Actn2
chr13	12385609	12387801	0.307692	3	4.21112	Actn2
chr13	85437419	85438624	0.136476	1	1.13258	Cox7c
chr14	21811882	21814187	0.308933	1	1.34027	Vdac2
chr14	21830560	21832084	1.36725	1	8.97143	Vdac2
chr14	21838448	21839017	0.191067	1	3.35794	Vdac2
chr14	21853479	21854771	0.234491	1	1.81495	Vdac2
chr14	76152029	76153420	1.05707	1	7.59937	Tsc22d1
chr14	76254448	76255697	0.316377	2	5.06609	Tsc22d1
chr14	76309841	76310960	0.493797	1	4.41284	Tsc22d1
chr14	76503214	76506682	2.41687	1	6.96907	Tsc22d1
chr15	35292839	35294713	0.281638	1	1.50287	Cox6c
chr15	58875613	58876524	0.205955	1	2.26076	Ndufb9
chr15	58917321	58919081	0.363524	1	2.06547	Ndufb9
chr15	96686002	96687514	0.258065	1	1.70678	Slc38a2
chr15	96748968	96750334	0.844913	1	6.18531	Slc38a2
chr15	96948365	96948883	0.0645161	1	1.24549	Slc38a2
chr15	101107692	101108433	0.0806452	1	1.08833	Nr4a1
chr15	101240526	101241591	1.19479	1	11.2187	Nr4a1
chr15	101260011	101261736	1.33375	1	7.73187	Nr4a1
chr16	4160326	4161373	0.212159	1	2.02635	Srl
chr16	4182756	4183067	0.0694789	1	2.23405	Srl
chr16	4190048	4190478	0.0756824	1	1.76006	Srl
chr16	4267069	4268536	0.332506	1	2.26657	Srl
chr16	4474490	4475757	0.616625	1	4.86681	Srl
chr16	4511271	4513209	1.36725	2	14.1099	Srl
chr16	4541521	4542419	0.866005	1	9.64371	Srl
chr16	4654786	4656660	0.46402	1	2.47609	Srl
chr16	4683401	4684573	0.83995	1	7.16681	Srl
chr16	4718756	4719532	0.217122	1	2.79796	Srl
chr16	4781520	4782761	0.229529	1	1.84955	Srl
chr16	4861421	4861818	0.0980149	1	2.46889	Srl
chr16	4890203	4890934	0.531017	1	7.26426	Srl
chr16	4938679	4940161	0.549628	1	3.70869	Srl
chr16	5134506	5136931	0.712159	1	2.93674	Srl
chr16	5139653	5140127	0.0744417	1	1.5705	Srl
chr16	33190770	33192531	0.205955	2	2.33907	Kalrn
chr16	33379973	33381726	0.774194	1	4.41639	Kalrn
chr16	33399532	33401262	0.411911	1	2.38099	Kalrn
chr16	33593985	33595695	0.264268	1	1.54543	Kalrn
chr16	33675834	33678430	0.797767	1	3.07306	Kalrn
chr16	33728483	33729260	0.0694789	2	1.78839	Kalrn
chr16	33744691	33746613	0.255583	1	1.32978	Kalrn
chr16	33760626	33763177	0.511166	1	2.00379	Kalrn
chr16	33820384	33821463	0.167494	1	1.55231	Kalrn
chr16	33871665	33873930	0.26799	1	1.18318	Kalrn
chr16	33882515	33883637	0.400744	1	3.5717	Kalrn
chr16	33930632	33931428	0.119107	1	1.49632	Kalrn
chr16	33988230	33989236	0.153846	1	1.52929	Kalrn
chr16	34000718	34001678	0.166253	1	1.7318	Kalrn
chr16	34031491	34032077	0.0806452	1	1.3762	Kalrn
chr16	34078626	34079870	0.363524	1	2.92222	Kalrn
chr16	34093659	34096307	0.635236	1	2.39893	Kalrn
chr16	34400246	34400734	0.0558313	1	1.14408	Kalrn
chr16	34572062	34574495	0.756824	1	3.11066	Kalrn
chr16	34690231	34691445	0.356079	1	2.93311	Kalrn
chr16	34909040	34910094	0.248139	1	2.35426	Kalrn
chr16	34919969	34920616	0.120347	1	1.86008	Kalrn
chr16	34924605	34925720	0.51861	1	4.65121	Kalrn
chr16	34931275	34931740	0.0496278	1	1.06726	Kalrn
chr16	34957981	34961421	0.858561	1	2.49582	Kalrn
chr17	8508252	8509285	0.419355	1	4.05958	Pde10a
chr17	8551902	8553005	0.167494	2	3.03706	Pde10a
chr17	12991581	12993056	1.52357	1	10.3293	Sod2
chr18	7001290	7002737	0.19603	1	1.35473	Mpp7
chr18	9707190	9709341	0.568238	1	2.64174	Colec12
chr18	9832260	9834348	0.28536	1	1.36667	Colec12
chr18	9840914	9841602	0.331266	1	4.81491	Colec12
chr19	5038101	5039739	0.66005	1	4.02961	Malat1
chr19	5209880	5210475	0.0930521	1	1.5639	Malat1
chr19	5302324	5302980	0.0744417	1	1.13478	Malat1
chr19	5337787	5338467	0.0905707	1	1.33192	Malat1
chr19	5366039	5367364	1.12531	1	8.49291	Malat1
chr19	5388254	5390089	0.880893	1	4.80051	Malat1
chr19	5405979	5409386	1.81886	1	5.33859	Malat1
chr19	5447319	5449062	0.363524	1	2.08562	Malat1
chr19	5473561	5475525	0.640199	1	3.25967	Malat1
chr19	5688192	5690176	2.11166	1	10.6435	Malat1
chr19	5780029	5780637	0.0918114	1	1.51006	Malat1
chr19	5786225	5788087	0.998759	1	5.36391	Malat1
chr19	5801901	5804120	1.94789	1	8.77824	Malat1
chr19	5833415	5834690	0.527295	2	8.2713	Malat1
chr19	5839724	5841942	1.52233	1	6.86354	Malat1
chr19	5849211	5850795	1.6005	1	10.1041	Malat1
chr19	6060800	6061820	0.62531	2	12.261	Malat1
chr19	6117742	6118968	0.548387	1	4.47298	Malat1
chr19	6127596	6128622	0.604218	1	5.88907	Malat1
chr19	6334434	6335760	0.976427	1	7.3637	Malat1
chr19	56406078	56407160	0.323821	1	2.9928	Nrap
chrX	56736183	56737639	0.153846	1	1.05664	Fhl1
chrX	56771260	56773977	0.336228	1	1.2375	Fhl1
chrX	140503882	140504431	0.138958	1	2.53111	Rnf128
chrX	140535423	140536076	0.158809	1	2.43199	Rnf128
chrX	140537578	140539119	0.512407	1	3.32516	Rnf128

## Sheet: LACM1_Up
CHROM	START	STOP	Signal	Number of PITX2 Motifs	NMS	Gene
chr1	9847166	9848936	0.467742	1	2.64261	Sgk3
chr1	9858983	9860742	1.1799	1	6.70779	Sgk3
chr1	12947081	12948433	0.457816	1	3.38622	Slco5a1
chr1	12947081	12948433	0.457816	1	3.38622	Ncoa2
chr1	13372208	13374655	2.15881	1	8.82227	Slco5a1
chr1	13372208	13374655	2.15881	1	8.82227	Ncoa2
chr1	15805236	15806455	0.652605	1	5.35361	Stau2
chr1	16664926	16665884	0.485112	1	5.0638	Stau2
chr1	61849064	61849596	0.0843672	1	1.58585	Pard3b
chr1	61992358	61992730	0.0384615	1	1.03391	Pard3b
chr1	62723957	62725593	0.224566	1	1.37265	Pard3b
chr1	66862436	66863671	1.22953	1	9.9557	Erbb4
chr1	66895484	66896925	0.323821	1	2.2472	Erbb4
chr1	68501474	68501933	0.172457	1	3.75722	Erbb4
chr1	68761883	68762390	0.0818859	1	1.61511	Erbb4
chr1	68957000	68957782	0.0880893	1	1.12646	Erbb4
chr1	69049807	69051177	0.187345	1	1.36748	Erbb4
chr1	69093075	69093514	0.0818859	2	3.73056	Erbb4
chr1	76032690	76033310	0.300248	1	4.84271	Epha4
chr1	76194378	76195306	0.177419	1	1.91185	Epha4
chr1	76197787	76198039	0.0334988	1	1.32932	Epha4
chr1	77201186	77203515	0.203474	2	1.74731	Epha4
chr1	77370608	77371560	0.17866	1	1.87668	Epha4
chr1	77412071	77413302	0.468983	1	3.80977	Epha4
chr1	77471130	77471928	0.0818859	1	1.02614	Epha4
chr1	81724489	81725346	0.322581	1	3.76407	Irs1
chr1	82129853	82130218	0.0558313	1	1.52962	Irs1
chr1	82199647	82202245	0.522333	1	2.01052	Irs1
chr1	82261162	82262204	0.115385	2	2.21468	Irs1
chr1	82384368	82386284	0.2134	1	1.11378	Irs1
chr1	111337806	111338381	0.0992556	1	1.72618	D830032E09Rik
chr1	127912171	127913579	0.341191	1	2.42323	Zranb3
chr1	127989497	127990813	0.270471	1	2.05525	Zranb3
chr1	128080680	128082019	0.181141	1	1.35281	Zranb3
chr1	151156450	151157143	0.100496	1	1.45016	Ivns1abp
chr1	151288975	151290158	0.133995	1	1.13267	Ivns1abp
chr1	151364594	151368767	0.279156	2	1.33792	Ivns1abp
chr1	174239759	174240371	0.112903	2	3.68965	Rgs7
chr1	175128495	175128892	0.0397022	1	1.00006	Rgs7
chr1	175465836	175466701	0.119107	1	1.37696	Rgs7
chr1	179605605	179606555	0.188586	1	1.98511	Cnst
chr1	179645566	179647430	0.552109	1	2.96196	Cnst
chr1	179688374	179689842	0.191067	1	1.30155	Cnst
chr2	25167504	25168807	0.222084	1	1.70441	Pnpla7
chr2	25195598	25197186	0.379653	2	4.78152	Pnpla7
chr2	25400109	25401233	0.176179	1	1.56743	Pnpla7
chr2	25416983	25417743	0.0806452	1	1.06112	Pnpla7
chr2	25546228	25547283	1.02854	1	9.74916	Pnpla7
chr2	38515295	38515599	0.0409429	1	1.34681	Dennd1a
chr2	38717274	38718100	0.265509	1	3.21439	Dennd1a
chr2	48398157	48399299	0.256824	1	2.2489	Gm13481
chr2	48456051	48457633	1.19107	1	7.52887	Gm13481
chr2	49349329	49351350	0.80273	1	3.97194	Mbd5
chr2	49371563	49372909	0.0980149	2	1.45639	Mbd5
chr2	55164678	55166229	0.847395	1	5.46354	Kcnj3
chr2	55227282	55228653	0.326303	1	2.38003	Kcnj3
chr2	55490322	55491192	0.0880893	1	1.01252	Kcnj3
chr2	55527483	55528495	0.115385	1	1.14016	Kcnj3
chr2	55581153	55581601	0.0545906	1	1.21854	Kcnj3
chr2	55587415	55587512	0.016129	1	1.66279	Kcnj3
chr2	59611379	59613738	0.988834	1	4.19175	Baz2b
chr2	59664719	59665572	0.155087	1	1.81813	Baz2b
chr2	59697650	59698789	0.193548	1	1.69928	Baz2b
chr2	59745279	59746576	0.21464	1	1.6549	Baz2b
chr2	60010817	60011671	0.057072	2	1.33658	Baz2b
chr2	60036530	60037539	0.115385	1	1.14355	Baz2b
chr2	60510225	60511331	0.246898	1	2.23235	Baz2b
chr2	60802200	60803233	0.143921	1	1.39323	Baz2b
chr2	60833609	60834833	0.143921	1	1.17582	Baz2b
chr2	60922286	60925457	0.356079	1	1.12292	Baz2b
chr2	64044724	64045222	0.109181	2	4.38478	Cobll1
chr2	64052294	64054194	0.263027	1	1.38435	Cobll1
chr2	64058356	64060115	0.344913	1	1.96085	Cobll1
chr2	64074694	64076345	0.316377	1	1.91628	Cobll1
chr2	64948499	64949502	0.140199	1	1.39779	Cobll1
chr2	64987541	64988150	0.146402	1	2.40397	Cobll1
chr2	65010193	65010838	0.0794045	1	1.23108	Cobll1
chr2	65069536	65070242	0.111663	1	1.58162	Cobll1
chr2	65237553	65239632	1.69851	1	8.16985	Cobll1
chr2	67445710	67448576	0.60794	1	2.12122	Stk39
chr2	68365521	68366564	0.112903	1	1.08249	Stk39
chr2	68390720	68392073	0.244417	1	1.80648	Stk39
chr2	68404319	68407355	0.415633	2	2.73803	Stk39
chr2	68432745	68433282	0.315136	1	5.86846	Stk39
chr2	68456146	68458393	0.37469	1	1.66751	Stk39
chr2	68468622	68469014	0.239454	1	6.10852	Stk39
chr2	76766249	76769363	0.584367	1	1.87658	Ccdc141
chr2	76769924	76771799	0.308933	1	1.64764	Ccdc141
chr2	76858272	76860549	0.344913	1	1.51477	Ccdc141
chr2	76963113	76964947	0.37469	1	2.04302	Ccdc141
chr2	77013543	77015229	0.531017	1	3.14957	Ccdc141
chr2	77032559	77034761	0.975186	1	4.42864	Ccdc141
chr2	77061350	77063318	0.220844	1	1.12217	Ccdc141
chr2	77169284	77172465	1.50248	1	4.7233	Ccdc141
chr2	77203912	77204365	0.0620347	1	1.36942	Ccdc141
chr2	77263591	77263896	0.0533499	1	1.74918	Ccdc141
chr2	77268238	77270461	0.269231	1	1.21111	Ccdc141
chr2	77376791	77377599	0.0595533	2	1.47409	Ccdc141
chr2	77795481	77796695	0.342432	1	2.82069	Ccdc141
chr2	91749618	91750633	0.168734	1	1.66241	Phf21a
chr2	91986048	91986502	0.127792	1	2.81479	Phf21a
chr2	92374602	92376547	1.02109	1	5.24983	Phf21a
chr2	92427811	92428272	0.30397	1	6.59371	Phf21a
chr2	146216833	146217597	0.248139	1	3.24789	Ralgapa2
chr2	146548789	146550017	0.174938	1	1.42458	Ralgapa2
chr2	147307696	147308186	0.1067	1	2.17755	Ralgapa2
chr3	19215495	19218399	0.352357	1	1.21335	Pde7a
chr3	19260705	19262110	0.277916	2	3.95609	Pde7a
chr3	19627877	19629444	1.65012	2	21.0609	Pde7a
chr3	19662776	19663765	0.200993	1	2.03228	Pde7a
chr3	27189768	27190194	0.101737	1	2.38819	Nceh1
chr3	27269958	27270873	0.146402	1	1.60002	Nceh1
chr3	27518836	27520799	0.48139	1	2.45232	Nceh1
chr3	27624008	27626117	0.882134	1	4.18271	Nceh1
chr3	27664143	27665824	0.224566	1	1.33591	Nceh1
chr3	27836095	27836787	0.171216	1	2.47422	Nceh1
chr3	28091460	28094053	0.320099	2	2.46895	Nceh1
chr3	28371504	28372177	0.248139	1	3.68706	Nceh1
chr3	28562474	28563176	0.102978	1	1.46692	Nceh1
chr3	28814350	28814640	0.0409429	1	1.41183	Nceh1
chr3	51539677	51540623	0.122829	1	1.2984	Maml3
chr3	51583428	51584474	0.119107	1	1.13869	Maml3
chr3	51648093	51648773	0.130273	1	1.91578	Maml3
chr3	51727958	51728993	0.14268	1	1.37855	Maml3
chr3	51739121	51739608	0.0558313	1	1.14643	Maml3
chr3	51907110	51907741	0.0880893	1	1.39603	Maml3
chr3	51908465	51909206	0.188586	1	2.54501	Maml3
chr3	57292815	57295742	0.549628	1	1.87779	Med12l
chr3	57426497	57427432	0.153846	1	1.64541	Med12l
chr3	57503582	57505236	0.166253	1	1.00516	Med12l
chr3	57510014	57510818	0.19727	1	2.45361	Med12l
chr3	57511469	57512837	0.200993	1	1.46924	Med12l
chr3	57535747	57536289	0.0682382	1	1.25901	Med12l
chr3	57563319	57565700	0.333747	1	1.40171	Med12l
chr3	57663790	57664192	0.0409429	1	1.01848	Med12l
chr3	58518971	58519791	0.0980149	2	2.39061	Med12l
chr3	58810243	58811037	0.227047	1	2.85954	Med12l
chr3	59113687	59114635	0.183623	1	1.93695	Med12l
chr3	60407459	60409583	0.276675	1	1.30261	Med12l
chr3	60498574	60499584	0.162531	1	1.60922	Med12l
chr3	60500658	60503495	1.33623	1	4.71	Med12l
chr3	60530650	60532113	0.290323	1	1.98443	Med12l
chr3	60561986	60564532	0.266749	1	1.04772	Med12l
chr3	60609031	60609388	0.057072	1	1.59865	Med12l
chr3	61066923	61067628	0.101737	1	1.44308	Med12l
chr3	79139255	79140416	0.129032	1	1.11139	Fnip2
chr3	79161070	79163260	0.598015	1	2.73066	Fnip2
chr3	79180053	79182145	0.764268	1	3.65329	Fnip2
chr3	79192624	79193458	0.471464	1	5.65305	Fnip2
chr3	79231240	79232110	0.0905707	1	1.04104	Fnip2
chr3	79454836	79455778	0.19603	1	2.081	Fnip2
chr3	97226996	97228487	1.1799	1	7.91349	Bcl9
chr3	97234428	97235421	0.282878	1	2.84873	Bcl9
chr3	100691305	100692823	0.281638	1	1.85532	Man1a2
chr3	100728156	100729035	0.0980149	1	1.11507	Man1a2
chr3	100768171	100768636	0.073201	1	1.57421	Man1a2
chr3	107825192	107826060	0.395782	1	4.5597	Sort1
chr3	107848828	107851189	0.441687	1	1.87076	Sort1
chr3	108019291	108019619	0.0409429	1	1.24826	Sort1
chr3	108287860	108288163	0.0496278	1	1.63788	Sort1
chr3	108294385	108297272	0.560794	1	1.94248	Sort1
chr3	108310693	108312157	0.707196	1	4.83057	Sort1
chr3	108363568	108365192	2.22829	1	13.721	Sort1
chr3	108380366	108382914	0.730769	1	2.86801	Sort1
chr3	108388850	108389859	0.439206	1	4.35288	Sort1
chr3	108444117	108445690	0.657568	1	4.18034	Sort1
chr3	108561961	108563748	0.983871	1	5.50571	Sort1
chr3	108721722	108722886	0.519851	1	4.46607	Sort1
chr3	108830008	108830929	0.155087	1	1.6839	Sort1
chr3	108899663	108902601	0.167494	2	1.14019	Sort1
chr3	109286140	109287248	0.420596	1	3.79599	Sort1
chr3	109339432	109342141	0.377171	1	1.39229	Sort1
chr4	14534049	14535728	0.325062	1	1.93605	Tmem55a
chr4	15090405	15091783	0.14268	1	1.03541	Tmem55a
chr4	83576167	83577118	0.600496	1	6.31437	Ccdc171
chr4	107243525	107244265	0.0421836	2	1.1401	Podn
chr4	107313645	107314800	0.385856	1	3.34075	Podn
chr4	107747547	107748679	0.687345	1	6.07195	Podn
chr4	107878640	107880342	0.604218	1	3.55005	Podn
chr4	108018907	108020139	1.58437	1	12.8601	Podn
chr4	108165082	108166835	0.308933	3	5.28693	Podn
chr4	108300298	108301546	0.937965	1	7.51575	Podn
chr4	108327092	108328764	0.977667	1	5.84729	Podn
chr4	108346848	108347648	0.126551	2	3.16377	Podn
chr4	131915153	131915367	0.060794	1	2.84084	Epb41
chr4	131918369	131919444	0.219603	1	2.04282	Epb41
chr4	131929036	131929736	0.0781638	1	1.11663	Epb41
chr4	131974086	131975429	0.246898	1	1.83841	Epb41
chr4	132027258	132030804	0.282878	2	1.59548	Epb41
chr4	132156323	132158651	0.270471	1	1.16182	Epb41
chr4	134012724	134013376	0.126551	1	1.94096	Trim63
chr4	134081587	134082482	0.111663	1	1.24763	Trim63
chr4	134128284	134129790	0.447891	1	2.97404	Trim63
chr4	134147990	134148467	0.0459057	2	1.92477	Trim63
chr4	134186479	134187737	1.12779	1	8.96496	Trim63
chr4	134237627	134238946	0.344913	1	2.61496	Trim63
chr4	134314384	134316798	1.07196	1	4.4406	Trim63
chr4	134416070	134417242	0.208437	1	1.77847	Trim63
chr4	141175728	141177256	0.441687	1	2.89062	Fblim1
chr4	141233318	141233501	0.0210918	1	1.15256	Fblim1
chr4	141272892	141273831	0.270471	1	2.88042	Fblim1
chr4	141300906	141303180	0.532258	1	2.34062	Fblim1
chr4	141309576	141311507	0.674938	1	3.49528	Fblim1
chr4	141419425	141420435	0.741935	1	7.3459	Fblim1
chr4	141558575	141560342	0.918114	3	15.5877	Fblim1
chr4	141600756	141601821	0.353598	1	3.32017	Fblim1
chr4	141604564	141604794	0.0632754	1	2.75111	Fblim1
chr4	141617071	141619235	0.602978	1	2.7864	Fblim1
chr4	141622408	141624489	0.847395	1	4.07205	Fblim1
chr4	141684624	141684874	0.0434243	1	1.73697	Fblim1
chr4	141694624	141695918	0.291563	1	2.25319	Fblim1
chr4	141713727	141715493	0.208437	1	1.18028	Fblim1
chr4	141809786	141810660	0.0955335	1	1.09306	Fblim1
chr4	141864938	141865776	0.153846	1	1.83587	Fblim1
chr4	141948499	141948897	0.0421836	1	1.05989	Fblim1
chr4	142083585	142085307	0.859801	2	9.98608	Fblim1
chr4	142152727	142153967	0.204715	1	1.65092	Fblim1
chr4	142179355	142181310	0.275434	1	1.40887	Fblim1
chr4	142580454	142580805	0.0459057	1	1.30785	Fblim1
chr4	142844647	142845949	0.057072	3	1.31502	Fblim1
chr4	143161617	143162660	1.2804	1	12.2761	Fblim1
chr4	143211735	143213354	0.401985	1	2.48292	Fblim1
chr4	143348664	143350712	0.473945	1	2.31419	Fblim1
chr5	8422207	8423430	0.705955	1	5.77232	Adam22
chr5	23412634	23414994	0.462779	1	1.96093	5031425E22Rik
chr5	23417883	23419710	0.705955	1	3.86401	5031425E22Rik
chr5	23426407	23427700	0.111663	2	1.72719	5031425E22Rik
chr5	23452451	23454647	0.239454	1	1.09041	5031425E22Rik
chr5	23457421	23457789	0.0397022	1	1.07887	5031425E22Rik
chr5	23460141	23462579	0.233251	2	1.91346	5031425E22Rik
chr5	23488586	23490066	0.153846	1	1.0395	5031425E22Rik
chr5	23517966	23520201	0.719603	2	6.4394	5031425E22Rik
chr5	23530142	23530858	0.0756824	1	1.05702	5031425E22Rik
chr5	23531420	23532239	0.0992556	1	1.21191	5031425E22Rik
chr5	23597445	23599871	0.244417	1	1.00749	5031425E22Rik
chr5	23616093	23617290	0.46402	1	3.87652	5031425E22Rik
chr5	23890683	23891146	0.0794045	1	1.715	Smarcd3
chr5	24307292	24307812	0.0545906	1	1.04982	Smarcd3
chr5	24393304	24395054	1.46278	1	8.35874	Smarcd3
chr5	24673990	24674844	0.115385	1	1.35111	Smarcd3
chr5	24738800	24740014	0.305211	2	5.02819	Smarcd3
chr5	24779992	24781969	0.26799	2	2.71108	Smarcd3
chr5	24802101	24803127	0.188586	1	1.83807	Smarcd3
chr5	24877725	24879191	0.167494	1	1.14252	Smarcd3
chr5	24937929	24938761	0.135236	1	1.62543	Smarcd3
chr5	25004647	25006102	0.413151	1	2.83953	Smarcd3
chr5	25222311	25223475	0.471464	1	4.05038	Smarcd3
chr5	25705202	25706244	0.380893	2	7.31081	Smarcd3
chr5	63982212	63982766	0.0669975	1	1.20934	Tbc1d1
chr5	64254281	64257035	0.366005	1	1.32899	Tbc1d1
chr5	64301409	64301550	0.0297767	1	2.11182	Tbc1d1
chr5	64313449	64314710	0.156328	1	1.23971	Tbc1d1
chr5	64340629	64341195	0.0707196	1	1.24946	Tbc1d1
chr5	64806015	64806853	0.238213	1	2.84264	Tbc1d1
chr5	90194762	90195416	0.101737	1	1.55561	Ankrd17
chr5	90223510	90224540	0.763027	1	7.40803	Ankrd17
chr5	106995661	106996867	0.325062	1	2.69537	Tgfbr3
chr5	107080999	107081631	0.0781638	1	1.23677	Tgfbr3
chr5	107087009	107088764	0.880893	1	5.01934	Tgfbr3
chr5	107128502	107130952	1.04218	1	4.25381	Tgfbr3
chr5	107132260	107132504	0.0272953	1	1.11866	Tgfbr3
chr5	107150800	107151848	0.121588	1	1.16019	Tgfbr3
chr5	107166409	107168454	0.554591	1	2.71193	Tgfbr3
chr5	107217285	107217664	0.0545906	1	1.44038	Tgfbr3
chr5	107268081	107269552	0.187345	1	1.27359	Tgfbr3
chr5	107272046	107273029	0.1067	1	1.08545	Tgfbr3
chr5	107275901	107277630	0.418114	2	4.83649	Tgfbr3
chr5	107637085	107637730	0.138958	1	2.15438	Evi5
chr5	107722832	107727123	0.504963	1	1.1768	Evi5
chr5	107814525	107815256	0.0856079	1	1.17111	Evi5
chr5	107866569	107866724	0.0632754	1	4.08229	Evi5
chr5	107873865	107875178	0.147643	1	1.12447	Evi5
chr5	107900175	107901324	0.542184	1	4.71874	Evi5
chr5	112870645	112871615	0.219603	1	2.26395	Grk3
chr5	112876950	112877504	0.12531	1	2.26192	Grk3
chr5	112922982	112924397	0.598015	1	4.22625	Grk3
chr5	113868856	113869612	0.120347	1	1.5919	Acacb
chr5	113891893	113892538	0.0744417	1	1.15413	Acacb
chr5	113907057	113909423	1	1	4.22654	Acacb
chr5	113929942	113931452	0.689826	1	4.56839	Acacb
chr5	113950042	113950695	0.0756824	1	1.159	Acacb
chr5	113954186	113955659	0.485112	1	3.29336	Acacb
chr5	113956597	113956794	0.0595533	1	3.02301	Acacb
chr5	114219709	114220664	0.0992556	1	1.03933	Acacb
chr5	114312085	114312776	0.0719603	1	1.04139	Acacb
chr5	114415678	114415861	0.0186104	1	1.01696	Acacb
chr5	114443615	114444646	1.04591	1	10.1446	Acacb
chr5	114467074	114468041	0.183623	1	1.89889	Acacb
chr5	114538842	114539575	0.0880893	1	1.20176	Acacb
chr5	114591122	114591551	0.0583127	1	1.35927	Acacb
chr5	114596425	114598190	0.239454	1	1.35668	Acacb
chr5	114646989	114649298	0.233251	3	3.03054	Acacb
chr5	114698191	114700041	0.352357	1	1.90463	Acacb
chr5	114783614	114785473	0.449132	1	2.41598	Acacb
chr5	114805079	114807904	0.502481	1	1.7787	Acacb
chr5	114823059	114824725	0.227047	1	1.36283	Acacb
chr5	120465869	120467559	1.01861	2	12.0546	Sds
chr5	120468303	120468926	0.187345	1	3.00714	Sds
chr5	120504995	120505851	0.215881	1	2.52197	Sds
chr5	124416260	124417137	0.0880893	1	1.00444	Rilpl1
chr5	124424653	124426446	1.57692	1	8.79489	Rilpl1
chr5	124482564	124484192	0.934243	1	5.73859	Rilpl1
chr5	124517786	124519096	0.30397	1	2.32038	Rilpl1
chr5	124552218	124553433	0.502481	1	4.13565	Rilpl1
chr5	129877808	129879436	0.960298	1	5.89863	Phkg1
chr5	144241052	144241580	0.0397022	2	1.50387	2900089D17Rik
chr5	144246706	144249276	0.811414	1	3.15725	2900089D17Rik
chr5	144321336	144323555	0.318859	2	2.87389	2900089D17Rik
chr5	147583832	147584989	0.117866	1	1.01872	Mtus2
chr5	147715309	147717132	0.251861	1	1.38157	Mtus2
chr5	147847452	147848742	0.157568	1	1.22146	Mtus2
chr5	147967937	147969083	0.191067	1	1.66725	Mtus2
chr5	147980293	147980984	0.0856079	1	1.2389	Mtus2
chr5	148180439	148182436	0.369727	1	1.85141	Mtus2
chr5	148239065	148239556	0.0905707	1	1.84462	Mtus2
chr5	148314593	148316531	0.256824	1	1.3252	Mtus2
chr5	148324970	148325903	0.165012	1	1.76862	Mtus2
chr5	148331201	148333355	0.883375	1	4.10109	Mtus2
chr6	6004863	6006801	0.230769	1	1.19076	Slc25a13
chr6	6562149	6564118	0.251861	1	1.27913	Slc25a13
chr6	21267598	21268269	0.263027	2	7.83986	Kcnd2
chr6	21551427	21551945	0.124069	1	2.39516	Kcnd2
chr6	21596786	21596916	0.0210918	1	1.62245	Kcnd2
chr6	39263523	39265314	0.251861	1	1.40626	Braf
chr6	39317874	39320415	0.94665	1	3.7255	Braf
chr6	39343807	39345047	0.21464	1	1.73097	Braf
chr6	39371991	39373230	0.150124	1	1.21166	Braf
chr6	39542781	39544365	0.281638	1	1.77802	Braf
chr6	39562273	39563459	0.184864	1	1.55871	Braf
chr6	39592113	39593250	0.791563	1	6.96186	Braf
chr6	70880761	70881358	0.0769231	1	1.28849	Reep1
chr6	70887641	70888619	0.189826	1	1.94096	Reep1
chr6	71111149	71111898	0.0806452	1	1.0767	Reep1
chr6	71143325	71144665	0.416873	1	3.111	Reep1
chr6	71226673	71227952	0.540943	1	4.22942	Reep1
chr6	71234979	71236342	0.271712	1	1.99349	Reep1
chr6	71295349	71295559	0.028536	1	1.35886	Reep1
chr6	71493426	71494903	0.837469	2	11.3401	Reep1
chr6	86683892	86685136	0.312655	1	2.5133	Aak1
chr6	86694453	86694990	0.0657568	1	1.22452	Aak1
chr6	86822164	86824230	0.470223	2	4.55202	Aak1
chr6	86908397	86908787	0.0694789	1	1.78151	Aak1
chr6	87334261	87336177	0.272953	1	1.4246	Antxr1
chr6	87334261	87336177	0.272953	1	1.4246	Bmp10
chr6	87395143	87395601	0.0496278	1	1.08358	Antxr1
chr6	87395143	87395601	0.0496278	1	1.08358	Bmp10
chr6	87447857	87451562	1.13275	1	3.05737	Antxr1
chr6	87447857	87451562	1.13275	1	3.05737	Bmp10
chr6	92803067	92804813	0.222084	1	1.27196	9530026P05Rik
chr6	92918964	92919432	0.0322581	2	1.37855	9530026P05Rik
chr6	92987416	92988835	0.493797	1	3.47989	9530026P05Rik
chr6	93393694	93393835	0.0297767	1	2.11182	9530026P05Rik
chr6	93657007	93658204	0.153846	1	1.28526	9530026P05Rik
chr6	93935907	93936279	0.0397022	1	1.06726	9530026P05Rik
chr6	137470750	137471645	0.291563	2	6.51538	Eps8
chr6	137647247	137649963	0.604218	1	2.22466	Eps8
chr6	141309999	141310722	0.133995	1	1.85332	Pde3a
chr6	146481436	146482026	0.073201	1	1.24069	Ppfibp1
chr6	146683286	146684209	0.124069	1	1.3442	Ppfibp1
chr6	146852419	146853461	0.157568	1	1.51217	Ppfibp1
chr6	146858652	146859501	0.104218	2	2.45509	Ppfibp1
chr6	146877357	146878131	0.121588	1	1.57091	Ppfibp1
chr6	146978710	146980439	0.25062	1	1.44951	Ppfibp1
chr6	148384037	148385115	0.351117	1	3.25711	Tmtc1
chr6	149118690	149120306	0.179901	1	1.11325	Tmtc1
chr6	149173717	149175893	0.476427	1	2.18946	Tmtc1
chr6	149188177	149189654	0.856079	1	5.79607	Tmtc1
chr7	4751835	4753417	0.23201	2	2.93312	Zfp579
chr7	4898799	4901624	0.681141	1	2.41112	Zfp579
chr7	4922540	4926366	0.998759	1	2.61045	Zfp579
chr7	19170099	19170687	0.313896	1	5.33836	Ckm
chr7	19235022	19236826	0.334988	1	1.85692	Ckm
chr7	19238145	19238708	0.264268	1	4.69393	Ckm
chr7	19359251	19362816	3.41315	1	9.57406	Ckm
chr7	19409471	19412180	1.35236	1	4.99209	Ckm
chr7	19420455	19421778	0.328784	1	2.48514	Ckm
chr7	19491624	19492335	0.08933	1	1.2564	Ckm
chr7	19557079	19557421	0.0818859	1	2.39432	Ckm
chr7	19589383	19590507	0.152605	1	1.3577	Ckm
chr7	37394529	37396132	0.609181	1	3.80026	Zfp536
chr7	37743440	37743629	0.0198511	1	1.05032	Zfp536
chr7	37820460	37821422	0.163772	1	1.70241	Zfp536
chr7	38141701	38142330	0.0868486	1	1.38074	Zfp536
chr7	38175822	38176564	0.0930521	1	1.25407	Zfp536
chr7	38192580	38192878	0.0384615	1	1.29066	Zfp536
chr7	46115579	46117369	1.19975	1	6.70252	Abcc8
chr7	46296136	46296557	0.0545906	1	1.29669	Abcc8
chr7	46408007	46408121	0.0136476	1	1.19716	Abcc8
chr7	46568711	46570039	0.245658	1	1.84983	Abcc8
chr7	73389691	73392716	0.894541	1	2.95716	Chd2
chr7	73398213	73400328	0.383375	1	1.81265	Chd2
chr7	73434790	73437535	0.370968	1	1.35143	Chd2
chr7	73447111	73447603	0.0719603	1	1.46261	Chd2
chr7	73477731	73480234	0.33995	1	1.35817	Chd2
chr7	73505406	73506257	0.100496	1	1.18092	Chd2
chr7	73508657	73509474	0.08933	1	1.09339	Chd2
chr7	73516635	73517912	0.225806	1	1.76826	Chd2
chr7	73549773	73550742	0.114144	2	2.35591	Chd2
chr7	73574751	73575502	0.0880893	1	1.17296	Chd2
chr7	73594524	73596508	1.04963	1	5.29046	Chd2
chr7	73606478	73609520	0.770471	1	2.53278	Chd2
chr7	101836320	101838739	1.4206	1	5.87266	Anapc15
chr7	101836320	101838739	1.4206	1	5.87266	Art5
chr7	101836320	101838739	1.4206	1	5.87266	Art1
chr7	101868073	101868728	0.0669975	1	1.02286	Anapc15
chr7	101868073	101868728	0.0669975	1	1.02286	Art5
chr7	101868073	101868728	0.0669975	1	1.02286	Art1
chr7	101871064	101871872	0.540943	1	6.69484	Anapc15
chr7	101871064	101871872	0.540943	1	6.69484	Art5
chr7	101871064	101871872	0.540943	1	6.69484	Art1
chr7	101872935	101873751	0.287841	1	3.52747	Anapc15
chr7	101872935	101873751	0.287841	1	3.52747	Art5
chr7	101872935	101873751	0.287841	1	3.52747	Art1
chr7	101895875	101897196	1.29777	1	9.82412	Anapc15
chr7	101895875	101897196	1.29777	1	9.82412	Art5
chr7	101895875	101897196	1.29777	1	9.82412	Art1
chr7	101933449	101934427	0.594293	1	6.07661	Anapc15
chr7	101933449	101934427	0.594293	1	6.07661	Art5
chr7	101933449	101934427	0.594293	1	6.07661	Art1
chr7	101969632	101971580	1.07816	1	5.53472	Anapc15
chr7	101969632	101971580	1.07816	1	5.53472	Art5
chr7	101969632	101971580	1.07816	1	5.53472	Art1
chr7	102078349	102078893	0.0806452	1	1.48245	Anapc15
chr7	102078349	102078893	0.0806452	1	1.48245	Art5
chr7	102078349	102078893	0.0806452	1	1.48245	Art1
chr7	102115807	102118583	0.348635	4	5.02356	Anapc15
chr7	102115807	102118583	0.348635	4	5.02356	Art5
chr7	102115807	102118583	0.348635	4	5.02356	Art1
chr7	102221940	102224644	0.543424	1	2.00971	Anapc15
chr7	102221940	102224644	0.543424	1	2.00971	Art5
chr7	102221940	102224644	0.543424	1	2.00971	Art1
chr7	102337686	102338574	0.0942928	1	1.06186	Anapc15
chr7	102337686	102338574	0.0942928	1	1.06186	Art5
chr7	102337686	102338574	0.0942928	1	1.06186	Art1
chr7	110163858	110165296	0.826303	1	5.74619	Sbf2
chr7	110163858	110165296	0.826303	1	5.74619	Mrvi1
chr7	110265629	110266410	0.114144	2	2.92302	Sbf2
chr7	110265629	110266410	0.114144	2	2.92302	Mrvi1
chr7	110318770	110319671	0.459057	1	5.09497	Sbf2
chr7	110318770	110319671	0.459057	1	5.09497	Mrvi1
chr7	110581955	110584627	0.204715	2	1.5323	Sbf2
chr7	110581955	110584627	0.204715	2	1.5323	Mrvi1
chr7	110631544	110631966	0.0657568	1	1.55822	Sbf2
chr7	110631544	110631966	0.0657568	1	1.55822	Mrvi1
chr7	110706267	110708703	0.521092	2	4.27826	Sbf2
chr7	110706267	110708703	0.521092	2	4.27826	Mrvi1
chr7	110800757	110801307	0.166253	1	3.02278	Sbf2
chr7	110800757	110801307	0.166253	1	3.02278	Mrvi1
chr7	110843391	110844640	0.774194	1	6.19851	Sbf2
chr7	110843391	110844640	0.774194	1	6.19851	Mrvi1
chr7	110855060	110855985	0.19727	1	2.13265	Sbf2
chr7	110855060	110855985	0.19727	1	2.13265	Mrvi1
chr7	110970510	110972314	0.270471	1	1.49929	Sbf2
chr7	110970510	110972314	0.270471	1	1.49929	Mrvi1
chr7	110980753	110983178	0.834988	1	3.44325	Sbf2
chr7	110980753	110983178	0.834988	1	3.44325	Mrvi1
chr7	110985699	110986185	0.0583127	1	1.19985	Sbf2
chr7	110985699	110986185	0.0583127	1	1.19985	Mrvi1
chr7	112147862	112149799	0.909429	1	4.69504	Dkk3
chr7	112234353	112234928	0.311414	1	5.4159	Dkk3
chr7	112243238	112244611	0.323821	2	4.71699	Dkk3
chr7	112279965	112281256	0.228288	1	1.7683	Dkk3
chr7	112297924	112300399	1.15012	1	4.64697	Dkk3
chr7	112304229	112306019	0.193548	1	1.08128	Dkk3
chr7	112335880	112338027	0.287841	1	1.34067	Dkk3
chr8	13435172	13436533	0.104218	2	1.5315	Gas6
chr8	13756629	13758650	0.433002	1	2.14252	Gas6
chr8	47713160	47714792	1.58313	1	9.70053	Wwc2
chr8	47783947	47785080	0.16005	1	1.41262	Wwc2
chr8	47982830	47983722	0.0980149	1	1.09882	Wwc2
chr8	51553196	51553676	0.0657568	1	1.36993	Wwc2
chr8	54420539	54420720	0.0198511	1	1.09675	Wwc2
chr8	67764425	67765648	0.264268	1	2.16082	Psd3
chr8	67810603	67813112	0.255583	1	1.01867	Psd3
chr8	67841554	67844408	0.437965	1	1.53457	Psd3
chr8	67936437	67937667	0.182382	1	1.48278	Psd3
chr8	115110231	115111069	0.163772	1	1.95432	Wwox
chr8	115149535	115151086	0.454094	1	2.92775	Wwox
chr8	115544053	115544211	0.016129	1	1.02082	Wwox
chr8	117801514	117802635	0.844913	1	7.53714	Cdh13
chr8	118289316	118289531	0.121588	1	5.65526	Cdh13
chr8	118565263	118566610	0.169975	1	1.26188	Cdh13
chr9	48673087	48675599	0.672457	1	2.67698	Zbtb16
chr9	48687646	48690873	0.581886	1	1.80318	Zbtb16
chr9	48693382	48694076	0.0992556	1	1.4302	Zbtb16
chr9	48694624	48695234	0.0905707	1	1.48477	Zbtb16
chr9	48695860	48697755	0.260546	1	1.37491	Zbtb16
chr9	48716506	48717398	0.132754	1	1.48828	Zbtb16
chr9	48727891	48730117	1.94789	1	8.75063	Zbtb16
chr9	48795097	48796067	0.234491	2	4.83487	Zbtb16
chr9	48802486	48803203	0.166253	2	4.63746	Zbtb16
chr9	48805785	48808178	0.614144	1	2.56642	Zbtb16
chr9	48821357	48823727	0.694789	1	2.9316	Zbtb16
chr9	48860027	48861019	0.315136	1	3.17678	Zbtb16
chr9	70785534	70787091	0.209677	1	1.34668	Tcf12
chr9	70963503	70967270	0.496278	1	1.31744	Tcf12
chr9	71316579	71318045	0.240695	1	1.64185	Tcf12
chr9	71502448	71502856	0.0421836	1	1.03391	Tcf12
chr9	71622545	71625547	0.598015	2	3.98411	Tcf12
chr9	71666414	71668188	0.245658	1	1.38477	Tcf12
chr9	71701041	71703373	0.295285	1	1.26623	Tcf12
chr9	71808536	71809304	0.0818859	1	1.06622	Tcf12
chr9	72183371	72184449	0.215881	1	2.00261	Tcf12
chr9	72208551	72209549	0.102978	1	1.03184	Tcf12
chr9	96166698	96168073	0.132754	2	1.93097	Tfdp2
chr9	96450653	96451890	0.271712	1	2.19654	Tfdp2
chr9	96478138	96479105	0.643921	1	6.65895	Tfdp2
chr9	103479852	103481492	0.6067	1	3.69939	Tmem108
chr9	103479852	103481492	0.6067	1	3.69939	Gm32743
chr9	103505150	103505905	0.0992556	1	1.31464	Tmem108
chr9	103505150	103505905	0.0992556	1	1.31464	Gm32743
chr9	103603661	103604121	0.244417	1	5.31341	Tmem108
chr9	103603661	103604121	0.244417	1	5.31341	Gm32743
chr9	103622992	103625261	0.466501	1	2.05598	Tmem108
chr9	103622992	103625261	0.466501	1	2.05598	Gm32743
chr9	103681482	103682537	0.122829	1	1.16425	Tmem108
chr9	103681482	103682537	0.122829	1	1.16425	Gm32743
chr9	110611346	110612248	0.0955335	1	1.05913	Lrrc2
chr9	110624023	110625450	0.624069	1	4.3733	Lrrc2
chr9	110678753	110678927	0.0459057	1	2.63826	Lrrc2
chr9	110716670	110718632	0.203474	1	1.03707	Lrrc2
chr9	110780972	110782289	0.686104	1	5.2096	Lrrc2
chr9	110952361	110954961	1.46402	1	5.63085	Lrrc2
chr9	110963641	110964274	0.230769	1	3.64564	Lrrc2
chr9	111092488	111093631	0.187345	1	1.63906	Lrrc2
chr9	111178092	111178189	0.0248139	1	2.55813	Lrrc2
chr9	111225991	111227471	0.444169	1	3.00114	Lrrc2
chr9	111289549	111290508	0.199752	1	2.08292	Lrrc2
chr10	9900246	9902263	0.862283	2	8.55015	Grm1
chr10	10408079	10408524	0.0459057	1	1.03159	Grm1
chr10	39237498	39237999	0.136476	1	2.72408	Slc16a10
chr10	39387803	39388769	0.223325	1	2.31185	Slc16a10
chr10	39518833	39519357	0.0471464	2	1.79948	Slc16a10
chr10	39534222	39537035	0.375931	1	1.3364	Slc16a10
chr10	39612748	39615338	0.813896	1	3.14245	Slc16a10
chr10	39691441	39691830	0.0471464	1	1.21199	Slc16a10
chr10	39898679	39899555	0.503722	1	5.75025	Slc16a10
chr10	39958151	39958853	0.165012	1	2.3506	Slc16a10
chr10	40068052	40069927	0.420596	1	2.24318	Slc16a10
chr10	41889647	41889904	0.204715	1	7.96555	Sesn1
chr10	41889647	41889904	0.204715	1	7.96555	Foxo3
chr10	41893426	41894428	0.336228	1	3.35557	Sesn1
chr10	41893426	41894428	0.336228	1	3.35557	Foxo3
chr10	41902862	41904144	0.138958	1	1.08391	Sesn1
chr10	41902862	41904144	0.138958	1	1.08391	Foxo3
chr10	41933562	41936473	1.84864	1	6.35052	Sesn1
chr10	41933562	41936473	1.84864	1	6.35052	Foxo3
chr10	41959789	41960160	0.0409429	1	1.10358	Sesn1
chr10	41959789	41960160	0.0409429	1	1.10358	Foxo3
chr10	41991102	41992405	0.183623	1	1.40923	Sesn1
chr10	41991102	41992405	0.183623	1	1.40923	Foxo3
chr10	42088784	42090081	0.524814	1	4.04637	Sesn1
chr10	42088784	42090081	0.524814	1	4.04637	Foxo3
chr10	42106157	42108972	0.245658	2	1.74535	Sesn1
chr10	42106157	42108972	0.245658	2	1.74535	Foxo3
chr10	42177687	42179446	0.235732	1	1.34015	Sesn1
chr10	42177687	42179446	0.235732	1	1.34015	Foxo3
chr10	42221297	42222673	0.259305	1	1.88449	Sesn1
chr10	42221297	42222673	0.259305	1	1.88449	Foxo3
chr10	42244518	42245444	0.219603	1	2.37152	Sesn1
chr10	42244518	42245444	0.219603	1	2.37152	Foxo3
chr10	123520157	123521734	0.325062	1	2.06127	Slc16a7
chr10	124090584	124090899	0.044665	1	1.41794	Slc16a7
chr10	125387880	125390489	0.423077	1	1.62161	Slc16a7
chr11	29525991	29527078	0.356079	1	3.2758	Acyp2
chr11	29692130	29694330	1.63275	2	14.8432	Acyp2
chr11	30138680	30139934	0.244417	1	1.9491	Acyp2
chr11	30150698	30152319	0.383375	2	4.7301	Acyp2
chr11	30153225	30154799	0.331266	1	2.10461	Acyp2
chr11	30167457	30168585	0.14268	1	1.26489	Acyp2
chr11	30189122	30190374	0.0942928	3	2.25941	Acyp2
chr11	30197252	30199296	0.495037	1	2.4219	Acyp2
chr11	30210965	30212991	0.343672	2	3.39262	Acyp2
chr11	30220942	30225948	0.558313	2	2.23057	Acyp2
chr11	30289611	30293085	0.539702	1	1.55355	Acyp2
chr11	30648907	30649762	0.727047	1	8.50348	Acyp2
chr11	30655825	30657830	0.200993	2	2.00491	Acyp2
chr11	30672499	30673477	0.116625	1	1.19249	Acyp2
chr11	30752665	30753386	0.236973	1	3.28672	Acyp2
chr11	30777493	30779394	0.274194	1	1.44236	Acyp2
chr11	30798767	30800321	0.238213	1	1.5329	Acyp2
chr11	31549947	31551764	0.439206	1	2.4172	Acyp2
chr11	31616038	31617553	0.248139	1	1.63788	Acyp2
chr11	49711954	49714064	0.906948	1	4.29833	Tbc1d9b
chr11	50174312	50175291	0.707196	1	7.22366	Tbc1d9b
chr11	50198193	50199273	0.10794	2	1.9989	Tbc1d9b
chr11	77446450	77447094	0.352357	1	5.47139	Coro6
chr11	77497189	77498614	0.408189	1	2.86448	Coro6
chr11	86652373	86654509	0.272953	1	1.27787	Ypel2
chr11	86744833	86746575	0.179901	1	1.03273	Ypel2
chr11	86916162	86917318	0.83995	1	7.26601	Ypel2
chr11	86937976	86941085	0.363524	1	1.16926	Ypel2
chr11	86973151	86975183	0.269231	2	2.64991	Ypel2
chr11	87010291	87011104	0.151365	2	3.72361	Ypel2
chr11	97819904	97821327	0.326303	1	2.29306	Fbxl20
chr11	98001910	98003234	0.200993	1	1.51807	Fbxl20
chr11	98033520	98033644	0.0272953	1	2.20123	Fbxl20
chr11	98148754	98150697	1.05955	1	5.45318	Fbxl20
chr11	98192710	98193755	0.619107	1	5.92447	Fbxl20
chr11	98209934	98210210	0.016129	2	1.16877	Fbxl20
chr11	102800822	102801905	0.208437	1	1.92462	Plcd3
chr11	102924746	102925631	0.341191	1	3.85527	Plcd3
chr11	102989817	102990711	0.148883	1	1.66536	Plcd3
chr11	103066357	103068516	0.674938	1	3.12616	Plcd3
chr11	103075820	103076552	0.333747	1	4.55938	Plcd3
chr11	103115104	103117902	2.46278	1	8.80193	Plcd3
chr11	103175930	103178641	0.352357	1	1.29973	Plcd3
chr11	103223045	103225158	0.17866	3	2.53658	Plcd3
chr11	103244533	103245227	0.165012	1	2.3777	Plcd3
chr11	103246103	103248010	0.656328	1	3.44168	Plcd3
chr11	103249007	103249982	0.143921	1	1.47611	Plcd3
chr11	103332341	103334386	0.435484	1	2.12951	Plcd3
chr11	103412122	103413355	0.674938	1	5.47395	Plcd3
chr11	103721491	103722537	0.0930521	2	1.7792	Plcd3
chr11	103809737	103810581	0.189826	1	2.24913	Plcd3
chr11	103899173	103899685	0.112903	1	2.20514	Plcd3
chr11	117093937	117095100	0.637717	1	5.48338	Tnrc6c
chr11	117101178	117102143	0.219603	2	4.55136	Tnrc6c
chr11	117130116	117131260	0.116625	1	1.01945	Tnrc6c
chr11	117159391	117162076	0.320099	2	2.38435	Tnrc6c
chr11	117275876	117276583	0.413151	1	5.84373	Tnrc6c
chr11	117296693	117297685	0.0992556	1	1.00056	Tnrc6c
chr11	117307817	117308484	0.124069	1	1.86011	Tnrc6c
chr11	117414503	117415279	0.179901	1	2.31831	Tnrc6c
chr11	117534731	117537205	0.669975	1	2.70806	Tnrc6c
chr11	117678724	117679641	0.101737	1	1.10945	Tnrc6c
chr11	117728758	117730878	0.424318	1	2.0015	Tnrc6c
chr11	117778931	117782604	1.17618	2	6.40446	Tnrc6c
chr12	3390733	3391612	0.112903	1	1.28445	Dtnb
chr12	3763935	3764788	0.326303	2	7.65071	Dtnb
chr12	3870860	3873248	0.408189	2	3.41866	Dtnb
chr12	3894494	3895234	0.141439	1	1.91134	Dtnb
chr12	3925898	3926586	0.0980149	1	1.42463	Dtnb
chr12	4022646	4023355	0.188586	1	2.65988	Dtnb
chr12	4606469	4607986	0.124069	2	1.63572	Dtnb
chr12	4664876	4666083	0.172457	1	1.4288	Dtnb
chr12	4843012	4844086	0.531017	1	4.9443	Dtnb
chr12	4873936	4875238	0.155087	1	1.19114	Dtnb
chr12	12275428	12276521	0.124069	1	1.13513	Fam49a
chr12	12311651	12313828	0.495037	1	2.27394	Fam49a
chr12	12356196	12357261	0.217122	1	2.0387	Fam49a
chr12	24963299	24964123	0.219603	1	2.66508	Kidins220
chr12	24987822	24989308	0.163772	1	1.1021	Kidins220
chr12	25011615	25013395	0.353598	1	1.98651	Kidins220
chr12	25073278	25074106	0.0992556	1	1.19874	Kidins220
chr12	38385902	38387289	0.143921	1	1.03764	Etv1
chr12	38777365	38781634	1.26675	1	2.96732	Etv1
chr12	40415958	40417657	0.2866	1	1.68688	Dock4
chr12	40568950	40570667	0.19603	1	1.1417	Dock4
chr12	73721750	73723535	0.389578	1	2.18251	Hif1a
chr12	73846666	73847728	0.245658	1	2.31316	Hif1a
chr12	82903419	82903850	0.0471464	1	1.09388	Rgs6
chr12	83072240	83074167	1.134	1	5.88477	Rgs6
chr12	83100085	83101942	0.460298	1	2.47872	Rgs6
chr12	83240631	83241409	0.0918114	1	1.1801	Rgs6
chr12	83247368	83248460	0.406948	1	3.72663	Rgs6
chr12	83301220	83303552	0.62531	1	2.68143	Rgs6
chr12	83366879	83367977	0.174938	1	1.59324	Rgs6
chr12	83423999	83426001	0.498759	2	4.98261	Rgs6
chr12	83452723	83453624	0.120347	1	1.33571	Rgs6
chr12	83949931	83951477	0.459057	1	2.96932	Ttll5
chr12	84185108	84185844	0.0806452	1	1.09572	Ttll5
chr12	84187011	84188681	0.42804	1	2.56311	Ttll5
chr12	84875695	84877276	0.30397	1	1.92265	Ttll5
chr12	84906834	84908524	0.384615	1	2.27583	Ttll5
chr12	85115774	85117258	0.284119	1	1.91455	Ttll5
chr12	85279568	85280906	0.445409	1	3.32892	Ttll5
chr12	85368534	85368969	0.0868486	1	1.99652	Ttll5
chr12	85393388	85394773	0.315136	1	2.27535	Ttll5
chr12	85430062	85431074	0.114144	1	1.1279	Ttll5
chr12	85496613	85498531	0.336228	1	1.75302	Ttll5
chr12	85569686	85570407	0.387097	1	5.36889	Ttll5
chr12	85571163	85572763	0.605459	1	3.78412	Ttll5
chr12	85581533	85582235	0.121588	1	1.73202	Ttll5
chr12	85598117	85600171	0.884615	1	4.30679	Ttll5
chr12	85647394	85648510	0.116625	1	1.04503	Ttll5
chr12	85745358	85747124	0.630273	1	3.56893	Ttll5
chr12	85834640	85835453	0.0719603	2	1.77024	Ttll5
chr12	85988180	85989309	0.152605	1	1.35169	Ttll5
chr12	86078494	86079831	0.709677	1	5.30798	Ttll5
chr12	86090887	86092458	0.669975	1	4.26464	Ttll5
chr12	86101363	86101692	0.0856079	1	2.60207	Ttll5
chr12	86498442	86499723	0.457816	1	3.5739	Ttll5
chr12	98668057	98670298	0.274194	1	1.22353	3300002A11Rik
chr12	98713515	98715959	0.316377	1	1.29451	3300002A11Rik
chr12	99279304	99281980	0.527295	1	1.97046	3300002A11Rik
chr12	99286702	99287553	0.126551	2	2.97417	3300002A11Rik
chr12	99356102	99358161	0.495037	1	2.40426	3300002A11Rik
chr12	99430473	99430673	0.0272953	1	1.36476	3300002A11Rik
chr12	99433328	99434219	0.101737	1	1.14183	3300002A11Rik
chr12	99469619	99469932	0.0471464	1	1.50627	3300002A11Rik
chr12	99625390	99625679	0.0620347	1	2.14653	3300002A11Rik
chr12	99763679	99763981	0.0843672	1	2.79362	3300002A11Rik
chr12	99793321	99793741	0.0632754	1	1.50656	3300002A11Rik
chr12	112665400	112666566	0.277916	1	2.3835	Pacs2
chr12	112985412	112985738	0.0272953	2	1.67456	Pacs2
chr13	28417388	28418461	0.522333	1	4.86796	Gm40841
chr13	28417388	28418461	0.522333	1	4.86796	A330102I10Rik
chr13	28419931	28421428	0.672457	1	4.49203	Gm40841
chr13	28419931	28421428	0.672457	1	4.49203	A330102I10Rik
chr13	28873673	28874806	0.28536	1	2.51862	Gm40841
chr13	28873673	28874806	0.28536	1	2.51862	A330102I10Rik
chr13	29058256	29059645	0.19727	1	1.42023	Gm40841
chr13	29058256	29059645	0.19727	1	1.42023	A330102I10Rik
chr13	29190030	29191060	0.692308	1	6.72143	Gm40841
chr13	29190030	29191060	0.692308	1	6.72143	A330102I10Rik
chr13	29192448	29193088	0.239454	1	3.74147	Gm40841
chr13	29192448	29193088	0.239454	1	3.74147	A330102I10Rik
chr13	29388604	29389331	0.14268	1	1.96258	Gm40841
chr13	29388604	29389331	0.14268	1	1.96258	A330102I10Rik
chr13	29610135	29610985	0.14268	1	1.67859	Gm40841
chr13	29610135	29610985	0.14268	1	1.67859	A330102I10Rik
chr13	29743221	29744471	0.133995	1	1.07196	Gm40841
chr13	29743221	29744471	0.133995	1	1.07196	A330102I10Rik
chr13	37476005	37476855	0.1067	1	1.25529	Rreb1
chr13	37477552	37478376	0.163772	1	1.98752	Rreb1
chr13	37592729	37593133	0.0583127	1	1.44338	Rreb1
chr13	37672295	37672911	0.122829	1	1.99397	Rreb1
chr13	45643011	45644254	0.0967742	2	1.55711	Atxn1
chr13	45672720	45674295	0.169975	1	1.07921	Atxn1
chr13	46182801	46183123	0.0856079	1	2.65863	Atxn1
chr13	46210271	46211268	0.132754	1	1.33154	Atxn1
chr13	46272948	46274388	0.538462	1	3.73932	Atxn1
chr13	46356884	46357351	0.112903	1	2.41763	Atxn1
chr13	46423566	46424172	0.336228	1	5.54832	Atxn1
chr13	46507334	46509112	0.2134	1	1.20022	Atxn1
chr13	46522683	46524420	1.11042	1	6.39276	Atxn1
chr13	46533888	46534778	0.244417	1	2.74626	Atxn1
chr13	46550111	46551711	0.264268	1	1.65167	Atxn1
chr13	59584535	59585981	1.41439	1	9.78141	Agtpbp1
chr13	59610246	59610956	0.157568	1	2.21927	Agtpbp1
chr13	59645290	59647520	0.327543	1	1.4688	Agtpbp1
chr13	59668307	59669343	0.146402	1	1.41315	Agtpbp1
chr13	104094681	104096293	0.162531	1	1.00826	Adamts6
chr13	109260150	109262779	0.306452	1	1.16566	Pde4d
chr13	109278472	109279694	0.208437	1	1.7057	Pde4d
chr13	109577808	109578207	0.044665	1	1.11942	Pde4d
chr13	109650857	109653414	0.279156	1	1.09173	Pde4d
chr13	109775623	109777294	0.378412	1	2.26458	Pde4d
chr14	14863713	14864213	0.0719603	1	1.43921	Lrrc3b
chr14	15432128	15432773	0.137717	1	2.13515	Lrrc3b
chr14	16364179	16366406	1.41687	1	6.36225	Lrrc3b
chr14	22650236	22651795	0.755583	1	4.84659	Lrmda
chr14	22814583	22815628	0.112903	1	1.08041	Lrmda
chr14	23492814	23493276	0.073201	1	1.58444	Lrmda
chr14	27096124	27097215	0.153846	1	1.41014	Asb14
chr14	27108784	27109426	0.0868486	1	1.35278	Asb14
chr14	27122582	27124122	0.176179	1	1.14402	Asb14
chr14	27341064	27342876	0.246898	1	1.36257	Asb14
chr14	27348846	27352146	1.04839	1	3.17693	Asb14
chr14	31128091	31129313	1.21836	1	9.97023	Smim4
chr14	31171160	31171619	0.08933	1	1.94619	Smim4
chr14	31394045	31395232	0.258065	1	2.17409	Smim4
chr14	31407026	31409123	0.465261	1	2.2187	Smim4
chr14	31416581	31418045	0.202233	1	1.38137	Smim4
chr14	31494354	31495661	0.42928	1	3.28447	Smim4
chr14	47495940	47498057	0.155087	3	2.19774	Lgals3
chr14	47514993	47516045	0.121588	1	1.15578	Lgals3
chr14	63122117	63124169	1.15633	1	5.63512	Gm49390
chr14	63149799	63150947	0.191067	1	1.66435	Gm49390
chr14	63164163	63165666	0.492556	1	3.27715	Gm49390
chr14	63193157	63194276	0.348635	1	3.1156	Gm49390
chr14	63210089	63210749	0.331266	1	5.01917	Gm49390
chr14	63244451	63248279	2.20347	1	5.7562	Gm49390
chr14	63255209	63256801	0.575682	2	7.23219	Gm49390
chr14	63265699	63266130	0.119107	1	2.7635	Gm49390
chr14	63272889	63273248	0.136476	1	3.80157	Gm49390
chr14	63325927	63327354	0.297767	1	2.08666	Gm49390
chr14	63435646	63437335	0.274194	1	1.62341	Gm49390
chr14	63543360	63544505	0.455335	1	3.97672	Gm49390
chr14	63921314	63923294	0.272953	1	1.37855	Gm49390
chr14	64069721	64071239	0.235732	1	1.55291	Gm49390
chr15	57731137	57731729	0.135236	1	2.28439	Zhx2
chr15	57964762	57967379	0.538462	2	4.11511	Zhx2
chr15	57984235	57986357	0.42928	1	2.023	Zhx2
chr15	58016423	58018460	0.155087	2	1.5227	Zhx2
chr15	98584991	98586207	0.363524	1	2.9895	Lima1
chr15	98615631	98617734	0.538462	1	2.56044	Lima1
chr15	98695469	98696307	0.0843672	2	2.01354	Lima1
chr15	98772334	98773326	0.101737	1	1.02557	Lima1
chr15	98790893	98791536	0.0682382	1	1.06125	Lima1
chr15	98796516	98797987	0.256824	1	1.74591	Lima1
chr15	98893875	98894807	0.173697	1	1.8637	Lima1
chr15	98932782	98934999	1.47022	1	6.63159	Lima1
chr15	99008646	99009524	0.212159	1	2.41639	Lima1
chr15	99294456	99296006	1.08189	1	6.97991	Lima1
chr15	99355527	99357952	0.313896	1	1.29442	Lima1
chr15	99369853	99370947	0.739454	1	6.75918	Lima1
chr15	99392093	99394100	1.26923	1	6.32402	Lima1
chr15	99405085	99405639	0.336228	1	6.0691	Lima1
chr15	99406735	99407678	0.14268	1	1.51304	Lima1
chr15	99416378	99418331	0.348635	1	1.78513	Lima1
chr15	99497088	99499240	0.801489	1	3.72439	Lima1
chr15	99664185	99665519	0.137717	1	1.03236	Lima1
chr15	99688354	99689214	0.143921	1	1.6735	Lima1
chr15	99701726	99702835	0.887097	1	7.99907	Lima1
chr15	99713212	99716535	0.898263	1	2.70317	Lima1
chr15	99889122	99891296	0.218362	1	1.00443	Lima1
chr16	4160326	4161373	0.212159	1	2.02635	Crebbp
chr16	4160326	4161373	0.212159	1	2.02635	Sec14l5
chr16	4182756	4183067	0.0694789	1	2.23405	Crebbp
chr16	4182756	4183067	0.0694789	1	2.23405	Sec14l5
chr16	4190048	4190478	0.0756824	1	1.76006	Crebbp
chr16	4190048	4190478	0.0756824	1	1.76006	Sec14l5
chr16	4267069	4268536	0.332506	1	2.26657	Crebbp
chr16	4267069	4268536	0.332506	1	2.26657	Sec14l5
chr16	4474490	4475757	0.616625	1	4.86681	Crebbp
chr16	4474490	4475757	0.616625	1	4.86681	Sec14l5
chr16	4511271	4513209	1.36725	2	14.1099	Crebbp
chr16	4511271	4513209	1.36725	2	14.1099	Sec14l5
chr16	4541521	4542419	0.866005	1	9.64371	Crebbp
chr16	4541521	4542419	0.866005	1	9.64371	Sec14l5
chr16	4654786	4656660	0.46402	1	2.47609	Crebbp
chr16	4654786	4656660	0.46402	1	2.47609	Sec14l5
chr16	4683401	4684573	0.83995	1	7.16681	Crebbp
chr16	4683401	4684573	0.83995	1	7.16681	Sec14l5
chr16	4718756	4719532	0.217122	1	2.79796	Crebbp
chr16	4718756	4719532	0.217122	1	2.79796	Sec14l5
chr16	4781520	4782761	0.229529	1	1.84955	Crebbp
chr16	4781520	4782761	0.229529	1	1.84955	Sec14l5
chr16	4861421	4861818	0.0980149	1	2.46889	Crebbp
chr16	4861421	4861818	0.0980149	1	2.46889	Sec14l5
chr16	4890203	4890934	0.531017	1	7.26426	Crebbp
chr16	4890203	4890934	0.531017	1	7.26426	Sec14l5
chr16	4938679	4940161	0.549628	1	3.70869	Crebbp
chr16	4938679	4940161	0.549628	1	3.70869	Sec14l5
chr16	5134506	5136931	0.712159	1	2.93674	Crebbp
chr16	5134506	5136931	0.712159	1	2.93674	Sec14l5
chr16	5139653	5140127	0.0744417	1	1.5705	Crebbp
chr16	5139653	5140127	0.0744417	1	1.5705	Sec14l5
chr16	18333764	18334803	0.420596	1	4.04808	Tango2
chr16	18419407	18419749	0.0409429	1	1.19716	Tango2
chr16	33190770	33192531	0.205955	2	2.33907	Itgb5
chr16	33379973	33381726	0.774194	1	4.41639	Itgb5
chr16	33399532	33401262	0.411911	1	2.38099	Itgb5
chr16	33593985	33595695	0.264268	1	1.54543	Itgb5
chr16	33675834	33678430	0.797767	1	3.07306	Itgb5
chr16	33728483	33729260	0.0694789	2	1.78839	Itgb5
chr16	33744691	33746613	0.255583	1	1.32978	Itgb5
chr16	33760626	33763177	0.511166	1	2.00379	Itgb5
chr16	33820384	33821463	0.167494	1	1.55231	Itgb5
chr16	33871665	33873930	0.26799	1	1.18318	Itgb5
chr16	33882515	33883637	0.400744	1	3.5717	Itgb5
chr16	33930632	33931428	0.119107	1	1.49632	Itgb5
chr16	33988230	33989236	0.153846	1	1.52929	Itgb5
chr16	34000718	34001678	0.166253	1	1.7318	Itgb5
chr16	34031491	34032077	0.0806452	1	1.3762	Itgb5
chr16	34078626	34079870	0.363524	1	2.92222	Itgb5
chr16	34093659	34096307	0.635236	1	2.39893	Itgb5
chr16	34400246	34400734	0.0558313	1	1.14408	Itgb5
chr16	34572062	34574495	0.756824	1	3.11066	Itgb5
chr16	34690231	34691445	0.356079	1	2.93311	Itgb5
chr16	34909040	34910094	0.248139	1	2.35426	Itgb5
chr16	34919969	34920616	0.120347	1	1.86008	Itgb5
chr16	34924605	34925720	0.51861	1	4.65121	Itgb5
chr16	34931275	34931740	0.0496278	1	1.06726	Itgb5
chr16	34957981	34961421	0.858561	1	2.49582	Itgb5
chr16	38620648	38621478	0.343672	1	4.14063	Arhgap31
chr16	38640981	38643944	0.430521	1	1.45299	Arhgap31
chr16	38653139	38654800	0.605459	1	3.64515	Arhgap31
chr16	38705787	38707438	0.483871	1	2.93078	Arhgap31
chr16	38729318	38731363	0.245658	1	1.20126	Arhgap31
chr16	38812403	38812980	0.0669975	1	1.16114	Arhgap31
chr16	38863650	38864551	0.140199	1	1.55603	Arhgap31
chr16	39048827	39049157	0.0347395	1	1.05271	Arhgap31
chr16	57352629	57354510	0.485112	1	2.57901	Filip1l
chr16	57366187	57366390	0.0235732	1	1.16124	Filip1l
chr16	57398103	57399208	0.19727	1	1.78525	Filip1l
chr16	57419149	57422363	0.449132	2	2.79484	Filip1l
chr16	84782481	84785548	0.300248	3	2.93689	Jam2
chr17	3415478	3416491	0.156328	1	1.54321	AC165953.2
chr17	9407048	9408205	0.272953	1	2.35914	Park2
chr17	10037677	10038996	0.167494	1	1.26985	Park2
chr17	10079494	10080921	1.14392	1	8.01626	Park2
chr17	10146346	10147378	0.0918114	2	1.77929	Park2
chr17	10195504	10200726	0.590571	3	3.39278	Park2
chr17	10229145	10230075	0.126551	1	1.36076	Park2
chr17	10232333	10233756	0.151365	2	2.1274	Park2
chr17	10248308	10250521	0.292804	1	1.32311	Park2
chr17	10299422	10299650	0.0384615	1	1.68691	Park2
chr17	10305472	10305733	0.0322581	1	1.23594	Park2
chr17	10317321	10320513	2.00248	1	6.27344	Park2
chr17	10342229	10343502	0.150124	1	1.17929	Park2
chr17	10359319	10361141	0.537221	1	2.94852	Park2
chr17	10364835	10365268	0.177419	1	4.09744	Park2
chr17	10473066	10474711	1.40074	1	8.51516	Park2
chr17	10500491	10501927	0.635236	2	8.84729	Park2
chr17	10549674	10550516	0.219603	1	2.60811	Park2
chr17	10744700	10745591	0.25062	1	2.8128	Park2
chr17	26466360	26467195	0.275434	1	3.29861	Crebrf
chr17	26507255	26509743	2.64268	1	10.6217	Crebrf
chr17	26535071	26536263	0.186104	1	1.56128	Crebrf
chr17	26560600	26562228	0.46402	1	2.85024	Crebrf
chr17	26592106	26593199	0.270471	1	2.47458	Crebrf
chr17	26595001	26597563	1.02854	1	4.01458	Crebrf
chr17	26620717	26621788	0.241935	1	2.25897	Crebrf
chr17	26650392	26651129	0.0930521	1	1.26258	Crebrf
chr17	26688909	26691796	0.684864	2	4.74447	Crebrf
chr17	26698213	26700670	0.973945	1	3.96396	Crebrf
chr17	26873360	26875344	0.348635	1	1.75723	Crebrf
chr17	32234379	32236402	0.254342	3	3.77176	Akap8l
chr17	32268324	32270157	0.289082	1	1.5771	Akap8l
chr17	46947340	46948126	0.0781638	2	1.9889	Ccnd3
chr17	46959164	46961241	0.619107	1	2.98077	Ccnd3
chr17	47064731	47066186	0.0781638	2	1.07442	Ccnd3
chr17	47394302	47396028	0.163772	2	1.8977	Ccnd3
chr17	47408396	47408923	0.0384615	2	1.45964	Ccnd3
chr17	47462129	47463028	0.163772	1	1.82171	Ccnd3
chr17	47566389	47567903	0.0905707	2	1.19644	Ccnd3
chr17	47687651	47689469	1.01613	1	5.58927	Ccnd3
chr17	47813314	47814584	0.143921	1	1.13323	Ccnd3
chr17	47849802	47851089	0.341191	1	2.65106	Ccnd3
chr17	47864187	47865027	0.272953	1	3.24944	Ccnd3
chr17	47973483	47976940	1.24318	2	7.19223	Ccnd3
chr17	48041291	48042384	0.35732	1	3.26917	Ccnd3
chr17	48362501	48363450	0.145161	1	1.52962	Kif6
chr17	48365782	48367342	0.177419	1	1.1373	Kif6
chr17	48416022	48418850	0.352357	2	2.49192	Kif6
chr17	48467300	48468228	0.153846	1	1.65782	Kif6
chr17	49756564	49758076	0.244417	1	1.61651	Kif6
chr17	49771787	49772413	0.120347	1	1.92248	Kif6
chr17	59011827	59013491	0.202233	1	1.21534	Man2a1
chr17	62782853	62785129	0.295285	1	1.29739	Man2a1
chr17	63110928	63111236	0.0310174	1	1.00706	Man2a1
chr17	64147730	64148468	0.146402	1	1.98377	Man2a1
chr17	64202740	64202876	0.0148883	1	1.09473	Man2a1
chr17	64375262	64376000	0.112903	1	1.52985	Man2a1
chr17	64676702	64677584	0.102978	1	1.16755	Man2a1
chr17	64762548	64763857	0.408189	1	3.11832	Man2a1
chr17	65400840	65401388	0.150124	1	2.73949	Man2a1
chr18	31936608	31937466	0.16129	1	1.87984	Lims2
chr18	32340001	32340812	0.121588	1	1.49924	Lims2
chr19	3610845	3611160	0.0372208	1	1.18161	Doc2g
chr19	3707645	3708871	0.795285	1	6.48683	Doc2g
chr19	3905116	3908162	0.619107	2	4.06505	Doc2g
chr19	3934795	3936713	0.32134	1	1.67539	Doc2g
chr19	3984967	3986902	1.13524	1	5.86685	Doc2g
chr19	4120973	4122119	0.890819	1	7.77329	Doc2g
chr19	4148010	4149111	0.568238	1	5.16111	Doc2g
chr19	4154374	4155266	0.105459	1	1.18228	Doc2g
chr19	4203608	4204272	0.0707196	1	1.06505	Doc2g
chr19	4213357	4215659	0.550868	1	2.393	Doc2g
chr19	4216191	4216739	0.129032	1	2.3546	Doc2g
chr19	4230480	4232618	0.930521	1	4.3523	Doc2g
chr19	4374840	4375991	0.0707196	2	1.22884	Doc2g
chr19	6869163	6869826	0.110422	1	1.66549	Gm14964
chr19	6920295	6922729	2.15633	1	8.85919	Gm14964
chr19	7004410	7005428	0.271712	1	2.66908	Gm14964
chr19	7019149	7020921	0.271712	1	1.53336	Gm14964
chr19	7195835	7197686	0.400744	1	2.16502	Gm14964
chr19	7205514	7206757	0.763027	1	6.13859	Gm14964
chr19	7223096	7224158	0.2866	1	2.69869	Gm14964
chr19	7315057	7315691	0.0918114	1	1.44813	Gm14964
chr19	7320122	7320786	0.0682382	1	1.02768	Gm14964
chr19	16138146	16138811	0.0769231	1	1.15674	Prune2
chr19	16899752	16899962	0.0223325	1	1.06345	Prune2
chr19	17136469	17137276	0.138958	1	1.72191	Prune2
chr19	17334753	17335436	0.230769	1	3.37876	Prune2
chr19	24258271	24258826	0.0595533	1	1.07303	Pip5k1b
chr19	24271115	24272382	0.334988	1	2.64394	Pip5k1b
chr19	24319869	24322560	1.46898	1	5.45887	Pip5k1b
chr19	24319869	24322560	1.46898	1	5.45887	Pip5k1b
chr19	24336550	24337310	0.0744417	2	1.95899	Pip5k1b
chr19	24403008	24403892	0.291563	1	3.29823	Pip5k1b
chr19	24419449	24420009	0.119107	2	4.25381	Pip5k1b
chr19	24426413	24427633	0.581886	1	4.76956	Pip5k1b
chr19	24433545	24434702	0.119107	1	1.02944	Pip5k1b
chr19	24452054	24453787	0.318859	2	3.67984	Pip5k1b
chr19	24670704	24674116	0.544665	1	1.59632	Pip5k1b
chr19	45736670	45737667	0.130273	1	1.30665	Kcnip2
chr19	45903995	45904131	0.0210918	1	1.55087	Kcnip2
chr19	45903995	45904131	0.0210918	1	1.55087	9130011E15Rik
chr19	56406078	56407160	0.323821	1	2.9928	Atrnl1
chr19	56533177	56535499	0.400744	1	1.72586	Atrnl1
chr19	56588176	56589205	0.604218	1	5.8719	Atrnl1
chr19	56651775	56653644	0.650124	1	3.47846	Atrnl1
chr19	56676264	56678955	1.02481	1	3.8083	Atrnl1
chr19	56989217	56990991	0.148883	2	1.6785	Atrnl1
chr19	57065451	57067386	0.199752	1	1.03231	Atrnl1
chr19	57106402	57107243	0.10794	1	1.28348	Atrnl1
chr19	57134232	57136623	0.305211	1	1.2765	Atrnl1
chr19	57140970	57142382	0.23201	1	1.64313	Atrnl1
chr19	57150168	57150926	0.105459	1	1.39128	Atrnl1
chr19	57193369	57194209	0.168734	1	2.00874	Atrnl1
chr19	57196720	57199689	1.06576	1	3.58962	Atrnl1
chr19	57211614	57212861	0.173697	1	1.39292	Atrnl1
chr19	57254594	57255490	0.132754	1	1.48163	Atrnl1
chr19	57256210	57256762	0.0818859	1	1.48344	Atrnl1
chr19	57271744	57273658	0.843672	1	4.4079	Atrnl1
chr19	57325492	57326515	0.148883	1	1.45536	Atrnl1
chrX	59191153	59191502	0.0260546	2	1.4931	Fgf13
chrX	103492481	103494376	0.431762	1	2.27843	Xist
chrX	168755494	168755583	0.00992556	1	1.11523	Mid1
chrX	169178726	169178983	0.0756824	1	2.94484	Mid1
chrX	169691366	169693125	0.264268	1	1.50238	Mid1

## Sheet: PVCM1_Dn
CHROM	START	STOP	Signal	Number of PITX2 Motifs	NMS	Gene
chr1	55025977	55027843	0.476711	1	2.55472	Coq10b
chr1	97831821	97832485	0.0782059	1	1.1778	Pam
chr1	97833124	97835854	0.323174	1	1.18379	Pam
chr1	97899346	97902103	0.221967	2	1.6102	Pam
chr1	97929064	97929838	0.102933	1	1.32988	Pam
chr1	97959628	97964448	0.507763	1	1.05345	Pam
chr1	127609314	127610922	0.359402	1	2.23509	Tmem163
chr1	150991742	150993993	0.293847	1	1.30541	Hmcn1
chr1	160933323	160934582	0.0810811	2	1.28802	Gm36975
chr2	48456051	48457633	0.374353	1	2.36633	Gm13481
chr2	59611379	59613738	0.419206	1	1.77705	Pla2r1
chr2	59611379	59613738	0.419206	1	1.77705	Itgb6
chr2	77013543	77015229	0.216216	1	1.28242	Ttn
chr2	77032559	77034761	0.346176	1	1.5721	Ttn
chr2	77169284	77172465	0.642323	1	2.01925	Ttn
chr2	77795481	77796695	0.148936	1	1.22682	Ttn
chr2	150662941	150664161	0.315124	2	5.16596	Pygb
chr2	150775728	150776466	0.118459	1	1.60513	Pygb
chr2	150777741	150778835	0.20644	1	1.88702	Pygb
chr3	97805548	97806171	0.13226	1	2.12295	Zfp697
chr3	97822731	97825558	0.590569	1	2.08903	Zfp697
chr3	97867049	97870066	0.430707	1	1.4276	Zfp697
chr3	98024256	98026637	0.421507	1	1.77029	Zfp697
chr3	98045696	98046834	0.219666	1	1.93029	Zfp697
chr3	119195432	119196238	0.0948821	1	1.1772	Palmd
chr3	123070437	123071589	0.219666	1	1.90683	Myoz2
chr3	123142228	123142876	0.0897067	1	1.38436	Myoz2
chr3	123190077	123191804	0.274871	1	1.59161	Myoz2
chr3	123258581	123259445	0.115584	1	1.33777	Myoz2
chr3	123353015	123355969	0.357677	1	1.21082	Myoz2
chr3	127520019	127521593	0.221967	2	2.82041	Ank2
chr3	138072068	138073251	0.131685	1	1.11314	Gm5105
chr3	142318104	142318600	0.0724554	1	1.4608	Pdlim5
chr3	142700310	142701995	0.382979	1	2.27287	Pdlim5
chr4	41618824	41619950	0.186889	1	1.65976	Unc13b
chr4	41712455	41714730	0.354802	1	1.55957	Unc13b
chr4	43009825	43010901	0.152961	1	1.42158	Unc13b
chr4	43025204	43026174	0.267395	1	2.75665	Unc13b
chr4	43043951	43046634	0.767108	1	2.85914	Unc13b
chr4	43057573	43060739	0.398505	1	1.2587	Unc13b
chr4	43381281	43384349	0.645198	1	2.10299	Unc13b
chr4	43414850	43416480	0.182864	1	1.12186	Unc13b
chr4	43478020	43479741	0.190339	1	1.10598	Unc13b
chr4	43492568	43493848	0.639448	1	4.99569	Unc13b
chr4	43521122	43524759	0.630247	1	1.73288	Unc13b
chr4	43756997	43758055	0.190339	1	1.79905	Unc13b
chr4	44028110	44030217	0.254744	2	2.41807	Unc13b
chr4	47644783	47645530	0.181139	1	2.42488	Nr4a3
chr4	86019749	86019936	0.0258769	1	1.38379	Adamtsl1
chr4	86310476	86312450	0.20644	1	1.0458	Adamtsl1
chr4	86390937	86391764	0.109258	1	1.32114	Adamtsl1
chr4	87036382	87038035	0.0994825	2	1.20366	Slc24a2
chr4	87229466	87230697	0.166187	1	1.35002	Slc24a2
chr4	88031704	88033886	0.46291	1	2.12149	Slc24a2
chr5	72201708	72202306	0.0713053	1	1.1924	Gm20647
chr5	72329591	72331537	0.0678551	3	1.04607	Gm20647
chr5	72442621	72444392	0.335825	1	1.89625	Gm20647
chr5	72501386	72504842	0.595745	1	1.7238	Gm20647
chr5	72867543	72869025	0.250144	1	1.68788	Gm20647
chr5	72891338	72891990	0.0971823	1	1.49053	Gm20647
chr5	72904666	72905705	0.196665	1	1.89283	Gm20647
chr5	96160415	96163334	0.603795	1	2.0685	Fras1
chr5	96432536	96433143	0.080506	1	1.32629	Fras1
chr5	102727034	102727458	0.053479	1	1.2613	Mapk10
chr5	102751601	102752669	0.188039	1	1.76067	Mapk10
chr5	102768300	102769834	0.168488	1	1.09835	Mapk10
chr5	103099678	103100572	0.12766	1	1.42796	Mapk10
chr6	21267598	21268269	0.104083	2	3.10232	Kcnd2
chr6	31549248	31550135	0.159287	1	1.79579	Plxna4
chr6	72430970	72433475	0.234043	2	1.8686	Mat2a
chr6	72474648	72475716	0.163312	1	1.52914	Mat2a
chr6	72535129	72535585	0.052904	1	1.16017	Mat2a
chr6	72552428	72553380	0.228867	1	2.40407	Mat2a
chr6	72592966	72594127	0.119609	1	1.03022	Mat2a
chr6	72616244	72617266	0.255894	1	2.50386	Mat2a
chr6	72653279	72653991	0.143761	1	2.01911	Mat2a
chr6	72670789	72671753	0.0966072	1	1.00215	Mat2a
chr6	97265108	97266135	0.166187	1	1.61818	Mitf
chr6	97276066	97279291	0.456584	2	2.83153	Mitf
chr6	97456248	97459603	0.238068	2	1.41918	Mitf
chr6	145865206	145867002	0.608971	1	3.39071	Lmntd1
chr6	145940725	145943036	0.281771	2	2.43852	Lmntd1
chr6	146270189	146271822	0.200115	1	1.22544	Lmntd1
chr7	18990464	18992575	0.609546	1	2.88747	Dmpk
chr7	19085933	19086604	0.184014	1	2.74238	Dmpk
chr7	44304488	44305863	1.02588	1	7.46092	5430431A17Rik
chr7	44383807	44385088	0.156987	1	1.2255	5430431A17Rik
chr7	44471896	44475033	1.48534	1	4.73489	5430431A17Rik
chr7	44612111	44612838	0.12881	1	1.7718	5430431A17Rik
chr7	44848325	44850740	1.36055	1	5.63376	5430431A17Rik
chr7	80386128	80388612	0.342151	1	1.37742	Alpk3
chr7	80401179	80404576	0.621622	1	1.82991	Alpk3
chr7	80422720	80423493	0.0874066	1	1.13074	Alpk3
chr7	80620936	80622572	0.0839563	2	1.02636	Alpk3
chr7	80947154	80948235	0.335825	1	3.10662	Alpk3
chr7	81076773	81079224	0.558367	1	2.27812	Alpk3
chr7	81087983	81088603	0.0626797	1	1.01096	Alpk3
chr7	81131892	81135210	0.592869	1	1.78683	Alpk3
chr7	89540796	89541812	0.139735	1	1.37535	Me3
chr7	102695524	102696205	0.0736055	1	1.08084	Hbb-bs
chr8	45737301	45737776	0.0816561	2	3.43815	Sorbs2os
chr8	45932241	45932396	0.0178263	1	1.15009	Sorbs2os
chr8	45974878	45975959	0.361702	1	3.346	Sorbs2os
chr8	46005195	46006233	0.105233	1	1.0138	Sorbs2os
chr8	61559539	61561048	0.208741	1	1.3833	4930512H18Rik
chr8	61589685	61591685	0.353652	1	1.76826	4930512H18Rik
chr8	61664600	61666488	0.167913	2	1.77874	4930512H18Rik
chr8	61686357	61686619	0.026452	1	1.00962	4930512H18Rik
chr8	61744350	61745933	0.174238	1	1.10068	4930512H18Rik
chr8	61873980	61875814	0.102933	2	1.12249	4930512H18Rik
chr8	61902340	61903230	0.111558	1	1.25346	4930512H18Rik
chr8	73316645	73317098	0.0575043	1	1.26941	Large1
chr8	117801514	117802635	0.456009	1	4.06788	Cdh13
chr8	118289316	118289531	0.0368028	1	1.71176	Cdh13
chr8	119558075	119559339	0.418631	1	3.31196	Gm20388
chr8	119935037	119936275	0.158137	1	1.27736	Gm20388
chr8	120275900	120277668	0.377228	1	2.13364	Gm20388
chr8	120307100	120309973	0.420932	1	1.46513	Gm20388
chr8	120504083	120505419	0.212191	1	1.58826	Gm20388
chr8	120563427	120564842	0.406555	1	2.87318	Gm20388
chr9	24919743	24920694	0.112708	1	1.18516	Tbx20
chr9	24943086	24944413	0.0816561	2	1.23069	Tbx20
chr9	24973883	24975117	0.53479	1	4.33379	Tbx20
chr9	25075704	25076864	0.118459	1	1.0212	Tbx20
chr9	40437705	40438468	0.121909	1	1.59776	Gramd1b
chr9	40616211	40617228	0.0753306	2	1.48143	Gramd1b
chr9	66143799	66144827	0.0724554	2	1.40964	Dapk2
chr9	66162660	66163509	0.280046	1	3.29854	Dapk2
chr9	66184449	66185010	0.102933	1	1.83481	Dapk2
chr9	66276677	66277528	0.13341	1	1.56769	Dapk2
chr9	66511385	66514941	1.0299	1	2.89624	Dapk2
chr9	66669547	66670075	0.0563542	2	2.13463	Dapk2
chr9	67160747	67161565	0.284646	1	3.47978	Dapk2
chr10	9900246	9902263	0.414606	2	4.11112	Grm1
chr10	63886231	63887159	0.112708	1	1.21453	Lrrtm3
chr10	69171990	69173463	0.104658	2	1.42102	Rhobtb1
chr10	69257842	69260387	0.299022	1	1.17494	Rhobtb1
chr10	69271011	69271897	0.252444	1	2.84925	Rhobtb1
chr10	69274286	69275298	0.342151	1	3.38094	Rhobtb1
chr10	89720408	89722857	0.172513	2	1.40884	Ano4
chr10	89731913	89732986	0.170213	1	1.58633	Ano4
chr11	22001264	22004814	0.382404	2	2.15439	Ehbp1
chr11	22154554	22156732	0.305923	1	1.4046	Ehbp1
chr11	22286347	22287792	0.715929	1	4.95452	Ehbp1
chr11	22437324	22439305	0.274871	1	1.38753	Ehbp1
chr11	22587606	22589038	0.173663	1	1.21273	Ehbp1
chr11	65262278	65264680	0.20529	2	1.70933	Gm12295
chr11	65282509	65284005	0.155837	1	1.04169	Gm12295
chr11	65364031	65364328	0.0437033	1	1.47149	Gm12295
chr11	65475110	65476648	0.161587	1	1.05063	Gm12295
chr11	100408020	100408583	0.0822312	1	1.46059	Stat3
chr11	100471953	100473122	0.217941	1	1.86434	Stat3
chr11	100545021	100546157	0.226567	1	1.99443	Stat3
chr11	100570391	100571650	0.185164	1	1.47072	Stat3
chr11	100581696	100582133	0.0471535	1	1.07903	Stat3
chr11	100701267	100704709	0.398505	1	1.15777	Stat3
chr11	100769820	100771379	0.181714	1	1.16558	Stat3
chr11	100805147	100806952	0.240943	1	1.33486	Stat3
chr11	100823866	100825343	0.281196	1	1.90383	Stat3
chr11	100849156	100851632	0.411731	2	3.32577	Stat3
chr11	100911842	100913386	0.209891	1	1.3594	Stat3
chr11	100962204	100963060	0.200115	1	2.33779	Stat3
chr11	101188205	101190380	0.266245	1	1.22411	Stat3
chr11	101244967	101247177	0.292122	1	1.32182	Stat3
chr11	101248257	101248895	0.0943071	1	1.47817	Stat3
chr11	107337301	107338192	0.182864	1	2.05234	Pitpnc1
chr11	107448894	107452402	0.248994	2	1.41958	Pitpnc1
chr13	5603763	5605721	0.3272	1	1.67109	AC133498.1
chr13	5713997	5715396	0.164462	1	1.17557	AC133498.1
chr13	11566122	11567025	0.0948821	1	1.05074	Ryr2
chr13	11566122	11567025	0.0948821	1	1.05074	Actn2
chr13	11594704	11596121	0.246118	1	1.7369	Ryr2
chr13	11594704	11596121	0.246118	1	1.7369	Actn2
chr13	11741486	11742525	0.117884	1	1.13459	Ryr2
chr13	11741486	11742525	0.117884	1	1.13459	Actn2
chr13	11899332	11903538	0.32835	3	2.34201	Ryr2
chr13	11899332	11903538	0.32835	3	2.34201	Actn2
chr13	11904119	11904450	0.0304773	2	1.84153	Ryr2
chr13	11904119	11904450	0.0304773	2	1.84153	Actn2
chr13	12009369	12010074	0.0879816	1	1.24797	Ryr2
chr13	12009369	12010074	0.0879816	1	1.24797	Actn2
chr13	12039933	12041202	0.182289	2	2.87295	Ryr2
chr13	12039933	12041202	0.182289	2	2.87295	Actn2
chr13	12057320	12060175	0.511213	1	1.79059	Ryr2
chr13	12057320	12060175	0.511213	1	1.79059	Actn2
chr13	12070110	12073238	0.562967	1	1.79977	Ryr2
chr13	12070110	12073238	0.562967	1	1.79977	Actn2
chr13	12077609	12079289	0.248994	1	1.48211	Ryr2
chr13	12077609	12079289	0.248994	1	1.48211	Actn2
chr13	12084577	12084864	0.0465785	1	1.62294	Ryr2
chr13	12084577	12084864	0.0465785	1	1.62294	Actn2
chr13	12170130	12170396	0.0356527	1	1.34033	Ryr2
chr13	12170130	12170396	0.0356527	1	1.34033	Actn2
chr13	12257146	12258509	0.408281	1	2.99546	Ryr2
chr13	12257146	12258509	0.408281	1	2.99546	Actn2
chr13	12267173	12267760	0.0655549	1	1.11678	Ryr2
chr13	12267173	12267760	0.0655549	1	1.11678	Actn2
chr13	12272809	12274013	0.182864	1	1.5188	Ryr2
chr13	12272809	12274013	0.182864	1	1.5188	Actn2
chr13	12313580	12314202	0.146061	1	2.34825	Ryr2
chr13	12313580	12314202	0.146061	1	2.34825	Actn2
chr13	12316901	12318548	0.224267	1	1.36167	Ryr2
chr13	12316901	12318548	0.224267	1	1.36167	Actn2
chr13	12326713	12328185	0.161012	1	1.09383	Ryr2
chr13	12326713	12328185	0.161012	1	1.09383	Actn2
chr13	12339169	12341193	0.52789	1	2.60815	Ryr2
chr13	12339169	12341193	0.52789	1	2.60815	Actn2
chr13	12385609	12387801	0.139735	3	1.91244	Ryr2
chr13	12385609	12387801	0.139735	3	1.91244	Actn2
chr13	109775623	109777294	0.193214	1	1.15628	Pde4d
chr14	54809096	54810422	0.178263	1	1.34437	Myh7
chr14	54912149	54913839	0.211616	1	1.25216	Myh7
chr14	54924482	54927247	0.555492	1	2.00901	Myh7
chr14	54945694	54949280	1.03393	1	2.88323	Myh7
chr14	54953396	54957924	1.295	1	2.85998	Myh7
chr14	54959783	54962179	0.825187	1	3.44402	Myh7
chr14	54966140	54970323	2.55147	1	6.09961	Myh7
chr14	54976965	54979512	0.40368	1	1.58492	Myh7
chr14	54993321	54997519	1.20702	3	8.62565	Myh7
chr14	55014443	55016241	0.912593	1	5.0756	Myh7
chr15	3269518	3271946	0.266245	1	1.09656	Ghr
chr15	27493384	27494739	0.155837	1	1.15009	Ank
chr15	27506028	27507548	0.210466	1	1.38464	Ank
chr15	42609696	42610409	0.103508	1	1.45172	Angpt1
chr15	42871638	42873183	0.162162	1	1.04959	Angpt1
chr15	93397795	93399183	0.182289	1	1.31332	Prickle1
chr16	28631264	28633027	0.181714	1	1.03071	Fgf12
chr16	28839914	28841396	0.0989074	2	1.33478	Fgf12
chr16	28928520	28930452	0.19724	1	1.02091	Fgf12
chr17	6216131	6217191	0.13226	1	1.24774	Gm26848
chr18	9707190	9709341	0.26222	1	1.21906	Colec12
chr18	9840914	9841602	0.101783	1	1.4794	Colec12
chr18	14982814	14983753	0.0943071	1	1.00434	Cdh2
chr18	16216828	16217729	0.0586544	2	1.30198	Cdh2
chr18	16715366	16716900	0.313974	1	2.04676	Cdh2
chr18	38184782	38186428	0.265095	1	1.61054	Fgf1
chr18	38434413	38435181	0.102933	1	1.34027	Fgf1
chr18	38631186	38632304	0.155262	1	1.38874	Fgf1
chr18	38887581	38888867	0.217366	1	1.69025	Fgf1
chr18	38928726	38930842	0.575618	1	2.72031	Fgf1
chr18	38992341	38994288	0.784359	2	8.0571	Fgf1
chr18	39039017	39039735	0.12766	1	1.77799	Fgf1
chr19	5038101	5039739	0.303048	1	1.85011	Malat1
chr19	5366039	5367364	0.447384	1	3.37648	Malat1
chr19	5388254	5390089	0.39563	1	2.15602	Malat1
chr19	5405979	5409386	0.790684	1	2.32076	Malat1
chr19	5473561	5475525	0.313399	1	1.59572	Malat1
chr19	5688192	5690176	0.966072	1	4.86932	Malat1
chr19	5786225	5788087	0.482461	1	2.59109	Malat1
chr19	5801901	5804120	0.86774	1	3.9105	Malat1
chr19	5833415	5834690	0.212191	2	3.32848	Malat1
chr19	5839724	5841942	0.630247	1	2.84151	Malat1
chr19	5849211	5850795	0.560092	1	3.53593	Malat1
chr19	6060800	6061820	0.286947	2	5.6264	Malat1
chr19	6117742	6118968	0.235193	1	1.91837	Malat1
chr19	6127596	6128622	0.339275	1	3.30678	Malat1
chr19	6334434	6335760	0.46636	1	3.51704	Malat1
chr19	17334753	17335436	0.0707303	1	1.03558	Prune2
chr19	31647335	31647784	0.0598045	1	1.33195	Prkg1
chr19	31762507	31765676	0.389304	1	1.22848	Prkg1
chr19	53670378	53671976	0.284071	1	1.77767	Rbm20
chr19	53687582	53688072	0.0511788	1	1.04447	Rbm20
chr19	53716248	53717616	0.345026	1	2.52212	Rbm20
chr19	53791531	53795423	0.6659	1	1.71095	Rbm20
chr19	53823514	53825446	0.340426	1	1.76204	Rbm20
chr19	53843442	53844530	0.222542	1	2.04542	Rbm20

## Sheet: PVCM1_Up
CHROM	START	STOP	Signal	Number of PITX2 Motifs	NMS	Gene
chr1	74771593	74773649	0.255894	1	1.24462	Des
chr1	75435544	75436461	0.13456	1	1.46739	Des
chr1	75445023	75446438	0.20414	1	1.44269	Des
chr1	75521074	75522135	0.301898	1	2.84541	Des
chr1	75559145	75560220	0.284071	1	2.64252	Des
chr1	75561477	75562373	0.163887	1	1.8291	Des
chr1	90732866	90734744	0.332375	1	1.76983	Gpc1
chr1	90967143	90968303	0.166763	1	1.43761	Gpc1
chr1	90998308	91001358	0.381254	1	1.25001	Gpc1
chr1	91209201	91210299	0.299022	1	2.72334	Gpc1
chr1	92309384	92309837	0.0592294	2	2.61499	Gpc1
chr1	92443604	92444513	0.142611	2	3.13775	Gpc1
chr1	92696867	92697325	0.0724554	1	1.582	Gpc1
chr2	113216282	113217686	0.189189	1	1.3475	Ryr3
chr2	148872786	148873351	0.101208	1	1.79128	Cst3
chr2	148889714	148890703	0.104658	1	1.05822	Cst3
chr2	149725793	149726282	0.0523289	1	1.07012	Cst3
chr2	155381488	155383475	0.802185	1	4.03717	Map1lc3a
chr2	174415422	174416384	0.176538	1	1.83512	Gnas
chr2	174415422	174416384	0.176538	1	1.83512	Atp5e
chr2	180358938	180359532	0.0954572	1	1.60702	Eef1a2
chr2	180362617	180363569	0.135135	1	1.41949	Eef1a2
chr2	180709427	180710967	0.479586	1	3.11419	Eef1a2
chr2	180716409	180717412	0.216216	1	2.1557	Eef1a2
chr2	181241455	181242518	0.106383	1	1.00078	Eef1a2
chr2	181591829	181593612	0.217366	1	1.2191	Eef1a2
chr3	30514158	30515621	0.175963	1	1.20276	Mecom
chr4	147962499	147964419	0.442783	1	2.30616	Nppa
chr4	147999351	148001190	0.507188	1	2.75796	Nppa
chr5	69231528	69232200	0.117309	1	1.74567	Kctd8
chr5	108268219	108269676	0.318574	2	4.37301	Atp5k
chr5	108427066	108428266	0.06728	2	1.12133	Atp5k
chr5	108448450	108449705	0.19494	1	1.5533	Atp5k
chr5	112922982	112924397	0.184014	1	1.30045	Grk3
chr5	121870719	121872765	0.13111	2	1.28162	Myl2
chr5	122131154	122132295	0.120184	1	1.05332	Myl2
chr5	122175309	122177059	0.0879816	2	1.0055	Myl2
chr6	5509038	5510275	0.416906	1	3.3703	Pdk4
chr6	91575800	91577534	0.188039	1	1.08442	Prickle2
chr6	91655132	91656672	0.217366	1	1.41147	Prickle2
chr6	92066998	92067749	0.127085	1	1.6922	Prickle2
chr6	92987416	92988835	0.187464	1	1.3211	9530026P05Rik
chr7	4513161	4514789	0.331225	1	2.03455	Tnni3
chr7	4515363	4517199	0.618746	1	3.37008	Tnni3
chr7	4520977	4524634	1.35998	1	3.71883	Tnni3
chr7	4532110	4532902	0.124784	1	1.57556	Tnni3
chr7	19170099	19170687	0.128235	1	2.18086	Ckm
chr7	19238145	19238708	0.124784	1	2.21642	Ckm
chr7	19359251	19362816	1.36113	1	3.81803	Ckm
chr7	19409471	19412180	0.526164	1	1.94228	Ckm
chr7	19420455	19421778	0.178838	1	1.35176	Ckm
chr7	19557079	19557421	0.0448534	1	1.3115	Ckm
chr7	100922595	100923554	0.138585	1	1.4451	Stard10
chr7	101377536	101378601	0.242668	1	2.27857	Stard10
chr7	101412443	101413471	0.163887	1	1.59423	Stard10
chr7	110163858	110165296	0.311098	1	2.16341	Mrvi1
chr7	110265629	110266410	0.0592294	2	1.51676	Mrvi1
chr7	110318770	110319671	0.161587	1	1.79342	Mrvi1
chr7	110631544	110631966	0.0552041	1	1.30815	Mrvi1
chr7	110706267	110708703	0.360552	2	2.9602	Mrvi1
chr7	110800757	110801307	0.0575043	1	1.04553	Mrvi1
chr7	110843391	110844640	0.275446	1	2.20533	Mrvi1
chr7	110855060	110855985	0.109833	1	1.18739	Mrvi1
chr7	110980753	110983178	0.392179	1	1.61723	Mrvi1
chr7	126797208	126800446	1.2835	2	7.92771	Aldoa
chr7	126808722	126809612	0.213916	1	2.40355	Aldoa
chr7	126861378	126862885	0.357677	1	2.37344	Aldoa
chr7	126922443	126923289	0.0977573	1	1.15552	Aldoa
chr7	126928359	126929471	0.186889	1	1.68066	Aldoa
chr7	127008089	127009339	0.243818	1	1.95055	Aldoa
chr7	127110516	127111752	0.126509	1	1.02354	Aldoa
chr7	128530880	128532373	0.221967	1	1.48672	Cox6a2
chr7	128540720	128541799	0.115009	1	1.06588	Cox6a2
chr7	128671909	128673106	0.184014	1	1.53729	Cox6a2
chr8	46200638	46206010	1.05865	1	1.97069	Slc25a4
chr8	46225870	46227076	0.209316	1	1.73562	Slc25a4
chr8	46421412	46422054	0.0747556	1	1.16442	Slc25a4
chr8	46539402	46540483	0.146636	1	1.35648	Slc25a4
chr8	68902195	68903658	0.316849	1	2.16575	Lpl
chr8	68975393	68976350	0.109258	1	1.14167	Lpl
chr8	69022330	69023885	0.158712	1	1.02066	Lpl
chr8	69088343	69090058	0.345601	1	2.01517	Lpl
chr8	69118591	69119537	0.0546291	2	1.15495	Lpl
chr8	69206394	69206835	0.0546291	1	1.23876	Lpl
chr9	59655780	59657643	0.712478	1	3.82436	Pkm
chr10	75632519	75633550	0.175963	1	1.70672	Chchd10
chr10	75763914	75765383	0.298447	1	2.03164	Chchd10
chr10	79792852	79795350	0.40368	1	1.61601	Atp5d
chr10	79792852	79795350	0.40368	1	1.61601	Uqcr11
chr10	79802000	79803072	0.146061	1	1.36251	Atp5d
chr10	79802000	79803072	0.146061	1	1.36251	Uqcr11
chr10	79864635	79866493	0.227717	1	1.2256	Atp5d
chr10	79864635	79866493	0.227717	1	1.2256	Uqcr11
chr10	79908111	79909585	0.493962	2	6.70233	Atp5d
chr10	79908111	79909585	0.493962	2	6.70233	Uqcr11
chr10	79914037	79915490	0.172513	1	1.18729	Atp5d
chr10	79914037	79915490	0.172513	1	1.18729	Uqcr11
chr10	79934052	79935403	0.19494	1	1.44293	Atp5d
chr10	79934052	79935403	0.19494	1	1.44293	Uqcr11
chr10	79996011	79998204	0.492237	1	2.24458	Atp5d
chr10	79996011	79998204	0.492237	1	2.24458	Uqcr11
chr10	80039274	80040250	0.293847	1	3.01073	Atp5d
chr10	80039274	80040250	0.293847	1	3.01073	Uqcr11
chr10	80051896	80052332	0.0753306	1	1.72777	Atp5d
chr10	80051896	80052332	0.0753306	1	1.72777	Uqcr11
chr10	80141077	80142914	0.769983	1	4.19152	Atp5d
chr10	80141077	80142914	0.769983	1	4.19152	Uqcr11
chr10	80172753	80173763	0.26107	1	2.58485	Atp5d
chr10	80172753	80173763	0.26107	1	2.58485	Uqcr11
chr10	80412976	80413741	0.120184	1	1.57103	Atp5d
chr10	80412976	80413741	0.120184	1	1.57103	Uqcr11
chr10	80433077	80434490	0.6682	1	4.72895	Atp5d
chr10	80433077	80434490	0.6682	1	4.72895	Uqcr11
chr10	80538317	80539901	0.0954572	2	1.20527	Atp5d
chr10	80538317	80539901	0.0954572	2	1.20527	Uqcr11
chr10	80701583	80702991	1.18401	1	8.40919	Atp5d
chr10	80701583	80702991	1.18401	1	8.40919	Uqcr11
chr10	81199754	81203805	1.16101	1	2.86599	Aes
chr10	81217801	81218499	0.0816561	1	1.16986	Aes
chr10	81232708	81233754	0.190914	1	1.82518	Aes
chr10	81266063	81267332	0.360552	2	5.68246	Aes
chr10	81331600	81332126	0.0747556	1	1.42121	Aes
chr10	81383819	81384951	0.39563	2	6.98992	Aes
chr10	81416490	81417487	0.33065	1	3.31645	Aes
chr10	81495874	81496929	0.586544	1	5.55966	Aes
chr11	5243701	5245876	0.430132	1	1.97762	Pgam2
chr11	5243701	5245876	0.430132	1	1.97762	Myl7
chr11	5520257	5522276	0.636573	1	3.15291	Pgam2
chr11	5520257	5522276	0.636573	1	3.15291	Myl7
chr11	54879438	54880381	0.348476	1	3.6954	Gpx3
chr11	54910134	54914274	0.750431	3	5.43791	Gpx3
chr11	54927037	54928398	0.33755	1	2.48016	Gpx3
chr11	54955634	54956573	0.385854	1	4.1092	Gpx3
chr11	55084657	55085896	0.181139	1	1.46197	Gpx3
chr11	55368714	55369613	0.144336	2	3.21103	Gpx3
chr11	55417798	55420348	0.503163	1	1.97319	Gpx3
chr11	88047037	88048668	0.579643	1	3.55391	Dynll2
chr11	88067576	88069545	0.513514	1	2.60799	Dynll2
chr11	88131534	88132676	0.217366	1	1.90338	Dynll2
chr11	88200959	88202431	0.263945	1	1.7931	Dynll2
chr12	37106648	37109846	0.183439	3	1.72081	Dgkb
chr12	38777365	38781634	0.485911	1	1.13823	Etv1
chr12	113137758	113138159	0.186314	1	4.64623	Crip2
chr14	65031232	65031589	0.0506038	1	1.41747	Clu
chr14	65265662	65266824	0.138585	1	1.19265	Clu
chr14	65374630	65376900	0.499137	1	2.19884	Clu
chr14	65566436	65566993	0.0822312	1	1.47632	Clu
chr14	65968092	65969103	0.419206	2	8.29291	Clu
chr14	66123907	66125192	0.20069	2	3.12358	Clu
chr14	66279099	66281309	0.246694	1	1.11626	Clu
chr15	12245710	12247627	0.410006	2	4.27758	Pdzd2
chr15	12414555	12416871	0.150086	2	1.29608	Pdzd2
chr15	12576894	12578733	0.20414	2	2.22012	Pdzd2
chr15	77068319	77069415	0.132835	1	1.212	Mb
chr15	77162943	77163863	0.0908568	3	2.96272	Mb
chr15	77173867	77174580	0.0431282	2	1.20977	Mb
chr17	46959164	46961241	0.262795	1	1.26526	Ccnd3
chr17	47394302	47396028	0.0948821	2	1.09945	Ccnd3
chr17	47408396	47408923	0.0414031	2	1.57128	Ccnd3
chr17	47687651	47689469	0.449684	1	2.47351	Ccnd3
chr17	47864187	47865027	0.147786	1	1.75936	Ccnd3
chr17	47973483	47976940	0.500288	2	2.89434	Ccnd3
chr17	48041291	48042384	0.126509	1	1.15745	Ccnd3
chr17	56672645	56673902	0.560092	1	4.45578	Nrtn
chr17	56702744	56703868	0.277171	1	2.46593	Nrtn
chr17	56716496	56718155	0.755607	1	4.55459	Nrtn
chr17	56761980	56762414	0.135135	1	3.11371	Nrtn
chr17	56764335	56765579	0.430132	1	3.45765	Nrtn
chr17	56808342	56809130	0.146061	1	1.85357	Nrtn
chr17	56813572	56815421	0.451409	1	2.44137	Nrtn
chr19	3707645	3708871	0.413456	1	3.3724	Ndufv1
chr19	3905116	3908162	0.364002	2	2.39003	Ndufv1
chr19	3984967	3986902	0.516964	1	2.67165	Ndufv1
chr19	4120973	4122119	0.40598	1	3.54259	Ndufv1
chr19	4148010	4149111	0.283496	1	2.5749	Ndufv1
chr19	4213357	4215659	0.232317	1	1.0092	Ndufv1
chr19	4216191	4216739	0.0741806	1	1.35366	Ndufv1
chr19	4230480	4232618	0.507763	1	2.37494	Ndufv1
chr19	5038101	5039739	0.303048	1	1.85011	Rela
chr19	5366039	5367364	0.447384	1	3.37648	Rela
chr19	5388254	5390089	0.39563	1	2.15602	Rela
chr19	5405979	5409386	0.790684	1	2.32076	Rela
chr19	5473561	5475525	0.313399	1	1.59572	Rela
chr19	5688192	5690176	0.966072	1	4.86932	Rela
chr19	5786225	5788087	0.482461	1	2.59109	Rela
chr19	5801901	5804120	0.86774	1	3.9105	Rela
chr19	5833415	5834690	0.212191	2	3.32848	Rela
chr19	5839724	5841942	0.630247	1	2.84151	Rela
chr19	5849211	5850795	0.560092	1	3.53593	Rela
chr19	6060800	6061820	0.286947	2	5.6264	Rela
chr19	6117742	6118968	0.235193	1	1.91837	Rela
chr19	6127596	6128622	0.339275	1	3.30678	Rela
chr19	6334434	6335760	0.46636	1	3.51704	Rela
chrX	106026345	106027887	0.242668	1	1.57372	Cox7b

## Sheet: PVCM2_Dn
CHROM	START	STOP	Signal	Number of PITX2 Motifs	NMS	Gene
chr1	53940242	53940929	0.0714286	1	1.03972	Hecw2
chr1	54180735	54181303	0.08867	1	1.56109	Hecw2
chr1	85900507	85901155	0.08867	1	1.36836	Cab39
chr1	131061832	131063314	0.413793	1	2.79213	Mapkapk2
chr1	131244615	131246842	0.280788	1	1.26084	Mapkapk2
chr1	155082145	155084184	0.453202	1	2.22267	Gm5532
chr1	155113816	155114427	0.0665025	1	1.08842	Gm5532
chr1	155232566	155235663	0.785714	1	2.53702	Gm5532
chr1	167259252	167260364	0.110837	3	2.99022	Uck2
chr1	167283634	167285589	0.507389	1	2.59534	Uck2
chr1	167308082	167309111	0.37931	2	7.37241	Uck2
chr1	167365435	167366342	0.339901	1	3.74754	Uck2
chr1	170651073	170652583	0.662562	1	4.38783	Atf6
chr1	170766823	170767566	0.0763547	1	1.02765	Atf6
chr1	170845237	170846369	0.23399	2	4.1341	Atf6
chr1	181975326	181976820	0.391626	1	2.62132	Enah
chr1	182021577	182022241	0.123153	1	1.85471	Enah
chr1	182087795	182090617	0.369458	1	1.30921	Enah
chr1	182098848	182100799	0.229064	1	1.17409	Enah
chr2	25195598	25197186	0.179803	2	2.26452	Ptgds
chr2	25400109	25401233	0.160099	1	1.42436	Ptgds
chr2	25416983	25417743	0.0960591	1	1.26394	Ptgds
chr2	25546228	25547283	0.672414	1	6.37359	Ptgds
chr2	48398157	48399299	0.174877	1	1.53132	Gm13481
chr2	48456051	48457633	0.366995	1	2.31982	Gm13481
chr2	65987091	65987926	0.105911	1	1.2684	Xirp2
chr2	65987091	65987926	0.105911	1	1.2684	Gm13601
chr2	67445710	67448576	0.426108	1	1.48677	Xirp2
chr2	67445710	67448576	0.426108	1	1.48677	Gm13601
chr2	68432745	68433282	0.1133	1	2.10988	Xirp2
chr2	68432745	68433282	0.1133	1	2.10988	Gm13601
chr2	68468622	68469014	0.157635	1	4.02131	Xirp2
chr2	68468622	68469014	0.157635	1	4.02131	Gm13601
chr2	76766249	76769363	0.435961	1	1.4	Ttn
chr2	76769924	76771799	0.268473	1	1.43186	Ttn
chr2	76858272	76860549	0.285714	1	1.25478	Ttn
chr2	76963113	76964947	0.248768	1	1.35643	Ttn
chr2	77013543	77015229	0.231527	1	1.37323	Ttn
chr2	77032559	77034761	0.559113	1	2.53912	Ttn
chr2	77169284	77172465	0.674877	1	2.12159	Ttn
chr2	77263591	77263896	0.0320197	1	1.04983	Ttn
chr2	77376791	77377599	0.0566502	2	1.40223	Ttn
chr2	77541512	77543151	0.285714	1	1.74322	Ttn
chr2	77795481	77796695	0.295567	1	2.43465	Ttn
chr2	179766776	179767681	0.103448	1	1.14307	Cdh4
chr3	27189768	27190194	0.0640394	1	1.50327	Tnik
chr3	27214284	27214786	0.0640394	1	1.27569	Tnik
chr3	27227733	27229308	0.197044	1	1.25108	Tnik
chr3	27624008	27626117	0.362069	1	1.71678	Tnik
chr3	27836095	27836787	0.0763547	1	1.10339	Tnik
chr3	28371504	28372177	0.376847	1	5.59951	Tnik
chr3	79821010	79821764	0.0960591	1	1.27399	Tmem144
chr3	79989055	79991077	0.559113	1	2.76515	Tmem144
chr3	79989055	79991077	0.559113	1	2.76515	Fam198b
chr3	80051683	80053394	0.17734	1	1.03647	Tmem144
chr3	80051683	80053394	0.17734	1	1.03647	Fam198b
chr3	117617884	117618783	0.100985	1	1.12331	Palmd
chr3	122933784	122934432	0.0689655	1	1.06428	Myoz2
chr3	123024651	123026138	0.0714286	3	1.44106	Myoz2
chr3	123070437	123071589	0.403941	1	3.50643	Myoz2
chr3	123142228	123142876	0.123153	1	1.9005	Myoz2
chr3	123148624	123149077	0.0566502	1	1.25056	Myoz2
chr3	123190077	123191804	0.445813	1	2.58143	Myoz2
chr3	123258581	123259445	0.231527	1	2.67971	Myoz2
chr3	123353015	123355969	0.440887	1	1.49251	Myoz2
chr4	66482460	66483665	0.142857	1	1.18554	Astn2
chr4	66482460	66483665	0.142857	1	1.18554	Tlr4
chr4	87036382	87038035	0.0837438	2	1.01323	Slc24a2
chr4	88031704	88033886	0.600985	1	2.75429	Slc24a2
chr4	100181439	100182262	0.1133	1	1.37668	Ror1
chr4	100394733	100395937	0.507389	1	4.2142	Ror1
chr5	8797850	8798953	0.211823	1	1.92042	Abcb4
chr5	75043715	75045758	0.517241	1	2.53177	Lnx1
chr5	91402097	91403263	0.194581	1	1.66879	Shroom3
chr5	92096729	92097322	0.091133	2	3.07363	Shroom3
chr5	92102823	92104302	0.162562	1	1.09913	Shroom3
chr5	92277566	92278589	0.596059	1	5.82658	Shroom3
chr5	92282583	92282972	0.162562	1	4.17896	Shroom3
chr5	92309411	92310555	0.243842	1	2.13149	Shroom3
chr5	92469353	92470143	0.105911	1	1.34065	Shroom3
chr5	92868322	92868748	0.0615764	1	1.44545	Shroom3
chr5	102727034	102727458	0.0615764	1	1.45227	Mapk10
chr5	102768300	102769834	0.231527	1	1.5093	Mapk10
chr5	123376572	123378001	0.194581	1	1.36166	Clip1
chr5	123423775	123424495	0.187192	1	2.59989	Clip1
chr5	123572440	123573636	0.317734	1	2.65664	Clip1
chr5	123609642	123610421	0.142857	1	1.83385	Clip1
chr5	123654980	123655369	0.0394089	1	1.01308	Clip1
chr5	123657783	123658511	0.118227	1	1.62399	Clip1
chr5	123674752	123676118	0.248768	1	1.82115	Clip1
chr5	123683237	123685253	0.362069	1	1.79598	Clip1
chr5	123693245	123695041	0.261084	1	1.4537	Clip1
chr5	144246706	144249276	0.416256	1	1.61967	Baiap2l1
chr5	144321336	144323555	0.221675	2	1.99797	Baiap2l1
chr5	146947597	146949188	0.283251	1	1.78033	Lnx2
chr5	146963196	146964271	0.150246	1	1.39764	Lnx2
chr6	31549248	31550135	0.179803	1	2.02709	Plxna4
chr6	32878663	32879076	0.0714286	1	1.72951	Plxna4
chr6	101271599	101272323	0.118227	1	1.63296	Pdzrn3
chr6	148384037	148385115	0.189655	1	1.75932	2810474O19Rik
chr6	149173717	149175893	0.433498	1	1.99218	2810474O19Rik
chr6	149188177	149189654	0.529557	1	3.58535	2810474O19Rik
chr7	73729750	73731004	0.231527	1	1.84631	Slco3a1
chr7	73769008	73769823	0.334975	1	4.11013	Slco3a1
chr7	74381004	74383604	1.00246	1	3.85563	Slco3a1
chr7	74553178	74555867	0.630542	1	2.34489	Slco3a1
chr7	92653560	92654395	0.0418719	3	1.50438	Rab30
chr7	92668724	92670564	1.05665	1	5.74266	Rab30
chr7	92729287	92733634	0.194581	4	1.79049	Rab30
chr7	92740959	92742484	0.763547	1	5.00686	Rab30
chr7	102695524	102696205	0.1133	1	1.66374	Hbb-bs
chr7	130590194	130590785	0.165025	1	2.79229	Btbd16
chr7	130662350	130663499	0.273399	1	2.37945	Btbd16
chr7	130708351	130710265	0.300493	1	1.56997	Btbd16
chr7	130887505	130889283	0.150246	3	2.53509	Btbd16
chr7	130977429	130978788	0.559113	2	8.2283	Btbd16
chr7	132703889	132704840	0.0985222	1	1.03598	Fgfr2
chr7	132858366	132859969	0.248768	2	3.10379	Fgfr2
chr7	132894736	132896961	0.517241	1	2.32468	Fgfr2
chr7	133015459	133015928	0.0812808	1	1.73307	Fgfr2
chr7	133066486	133067918	0.285714	1	1.99521	Fgfr2
chr7	133121526	133124800	0.660099	1	2.01618	Fgfr2
chr7	143052198	143053972	0.465517	1	2.62411	Kcnq1ot1
chr7	143153675	143155634	0.23399	1	1.19444	Kcnq1ot1
chr8	10643226	10644931	0.29064	1	1.70464	Irs2
chr8	11392339	11394128	0.416256	1	2.32675	Irs2
chr8	11418929	11420457	0.455665	1	2.9821	Irs2
chr8	11476342	11479333	0.706897	3	7.09024	Irs2
chr8	11634804	11636858	1.18966	1	5.79189	Irs2
chr8	11843578	11844769	0.169951	1	1.42696	Irs2
chr8	45627402	45629241	0.337438	1	1.8349	Sorbs2
chr8	45627402	45629241	0.337438	1	1.8349	Sorbs2os
chr8	45737301	45737776	0.0960591	2	4.04459	Sorbs2
chr8	45737301	45737776	0.0960591	2	4.04459	Sorbs2os
chr8	45753328	45753475	0.0197044	1	1.34044	Sorbs2
chr8	45753328	45753475	0.0197044	1	1.34044	Sorbs2os
chr8	45816830	45817616	0.0935961	1	1.19079	Sorbs2
chr8	45816830	45817616	0.0935961	1	1.19079	Sorbs2os
chr8	45824429	45824574	0.0221675	1	1.52879	Sorbs2
chr8	45824429	45824574	0.0221675	1	1.52879	Sorbs2os
chr8	45916134	45917576	0.20936	1	1.45187	Sorbs2
chr8	45916134	45917576	0.20936	1	1.45187	Sorbs2os
chr8	45932241	45932396	0.0270936	1	1.74797	Sorbs2
chr8	45932241	45932396	0.0270936	1	1.74797	Sorbs2os
chr8	45974878	45975959	0.448276	1	4.14686	Sorbs2
chr8	45974878	45975959	0.448276	1	4.14686	Sorbs2os
chr8	46005195	46006233	0.105911	1	1.02034	Sorbs2
chr8	46005195	46006233	0.105911	1	1.02034	Sorbs2os
chr8	61559539	61561048	0.211823	1	1.40373	4930512H18Rik
chr8	61589685	61591685	0.522167	1	2.61084	4930512H18Rik
chr8	61664600	61666488	0.206897	2	2.1917	4930512H18Rik
chr8	61686357	61686619	0.0320197	1	1.22213	4930512H18Rik
chr8	61744350	61745933	0.275862	1	1.74265	4930512H18Rik
chr8	61873980	61875814	0.157635	2	1.71903	4930512H18Rik
chr8	61894002	61895592	0.238916	1	1.50262	4930512H18Rik
chr8	61902340	61903230	0.206897	1	2.32468	4930512H18Rik
chr8	73257798	73258347	0.0591133	1	1.07674	Large1
chr8	73281928	73282709	0.128079	1	1.63993	Large1
chr8	73316645	73317098	0.0640394	1	1.41367	Large1
chr8	123789922	123790577	0.0714286	1	1.09051	Acta1
chr8	123924509	123925243	0.103448	1	1.40938	Acta1
chr9	40227903	40228700	0.0935961	1	1.17435	Gramd1b
chr9	40414244	40415842	0.184729	1	1.156	Gramd1b
chr9	40437705	40438468	0.261084	1	3.42181	Gramd1b
chr9	40616211	40617228	0.0714286	2	1.40469	Gramd1b
chr9	96694594	96697404	0.376847	1	1.34109	Zbtb38
chr9	96711987	96714516	0.369458	1	1.46089	Zbtb38
chr10	9900246	9902263	0.463054	2	4.59151	Grm1
chr10	10408079	10408524	0.0541872	1	1.21769	Grm1
chr10	10628549	10628872	0.0492611	1	1.52511	Grm1
chr10	63582417	63583658	0.135468	1	1.0916	Lrrtm3
chr10	63886231	63887159	0.155172	1	1.67212	Lrrtm3
chr10	84060389	84061444	0.327586	1	3.10508	Nuak1
chr10	84387296	84389276	0.490148	1	2.47549	Nuak1
chr11	5243701	5245876	0.438424	1	2.01574	Gck
chr11	5520257	5522276	0.674877	1	3.34263	Gck
chr11	20347466	20348085	0.0960591	1	1.55184	Ugp2
chr11	20858723	20859924	0.396552	1	3.30185	Ugp2
chr11	21315717	21316285	0.0738916	1	1.30091	Ugp2
chr11	21398507	21400776	0.374384	1	1.65	Ugp2
chr11	21427512	21429306	0.258621	1	1.44159	Ugp2
chr11	29525991	29527078	0.197044	1	1.81274	Gm29237
chr11	29692130	29694330	0.995074	2	9.04613	Gm29237
chr11	30138680	30139934	0.192118	1	1.53204	Gm29237
chr11	30150698	30152319	0.110837	2	1.36752	Gm29237
chr11	30153225	30154799	0.174877	1	1.11103	Gm29237
chr11	30197252	30199296	0.256158	1	1.25322	Gm29237
chr11	30210965	30212991	0.243842	2	2.40713	Gm29237
chr11	30220942	30225948	0.278325	2	1.11197	Gm29237
chr11	30648907	30649762	0.551724	1	6.45291	Gm29237
chr11	30655825	30657830	0.110837	2	1.10561	Gm29237
chr11	30752665	30753386	0.206897	1	2.86958	Gm29237
chr11	30798767	30800321	0.165025	1	1.06193	Gm29237
chr11	31549947	31551764	0.522167	1	2.87379	Gm29237
chr11	31616038	31617553	0.23399	1	1.54449	Gm29237
chr11	31770128	31771481	0.135468	1	1.00124	Cpeb4
chr11	31870159	31871513	0.830049	1	6.13035	Cpeb4
chr11	31893540	31894328	0.105911	1	1.34405	Cpeb4
chr11	31935673	31936301	0.17734	1	2.82388	Cpeb4
chr11	32204896	32205810	0.399015	1	4.36559	Cpeb4
chr11	32216662	32217173	0.0714286	1	1.39782	Cpeb4
chr11	32340717	32341484	0.0788177	1	1.02761	Cpeb4
chr11	32532298	32534478	0.364532	1	1.67217	Cpeb4
chr11	32589844	32590395	0.0788177	1	1.43045	Cpeb4
chr11	52843307	52844040	0.445813	1	6.08203	Fstl4
chr11	52846522	52846735	0.046798	1	2.19709	Fstl4
chr11	78261229	78262761	0.736453	1	4.80714	Spag5
chr11	78322629	78323349	0.091133	1	1.26574	Spag5
chr13	5603763	5605721	0.455665	1	2.3272	AC133498.1
chr13	5713997	5715396	0.199507	1	1.42607	AC133498.1
chr13	5801936	5804885	0.394089	1	1.33635	AC133498.1
chr13	5830708	5831111	0.0541872	1	1.3446	AC133498.1
chr13	11566122	11567025	0.105911	1	1.17288	Actn2
chr13	11594704	11596121	0.453202	1	3.19832	Actn2
chr13	11709791	11710619	0.155172	1	1.87406	Actn2
chr13	11713577	11713975	0.0541872	1	1.36149	Actn2
chr13	11715689	11716737	0.14532	1	1.38664	Actn2
chr13	11718472	11718575	0.0246305	1	2.39131	Actn2
chr13	11741486	11742525	0.150246	1	1.44607	Actn2
chr13	11760805	11762283	0.221675	1	1.49983	Actn2
chr13	11764089	11765758	0.268473	1	1.60859	Actn2
chr13	11780603	11783273	0.307882	1	1.15312	Actn2
chr13	11899332	11903538	0.426108	3	3.03929	Actn2
chr13	11904119	11904450	0.0246305	2	1.48825	Actn2
chr13	11910983	11912616	0.184729	1	1.13123	Actn2
chr13	11974489	11977002	0.403941	1	1.60741	Actn2
chr13	12009369	12010074	0.103448	1	1.46735	Actn2
chr13	12039933	12041202	0.204433	2	3.22196	Actn2
chr13	12057320	12060175	0.839901	1	2.94186	Actn2
chr13	12070110	12073238	0.729064	1	2.33077	Actn2
chr13	12077609	12079289	0.29064	1	1.73	Actn2
chr13	12084577	12084864	0.0541872	1	1.88806	Actn2
chr13	12257146	12258509	0.603448	1	4.42735	Actn2
chr13	12267173	12267760	0.103448	1	1.76232	Actn2
chr13	12272809	12274013	0.332512	1	2.76173	Actn2
chr13	12277409	12279188	0.253695	1	1.42605	Actn2
chr13	12313580	12314202	0.108374	1	1.74235	Actn2
chr13	12316901	12318548	0.448276	1	2.72177	Actn2
chr13	12326713	12328185	0.204433	1	1.38881	Actn2
chr13	12339169	12341193	0.864532	1	4.2714	Actn2
chr13	12385609	12387801	0.231527	3	3.16871	Actn2
chr13	41510709	41511849	0.214286	1	1.8797	Nedd9
chr13	74770068	74771017	0.396552	1	4.17863	Ell2
chr13	75227727	75228010	0.046798	1	1.65364	Ell2
chr13	75797433	75799199	0.332512	2	3.76571	Ell2
chr14	20607138	20610642	0.67734	1	1.93305	Usp54
chr14	20664177	20664839	0.221675	1	3.34856	Usp54
chr14	20667628	20668841	0.381773	1	3.14735	Usp54
chr14	20723791	20724636	0.0862069	1	1.0202	Usp54
chr14	20993242	20993937	0.0837438	1	1.20495	Usp54
chr14	54809096	54810422	0.152709	1	1.15165	Myh7
chr14	54924482	54927247	0.509852	1	1.84395	Myh7
chr14	54945694	54949280	1.99754	1	5.57038	Myh7
chr14	54953396	54957924	2.44335	1	5.39609	Myh7
chr14	54959783	54962179	1.78325	1	7.44262	Myh7
chr14	54966140	54970323	5.75616	1	13.7608	Myh7
chr14	54976965	54979512	0.635468	1	2.49497	Myh7
chr14	54993321	54997519	2.63547	3	18.8337	Myh7
chr14	55014443	55016241	1.18227	1	6.57545	Myh7
chr16	4160326	4161373	0.115764	1	1.10567	4930562C15Rik
chr16	4182756	4183067	0.0418719	1	1.34636	4930562C15Rik
chr16	4267069	4268536	0.216749	1	1.4775	4930562C15Rik
chr16	4474490	4475757	0.352217	1	2.77993	4930562C15Rik
chr16	4511271	4513209	1.03695	2	10.7012	4930562C15Rik
chr16	4541521	4542419	0.630542	1	7.02162	4930562C15Rik
chr16	4683401	4684573	0.463054	1	3.95097	4930562C15Rik
chr16	4718756	4719532	0.142857	1	1.84094	4930562C15Rik
chr16	4781520	4782761	0.150246	1	1.21069	4930562C15Rik
chr16	4890203	4890934	0.268473	1	3.67268	4930562C15Rik
chr16	4938679	4940161	0.399015	1	2.69241	4930562C15Rik
chr17	6216131	6217191	0.300493	1	2.83484	Gm26848
chr17	8508252	8509285	0.140394	1	1.35909	Pde10a
chr17	8551902	8553005	0.108374	2	1.96508	Pde10a
chr17	28454227	28455610	0.0812808	2	1.17543	Fkbp5
chr17	28512130	28514201	0.596059	1	2.87812	Fkbp5
chr17	28522360	28523936	0.635468	1	4.03216	Fkbp5
chr17	28701866	28703247	0.162562	2	2.35426	Fkbp5
chr17	28761852	28762440	0.0591133	1	1.00533	Fkbp5
chr17	28874302	28876444	0.37931	1	1.77082	Fkbp5
chr17	43992802	43994388	0.192118	1	1.21134	Clic5
chr17	44283987	44284126	0.0197044	1	1.41759	Clic5
chr18	42163401	42164396	0.549261	1	5.52021	Kctd16
chr19	5038101	5039739	0.566502	1	3.4585	Malat1
chr19	5366039	5367364	0.586207	1	4.4242	Malat1
chr19	5388254	5390089	0.561576	1	3.06036	Malat1
chr19	5405979	5409386	0.931034	1	2.73271	Malat1
chr19	5473561	5475525	0.278325	1	1.41713	Malat1
chr19	5688192	5690176	1.07882	1	5.43759	Malat1
chr19	5786225	5788087	0.773399	1	4.15359	Malat1
chr19	5801901	5804120	1.09606	1	4.93943	Malat1
chr19	5833415	5834690	0.487685	2	7.64996	Malat1
chr19	5839724	5841942	1.25616	1	5.66347	Malat1
chr19	5849211	5850795	0.933498	1	5.89329	Malat1
chr19	6060800	6061820	0.41133	2	8.0653	Malat1
chr19	6117742	6118968	0.433498	1	3.53587	Malat1
chr19	6127596	6128622	0.440887	1	4.29714	Malat1
chr19	6334434	6335760	0.660099	1	4.97812	Malat1
chr19	16899752	16899962	0.0541872	1	2.58034	Prune2
chr19	17334753	17335436	0.0738916	1	1.08187	Prune2
chr19	36166504	36169518	1.11823	2	7.42022	Ankrd1
chr19	36228534	36229951	0.226601	1	1.59916	Ankrd1
chr19	36386462	36387274	0.0812808	1	1.00099	Ankrd1
chr19	36553749	36555530	0.522167	1	2.93188	Ankrd1
chr19	36695893	36697426	0.160099	1	1.04435	Ankrd1
chr19	56406078	56407160	0.179803	1	1.66176	Nrap
chrX	102643765	102645881	0.487685	2	4.6095	Phka1
chrX	140535423	140536076	0.0812808	1	1.24473	Rnf128
chrX	140537578	140539119	0.182266	1	1.18278	Rnf128

## Sheet: PVCM2_Up
CHROM	START	STOP	Signal	Number of PITX2 Motifs	NMS	Gene
chr1	36813424	36813984	0.0566502	1	1.01161	Tmem131
chr1	36859614	36860995	0.305419	1	2.21158	Tmem131
chr1	36901930	36905663	0.396552	1	1.06229	Tmem131
chr1	36925868	36927169	0.137931	1	1.06019	Tmem131
chr1	66862436	66863671	0.825123	1	6.68116	Erbb4
chr1	66895484	66896925	0.20197	1	1.4016	Erbb4
chr1	68501474	68501933	0.0591133	1	1.28787	Erbb4
chr1	73942089	73944244	0.366995	2	3.40599	Tns1
chr1	73954500	73956739	0.315271	1	1.40809	Tns1
chr1	73958054	73958750	0.1133	1	1.62788	Tns1
chr1	73970409	73970588	0.044335	1	2.47681	Tns1
chr1	74068301	74071042	0.842365	1	3.0732	Tns1
chr1	74124160	74125732	0.389163	1	2.47559	Tns1
chr1	74771593	74773649	0.374384	1	1.82093	Tuba4a
chr1	75435544	75436461	0.150246	1	1.63845	Tuba4a
chr1	75445023	75446438	0.160099	1	1.13144	Tuba4a
chr1	75521074	75522135	0.320197	1	3.01788	Tuba4a
chr1	75559145	75560220	0.536946	1	4.99484	Tuba4a
chr1	75561477	75562373	0.236453	1	2.63899	Tuba4a
chr1	81520742	81521152	0.0541872	1	1.32164	Irs1
chr1	81724489	81725346	0.14532	1	1.69568	Irs1
chr1	81754004	81755991	0.280788	1	1.41313	Irs1
chr1	82129853	82130218	0.044335	1	1.21466	Irs1
chr1	82199647	82202245	0.463054	1	1.78235	Irs1
chr1	82261162	82262204	0.108374	2	2.08012	Irs1
chr1	90732866	90734744	0.472906	1	2.51814	Gpc1
chr1	90955337	90957783	0.258621	1	1.05732	Gpc1
chr1	90967143	90968303	0.258621	1	2.22949	Gpc1
chr1	90998308	91001358	0.559113	1	1.83316	Gpc1
chr1	91209201	91210299	0.46798	1	4.26212	Gpc1
chr1	92215070	92217190	0.295567	1	1.39418	Gpc1
chr1	92309384	92309837	0.0640394	2	2.82735	Gpc1
chr1	92443604	92444513	0.0763547	2	1.67997	Gpc1
chr1	92696867	92697325	0.1133	1	2.47381	Gpc1
chr1	93010667	93011290	0.135468	1	2.17445	Hdlbp
chr1	93229042	93230156	0.135468	1	1.21605	Hdlbp
chr1	93299887	93301100	0.192118	1	1.58383	Hdlbp
chr1	93721022	93721727	0.0738916	1	1.04811	Hdlbp
chr1	105993383	105994122	0.310345	1	4.19952	Phlpp1
chr1	134759108	134760047	0.147783	1	1.57384	Lgr6
chr1	134909187	134910500	0.674877	1	5.13996	Lgr6
chr1	134931828	134933048	0.184729	1	1.51417	Lgr6
chr1	135083100	135085178	0.53202	1	2.56025	Lgr6
chr1	135103985	135106382	0.283251	1	1.18169	Lgr6
chr1	135258134	135259559	0.169951	1	1.19264	Lgr6
chr1	135282400	135284360	0.312808	1	1.59596	Lgr6
chr1	135368137	135369505	0.147783	1	1.08029	Lgr6
chr1	135429792	135430938	0.317734	1	2.77255	Lgr6
chr1	135698150	135700978	0.214286	2	1.51546	Lgr6
chr1	135834329	135837413	1.29557	1	4.20093	Lgr6
chr1	135861768	135862735	0.337438	1	3.48954	Lgr6
chr1	136345154	136346671	0.458128	1	3.01996	Lgr6
chr1	160933323	160934582	0.105911	2	1.68247	Rabgap1l
chr1	174239759	174240371	0.0985222	2	3.21968	Rgs7
chr1	175128495	175128892	0.0418719	1	1.05471	Rgs7
chr2	4101238	4101933	0.091133	1	1.31127	Frmd4a
chr2	4651566	4652420	0.17734	1	2.07658	Frmd4a
chr2	18046524	18049855	0.480296	1	1.4419	Plxdc2
chr2	18046524	18049855	0.480296	1	1.4419	Nebl
chr2	18439058	18439676	0.115764	1	1.8732	Plxdc2
chr2	18439058	18439676	0.115764	1	1.8732	Nebl
chr2	18586854	18588432	0.236453	1	1.49844	Plxdc2
chr2	18586854	18588432	0.236453	1	1.49844	Nebl
chr2	18777201	18777596	0.0714286	1	1.80832	Plxdc2
chr2	18777201	18777596	0.0714286	1	1.80832	Nebl
chr2	18778124	18778859	0.0837438	1	1.13937	Plxdc2
chr2	18778124	18778859	0.0837438	1	1.13937	Nebl
chr2	44519190	44519515	0.046798	1	1.43994	Gm13479
chr2	45238464	45240479	0.29064	1	1.44238	Gm13479
chr2	64044724	64045222	0.0640394	2	2.57186	Grb14
chr2	64052294	64054194	0.199507	1	1.05004	Grb14
chr2	64058356	64060115	0.302956	1	1.72232	Grb14
chr2	64987541	64988150	0.0862069	1	1.41555	Grb14
chr2	65010193	65010838	0.0714286	1	1.10742	Grb14
chr2	65069536	65070242	0.0738916	1	1.04662	Grb14
chr2	65237553	65239632	1.30296	1	6.26722	Grb14
chr2	65987091	65987926	0.105911	1	1.2684	Stk39
chr2	67445710	67448576	0.426108	1	1.48677	Stk39
chr2	68432745	68433282	0.1133	1	2.10988	Stk39
chr2	68468622	68469014	0.157635	1	4.02131	Stk39
chr2	73910219	73911882	0.502463	1	3.02143	Atp5g3
chr2	76766249	76769363	0.435961	1	1.4	Ccdc141
chr2	76766249	76769363	0.435961	1	1.4	Zfp385b
chr2	76769924	76771799	0.268473	1	1.43186	Ccdc141
chr2	76769924	76771799	0.268473	1	1.43186	Zfp385b
chr2	76858272	76860549	0.285714	1	1.25478	Ccdc141
chr2	76858272	76860549	0.285714	1	1.25478	Zfp385b
chr2	76963113	76964947	0.248768	1	1.35643	Ccdc141
chr2	76963113	76964947	0.248768	1	1.35643	Zfp385b
chr2	77013543	77015229	0.231527	1	1.37323	Ccdc141
chr2	77013543	77015229	0.231527	1	1.37323	Zfp385b
chr2	77032559	77034761	0.559113	1	2.53912	Ccdc141
chr2	77032559	77034761	0.559113	1	2.53912	Zfp385b
chr2	77169284	77172465	0.674877	1	2.12159	Ccdc141
chr2	77169284	77172465	0.674877	1	2.12159	Zfp385b
chr2	77263591	77263896	0.0320197	1	1.04983	Ccdc141
chr2	77263591	77263896	0.0320197	1	1.04983	Zfp385b
chr2	77376791	77377599	0.0566502	2	1.40223	Ccdc141
chr2	77376791	77377599	0.0566502	2	1.40223	Zfp385b
chr2	77541512	77543151	0.285714	1	1.74322	Ccdc141
chr2	77541512	77543151	0.285714	1	1.74322	Zfp385b
chr2	77795481	77796695	0.295567	1	2.43465	Ccdc141
chr2	77795481	77796695	0.295567	1	2.43465	Zfp385b
chr2	106652070	106653136	0.359606	1	3.37341	Mpped2
chr2	114057095	114058637	0.891626	1	5.78227	Actc1
chr2	146216833	146217597	0.0837438	1	1.09612	Ralgapa2
chr2	147307696	147308186	0.0862069	1	1.75932	Ralgapa2
chr2	147307696	147308186	0.0862069	1	1.75932	Kiz
chr2	148716999	148717638	0.0665025	1	1.04073	Cst3
chr2	148872786	148873351	0.0812808	1	1.4386	Cst3
chr2	148889714	148890703	0.197044	1	1.99236	Cst3
chr2	149725793	149726282	0.162562	1	3.32437	Cst3
chr2	155381488	155383475	1.14778	1	5.77646	Map1lc3a
chr2	174415422	174416384	0.243842	1	2.53474	Gnas
chr2	174415422	174416384	0.243842	1	2.53474	Atp5e
chr2	174758604	174759162	0.123153	1	2.20704	Gnas
chr2	174758604	174759162	0.123153	1	2.20704	Atp5e
chr2	180358938	180359532	0.192118	1	3.23431	Eef1a2
chr2	180362617	180363569	0.344828	1	3.62214	Eef1a2
chr2	180709427	180710967	0.608374	1	3.95048	Eef1a2
chr2	180716409	180717412	0.182266	1	1.81721	Eef1a2
chr2	181044233	181044344	0.0123153	1	1.10948	Eef1a2
chr2	181531494	181532061	0.0541872	2	1.91136	Eef1a2
chr2	181591829	181593612	0.268473	1	1.50574	Eef1a2
chr3	41359757	41360943	0.133005	1	1.12146	Larp1b
chr3	41368216	41369050	0.08867	1	1.06319	Larp1b
chr3	41563195	41566307	1.03941	1	3.34	Larp1b
chr3	57426497	57427432	0.108374	1	1.15908	Med12l
chr3	57510014	57510818	0.0862069	1	1.07223	Med12l
chr3	58518971	58519791	0.044335	2	1.08134	Med12l
chr3	59113687	59114635	0.135468	1	1.42899	Med12l
chr3	60407459	60409583	0.214286	1	1.00888	Med12l
chr3	60500658	60503495	0.928571	1	3.27308	Med12l
chr3	60530650	60532113	0.221675	1	1.51521	Med12l
chr3	60561986	60564532	0.278325	1	1.09319	Med12l
chr3	61066923	61067628	0.08867	1	1.25773	Med12l
chr3	105939970	105941640	0.12069	2	1.44539	Atp5f1
chr3	146278213	146279236	0.270936	1	2.64845	Syde2
chr3	146520664	146521894	0.315271	1	2.56318	Syde2
chr3	146851968	146852892	0.305419	1	3.3054	Syde2
chr3	146875313	146876388	0.147783	1	1.37473	Syde2
chr3	148634570	148635619	0.20197	1	1.92536	Gm30382
chr3	148958298	148960085	0.206897	1	1.15779	Gm30382
chr3	149726060	149726819	0.157635	1	2.07688	Gm30382
chr3	153912364	153913651	0.463054	1	3.59793	Acadm
chr3	153948242	153948503	0.0788177	1	3.01984	Acadm
chr3	159839366	159841756	0.512315	1	2.14358	Wls
chr3	159884908	159886404	0.179803	1	1.20189	Wls
chr4	74588633	74589421	0.133005	1	1.68788	Ptprd
chr4	80517495	80517830	0.0344828	1	1.02934	Ptprd
chr4	87036382	87038035	0.0837438	2	1.01323	Mllt3
chr4	88031704	88033886	0.600985	1	2.75429	Mllt3
chr4	96553117	96553948	0.118227	1	1.4227	Nfia
chr4	98003251	98004838	0.288177	1	1.81586	Nfia
chr4	98556430	98557782	0.169951	1	1.25703	Nfia
chr4	105108769	105110614	0.549261	1	2.97702	Prkaa2
chr4	105149277	105149843	0.0665025	1	1.17496	Prkaa2
chr4	105363762	105365668	0.509852	1	2.67499	Prkaa2
chr4	105401860	105404116	0.152709	2	1.35381	Prkaa2
chr4	116123368	116124348	0.174877	1	1.78446	Uqcrh
chr4	116655183	116655515	0.0517241	1	1.55796	Prdx1
chr4	119286738	119288057	0.115764	3	2.63298	Nfyc
chr4	119430678	119431269	0.0689655	1	1.16693	Nfyc
chr4	119813833	119817377	0.431034	1	1.21624	Nfyc
chr4	120162979	120163644	0.0812808	1	1.22227	Nfyc
chr4	120229401	120230703	0.174877	1	1.34314	Nfyc
chr4	120247223	120249381	1.05172	1	4.87361	Nfyc
chr4	120380510	120381489	0.248768	1	2.54105	Nfyc
chr4	120387408	120388109	0.0812808	1	1.1595	Nfyc
chr4	120612388	120614509	0.899015	1	4.23864	Nfyc
chr4	120792315	120793635	0.0689655	2	1.04493	Nfyc
chr4	120804610	120806375	0.125616	3	2.13511	Nfyc
chr4	120854601	120855127	0.0665025	1	1.26431	Nfyc
chr4	129584653	129585906	0.125616	1	1.00252	Fabp3
chr4	129853219	129856031	0.246305	2	1.75182	Fabp3
chr4	129924177	129925000	0.105911	1	1.28689	Fabp3
chr4	129983751	129986538	0.280788	1	1.00749	Fabp3
chr4	130198740	130199774	0.12069	1	1.16721	Fabp3
chr4	130291994	130292885	0.125616	1	1.40983	Fabp3
chr4	130297104	130297646	0.125616	1	2.31763	Fabp3
chr4	130388896	130390298	0.150246	1	1.07166	Fabp3
chr4	134128284	134129790	0.224138	1	1.4883	Trim63
chr4	134186479	134187737	0.775862	1	6.16743	Trim63
chr4	134237627	134238946	0.295567	1	2.24084	Trim63
chr4	134314384	134316798	0.76601	1	3.1732	Trim63
chr4	134416070	134417242	0.152709	1	1.30298	Trim63
chr4	147902970	147905376	0.852217	1	3.54205	Mfn2
chr5	3543368	3544579	0.280788	1	2.31865	Cdk6
chr5	4004660	4005351	0.0369458	2	1.06934	Cdk6
chr5	20701536	20702951	0.391626	1	2.76767	Magi2
chr5	30209265	30209821	0.0689655	1	1.24039	Kcnk3
chr5	30593461	30595373	0.581281	1	3.04017	Kcnk3
chr5	35794726	35796316	0.428571	1	2.69542	Ablim2
chr5	35850651	35851713	0.137931	1	1.29879	Ablim2
chr5	36006401	36008404	0.221675	1	1.10671	Ablim2
chr5	36619506	36621461	0.325123	1	1.66303	Ablim2
chr5	72201708	72202306	0.0985222	1	1.64753	Corin
chr5	72329591	72331537	0.0738916	3	1.13913	Corin
chr5	72442621	72444392	0.418719	1	2.36431	Corin
chr5	72501386	72504842	1.01724	1	2.94341	Corin
chr5	72600900	72601638	0.08867	1	1.20149	Corin
chr5	72867543	72869025	0.369458	1	2.49297	Corin
chr5	72891338	72891990	0.14532	1	2.22884	Corin
chr5	72904666	72905705	0.401478	1	3.86408	Corin
chr5	72984181	72984638	0.0689655	1	1.50909	Corin
chr5	73249518	73250182	0.0862069	1	1.2983	Corin
chr5	89149269	89150214	0.320197	1	3.38833	Slc4a4
chr5	89897352	89898020	0.140394	1	2.10171	Slc4a4
chr5	99250926	99253388	1.05911	1	4.30184	Rasgef1b
chr5	99478736	99480406	0.246305	1	1.47488	Rasgef1b
chr5	99728002	99729906	0.229064	1	1.20307	Rasgef1b
chr5	108268219	108269676	0.421182	2	5.7815	Atp5k
chr5	108427066	108428266	0.110837	2	1.84729	Atp5k
chr5	108448450	108449705	0.431034	1	3.43454	Atp5k
chr5	121870719	121872765	0.17734	2	1.73353	Myl2
chr5	122114030	122114784	0.100985	1	1.33933	Myl2
chr5	122131154	122132295	0.167488	1	1.4679	Myl2
chr5	122164298	122165639	0.169951	1	1.26734	Myl2
chr5	122175309	122177059	0.1133	2	1.29486	Myl2
chr5	122461544	122464353	0.931034	1	3.31447	Atp2a2
chr5	122464901	122466793	0.660099	1	3.48889	Atp2a2
chr5	122467470	122470234	0.783251	2	5.66752	Atp2a2
chr5	122470747	122471928	0.317734	1	2.69038	Atp2a2
chr5	122475169	122478717	1.14778	2	6.47003	Atp2a2
chr5	122480453	122483783	0.965517	2	5.7989	Atp2a2
chr5	122484604	122486548	0.544335	3	8.40023	Atp2a2
chr5	122491128	122491675	0.128079	1	2.34148	Atp2a2
chr5	122514010	122514333	0.110837	1	3.4315	Atp2a2
chr5	122524153	122529912	2.38424	1	4.14002	Atp2a2
chr5	122619621	122622205	1.0197	1	3.94622	Atp2a2
chr5	122636249	122637849	0.182266	2	2.27833	Atp2a2
chr5	122652232	122654671	0.327586	1	1.34312	Atp2a2
chr5	129877808	129879436	0.458128	1	2.81405	Phkg1
chr5	131690769	131691103	0.0517241	1	1.54863	Auts2
chr5	132098237	132099115	0.160099	1	1.82345	Auts2
chr5	132718790	132720023	0.192118	1	1.55814	Auts2
chr5	133532731	133532960	0.044335	1	1.93603	Auts2
chr5	133656753	133657294	0.0714286	1	1.32031	Auts2
chr5	135488550	135490179	0.167488	1	1.02816	Mdh2
chr5	135522286	135523129	0.172414	1	2.04524	Mdh2
chr5	135524153	135525681	0.485222	1	3.17553	Mdh2
chr5	135533229	135534023	0.103448	1	1.30288	Mdh2
chr5	147967937	147969083	0.128079	1	1.11762	Mtus2
chr5	148331201	148333355	0.258621	1	1.20065	Mtus2
chr6	13606951	13608434	0.374384	2	5.04901	Foxp2
chr6	14757042	14757941	0.125616	1	1.39728	Foxp2
chr6	14782787	14783058	0.0320197	1	1.18154	Foxp2
chr6	17583852	17584344	0.0640394	1	1.30161	Gm4876
chr6	21267598	21268269	0.130542	2	3.89096	Kcnd2
chr6	24514668	24515451	0.157635	1	2.01322	Ndufa5
chr6	24532838	24533124	0.0591133	1	2.0669	Ndufa5
chr6	24551791	24552659	0.110837	1	1.27693	Ndufa5
chr6	24568742	24572074	0.704433	2	4.22829	Ndufa5
chr6	24597080	24598224	0.906404	1	7.92311	Ndufa5
chr6	24611931	24612918	0.369458	1	3.74324	Ndufa5
chr6	56524026	56524371	0.0541872	1	1.57064	Pde1c
chr6	65525046	65525805	0.142857	1	1.88218	Prdm5
chr6	65584425	65585770	0.364532	1	2.71028	Prdm5
chr6	66443345	66444164	0.0517241	2	1.2631	Prdm5
chr6	73265765	73267180	0.123153	2	1.74067	Suclg1
chr6	84429276	84430531	0.197044	1	1.57007	Exoc6b
chr6	84579000	84579346	0.0369458	1	1.0678	Exoc6b
chr6	92918964	92919432	0.0246305	2	1.05259	9530026P05Rik
chr6	92918964	92919432	0.0246305	2	1.05259	Magi1
chr6	92987416	92988835	0.236453	1	1.66634	9530026P05Rik
chr6	92987416	92988835	0.236453	1	1.66634	Magi1
chr6	93393694	93393835	0.0147783	1	1.04811	9530026P05Rik
chr6	93393694	93393835	0.0147783	1	1.04811	Magi1
chr6	93935907	93936279	0.100985	1	2.71466	9530026P05Rik
chr6	93935907	93936279	0.100985	1	2.71466	Magi1
chr6	94170866	94172353	0.0960591	2	1.29199	Magi1
chr6	124672044	124674343	0.17734	3	2.31414	Tpi1
chr6	124693067	124695036	0.399015	1	2.02648	Tpi1
chr6	124722981	124723966	0.108374	1	1.10025	Tpi1
chr6	124745154	124746966	0.783251	1	4.32258	Tpi1
chr6	124755446	124757284	0.369458	1	2.01011	Tpi1
chr6	124839582	124840802	0.381773	1	3.12929	Tpi1
chr6	125039061	125040245	0.413793	1	3.49487	Tpi1
chr6	125088516	125090420	0.391626	1	2.05686	Tpi1
chr6	125578254	125578915	0.0566502	2	1.71408	Tpi1
chr6	142700119	142702930	0.408867	1	1.45453	Ldhb
chr6	142700119	142702930	0.408867	1	1.45453	Abcc9
chr6	143084388	143084946	0.0960591	1	1.72149	Ldhb
chr6	143084388	143084946	0.0960591	1	1.72149	Abcc9
chr7	3606821	3607389	0.0985222	1	1.73455	Ndufa3
chr7	4513161	4514789	0.394089	1	2.42069	Tnni3
chr7	4515363	4517199	1.03695	1	5.64785	Tnni3
chr7	4520977	4524634	2.11576	1	5.78552	Tnni3
chr7	4532110	4532902	0.214286	1	2.70563	Tnni3
chr7	19170099	19170687	0.26601	1	4.52398	Ckm
chr7	19235022	19236826	0.389163	1	2.15722	Ckm
chr7	19238145	19238708	0.236453	1	4.19988	Ckm
chr7	19359251	19362816	1.66256	1	4.66357	Ckm
chr7	19409471	19412180	1.53202	1	5.6553	Ckm
chr7	19420455	19421778	0.226601	1	1.71278	Ckm
chr7	19557079	19557421	0.0960591	1	2.80875	Ckm
chr7	19589383	19590507	0.1133	1	1.00801	Ckm
chr7	25076545	25077704	1.0197	1	8.79814	Lipe
chr7	25204822	25206482	0.211823	1	1.27604	Lipe
chr7	25247928	25251958	0.975369	1	2.42027	Lipe
chr7	25297165	25298295	0.17734	1	1.56938	Lipe
chr7	25376400	25380904	0.566502	2	2.51555	Lipe
chr7	25395109	25396772	0.610837	1	3.67311	Lipe
chr7	28824382	28826135	0.738916	1	4.21515	Ech1
chr7	28867228	28868089	0.140394	1	1.63059	Ech1
chr7	28951530	28954051	0.305419	1	1.2115	Ech1
chr7	30198482	30198946	0.0788177	1	1.69866	Cox7a1
chr7	30664622	30665753	0.162562	1	1.43733	Cox6b1
chr7	48846529	48848726	0.800493	1	3.64357	Nav2
chr7	48874598	48875723	0.14532	1	1.29174	Nav2
chr7	49496786	49498097	0.273399	1	2.08542	Nav2
chr7	49550686	49551138	0.0985222	1	2.17969	Nav2
chr7	75469780	75470951	0.108374	2	1.85097	Akap13
chr7	75493632	75494692	0.224138	1	2.11451	Akap13
chr7	75497634	75499081	0.182266	1	1.25961	Akap13
chr7	75522278	75522816	0.0763547	1	1.41923	Akap13
chr7	75524761	75526222	0.32266	1	2.20849	Akap13
chr7	75611666	75614210	0.448276	1	1.76209	Akap13
chr7	75638850	75643008	0.445813	1	1.07218	Akap13
chr7	75781626	75783188	0.152709	3	2.93296	Akap13
chr7	75826534	75828353	0.0985222	2	1.08326	Akap13
chr7	126797208	126800446	1.9064	2	11.7752	Aldoa
chr7	126808722	126809612	0.29064	1	3.26562	Aldoa
chr7	126861378	126862885	0.507389	1	3.36688	Aldoa
chr7	126928359	126929471	0.26601	1	2.39217	Aldoa
chr7	127008089	127009339	0.219212	1	1.75369	Aldoa
chr7	128344618	128345527	0.118227	1	1.30062	Cox6a2
chr7	128530880	128532373	0.349754	1	2.34262	Cox6a2
chr7	128540720	128541799	0.206897	1	1.91748	Cox6a2
chr7	128671909	128673106	0.125616	1	1.04942	Cox6a2
chr7	141130847	141131828	0.275862	1	2.81205	Cox8b
chr7	141130847	141131828	0.275862	1	2.81205	Pnpla2
chr7	141408679	141409293	0.182266	1	2.9685	Cox8b
chr7	141408679	141409293	0.182266	1	2.9685	Pnpla2
chr7	141539121	141541230	0.600985	1	2.84962	Cox8b
chr7	141539121	141541230	0.600985	1	2.84962	Pnpla2
chr7	142088980	142089962	0.142857	1	1.45476	Cox8b
chr7	142088980	142089962	0.142857	1	1.45476	Pnpla2
chr8	24490236	24491458	0.162562	1	1.33029	Tacc1
chr8	35703958	35705771	0.463054	1	2.55408	Dlc1
chr8	36290611	36292401	0.35468	1	1.98145	Dlc1
chr8	36304786	36305053	0.0369458	1	1.38374	Dlc1
chr8	36361216	36361643	0.0246305	2	1.15366	Dlc1
chr8	36612085	36614540	0.748768	1	3.04997	Dlc1
chr8	36639272	36641325	0.273399	1	1.3317	Dlc1
chr8	36676470	36676835	0.14532	1	3.98138	Dlc1
chr8	46200638	46206010	1.66256	1	3.09487	Slc25a4
chr8	46200638	46206010	1.66256	1	3.09487	Acsl1
chr8	46225870	46227076	0.206897	1	1.71556	Slc25a4
chr8	46225870	46227076	0.206897	1	1.71556	Acsl1
chr8	46421412	46422054	0.174877	1	2.72394	Slc25a4
chr8	46421412	46422054	0.174877	1	2.72394	Acsl1
chr8	46539402	46540483	0.189655	1	1.75444	Slc25a4
chr8	46539402	46540483	0.189655	1	1.75444	Acsl1
chr8	61559539	61561048	0.211823	1	1.40373	Palld
chr8	61589685	61591685	0.522167	1	2.61084	Palld
chr8	61664600	61666488	0.206897	2	2.1917	Palld
chr8	61686357	61686619	0.0320197	1	1.22213	Palld
chr8	61744350	61745933	0.275862	1	1.74265	Palld
chr8	61873980	61875814	0.157635	2	1.71903	Palld
chr8	61894002	61895592	0.238916	1	1.50262	Palld
chr8	61902340	61903230	0.206897	1	2.32468	Palld
chr8	68888221	68888717	0.0566502	1	1.14214	Lpl
chr8	68902195	68903658	0.699507	1	4.78132	Lpl
chr8	68975393	68976350	0.204433	1	2.13619	Lpl
chr8	69022330	69023885	0.270936	1	1.74235	Lpl
chr8	69088343	69090058	0.561576	1	3.2745	Lpl
chr8	69118591	69119537	0.0714286	2	1.51012	Lpl
chr8	69192799	69193890	0.12069	1	1.10623	Lpl
chr8	69206394	69206835	0.0517241	1	1.17288	Lpl
chr8	77009339	77009868	0.0615764	1	1.16401	Nr3c2
chr8	77132744	77134315	0.317734	1	2.0225	Nr3c2
chr8	77408258	77409264	0.194581	1	1.93421	Nr3c2
chr8	77459633	77460207	0.0295567	2	1.02985	Nr3c2
chr8	77477492	77479334	0.216749	1	1.1767	Nr3c2
chr8	77481482	77482293	0.221675	2	5.4667	Nr3c2
chr8	77491610	77492921	0.238916	1	1.8224	Nr3c2
chr8	78021223	78021977	0.142857	1	1.89466	Ednra
chr8	78770986	78772040	0.0591133	2	1.12169	Ednra
chr8	79162455	79163720	0.20936	1	1.65502	Ednra
chr8	91363920	91365711	0.325123	1	1.81532	Ces1d
chr8	91528246	91530035	0.110837	2	1.2391	Ces1d
chr8	91551002	91553752	0.224138	2	1.63009	Ces1d
chr8	91854163	91855017	0.26601	1	3.11487	Ces1d
chr8	92673429	92674569	0.128079	1	1.1235	Ces1d
chr8	108703419	108705245	0.246305	1	1.34888	Zfhx3
chr8	115110231	115111069	0.08867	1	1.05811	Wwox
chr9	21130837	21131749	0.546798	1	5.99559	Pde4a
chr9	21320383	21321936	0.320197	1	2.0618	Pde4a
chr9	21328954	21330609	0.384236	2	4.64334	Pde4a
chr9	21357187	21357777	0.1133	1	1.92035	Pde4a
chr9	21366672	21368698	0.834975	1	4.1213	Pde4a
chr9	21462968	21464072	0.408867	1	3.70351	Pde4a
chr9	21469018	21469739	0.0837438	1	1.1615	Pde4a
chr9	44485896	44489373	1.14286	1	3.28691	Atp5l
chr9	44581355	44581809	0.0246305	2	1.08505	Atp5l
chr9	44798928	44800494	0.53202	1	3.39732	Atp5l
chr9	44941495	44943015	0.633005	1	4.16451	Atp5l
chr9	45015817	45018742	0.236453	3	2.42516	Atp5l
chr9	57485581	57486361	0.165025	1	2.1157	Cox5a
chr9	57536446	57538197	0.416256	1	2.37725	Cox5a
chr9	57612133	57613061	0.150246	2	3.23807	Cox5a
chr9	57614076	57615236	0.310345	1	2.67539	Cox5a
chr9	57639741	57641277	0.155172	1	1.01024	Cox5a
chr9	57659720	57660192	0.091133	1	1.93078	Cox5a
chr9	58091567	58093600	0.450739	1	2.21711	Cox5a
chr9	58197703	58198566	0.108374	1	1.25579	Cox5a
chr9	58248916	58250064	0.155172	1	1.35168	Cox5a
chr9	58311270	58313478	0.283251	1	1.28284	Cox5a
chr9	58330128	58330701	0.0615764	1	1.07463	Cox5a
chr9	58886856	58887241	0.103448	1	2.68697	Cox5a
chr9	66143799	66144827	0.0541872	2	1.05423	Tpm1
chr9	66162660	66163509	0.37931	1	4.46773	Tpm1
chr9	66184449	66185010	0.197044	1	3.51238	Tpm1
chr9	66276677	66277528	0.0935961	1	1.09984	Tpm1
chr9	66511385	66514941	1.49754	1	4.2113	Tpm1
chr9	66669547	66670075	0.0738916	2	2.79893	Tpm1
chr9	67160747	67161565	0.485222	1	5.93181	Tpm1
chr9	71316579	71318045	0.206897	1	1.4113	Tcf12
chr9	71622545	71625547	0.458128	2	3.05215	Tcf12
chr9	72183371	72184449	0.187192	1	1.73648	Tcf12
chr9	107963508	107964561	0.110837	1	1.05259	Uqcrc1
chr9	107985116	107986846	0.399015	1	2.30644	Uqcrc1
chr9	108071908	108073596	0.416256	1	2.46597	Uqcrc1
chr9	108093641	108096017	0.581281	2	4.89294	Uqcrc1
chr9	108202757	108203364	0.0640394	1	1.05501	Uqcrc1
chr9	108234203	108235550	0.273399	1	2.02969	Uqcrc1
chr9	108304846	108307068	1.37192	1	6.17426	Uqcrc1
chr9	108347120	108348327	0.399015	1	3.30584	Uqcrc1
chr9	108460101	108461153	0.278325	1	2.64568	Uqcrc1
chr9	108566633	108568231	0.731527	1	4.57777	Uqcrc1
chr9	108577748	108579505	0.593596	1	3.37846	Uqcrc1
chr9	108661496	108663755	0.401478	1	1.77724	Uqcrc1
chr9	108842573	108843675	0.229064	1	2.07862	Uqcrc1
chr9	108852760	108854879	1.1798	1	5.56773	Uqcrc1
chr9	110624023	110625450	0.465517	1	3.26221	Myl3
chr9	110780972	110782289	0.440887	1	3.34766	Myl3
chr9	110952361	110954961	1.31034	1	5.03979	Myl3
chr9	110963641	110964274	0.337438	1	5.33078	Myl3
chr9	111092488	111093631	0.133005	1	1.16365	Myl3
chr9	111289549	111290508	0.115764	1	1.20713	Myl3
chr9	121285601	121286577	0.155172	1	1.58988	Nktr
chr9	121285601	121286577	0.155172	1	1.58988	Hhatl
chr9	121302978	121304145	0.142857	2	2.44828	Nktr
chr9	121302978	121304145	0.142857	2	2.44828	Hhatl
chr9	121433779	121435843	0.221675	1	1.07401	Nktr
chr9	121433779	121435843	0.221675	1	1.07401	Hhatl
chr9	121592235	121593977	0.189655	1	1.08872	Nktr
chr9	121592235	121593977	0.189655	1	1.08872	Hhatl
chr9	121718383	121720291	0.85468	1	4.47945	Nktr
chr9	121718383	121720291	0.85468	1	4.47945	Hhatl
chr9	121889947	121892527	0.26601	1	1.03105	Nktr
chr9	121889947	121892527	0.26601	1	1.03105	Hhatl
chr9	122350474	122352424	0.802956	1	4.11772	Nktr
chr9	122350474	122352424	0.802956	1	4.11772	Hhatl
chr9	122863666	122864113	0.0517241	1	1.15714	Nktr
chr9	122863666	122864113	0.0517241	1	1.15714	Hhatl
chr10	12058214	12058948	0.110837	1	1.51005	Utrn
chr10	12853301	12855635	0.270936	1	1.16082	Utrn
chr10	12922169	12923523	0.497537	1	3.67457	Utrn
chr10	15521470	15521936	0.0812808	1	1.74422	Gm40604
chr10	26373021	26376349	0.376847	1	1.13235	Lama2
chr10	39237498	39237999	0.125616	1	2.5073	Slc16a10
chr10	39387803	39388769	0.20936	1	2.16728	Slc16a10
chr10	39534222	39537035	0.317734	1	1.12952	Slc16a10
chr10	39612748	39615338	0.687192	1	2.65325	Slc16a10
chr10	39898679	39899555	0.41133	1	4.69555	Slc16a10
chr10	39958151	39958853	0.152709	1	2.17535	Slc16a10
chr10	40068052	40069927	0.312808	1	1.66831	Slc16a10
chr10	53340751	53342766	0.67734	1	3.36149	Pln
chr10	53378874	53380275	0.450739	1	3.21727	Pln
chr10	53508832	53509897	0.115764	1	1.08698	Pln
chr10	56382800	56384252	0.283251	1	1.95077	Gja1
chr10	56382800	56384252	0.283251	1	1.95077	Gm36827
chr10	56415529	56416571	0.12069	1	1.15825	Gja1
chr10	56415529	56416571	0.12069	1	1.15825	Gm36827
chr10	56839014	56839869	0.0862069	2	2.01654	Gja1
chr10	56839014	56839869	0.0862069	2	2.01654	Gm36827
chr10	63386454	63387027	0.1133	1	1.97732	Ctnna3
chr10	63582417	63583658	0.135468	1	1.0916	Ctnna3
chr10	63886231	63887159	0.155172	1	1.67212	Ctnna3
chr10	75632519	75633550	0.130542	1	1.26617	Chchd10
chr10	75763914	75765383	0.428571	1	2.91744	Chchd10
chr10	79792852	79795350	0.300493	1	1.20293	Gpx4
chr10	79792852	79795350	0.300493	1	1.20293	Atp5d
chr10	79792852	79795350	0.300493	1	1.20293	Uqcr11
chr10	79864635	79866493	0.283251	1	1.5245	Gpx4
chr10	79864635	79866493	0.283251	1	1.5245	Atp5d
chr10	79864635	79866493	0.283251	1	1.5245	Uqcr11
chr10	79908111	79909585	0.586207	2	7.95396	Gpx4
chr10	79908111	79909585	0.586207	2	7.95396	Atp5d
chr10	79908111	79909585	0.586207	2	7.95396	Uqcr11
chr10	79934052	79935403	0.226601	1	1.67728	Gpx4
chr10	79934052	79935403	0.226601	1	1.67728	Atp5d
chr10	79934052	79935403	0.226601	1	1.67728	Uqcr11
chr10	79996011	79998204	0.58867	1	2.68431	Gpx4
chr10	79996011	79998204	0.58867	1	2.68431	Atp5d
chr10	79996011	79998204	0.58867	1	2.68431	Uqcr11
chr10	80039274	80040250	0.275862	1	2.82646	Gpx4
chr10	80039274	80040250	0.275862	1	2.82646	Atp5d
chr10	80039274	80040250	0.275862	1	2.82646	Uqcr11
chr10	80051896	80052332	0.14532	1	3.33303	Gpx4
chr10	80051896	80052332	0.14532	1	3.33303	Atp5d
chr10	80051896	80052332	0.14532	1	3.33303	Uqcr11
chr10	80141077	80142914	0.933498	1	5.08164	Gpx4
chr10	80141077	80142914	0.933498	1	5.08164	Atp5d
chr10	80141077	80142914	0.933498	1	5.08164	Uqcr11
chr10	80172753	80173763	0.288177	1	2.85324	Gpx4
chr10	80172753	80173763	0.288177	1	2.85324	Atp5d
chr10	80172753	80173763	0.288177	1	2.85324	Uqcr11
chr10	80374211	80374501	0.0344828	1	1.18906	Gpx4
chr10	80374211	80374501	0.0344828	1	1.18906	Atp5d
chr10	80374211	80374501	0.0344828	1	1.18906	Uqcr11
chr10	80376220	80376987	0.0812808	1	1.05972	Gpx4
chr10	80376220	80376987	0.0812808	1	1.05972	Atp5d
chr10	80376220	80376987	0.0812808	1	1.05972	Uqcr11
chr10	80412976	80413741	0.165025	1	2.15718	Gpx4
chr10	80412976	80413741	0.165025	1	2.15718	Atp5d
chr10	80412976	80413741	0.165025	1	2.15718	Uqcr11
chr10	80433077	80434490	0.834975	1	5.90924	Gpx4
chr10	80433077	80434490	0.834975	1	5.90924	Atp5d
chr10	80433077	80434490	0.834975	1	5.90924	Uqcr11
chr10	80509172	80510051	0.091133	1	1.03678	Gpx4
chr10	80509172	80510051	0.091133	1	1.03678	Atp5d
chr10	80509172	80510051	0.091133	1	1.03678	Uqcr11
chr10	80538317	80539901	0.157635	2	1.99035	Gpx4
chr10	80538317	80539901	0.157635	2	1.99035	Atp5d
chr10	80538317	80539901	0.157635	2	1.99035	Uqcr11
chr10	80701583	80702991	1.53695	1	10.9158	Gpx4
chr10	80701583	80702991	1.53695	1	10.9158	Atp5d
chr10	80701583	80702991	1.53695	1	10.9158	Uqcr11
chr10	80998935	81000443	0.172414	1	1.14333	Gpx4
chr10	80998935	81000443	0.172414	1	1.14333	Atp5d
chr10	80998935	81000443	0.172414	1	1.14333	Uqcr11
chr10	88412372	88413225	0.128079	1	1.50151	Chpt1
chr10	128034858	128037222	1.17241	1	4.95945	Atp5b
chr10	128070545	128071848	0.0763547	3	1.75797	Atp5b
chr10	128096605	128097823	0.374384	1	3.07376	Atp5b
chr10	128096605	128097823	0.374384	1	3.07376	Rpl41
chr10	128103039	128103202	0.0172414	1	1.05775	Atp5b
chr10	128103039	128103202	0.0172414	1	1.05775	Rpl41
chr10	128175706	128177589	0.135468	2	1.43885	Atp5b
chr10	128175706	128177589	0.135468	2	1.43885	Rpl41
chr10	128210980	128212258	0.352217	1	2.756	Atp5b
chr10	128210980	128212258	0.352217	1	2.756	Rpl41
chr10	128282668	128285065	0.150246	2	1.25362	Atp5b
chr10	128282668	128285065	0.150246	2	1.25362	Rpl41
chr10	128321632	128323185	0.302956	1	1.95078	Atp5b
chr10	128321632	128323185	0.302956	1	1.95078	Rpl41
chr10	128434680	128436269	0.189655	2	2.3871	Atp5b
chr10	128434680	128436269	0.189655	2	2.3871	Rpl41
chr10	128492601	128494598	0.793103	1	3.97147	Atp5b
chr10	128492601	128494598	0.793103	1	3.97147	Rpl41
chr10	128626007	128627254	0.406404	1	3.25905	Atp5b
chr10	128626007	128627254	0.406404	1	3.25905	Rpl41
chr10	128695614	128697022	1.05172	1	7.46963	Atp5b
chr10	128695614	128697022	1.05172	1	7.46963	Rpl41
chr11	5243701	5245876	0.438424	1	2.01574	Pgam2
chr11	5520257	5522276	0.674877	1	3.34263	Pgam2
chr11	35315459	35318446	0.172414	2	1.15443	Slit3
chr11	69983002	69983723	0.26601	2	7.37891	Acadvl
chr11	69995329	69997636	1.28079	2	11.1035	Acadvl
chr11	70020511	70022051	0.463054	1	3.00685	Acadvl
chr11	74723274	74725449	0.975369	1	4.48446	Cluh
chr11	75768434	75769855	0.211823	3	4.47198	Ywhae
chr11	88047037	88048668	0.758621	1	4.65126	Dynll2
chr11	88054545	88055246	0.0935961	1	1.33518	Dynll2
chr11	88067576	88069545	0.623153	1	3.16482	Dynll2
chr11	88123797	88124007	0.0221675	1	1.05559	Dynll2
chr11	88131534	88132676	0.334975	1	2.93323	Dynll2
chr11	88200959	88202431	0.315271	1	2.14179	Dynll2
chr11	88840283	88841966	0.458128	1	2.72209	Akap1
chr11	88848168	88850359	0.596059	1	2.72049	Akap1
chr11	88993180	88994243	0.115764	1	1.08903	Akap1
chr11	89055951	89056683	0.261084	1	3.56672	Akap1
chr11	90381158	90383022	0.522167	1	2.80133	Mmd
chr11	95383065	95385245	0.507389	2	4.65495	Spop
chr11	95503458	95504602	0.275862	1	2.41138	Spop
chr11	95610290	95611473	0.0640394	2	1.08266	Spop
chr11	95805455	95806010	0.172414	1	3.10655	Spop
chr11	95823796	95826007	0.800493	1	3.6205	Spop
chr11	96034300	96035429	0.1133	1	1.00355	Spop
chr11	115186908	115187884	0.394089	1	4.03779	Atp5h
chr11	115228267	115230157	0.55665	1	2.94524	Atp5h
chr11	115290189	115291580	0.137931	2	1.98319	Atp5h
chr11	115403364	115404373	0.219212	1	2.17257	Atp5h
chr11	115411999	115414219	0.839901	1	3.78334	Atp5h
chr11	115475112	115476035	0.263547	1	2.85533	Atp5h
chr11	115520013	115521133	0.118227	1	1.05559	Atp5h
chr12	3763935	3764788	0.246305	2	5.77504	Ncoa1
chr12	3870860	3873248	0.204433	2	1.71217	Ncoa1
chr12	4022646	4023355	0.0935961	1	1.32011	Ncoa1
chr12	4606469	4607986	0.0960591	2	1.26644	Ncoa1
chr12	4843012	4844086	0.339901	1	3.16482	Ncoa1
chr12	4873936	4875238	0.142857	1	1.09721	Ncoa1
chr12	37106648	37109846	0.142857	3	1.34012	Dgkb
chr12	70811629	70813446	0.381773	1	2.10112	Gm24474
chr12	70824664	70827036	1.02956	1	4.34046	Gm24474
chr12	75817927	75819587	0.327586	1	1.97341	Ppp2r5e
chr12	75817927	75819587	0.327586	1	1.97341	Wdr89
chr12	76190777	76191356	0.0665025	1	1.14857	Ppp2r5e
chr12	76190777	76191356	0.0665025	1	1.14857	Wdr89
chr12	82903419	82903850	0.0615764	1	1.42869	Rgs6
chr12	83072240	83074167	0.642857	1	3.33605	Rgs6
chr12	83100085	83101942	0.384236	1	2.06912	Rgs6
chr12	83240631	83241409	0.155172	1	1.9945	Rgs6
chr12	83247368	83248460	0.17734	1	1.62399	Rgs6
chr12	83301220	83303552	0.450739	1	1.93284	Rgs6
chr12	83423999	83426001	0.165025	2	1.6486	Rgs6
chr12	100306342	100308602	0.445813	1	1.97262	Rps6ka5
chr12	100337804	100338379	0.0344828	2	1.1994	Rps6ka5
chr12	100838696	100841797	0.458128	1	1.47736	Rps6ka5
chr12	100935644	100938175	0.199507	2	1.57651	Rps6ka5
chr12	101028574	101029795	0.273399	1	2.23914	Rps6ka5
chr12	113137758	113138159	0.359606	1	8.96773	Crip2
chr13	9312651	9315059	0.416256	2	3.45728	Dip2c
chr13	9426423	9427429	0.169951	1	1.68937	Dip2c
chr13	9568620	9569493	0.221675	1	2.53923	Dip2c
chr13	28417388	28418461	0.241379	1	2.24957	Gm40841
chr13	28419931	28421428	0.236453	1	1.57951	Gm40841
chr13	28873673	28874806	0.182266	1	1.6087	Gm40841
chr13	29190030	29191060	0.352217	1	3.41958	Gm40841
chr13	29192448	29193088	0.152709	1	2.38608	Gm40841
chr13	29388604	29389331	0.12069	1	1.66011	Gm40841
chr13	29610135	29610985	0.110837	1	1.30397	Gm40841
chr13	49172996	49173650	0.142857	1	2.18436	Fam120a
chr13	55135091	55136008	0.0985222	1	1.0744	Zfp346
chr13	55182300	55183735	0.192118	1	1.3388	Zfp346
chr13	55210015	55213051	0.788177	1	2.5961	Zfp346
chr13	59584535	59585981	0.70936	1	4.90567	Agtpbp1
chr13	59610246	59610956	0.20936	1	2.94873	Agtpbp1
chr13	62015457	62016376	0.103448	1	1.12566	Gm48228
chr13	62129395	62130340	0.123153	1	1.3032	Gm48228
chr13	85437419	85438624	0.194581	1	1.61478	Cox7c
chr13	92647658	92648086	0.0517241	1	1.20851	Homer1
chr13	93458293	93460036	0.17734	1	1.01744	Homer1
chr13	93612615	93613557	0.123153	1	1.30735	Homer1
chr13	117040906	117041308	0.12069	1	3.00223	Parp8
chr13	117858509	117858993	0.0566502	1	1.17046	Parp8
chr14	14863713	14864213	0.0591133	1	1.18227	Lrrc3b
chr14	16364179	16366406	0.965517	1	4.33551	Lrrc3b
chr14	18812314	18812593	0.0147783	2	1.05938	Ube2e2
chr14	51984255	51986641	0.32266	1	1.35231	Ndrg2
chr14	52070974	52072571	0.0862069	3	1.61942	Ndrg2
chr14	52196674	52198367	0.320197	2	3.7826	Ndrg2
chr14	64634183	64635140	0.118227	1	1.23539	Ephx2
chr14	65031232	65031589	0.046798	1	1.31087	Ephx2
chr14	65068661	65069887	0.130542	1	1.06478	Ephx2
chr14	65374630	65376900	0.778325	1	3.42875	Ephx2
chr14	65778982	65779326	0.0369458	1	1.07401	Ephx2
chr14	65871328	65872031	0.0763547	1	1.08613	Ephx2
chr14	65889688	65891226	0.167488	1	1.089	Ephx2
chr14	65968092	65969103	0.534483	2	10.5733	Ephx2
chr14	66123907	66125192	0.413793	2	6.44036	Ephx2
chr14	66748205	66748883	0.0714286	1	1.05352	Adra1a
chr14	124566493	124567028	0.140394	1	2.62419	Fgf14
chr15	12126920	12127428	0.0295567	2	1.16365	Pdzd2
chr15	12245710	12247627	0.418719	2	4.36848	Pdzd2
chr15	12488354	12488960	0.140394	1	2.31673	Pdzd2
chr15	12576894	12578733	0.192118	2	2.08938	Pdzd2
chr15	12585896	12587672	0.197044	1	1.10948	Pdzd2
chr15	42609696	42610409	0.162562	1	2.27997	Angpt1
chr15	58917321	58919081	0.192118	1	1.09158	Ndufb9
chr15	77068319	77069415	0.182266	1	1.66301	Mb
chr15	77068319	77069415	0.182266	1	1.66301	Rbfox2
chr15	77162943	77163863	0.0985222	3	3.21268	Mb
chr15	77162943	77163863	0.0985222	3	3.21268	Rbfox2
chr15	77173867	77174580	0.0837438	2	2.34906	Mb
chr15	77173867	77174580	0.0837438	2	2.34906	Rbfox2
chr15	91191199	91192470	0.169951	1	1.33714	Pdzrn4
chr15	91304427	91304759	0.0394089	1	1.18701	Pdzrn4
chr15	92363933	92366808	0.359606	1	1.2508	Pdzrn4
chr15	93001261	93002569	0.147783	1	1.12984	Pdzrn4
chr15	98584991	98586207	0.147783	1	1.21532	Adcy6
chr15	98615631	98617734	0.229064	1	1.08923	Adcy6
chr15	98695469	98696307	0.0812808	2	1.93988	Adcy6
chr15	98796516	98797987	0.165025	1	1.12185	Adcy6
chr15	98932782	98934999	0.689655	1	3.11076	Adcy6
chr15	99294456	99296006	0.684729	1	4.41761	Adcy6
chr15	99369853	99370947	0.384236	1	3.51222	Adcy6
chr15	99392093	99394100	0.830049	1	4.13577	Adcy6
chr15	99405085	99405639	0.280788	1	5.06838	Adcy6
chr15	99497088	99499240	0.561576	1	2.60956	Adcy6
chr15	99688354	99689214	0.091133	1	1.05969	Adcy6
chr15	99701726	99702835	0.450739	1	4.06437	Adcy6
chr15	99713212	99716535	0.487685	1	1.4676	Adcy6
chr16	4160326	4161373	0.115764	1	1.10567	Mgrn1
chr16	4182756	4183067	0.0418719	1	1.34636	Mgrn1
chr16	4267069	4268536	0.216749	1	1.4775	Mgrn1
chr16	4474490	4475757	0.352217	1	2.77993	Mgrn1
chr16	4511271	4513209	1.03695	2	10.7012	Mgrn1
chr16	4541521	4542419	0.630542	1	7.02162	Mgrn1
chr16	4683401	4684573	0.463054	1	3.95097	Mgrn1
chr16	4718756	4719532	0.142857	1	1.84094	Mgrn1
chr16	4781520	4782761	0.150246	1	1.21069	Mgrn1
chr16	4890203	4890934	0.268473	1	3.67268	Mgrn1
chr16	4938679	4940161	0.399015	1	2.69241	Mgrn1
chr16	7057644	7058375	0.219212	1	2.99879	Rbfox1
chr16	7083162	7084048	0.0960591	1	1.08419	Rbfox1
chr16	8230489	8231401	0.0615764	2	1.35036	Rbfox1
chr16	16201971	16202364	0.0665025	1	1.69217	Fgd4
chr16	16274994	16277824	0.35468	1	1.25329	Fgd4
chr16	16281908	16282366	0.0714286	1	1.55958	Fgd4
chr16	16525364	16527670	0.278325	1	1.20696	Fgd4
chr16	31591773	31593811	0.280788	1	1.37776	Dlg1
chr17	31343073	31344732	0.133005	2	1.60343	Ndufv3
chr17	46959164	46961241	0.403941	1	1.94483	Ccnd3
chr17	47064731	47066186	0.0738916	2	1.01569	Ccnd3
chr17	47408396	47408923	0.0517241	2	1.96297	Ccnd3
chr17	47687651	47689469	0.423645	1	2.33028	Ccnd3
chr17	47777665	47778031	0.0394089	1	1.07675	Ccnd3
chr17	47849802	47851089	0.187192	1	1.45448	Ccnd3
chr17	47864187	47865027	0.187192	1	2.22848	Ccnd3
chr17	47973483	47976940	0.85468	2	4.94463	Ccnd3
chr17	48041291	48042384	0.137931	1	1.26195	Ccnd3
chr17	75004821	75006865	0.450739	1	2.20518	Ltbp1
chr17	75544232	75545284	0.110837	1	1.05359	Ltbp1
chr18	13895066	13897590	0.283251	1	1.12223	Zfp521
chr18	20058634	20060795	0.522167	1	2.41632	Dsg2
chr18	20189974	20191552	0.270936	1	1.71696	Dsg2
chr18	20551189	20551602	0.0418719	1	1.01385	Dsg2
chr18	34650968	34652145	0.305419	1	2.59489	Reep5
chr18	34751290	34752084	0.408867	1	5.14946	Reep5
chr18	35051675	35052860	0.834975	2	14.0924	Ctnna1
chr18	35130067	35131517	0.305419	1	2.10634	Ctnna1
chr18	35182210	35182682	0.0517241	1	1.09585	Ctnna1
chr18	35488286	35489387	0.167488	1	1.52123	Ctnna1
chr18	36759624	36760728	0.123153	1	1.11551	Ndufa2
chr18	36764279	36766404	0.26601	2	2.50362	Ndufa2
chr18	39481118	39484054	0.285714	2	1.94628	Nr3c1
chr18	39835450	39836305	0.236453	1	2.76553	Nr3c1
chr18	45628555	45629190	0.118227	1	1.86184	Kcnn2
chr18	50016609	50018810	0.226601	1	1.02954	Tnfaip8
chr18	50052843	50054956	0.305419	1	1.44543	Tnfaip8
chr18	67931685	67934274	0.618227	1	2.3879	Ldlrad4
chr18	68288083	68291590	0.248768	2	1.4187	Ldlrad4
chr18	77782934	77784915	0.362069	1	1.82771	Atp5a1
chr18	79466791	79467835	0.137931	2	2.64236	Setbp1
chr18	80044532	80045282	0.0394089	2	1.0509	Setbp1
chr19	3707645	3708871	0.546798	1	4.46002	Ndufv1
chr19	3905116	3908162	0.320197	2	2.10241	Ndufv1
chr19	3984967	3986902	0.482759	1	2.49488	Ndufv1
chr19	4120973	4122119	0.497537	1	4.34151	Ndufv1
chr19	4148010	4149111	0.256158	1	2.32659	Ndufv1
chr19	4216191	4216739	0.0566502	1	1.03376	Ndufv1
chr19	4230480	4232618	0.541872	1	2.53448	Ndufv1
chr19	4509870	4510975	0.889163	1	8.04672	Gm21992
chr19	4820530	4821441	0.206897	1	2.27109	Gm21992
chr19	4906317	4907033	0.0837438	1	1.16961	Gm21992
chr19	34500598	34501348	0.0837438	1	1.11658	Pank1
chr19	34661625	34663049	0.374384	1	2.6291	Pank1
chr19	38352555	38353017	0.0985222	1	2.13251	Plce1
chr19	38568998	38570107	0.155172	1	1.39921	Plce1
chr19	55875346	55878085	0.310345	1	1.13306	Tcf7l2
chr19	56406078	56407160	0.179803	1	1.66176	Atrnl1
chr19	56533177	56535499	0.251232	1	1.08196	Atrnl1
chr19	56588176	56589205	0.192118	1	1.86704	Atrnl1
chr19	56651775	56653644	0.199507	1	1.06746	Atrnl1
chr19	56676264	56678955	0.458128	1	1.70245	Atrnl1
chr19	57140970	57142382	0.527094	1	3.73296	Atrnl1
chr19	57193369	57194209	0.167488	1	1.9939	Atrnl1
chr19	57196720	57199689	0.985222	1	3.31836	Atrnl1
chr19	57211614	57212861	0.150246	1	1.20486	Atrnl1
chr19	57256210	57256762	0.0615764	1	1.11551	Atrnl1
chr19	57271744	57273658	0.795567	1	4.15656	Atrnl1
chr19	57325492	57326515	0.115764	1	1.13161	Atrnl1
chrX	73654112	73654681	0.0812808	1	1.42848	Idh3g
chrX	73685145	73686054	0.172414	1	1.89674	Idh3g
chrX	73785799	73787651	0.70197	1	3.79034	Idh3g
chrX	73914812	73915533	0.334975	1	4.64598	Idh3g
chrX	106026345	106027887	0.359606	1	2.33207	Cox7b
chrX	142564172	142564484	0.0246305	2	1.57888	Tmem164
chrX	169178726	169178983	0.044335	1	1.7251	Arhgap6
chrX	169691366	169693125	0.194581	1	1.1062	Arhgap6
