# Supplementary material for: Decoding the PITX2-controlled genetic network in atrial fibrillation
Source: JCI Insight. 2022 Jun 8;7(11):e158895. doi: 10.1172/jci.insight.158895 (PMC9221021; doi:10.1172/jci.insight.158895)
Supplement: Supplemental table 8 [file jciinsight-7-158895-s062.xlsx]

## Sheet: Compiled
Endo_Up-regulated	Endo_Down-regulated	EndoC_Up-regulated	EndoC_Down-regulated
2010111I01Rik	Abcb1a	1010001N08Rik	Acer2
4930402H24Rik	Actb	4930402H24Rik	Apoe
Aak1	Actg1	9130011E15Rik	Aqp1
AC149090.1	Adamts1	9530026P05Rik	Cdh13
AC151836.1	Aqp1	Abcc4	Ehd4
Acadsb	Bcl6b	Ablim1	Entpd1
Ace	Cavin2	AC149090.1	Fmo1
Acer2	Cd200	AC151836.1	Fmo2
Adamts10	Cd81	Acadsb	Jun
Add3	Clic4	Acyp2	Kcnc2
Adgre5	Cnot6	Adamts10	Malat1
Adgrl3	Cst3	Add1	Mctp1
Aff3	Cxcl12	Adgra2	Nckap5
Aff4	Dach1	Adgrg6	Pgm5
Airn	Dusp1	Adh1	Pkhd1l1
Akap13	Efr3b	Adh6b	Plec
Ankib1	Egr1	Adk	Plpp1
Ankrd33b	Esam	Agmo	Ptgis
Ano6	Fabp4	Airn	Ptprb
Anxa2	Gm12002	Akap8	Tcap
Arhgap23	Hspa8	Akap9	Ubb
Arl15	Hspb1	Ambra1	Vim
Asap2	Id1	Ankhd1
Atp2b1	Id3	Ankrd12
Atp8a1	Igfbp7	Ankrd44
Atrx	Klf2	Ano6
Bach2	Klf6	Appbp2
Bcas3	Lnx1	Arhgap23
Bicra	Ly6c1	Arhgap26
Bmpr2	Ly6e	Arhgap32
Btbd9	Malat1	Arhgef3
Calcrl	Myh9	Arih1
Ccnd3	Myo10	Asb3
Cdk14	Nes	Astn2
Cdk6	Nus1	Atxn1
Chd9	Pdgfb	Atxn7l1
Clec1a	Plxnd1	Babam2
Clec2d	Prkd1	Bace2
Clk1	Ptprg	Bach2
Cmip	Rasgrf2	Baiap2
Cox7b	Rgcc	Baz2b
Crebrf	Rgs5	Bicc1
Csgalnact1	Robo2	Bicra
Ctdspl2	Rps29	Bmpr2
Cyth3	Sgk1	Bptf
Cyyr1	Tcap	Brd4
D5Ertd615e	Tcf15	Btbd7
Daam1	Timp3	Btbd9
Dapk1	Timp4	Calm2
Dcaf6	Tm4sf1	Carmil1
Ddi2	Tmsb4x	Cbfa2t3
Ddx5	Trpm3	Ccnd3
Dennd6a	Tspan13	Cdc42bpb
Dgkb	Ubb	Cdc42ep3
Dlgap1	Ubc	Cdh11
Dock9	Vcl	Cdk12
Elk3		Cdk19
Eln		Cdk8
Eml1		Celf2
Eng		Cfh
Entpd1		Cgnl1
Epas1		Chchd3
Epb41		Chd2
Epb41l2		Chd9
Eps8		Chrm3
Fam117b		Clec1a
Fam171a1		Clec2d
Fam219a		Clk1
Fam222b		Clk4
Fam78b		Col4a3
Fgd5		Col4a4
Fmnl2		Cped1
Foxp1		Crebbp
Frmd4b		Crebrf
Fto		Crtc3
Fyn		Csnk1a1
Gab2		Ctnna1
Galnt18		Ctsh
Gapvd1		Cux1
Ghr		Cyth1
Glis3		Cyth3
Gm20388		Cyyr1
Gm30382		Dapk1
Gnaq		Ddx5
Grk5		Dennd1a
H2-Q6		Dennd5b
Hecw2		Dennd6a
Heg1		Diaph2
Herc4		Dlc1
Hip1		Dmd
Hivep2		Dnajc1
Hmcn1		Dnmt3a
Hpcal1		Dock6
Iigp1		Dpp4
Inpp5d		Dym
Irf2		Elp4
Kcnq1		Eng
Klhl5		Enpp6
Ldb2		Epas1
Lncpint		Epb41
Lpp		Epb41l2
Lrch1		Ephb4
Lrmda		Eps8
Maml3		Erbin
Man2a1		Exoc4
Map2k5		Exoc6b
Map3k3		Ext1
Map4		Eya1
Mapt		Ezh1
Mbd5		Fam120a
Mctp1		Fam124a
Meis1		Fam129b
Msi2		Fam208a
Myo9a		Fars2
Myrip		Fbxl17
Ncald		Fbxl20
Nckap5		Fbxo11
Neat1		Fchsd2
Nedd4l		Fer
Nf1		Fgd5
Nod1		Fkbp1a
Nostrin		Flrt2
Nppa		Fmnl2
Npr3		Foxn3
Nrp1		Foxp1
Nsd1		Fto
Numb		Ftx
Pacs1		Gab3
Pan3		Gata6
Pard3		Gbp7
Pcdh7		Ggnbp2
Pde3a		Ghr
Pde4b		Gm12216
Pde4d		Gm20663
Phf20		Gm26719
Pkn1		Gm30648
Pknox2		Gm44511
Plcb4		Gm4951
Plpp1		Gmds
Plscr4		Gon4l
Pparg		Gphn
Ppp2r5e		Gpm6a
Prickle2		Grip1
Prkce		Gtf2i
Prkg1		Gucy1b1
Psd3		H19
Rabep1		H2-Q6
Ralgapa2		H2-Q7
Raph1		Hdac4
Rasal2		Heg1
Rassf9		Herc6
Rbms3		Hip1
Rbpms		Hipk1
Rin2		Hlf
Rnf111		Hmcn1
Rnf144a		Hpcal1
Scgb1a1		Hpgd
Setbp1		Iigp1
Setd2		Ino80
Sgip1		Irf2
Sh3pxd2a		Itch
Shroom2		Itpr2
Shroom3		Jcad
Sipa1l1		Kank1
Slc6a6		Kank2
Slco2a1		Kansl1
Smad6		Kat2b
Smad7		Kcnd3
Smarca2		Kcnq1ot1
Smurf2		Kcnt2
Sntb1		Kdm6a
Snx25		Kif13b
Son		Kitl
Sppl3		Kiz
Srgap1		Klf3
Ssh2		Klhl13
St3gal1		Klhl4
St3gal4		Kmt5b
St5		Large1
Stab1		Lhfp
Stag1		Limch1
Stat1		Lmo4
Tacc1		Lncpint
Tbc1d8		Lnpep
Tcf12		Lpp
Tcf20		Lrch1
Tcf7l1		Lrmda
Tead4		Lrp5
Tecpr1		Mad1l1
Tjp1		Magi2
Tmcc3		Magi3
Tmem164		Maml3
Tmem2		Mamld1
Tmod3		Man2a1
Tspan18		Map3k3
Tspan9		Map4
Vgll4		Map4k3
Wt1		March3
Xdh		Mark3
Xist		Mat2a
Zbtb16		Mb
Zbtb46		Mbd5
Zeb1		Med12l
Zeb2		Med13l
Zfp609		Mical2
		Mkl2
		Mllt10
		Mlxip
		Msi2
		Mtm1
		Myo9a
		Myrip
		Nebl
		Nedd4
		Nedd4l
		Nedd9
		Nfia
		Nfib
		Nlk
		Nod1
		Nos3
		Nppa
		Nrf1
		Nrg1
		Nrp1
		Nsd1
		Nsd3
		Nsmce2
		Nt5c2
		Numb
		Olfr1033
		Osbpl8
		Pacs1
		Pan3
		Pard3b
		Parp8
		Pawr
		Pcnx
		Pde3a
		Pde7b
		Peli1
		Phactr2
		Phactr4
		Phf14
		Phf21a
		Phkb
		Pi4ka
		Pias1
		Pias2
		Pik3r1
		Pip5k1b
		Pir
		Pkn1
		Pla2g4a
		Plagl1
		Plcb1
		Plcb4
		Pld1
		Plpp3
		Plscr4
		Plvap
		Plxdc2
		Plxnc1
		Ppm1h
		Prkce
		Prkg1
		Psd3
		Ptgs1
		Ptpn9
		Ptprg
		Ptprk
		Qk
		Qser1
		R3hdm1
		Rab27a
		Rab2a
		Rai2
		Ralgapa2
		Ralgps2
		Ranbp9
		Rapgef2
		Rapgef3
		Raph1
		Rasal2
		Rasgef1b
		Rb1
		Rbm39
		Rbm6
		Rbms1
		Rbpms
		Rdx
		Rere
		Rev3l
		Rin3
		Ripor2
		Rnf111
		Rnf141
		Rnf213
		Rnf216
		Rngtt
		Rock1
		Ror1
		Rprd1a
		Rps6ka2
		Rsrp1
		Rtn3
		Sash1
		Sbf2
		Senp7
		Serinc3
		Setbp1
		Sgip1
		Sgms1
		Sh3rf1
		Shroom2
		Sipa1l1
		Slit3
		Slmap
		Sln
		Smad6
		Smad7
		Smc4
		Smoc1
		Snap23
		Sncaip
		Snx24
		Son
		Sox5
		Sp100
		Sptbn1
		Srpk2
		Srrm2
		Ssh2
		St3gal4
		St3gal5
		Stag1
		Stat1
		Stim1
		Stk39
		Ston1
		Strbp
		Sulf1
		Susd6
		Svil
		Synrg
		Tacc1
		Tbc1d5
		Tbc1d8
		Tbce
		Tcf12
		Tcf4
		Tcf7l1
		Tead4
		Tecpr1
		Tek
		Thrb
		Thsd4
		Tjp1
		Tle4
		Tlk2
		Tln2
		Tmcc1
		Tmcc3
		Tmem100
		Tmem108
		Tmem164
		Tnfsf10
		Tns1
		Tns2
		Tsix
		Tspan9
		Ube4b
		Ugp2
		Ulk2
		Usp24
		Usp40
		Vamp5
		Vgll4
		Vwa8
		Wac
		Wasf2
		Wwc2
		Wwox
		Xdh
		Xist
		Zbtb16
		Zcchc7
		Zeb1
		Zeb2
		Zfp608
		Zfp609
		Zfp638
		Zfp950
		Zfr
		Zhx3
		Zmym5

## Sheet: Endo
Gene	Pvalue	Avg_logFC	pct.1	pct.2	Adj_Pvalue
Tacc1	0	7.12082	0.886	0.6	0
Malat1	0	-1.62407	1	1	0
Zbtb16	3.24e-234	0.63954	0.984	0.907	7.82e-230
Gm30382	9.94e-168	0.945707	0.407	0.05	2.39e-163
Ldb2	1.49e-164	0.773405	0.992	0.936	3.6e-160
Myo10	6.05e-160	-0.624992	0.737	0.914	1.46e-155
Aff3	2.73e-157	1.17431	0.423	0.074	6.57e-153
Galnt18	6.94e-153	0.658523	0.933	0.822	1.67e-148
Arl15	2.53e-134	0.383827	0.996	0.942	6.09e-130
Scgb1a1	3.81e-132	0.461252	0.251	0	9.17e-128
Adgrl3	1.58e-130	1.70024	0.298	0.024	3.82e-126
Lnx1	4.78e-119	-0.436085	0.609	0.9	1.15e-114
Smad6	1.49e-107	0.586714	0.634	0.326	3.58e-103
Hecw2	9.1e-104	0.525646	0.886	0.711	2.19e-99
Xist	2.37e-103	0.820119	0.718	0.432	5.7e-99
Rgcc	7.43e-100	-0.520378	0.452	0.753	1.79e-95
Numb	5.75e-99	0.467981	0.876	0.692	1.38e-94
Dgkb	1.4e-98	0.448533	0.409	0.112	3.38e-94
Fmnl2	2e-97	0.574946	0.779	0.574	4.83e-93
Klf2	1.22e-96	-0.588069	0.668	0.851	2.95e-92
Tmcc3	1.27e-95	0.412279	0.957	0.838	3.05e-91
Epb41	2.04e-94	0.362685	0.899	0.794	4.9e-90
Aqp1	1.2e-93	-0.608877	0.812	0.912	2.88e-89
Pde4b	1.51e-91	0.582024	0.543	0.234	3.64e-87
Ptprg	7.41e-91	-0.257135	0.995	1	1.79e-86
Nckap5	7.84e-86	1.19311	0.349	0.104	1.89e-81
Trpm3	1.06e-85	-0.434736	0.292	0.603	2.56e-81
Pde3a	6.46e-85	0.906271	0.506	0.234	1.56e-80
Eng	8.1e-83	0.386611	0.978	0.896	1.95e-78
Slco2a1	1.3e-82	0.78733	0.385	0.135	3.14e-78
Smad7	1.74e-82	0.49764	0.665	0.366	4.19e-78
Cxcl12	3.46e-82	-0.701118	0.392	0.633	8.33e-78
Foxp1	1.21e-80	0.495216	0.871	0.712	2.92e-76
Iigp1	1.94e-79	0.596751	0.568	0.28	4.67e-75
Egr1	1.07e-78	-0.495781	0.044	0.279	2.58e-74
Cyyr1	1.2e-78	0.303483	0.988	0.984	2.88e-74
Bach2	3.24e-78	0.497431	0.667	0.39	7.8e-74
Hip1	1.76e-76	0.382398	0.909	0.723	4.24e-72
Tspan9	5.19e-76	0.406994	0.865	0.711	1.25e-71
Maml3	1.4e-75	0.508816	0.693	0.44	3.38e-71
Adgre5	8.41e-75	0.476761	0.612	0.342	2.03e-70
Prkce	8.12e-74	0.360708	0.882	0.786	1.96e-69
Hmcn1	4.95e-73	0.509884	0.674	0.424	1.19e-68
Stag1	1.68e-72	0.371893	0.888	0.73	4.04e-68
Tmsb4x	6.96e-72	-0.602579	0.643	0.838	1.68e-67
Ankrd33b	3.68e-71	0.482479	0.373	0.133	8.87e-67
Prkg1	1.93e-70	0.545662	0.684	0.367	4.65e-66
Fyn	2.14e-70	0.45133	0.87	0.682	5.15e-66
Dach1	2.18e-70	-0.319541	0.895	0.954	5.24e-66
Shroom3	3e-69	0.47753	0.347	0.116	7.23e-65
Igfbp7	7.01e-69	-0.381537	0.744	0.898	1.69e-64
Dock9	1.42e-68	0.261979	0.94	0.905	3.42e-64
Fgd5	2.66e-66	0.335088	0.889	0.722	6.4e-62
Prkd1	8.37e-65	-0.33934	0.501	0.706	2.02e-60
Mctp1	1.5e-61	0.37683	0.868	0.654	3.61e-57
Ralgapa2	1.55e-61	0.489655	0.656	0.426	3.73e-57
Dusp1	1.25e-59	-0.407872	0.284	0.513	3.02e-55
Dlgap1	1.53e-59	0.321923	0.363	0.134	3.69e-55
Sgip1	1.81e-59	0.341064	0.278	0.081	4.36e-55
Sgk1	3.67e-59	-0.327628	0.426	0.679	8.85e-55
Id1	3.91e-59	-0.488051	0.524	0.728	9.41e-55
Heg1	1.6e-58	0.36203	0.982	0.938	3.84e-54
Ssh2	1.73e-58	0.36543	0.911	0.797	4.18e-54
Rbpms	8.72e-58	0.307651	0.928	0.846	2.1e-53
Vcl	1.55e-57	-0.315601	0.527	0.729	3.72e-53
Timp3	5.38e-57	-0.257694	0.86	0.928	1.3e-52
Myh9	3.45e-56	-0.307897	0.622	0.777	8.3e-52
Neat1	3.95e-56	0.312764	0.85	0.697	9.52e-52
Add3	3.24e-55	0.403061	0.502	0.266	7.82e-51
Timp4	7.93e-55	-0.447664	0.169	0.392	1.91e-50
Nedd4l	1.56e-54	0.368419	0.723	0.53	3.77e-50
AC151836.1	4.59e-54	0.319905	0.265	0.079	1.11e-49
Ddx5	5.65e-54	0.291859	0.976	0.918	1.36e-49
Robo2	7.34e-54	-0.391084	0.135	0.351	1.77e-49
Klhl5	3.99e-53	0.469006	0.43	0.217	9.62e-49
Tead4	6.57e-53	0.404493	0.43	0.199	1.58e-48
Cyth3	6.93e-53	0.427384	0.452	0.232	1.67e-48
Eml1	3.62e-52	0.406969	0.513	0.277	8.72e-48
Plxnd1	2.31e-51	-0.307541	0.378	0.596	5.56e-47
Glis3	4.19e-51	0.331624	0.271	0.085	1.01e-46
Tmem2	4.47e-51	0.533651	0.583	0.396	1.08e-46
Acer2	6.08e-51	0.373835	0.738	0.573	1.47e-46
Cdk14	2.66e-50	0.542501	0.575	0.4	6.42e-46
Plcb4	8.44e-50	0.331633	0.995	0.998	2.03e-45
Pknox2	1.7e-49	0.26801	0.266	0.084	4.09e-45
Myrip	1.95e-49	0.345128	0.344	0.141	4.69e-45
Sntb1	4.05e-49	0.414773	0.274	0.095	9.76e-45
Ano6	1.28e-48	0.317066	0.793	0.594	3.08e-44
St3gal4	2.84e-48	0.42327	0.72	0.525	6.83e-44
Pard3	3.7e-48	0.386575	0.442	0.226	8.91e-44
Bmpr2	1.2e-47	0.439639	0.72	0.635	2.88e-43
Nsd1	2.1e-47	0.327436	0.783	0.615	5.07e-43
Rgs5	2.78e-47	-0.871183	0.385	0.568	6.69e-43
Nod1	4.09e-47	0.326246	0.363	0.155	9.85e-43
Bcl6b	1.25e-46	-0.33928	0.182	0.396	3.01e-42
Tcf15	2.47e-46	-0.417521	0.109	0.293	5.95e-42
Pan3	3.97e-46	0.312501	0.817	0.696	9.56e-42
Gnaq	1.25e-45	0.255796	0.889	0.805	3.01e-41
Shroom2	1.32e-45	0.428909	0.389	0.194	3.19e-41
Zeb2	2.54e-45	0.378678	0.466	0.244	6.12e-41
Npr3	7.81e-45	0.284613	0.32	0.121	1.88e-40
Btbd9	6.14e-44	0.320525	0.781	0.628	1.48e-39
Clec1a	8.35e-44	0.383344	0.527	0.319	2.01e-39
Gm12002	9.25e-44	-0.275771	0.386	0.639	2.23e-39
Nf1	1.87e-43	0.321192	0.821	0.676	4.5e-39
Rasgrf2	3.76e-43	-0.303057	0.34	0.534	9.07e-39
Clic4	9.39e-43	-0.255601	0.786	0.884	2.26e-38
Efr3b	2.76e-42	-0.311682	0.259	0.464	6.66e-38
Lrmda	2.97e-42	0.291803	0.959	0.925	7.15e-38
Zbtb46	4.31e-42	0.291551	0.832	0.684	1.04e-37
Esam	6.44e-42	-0.277502	0.536	0.693	1.55e-37
Smarca2	7.2e-42	0.355254	0.576	0.388	1.73e-37
Epas1	1.34e-41	0.255984	0.901	0.854	3.23e-37
Hpcal1	3.67e-41	0.320308	0.686	0.487	8.85e-37
Pde4d	7.96e-41	0.316451	0.756	0.589	1.92e-36
Atp2b1	1.44e-40	0.314016	0.637	0.439	3.47e-36
Rin2	1.51e-40	0.398046	0.426	0.239	3.64e-36
Raph1	1.79e-40	0.340948	0.649	0.454	4.32e-36
Ghr	2.5e-40	0.356418	0.7	0.567	6.02e-36
Tspan13	9.27e-40	-0.266711	0.439	0.597	2.23e-35
Dapk1	1.33e-39	0.375806	0.322	0.143	3.21e-35
Smurf2	5.24e-39	0.310885	0.697	0.537	1.26e-34
2010111I01Rik	7.2e-39	0.321679	0.755	0.578	1.74e-34
Xdh	1.03e-38	0.294351	0.839	0.682	2.47e-34
Map4	2.39e-38	0.291583	0.917	0.824	5.76e-34
Ccnd3	2.51e-38	0.305015	0.67	0.472	6.04e-34
AC149090.1	6.18e-38	0.345683	0.376	0.191	1.49e-33
Tjp1	6.26e-38	0.291542	0.727	0.569	1.51e-33
Lpp	8.16e-38	0.319497	0.75	0.607	1.97e-33
Inpp5d	8.95e-38	0.325963	0.446	0.246	2.16e-33
Cd200	1.11e-37	-0.259446	0.422	0.564	2.66e-33
Ace	1.16e-37	0.368826	0.265	0.113	2.8e-33
Clec2d	1.82e-37	0.31884	0.56	0.366	4.39e-33
Klf6	3.26e-37	-0.271221	0.457	0.637	7.85e-33
Gapvd1	4.13e-37	0.336388	0.569	0.378	9.94e-33
Rasal2	6.36e-37	0.30883	0.985	0.979	1.53e-32
Epb41l2	2.3e-36	0.308497	0.601	0.42	5.55e-32
Map3k3	4.9e-36	0.304331	0.642	0.445	1.18e-31
Chd9	1.37e-35	0.279218	0.733	0.54	3.29e-31
Clk1	1.84e-35	0.291806	0.707	0.527	4.42e-31
Nostrin	3.58e-35	0.333667	0.478	0.29	8.62e-31
Tmod3	6.21e-35	0.272324	0.865	0.738	1.5e-30
Bcas3	8.51e-35	0.29884	0.683	0.518	2.05e-30
Lrch1	1.9e-34	0.253047	0.9	0.813	4.58e-30
Abcb1a	4.19e-34	-0.307561	0.207	0.376	1.01e-29
Akap13	5.55e-34	0.300422	0.851	0.747	1.34e-29
Pacs1	7.65e-34	0.281131	0.707	0.51	1.84e-29
Man2a1	1.42e-33	0.362781	0.565	0.378	3.42e-29
Atrx	2.74e-33	0.252671	0.803	0.635	6.6e-29
Msi2	2.75e-33	0.314828	0.692	0.579	6.63e-29
Adamts10	5.42e-33	0.288257	0.294	0.135	1.31e-28
Asap2	1.33e-32	0.322235	0.615	0.429	3.21e-28
Setbp1	2.76e-32	0.379803	0.451	0.268	6.66e-28
Rnf144a	4.48e-32	0.296529	0.445	0.256	1.08e-27
Meis1	4.55e-32	0.259965	0.313	0.155	1.1e-27
Calcrl	5.77e-32	0.759991	0.644	0.603	1.39e-27
Tspan18	6.19e-32	0.326306	0.446	0.267	1.49e-27
Anxa2	1.59e-31	0.321206	0.549	0.374	3.83e-27
Pdgfb	2.93e-31	-0.257405	0.403	0.566	7.07e-27
Sh3pxd2a	6.76e-31	0.315951	0.526	0.365	1.63e-26
Plscr4	7.39e-31	0.352102	0.648	0.485	1.78e-26
Son	1.47e-30	0.264435	0.816	0.674	3.55e-26
Cavin2	1.69e-30	-0.263352	0.544	0.69	4.07e-26
Zeb1	1.92e-30	0.323761	0.934	0.863	4.63e-26
Cdk6	2.29e-30	0.339233	0.315	0.163	5.52e-26
Pparg	2.82e-30	0.329101	0.773	0.764	6.8e-26
Stab1	2.85e-30	0.319867	0.437	0.265	6.87e-26
Vgll4	3.64e-30	0.340591	0.589	0.439	8.77e-26
Myo9a	3.73e-30	0.328658	0.484	0.316	8.98e-26
Bicra	1.74e-29	0.306758	0.349	0.189	4.2e-25
Fam78b	2.38e-29	0.336728	0.423	0.253	5.74e-25
Cd81	5.95e-29	-0.254283	0.425	0.578	1.43e-24
Tcf12	9.98e-29	0.274268	0.94	0.913	2.41e-24
Stat1	1.04e-28	0.264025	0.252	0.113	2.5e-24
Grk5	1.4e-28	0.288497	0.764	0.67	3.37e-24
Nppa	2.14e-28	1.68319	0.826	0.768	5.17e-24
Pkn1	2.22e-28	0.273035	0.321	0.166	5.34e-24
Id3	3.13e-28	-0.250974	0.437	0.596	7.54e-24
St5	3.34e-28	0.282505	0.429	0.259	8.05e-24
Entpd1	3.89e-28	0.262725	0.53	0.355	9.38e-24
Lncpint	1.42e-27	0.258365	0.891	0.852	3.43e-23
Tbc1d8	2.1e-27	0.286477	0.345	0.194	5.06e-23
Airn	3.04e-27	0.445141	0.954	0.939	7.32e-23
Rassf9	3.37e-27	0.376624	0.64	0.5	8.12e-23
Fam219a	8.23e-27	0.255166	0.538	0.352	1.98e-22
Eln	8.82e-27	0.250565	0.4	0.23	2.12e-22
Sppl3	9.48e-27	0.266618	0.53	0.354	2.28e-22
St3gal1	9.91e-27	0.334461	0.496	0.336	2.39e-22
Mapt	1.24e-26	0.278311	0.352	0.198	2.98e-22
Kcnq1	1.84e-26	0.288018	0.364	0.21	4.44e-22
D5Ertd615e	2.27e-26	0.439321	0.334	0.204	5.46e-22
Daam1	2.31e-26	0.258868	0.447	0.278	5.57e-22
Tcf20	3.62e-26	0.261201	0.338	0.184	8.71e-22
Tcf7l1	5.99e-26	0.27574	0.649	0.512	1.44e-21
Adamts1	6.57e-26	-0.277474	0.133	0.27	1.58e-21
Map2k5	7.53e-26	0.302294	0.467	0.309	1.81e-21
Slc6a6	7.97e-26	0.393311	0.719	0.621	1.92e-21
Irf2	1.58e-25	0.260358	0.653	0.493	3.81e-21
Tmem164	1.62e-25	0.336978	0.581	0.427	3.9e-21
Ppp2r5e	1.96e-25	0.280825	0.508	0.346	4.72e-21
Cmip	3.82e-25	0.268736	0.758	0.616	9.21e-21
Hivep2	4.22e-25	0.267814	0.739	0.627	1.02e-20
Plpp1	7.96e-25	0.269985	0.82	0.77	1.92e-20
Csgalnact1	1.27e-24	0.324634	0.783	0.679	3.07e-20
Rabep1	1.84e-24	0.293263	0.567	0.425	4.43e-20
Ankib1	2.95e-24	0.262118	0.347	0.199	7.11e-20
Fam117b	3.07e-24	0.295505	0.891	0.815	7.4e-20
Fam171a1	3.41e-24	0.257579	0.432	0.267	8.23e-20
Fto	3.47e-24	0.275239	0.561	0.411	8.36e-20
Srgap1	4.27e-24	0.273343	0.521	0.35	1.03e-19
Ubb	5.64e-24	-0.402846	0.306	0.443	1.36e-19
Nus1	6.08e-24	-0.267122	0.149	0.275	1.46e-19
Tcap	6.19e-24	-0.307322	0.302	0.442	1.49e-19
Rps29	7.69e-24	-0.251092	0.391	0.525	1.85e-19
Sipa1l1	2.63e-23	0.268828	0.412	0.261	6.33e-19
Herc4	7.35e-23	0.257956	0.445	0.291	1.77e-18
Tecpr1	9.35e-23	0.26196	0.298	0.164	2.25e-18
Mbd5	1.13e-22	0.255766	0.603	0.456	2.73e-18
Ly6e	1.14e-22	-0.276397	0.608	0.689	2.74e-18
Aff4	2.16e-22	0.267869	0.563	0.413	5.21e-18
Psd3	4.62e-22	0.323138	0.83	0.746	1.11e-17
H2-Q6	5.06e-22	0.25393	0.406	0.251	1.22e-17
Arhgap23	5.51e-22	0.253941	0.548	0.386	1.33e-17
Crebrf	1.12e-21	0.254213	0.417	0.268	2.7e-17
4930402H24Rik	1.33e-21	0.310583	0.733	0.65	3.21e-17
Ctdspl2	2.91e-21	0.27573	0.283	0.159	7e-17
Hspb1	3.2e-21	-0.287529	0.191	0.311	7.72e-17
Ddi2	4.51e-21	0.271534	0.358	0.222	1.09e-16
Phf20	3.33e-20	0.252076	0.406	0.261	8.02e-16
Snx25	3.51e-20	0.3097	0.306	0.185	8.44e-16
Dennd6a	6.3e-20	0.269119	0.41	0.275	1.52e-15
Ncald	7.88e-20	0.35016	0.36	0.244	1.9e-15
Hspa8	1e-19	-0.286565	0.498	0.622	2.42e-15
Dcaf6	1.74e-19	0.262008	0.474	0.336	4.19e-15
Actb	2.23e-19	-0.271061	0.645	0.728	5.36e-15
Cox7b	2.66e-19	0.253874	0.339	0.209	6.4e-15
Ly6c1	3.46e-19	-0.267773	0.463	0.557	8.33e-15
Cnot6	4.62e-19	-0.279426	0.264	0.37	1.11e-14
Actg1	5.87e-19	-0.294575	0.413	0.502	1.41e-14
Aak1	6.27e-19	0.264195	0.606	0.486	1.51e-14
Nes	2.56e-18	-0.276294	0.205	0.313	6.17e-14
Rnf111	2.83e-18	0.26262	0.341	0.217	6.82e-14
Gab2	3.99e-18	0.276676	0.807	0.743	9.61e-14
Setd2	4.64e-18	0.265736	0.44	0.315	1.12e-13
Acadsb	6.43e-18	0.252866	0.279	0.166	1.55e-13
Fam222b	2.86e-17	0.250302	0.452	0.329	6.89e-13
Atp8a1	3.52e-17	0.263347	0.564	0.476	8.47e-13
Ubc	7.75e-17	-0.255434	0.319	0.426	1.87e-12
Frmd4b	1.16e-15	0.284994	0.628	0.534	2.79e-11
Cst3	1.51e-15	-0.257697	0.498	0.594	3.63e-11
Eps8	2.96e-15	0.338945	0.318	0.223	7.12e-11
Prickle2	7.21e-15	0.770317	0.499	0.476	1.74e-10
Rbms3	8e-15	0.294713	0.348	0.243	1.93e-10
Zfp609	1.15e-14	0.290018	0.405	0.313	2.76e-10
Gm20388	3.85e-14	0.286478	0.878	0.866	9.28e-10
Wt1	1.35e-11	0.280921	0.31	0.232	3.25e-07
Elk3	1.18e-10	0.255604	0.809	0.733	2.85e-06
Fabp4	2.65e-09	-0.367093	0.861	0.969	6.38e-05
Nrp1	3.85e-09	0.315706	0.975	0.958	9.28e-05
Tm4sf1	5.92e-08	-0.275926	0.506	0.537	0.00142574
Pcdh7	7.06e-08	0.263679	0.401	0.315	0.00169992

## Sheet: EndoC
Gene	Pvalue	Avg_logFC	pct.1	pct.2	Adj_Pvalue
Tacc1	0	5.53615	0.967	0.839	0
Xist	0	0.876847	0.97	0.699	0
Zbtb16	0	0.793743	0.998	0.906	0
Xdh	0	0.761288	0.699	0.297	0
Eps8	0	0.710645	0.892	0.77	0
Nrp1	0	0.688987	0.955	0.8	0
Adh6b	0	0.68142	0.726	0.412	0
Dlc1	0	0.666931	0.958	0.873	0
Snx24	0	0.644386	0.857	0.6	0
St3gal4	0	0.625836	0.985	0.93	0
Man2a1	0	0.616505	0.965	0.895	0
Psd3	0	0.60504	0.913	0.736	0
Arhgef3	0	0.582384	0.929	0.746	0
Pde3a	0	0.555835	0.995	0.971	0
Prkg1	0	0.550805	0.999	0.997	0
Smad6	0	0.549926	0.913	0.692	0
Setbp1	0	0.536516	0.995	0.97	0
Zeb2	0	0.536471	0.884	0.669	0
Ssh2	0	0.535203	0.947	0.817	0
Ghr	0	0.523804	0.975	0.914	0
Ext1	0	0.494105	0.989	0.974	0
Rasal2	0	0.488563	0.985	0.945	0
Fchsd2	0	0.480525	0.892	0.721	0
Cped1	0	0.47433	0.996	0.97	0
Gmds	0	0.420411	0.987	0.971	0
Diaph2	0	0.3857	0.975	0.967	0
Rbms1	0	0.382571	0.996	0.993	0
Rbpms	0	0.380728	0.98	0.937	0
Rbm39	0	0.380589	0.983	0.969	0
Pard3b	0	0.363573	0.971	0.926	0
Exoc4	0	0.357647	0.945	0.842	0
Foxp1	0	0.323289	0.998	0.998	0
Malat1	0	-0.805498	1	1	0
Rasgef1b	1.22405e-307	0.82084	0.932	0.879	2.94873e-303
Ddx5	1.60991e-306	0.338711	0.993	0.969	3.87826e-302
Tcf12	9.46019e-301	0.3358	0.961	0.91	2.27896e-296
Tns1	1.54176e-296	0.353733	0.945	0.834	3.71409e-292
Myrip	1.1124e-292	0.620127	0.761	0.437	2.67976e-288
Tmem108	3.36143e-291	0.552377	0.944	0.886	8.09768e-287
Kcnq1ot1	5.02289e-289	0.417759	0.931	0.898	1.21001e-284
Kcnt2	9.01348e-289	0.483962	0.971	0.935	2.17135e-284
Tmcc3	3.12356e-287	0.619809	0.99	0.933	7.52464e-283
Msi2	3.05509e-285	0.3999	0.894	0.773	7.35972e-281
Sbf2	1.41613e-283	0.339674	0.929	0.837	3.41145e-279
Tcf7l1	8.68113e-280	0.401031	0.935	0.818	2.09129e-275
Foxn3	1.79618e-279	0.405248	0.96	0.922	4.327e-275
Rps6ka2	8.17032e-278	0.857679	0.784	0.567	1.96823e-273
Nfia	2.54937e-277	0.35442	0.996	0.998	6.14144e-273
Plcb1	1.11852e-276	0.589102	0.956	0.867	2.69453e-272
Sash1	2.30527e-275	0.397233	0.952	0.892	5.5534e-271
Eng	5.36598e-274	0.408026	0.995	0.979	1.29266e-269
Cgnl1	6.59688e-274	0.383843	0.983	0.962	1.58919e-269
Lncpint	1.93231e-270	0.310544	0.98	0.966	4.65495e-266
Ralgapa2	1.25839e-268	0.453919	0.953	0.927	3.03146e-264
Dapk1	1.60668e-265	0.409531	0.96	0.869	3.87048e-261
Crebbp	4.1024e-265	0.371664	0.895	0.759	9.88269e-261
Fbxl17	4.17148e-263	0.308523	0.97	0.948	1.00491e-258
Kansl1	2.59965e-260	0.327644	0.95	0.915	6.26255e-256
Zcchc7	2.44294e-258	0.322719	0.933	0.87	5.88503e-254
Lrmda	3.72352e-257	0.332692	0.988	0.976	8.96996e-253
Kank1	5.13155e-253	0.465685	0.813	0.611	1.23619e-248
Fgd5	5.88544e-252	0.409011	0.864	0.716	1.4178e-247
9530026P05Rik	6.02562e-248	0.35989	0.989	0.963	1.45157e-243
Raph1	7.24782e-248	0.383541	0.87	0.745	1.746e-243
Hip1	2.30649e-245	0.433504	0.834	0.618	5.55634e-241
Nppa	3.79801e-241	1.22116	0.864	0.661	9.14942e-237
Lpp	4.13628e-241	0.318775	0.903	0.797	9.96431e-237
Sox5	1.59427e-239	0.545561	0.925	0.791	3.8406e-235
Bmpr2	1.35105e-236	0.313587	0.958	0.909	3.25468e-232
Son	6.41677e-236	0.346527	0.961	0.909	1.5458e-231
Dennd5b	6.09952e-233	0.319396	0.979	0.952	1.46938e-228
Gphn	4.8877e-229	0.281437	0.969	0.94	1.17745e-224
Heg1	1.7027e-228	0.40103	1	0.995	4.1018e-224
Sp100	4.96799e-228	0.489717	0.778	0.552	1.19679e-223
Bace2	6.72237e-228	0.568238	0.731	0.478	1.61942e-223
Baz2b	1.29451e-225	0.311711	0.935	0.875	3.11846e-221
Slit3	1.42952e-225	0.534659	0.785	0.569	3.44372e-221
4930402H24Rik	1.6176e-225	0.363542	0.84	0.717	3.8968e-221
Phf21a	1.76264e-224	0.346509	0.903	0.814	4.24621e-220
Stag1	6.52118e-224	0.287693	0.941	0.884	1.57095e-219
Nedd4	6.35335e-222	0.318276	0.924	0.868	1.53052e-217
Nedd4l	1.00443e-220	0.392645	0.83	0.669	2.41967e-216
Smoc1	6.74348e-220	0.478122	0.85	0.695	1.6245e-215
Wwc2	3.32102e-219	0.406024	0.81	0.62	8.00033e-215
Epas1	4.34544e-219	0.3911	0.818	0.645	1.04682e-214
Acyp2	4.99998e-217	0.525239	0.699	0.432	1.2045e-212
Rdx	6.17478e-216	0.371548	0.882	0.79	1.4875e-211
Plagl1	3.38369e-215	0.514549	0.723	0.538	8.15131e-211
Rock1	5.60166e-215	0.348991	0.856	0.705	1.34944e-210
Mbd5	1.33856e-212	0.347407	0.85	0.709	3.22459e-208
Clec2d	2.79532e-211	0.460762	0.782	0.571	6.73394e-207
Fmnl2	4.35256e-211	0.417227	0.925	0.774	1.04853e-206
Ptprk	7.25068e-210	0.317791	0.952	0.943	1.74669e-205
Zeb1	8.9878e-210	0.292369	0.941	0.884	2.16516e-205
Sncaip	6.34408e-206	0.43059	0.922	0.85	1.52829e-201
Arhgap26	5.67127e-203	0.350646	0.882	0.764	1.36621e-198
Parp8	6.03138e-201	0.38118	0.877	0.786	1.45296e-196
Ablim1	1.90003e-197	0.319394	0.951	0.878	4.57718e-193
Magi3	7.98886e-197	0.340103	0.867	0.789	1.92452e-192
Rere	4.3924e-196	0.252861	0.968	0.953	1.05813e-191
Sgms1	2.75473e-195	0.282029	0.977	0.964	6.63613e-191
Ptprg	4.30948e-193	0.284045	0.922	0.806	1.03815e-188
Mical2	5.90481e-193	0.352062	0.894	0.831	1.42247e-188
Nfib	2.57119e-192	0.258713	0.998	0.997	6.19399e-188
Rbm6	6.2018e-192	0.322307	0.841	0.721	1.49401e-187
Btbd9	8.90942e-189	0.272423	0.909	0.843	2.14628e-184
Cfh	4.0021e-188	0.354713	0.985	0.983	9.64107e-184
Zhx3	7.64893e-188	0.440964	0.754	0.543	1.84263e-183
Tcf4	1.10339e-184	0.29365	0.971	0.944	2.65807e-180
Limch1	1.72734e-184	0.288137	0.894	0.82	4.16117e-180
Epb41	4.7257e-184	0.444349	0.731	0.514	1.13842e-179
Qk	1.25382e-183	0.284972	0.912	0.85	3.02045e-179
Svil	6.63085e-180	0.280572	0.892	0.818	1.59737e-175
Ambra1	5.74967e-179	0.351306	0.796	0.641	1.3851e-174
Ptprb	2.05542e-178	-0.451828	0.693	0.921	4.9515e-174
Smad7	1.70753e-177	0.382478	0.795	0.593	4.11344e-173
Ptgs1	2.16124e-174	0.354609	0.803	0.666	5.20643e-170
Adamts10	3.67499e-174	0.531336	0.62	0.356	8.85305e-170
Dennd1a	2.98842e-173	0.287178	0.849	0.742	7.1991e-169
Tek	5.0219e-171	0.332101	0.915	0.844	1.20978e-166
Nebl	1.09676e-170	0.637539	0.532	0.257	2.64208e-166
Plcb4	1.09724e-169	0.295165	0.909	0.771	2.64326e-165
Mark3	1.13459e-168	0.362885	0.77	0.609	2.73324e-164
Atxn1	1.50627e-168	0.317349	0.819	0.691	3.6286e-164
Ankhd1	3.76375e-168	0.327571	0.803	0.671	9.06688e-164
Wwox	3.82295e-168	0.273927	0.892	0.801	9.20949e-164
Pkhd1l1	4.16845e-168	-0.485461	0.416	0.72	1.00418e-163
Clk1	6.07047e-168	0.297023	0.876	0.795	1.46238e-163
Ano6	4.14385e-166	0.39189	0.741	0.565	9.98254e-162
Nsd1	1.20392e-165	0.281011	0.863	0.771	2.90025e-161
Arih1	1.05863e-163	0.252543	0.87	0.817	2.55025e-159
Csnk1a1	2.94299e-162	0.291496	0.833	0.752	7.08967e-158
Ctnna1	1.79433e-161	0.265525	0.867	0.803	4.32254e-157
Olfr1033	9.12485e-158	0.341579	0.874	0.659	2.19818e-153
Map4	7.31638e-157	0.326718	0.797	0.659	1.76252e-152
Pan3	8.48221e-156	0.278305	0.836	0.738	2.04336e-151
Adh1	4.75222e-155	0.550852	0.528	0.267	1.14481e-150
Zfr	2.0511e-154	0.26365	0.887	0.834	4.94109e-150
Entpd1	7.54019e-153	-0.3699	0.821	0.913	1.81643e-148
Numb	1.49726e-152	0.310628	0.82	0.676	3.60689e-148
Wasf2	3.37393e-151	0.346945	0.782	0.635	8.12779e-147
Magi2	1.47608e-150	0.264766	0.934	0.886	3.55588e-146
Phactr2	3.39332e-150	0.398923	0.728	0.585	8.17452e-146
Cdk12	5.94987e-148	0.417366	0.679	0.477	1.43332e-143
Fmo2	1.03484e-147	-0.560178	0.359	0.626	2.49294e-143
Fto	1.76161e-147	0.314065	0.783	0.648	4.24372e-143
Strbp	3.58475e-147	0.300826	0.841	0.761	8.63567e-143
Plscr4	2.18899e-146	0.447231	0.648	0.432	5.27327e-142
Fbxo11	3.6876e-146	0.316999	0.79	0.653	8.88344e-142
R3hdm1	3.01018e-144	0.414527	0.674	0.472	7.25153e-140
Shroom2	3.33987e-144	0.420555	0.676	0.519	8.04574e-140
Vgll4	9.25632e-143	0.37351	0.766	0.616	2.22985e-138
Hmcn1	1.30331e-142	0.332995	0.968	0.973	3.13968e-138
2021-03-03	2.0438e-142	0.262318	0.93	0.833	4.92351e-138
Tbc1d5	8.47768e-142	0.267752	0.833	0.745	2.04227e-137
Itpr2	1.0682e-141	0.269534	0.923	0.865	2.5733e-137
Pir	2.71024e-141	0.389266	0.729	0.583	6.52897e-137
Susd6	2.09854e-138	0.269714	0.853	0.778	5.05538e-134
Thsd4	5.71361e-137	0.297354	0.885	0.792	1.37641e-132
Pawr	6.78388e-136	0.421016	0.668	0.467	1.63424e-131
Med12l	9.20089e-136	0.592547	0.313	0.083	2.21649e-131
Tspan9	1.07166e-135	0.267002	0.881	0.84	2.58163e-131
Exoc6b	1.16785e-135	0.271859	0.812	0.693	2.81334e-131
Plpp3	1.31272e-134	0.345352	0.85	0.714	3.16233e-130
Celf2	5.2158e-134	0.322103	0.843	0.702	1.25649e-129
Chd9	6.30457e-133	0.272862	0.81	0.698	1.51877e-128
Ripor2	9.56277e-132	0.520074	0.48	0.243	2.30367e-127
Srrm2	1.27988e-130	0.267883	0.814	0.721	3.08322e-126
Lrch1	2.73819e-130	0.281848	0.819	0.687	6.5963e-126
Col4a4	8.83572e-124	0.595544	0.589	0.395	2.12853e-119
Cyyr1	1.59115e-123	0.27883	0.833	0.705	3.83307e-119
Zfp638	1.04671e-121	0.323828	0.72	0.599	2.52152e-117
Sptbn1	5.22394e-117	0.251858	0.999	0.999	1.25845e-112
Mllt10	7.59386e-117	0.27005	0.77	0.676	1.82936e-112
Large1	1.66818e-116	0.284538	0.779	0.646	4.01865e-112
Dock6	5.35262e-116	0.264414	0.922	0.885	1.28945e-111
Mkl2	4.27778e-115	0.308459	0.752	0.603	1.03052e-110
Med13l	6.63135e-114	0.315478	0.731	0.594	1.59749e-109
Tmcc1	7.5162e-112	0.266442	0.767	0.676	1.81065e-107
Rnf141	1.39852e-111	0.446116	0.534	0.325	3.36905e-107
Airn	1.76156e-110	0.332435	0.999	0.999	4.24359e-106
Ankrd12	1.96282e-108	0.267834	0.765	0.668	4.72843e-104
Gm4951	1.55504e-105	0.52261	0.369	0.156	3.74609e-101
Chrm3	2.66546e-105	0.402738	0.954	0.892	6.42108e-101
Adk	7.0351e-104	0.34041	0.684	0.551	1.69476e-99
Iigp1	1.71265e-103	0.679176	0.427	0.215	4.12576e-99
Tmem164	1.83681e-103	0.264708	0.951	0.931	4.42488e-99
Arhgap32	5.35271e-103	0.439474	0.516	0.324	1.28947e-98
Cdh13	1.2661e-102	-0.445182	0.768	0.908	3.05004e-98
Acadsb	2.02744e-99	0.443214	0.498	0.302	4.88411e-95
Rsrp1	9.23785e-98	0.258641	0.757	0.653	2.2254e-93
Mat2a	1.26824e-97	0.257384	0.918	0.9	3.05519e-93
Stk39	3.53163e-96	0.390761	0.569	0.395	8.50769e-92
Pias1	3.18916e-95	0.35562	0.621	0.462	7.6827e-91
Rapgef2	1.43562e-93	0.256544	0.734	0.639	3.4584e-89
Thrb	1.46053e-93	0.357777	0.613	0.46	3.51841e-89
Gm26719	2.04815e-92	0.427509	0.483	0.29	4.93398e-88
Epb41l2	2.55734e-92	0.275763	0.77	0.67	6.16064e-88
H2-Q7	6.72056e-92	0.504391	0.427	0.227	1.61898e-87
Acer2	9.75774e-92	-0.30552	0.906	0.962	2.35064e-87
Rtn3	1.07225e-91	0.285961	0.694	0.577	2.58306e-87
Sh3rf1	3.8703e-91	0.301595	0.707	0.6	9.32356e-87
Ptpn9	5.60049e-91	0.332496	0.635	0.498	1.34916e-86
Ehd4	8.39898e-90	-0.320111	0.432	0.683	2.02331e-85
Kat2b	1.64224e-89	0.325448	0.648	0.504	3.95615e-85
Col4a3	8.82778e-89	0.606378	0.428	0.247	2.12661e-84
Cdh11	2.85616e-88	0.265122	0.839	0.737	6.8805e-84
Smc4	4.23936e-88	0.418427	0.491	0.312	1.02126e-83
Prkce	1.26989e-87	0.257747	0.726	0.627	3.05917e-83
Plpp1	1.44724e-87	-0.405853	0.561	0.761	3.48639e-83
Gpm6a	2.99405e-86	0.251305	0.872	0.815	7.21268e-82
Pde7b	5.22192e-86	0.306485	0.886	0.835	1.25796e-81
Erbin	1.21497e-84	0.280098	0.685	0.575	2.92685e-80
Ephb4	1.88726e-84	0.35343	0.598	0.459	4.5464e-80
Grip1	7.14774e-84	0.514018	0.294	0.118	1.72189e-79
Map3k3	2.82486e-83	0.297114	0.673	0.538	6.80509e-79
Plvap	3.68068e-83	0.316277	0.649	0.522	8.86675e-79
Zfp950	2.41701e-82	0.276488	0.683	0.569	5.82258e-78
Nsd3	4.2453e-82	0.251425	0.724	0.637	1.02269e-77
Ccnd3	1.48942e-81	0.282981	0.682	0.562	3.58802e-77
Rnf216	2.54145e-81	0.299102	0.656	0.538	6.12234e-77
Sgip1	1.21085e-80	0.333148	0.634	0.511	2.91695e-76
Adgrg6	6.31164e-78	0.374695	0.508	0.342	1.52047e-73
Tbc1d8	1.95114e-77	0.315572	0.633	0.525	4.70029e-73
Mamld1	3.22037e-77	0.365851	0.518	0.354	7.75786e-73
Tle4	3.57002e-76	0.335221	0.581	0.444	8.60019e-72
Itch	2.5152e-75	0.25986	0.693	0.592	6.05912e-71
Dnajc1	5.56029e-75	0.250126	0.683	0.602	1.33947e-70
Chd2	9.83121e-75	0.266807	0.679	0.584	2.36834e-70
Gata6	1.59258e-74	0.320208	0.6	0.463	3.83653e-70
Serinc3	2.24398e-74	0.269768	0.679	0.585	5.40574e-70
Adgra2	1.01325e-73	0.35062	0.541	0.393	2.44091e-69
Ptgis	2.5006e-73	-0.324164	0.233	0.427	6.02393e-69
Brd4	6.63576e-73	0.283059	0.652	0.541	1.59855e-68
Astn2	7.05551e-72	0.313288	0.624	0.489	1.69967e-67
Rab2a	1.42375e-71	0.283601	0.646	0.536	3.42982e-67
Pld1	3.77956e-71	0.257701	0.665	0.592	9.10497e-67
Fam208a	4.41445e-70	0.30985	0.599	0.478	1.06344e-65
Ankrd44	1.11279e-68	0.343593	0.526	0.384	2.6807e-64
Wac	1.34576e-68	0.260909	0.67	0.575	3.24194e-64
Rai2	1.53473e-68	0.399021	0.336	0.172	3.69716e-64
AC149090.1	2.93998e-68	0.374421	0.422	0.253	7.08242e-64
Rapgef3	2.95055e-68	0.38451	0.407	0.239	7.10788e-64
Ror1	3.43384e-68	0.361082	0.434	0.26	8.27211e-64
Maml3	1.21395e-67	0.273577	0.642	0.533	2.92441e-63
Mlxip	1.21495e-67	0.284576	0.646	0.53	2.92681e-63
Gm12216	2.25107e-66	0.392308	0.385	0.223	5.42284e-62
Tjp1	9.42969e-66	0.290175	0.61	0.497	2.27161e-61
Ctsh	1.13531e-65	0.287611	0.638	0.541	2.73497e-61
Vamp5	1.44464e-65	0.350782	0.507	0.369	3.48014e-61
Plxnc1	1.91654e-65	0.357458	0.459	0.298	4.61695e-61
Pcnx	4.02539e-65	0.305321	0.593	0.466	9.69717e-61
Zfp609	4.04508e-65	0.334406	0.541	0.416	9.7446e-61
Slmap	4.784e-65	0.335737	0.531	0.388	1.15247e-60
Sulf1	5.50974e-65	0.257189	0.736	0.645	1.3273e-60
Kdm6a	7.93891e-65	0.353548	0.5	0.36	1.91248e-60
Nt5c2	2.69093e-64	0.315224	0.562	0.422	6.48246e-60
Nlk	8.54706e-64	0.25546	0.654	0.577	2.05899e-59
Crebrf	3.47624e-62	0.374508	0.385	0.228	8.37425e-58
Bach2	6.94697e-62	0.361404	0.435	0.279	1.67352e-57
Enpp6	2.56084e-61	0.266815	0.603	0.491	6.16907e-57
Pacs1	8.21156e-61	0.306001	0.559	0.425	1.97816e-56
Tlk2	3.0439e-60	0.348924	0.478	0.334	7.33275e-56
Cux1	4.12915e-60	0.27175	0.614	0.504	9.94712e-56
Jcad	1.31957e-59	0.326194	0.506	0.36	3.17884e-55
Irf2	3.58915e-59	0.270067	0.617	0.505	8.64626e-55
Kank2	5.06389e-59	0.339435	0.413	0.252	1.21989e-54
Ugp2	1.04256e-58	0.366977	0.35	0.197	2.51153e-54
Fmo1	1.33332e-58	-0.271867	0.211	0.383	3.21196e-54
Lmo4	2.24907e-58	0.369094	0.385	0.234	5.418e-54
Hipk1	3.73605e-58	0.330854	0.505	0.368	9.00013e-54
Klhl13	3.93023e-58	0.345736	0.472	0.342	9.46792e-54
Dpp4	3.3253e-57	0.364776	0.274	0.131	8.01064e-53
Babam2	4.02812e-57	0.26205	0.61	0.515	9.70375e-53
Bptf	4.23789e-57	0.278703	0.589	0.48	1.02091e-52
1010001N08Rik	8.63076e-57	0.327258	0.499	0.372	2.07915e-52
Agmo	1.1453e-56	0.335236	0.479	0.348	2.75904e-52
Gm20663	1.29383e-55	0.407486	0.393	0.254	3.11683e-51
Ranbp9	1.54181e-55	0.31971	0.513	0.389	3.71422e-51
Abcc4	1.84144e-55	0.358137	0.376	0.229	4.43603e-51
Ppm1h	2.81919e-55	0.338633	0.428	0.281	6.79144e-51
Apoe	5.44622e-55	-0.431845	0.94	0.937	1.31199e-50
H2-Q6	6.44076e-55	0.371078	0.29	0.146	1.55158e-50
Srpk2	7.85581e-55	0.327514	0.489	0.363	1.89247e-50
Map4k3	1.5456e-54	0.298306	0.527	0.393	3.72336e-50
Tcap	1.74057e-54	-0.3113	0.185	0.352	4.19303e-50
Nsmce2	1.80265e-54	0.295261	0.554	0.44	4.34259e-50
Tsix	1.80276e-54	0.365389	0.258	0.122	4.34284e-50
Stat1	3.27592e-54	0.380156	0.337	0.193	7.8917e-50
Kmt5b	8.91598e-54	0.304429	0.526	0.398	2.14786e-49
Kitl	1.38818e-53	0.32502	0.456	0.316	3.34413e-49
Gm44511	1.53056e-53	0.27744	0.56	0.456	3.68712e-49
Nos3	5.8244e-53	0.273985	0.707	0.654	1.4031e-48
Calm2	5.8877e-53	0.252456	0.612	0.512	1.41835e-48
Akap9	1.27448e-52	0.317326	0.49	0.37	3.07021e-48
Sln	1.30118e-52	0.337135	0.53	0.394	3.13454e-48
Lhfp	6.21151e-52	0.315542	0.514	0.395	1.49635e-47
Plec	7.86802e-52	-0.257943	0.21	0.366	1.8954e-47
Mctp1	1.0382e-51	-0.293066	0.419	0.592	2.50101e-47
Eya1	7.00073e-51	0.324024	0.402	0.258	1.68648e-46
Pgm5	1.12704e-50	-0.265028	0.598	0.743	2.71503e-46
Rin3	1.38576e-50	0.29358	0.529	0.41	3.33829e-46
Gab3	1.7143e-50	0.361417	0.341	0.207	4.12974e-46
Ggnbp2	1.88083e-50	0.29703	0.518	0.395	4.53093e-46
Ubb	3.3478e-50	-0.263931	0.216	0.384	8.06486e-46
Gbp7	8.94513e-50	0.361005	0.258	0.128	2.15488e-45
Jun	3.20318e-49	-0.254652	0.132	0.271	7.71647e-45
Klf3	3.41767e-49	0.270007	0.68	0.608	8.23318e-45
Fam129b	2.68165e-48	0.327751	0.37	0.23	6.4601e-44
Fars2	4.34784e-48	0.294168	0.496	0.37	1.04739e-43
Clec1a	1.75278e-47	0.31456	0.431	0.301	4.22246e-43
Pla2g4a	1.32315e-46	0.305943	0.5	0.391	3.18748e-42
Fam124a	3.28549e-46	0.33809	0.338	0.208	7.91475e-42
Dnmt3a	9.98856e-46	0.303526	0.446	0.32	2.40624e-41
H19	1.19231e-45	0.317249	0.314	0.181	2.87227e-41
Kif13b	1.24238e-45	0.28236	0.524	0.427	2.99289e-41
Zfp608	1.5746e-45	0.300363	0.478	0.362	3.7932e-41
Dmd	1.63386e-45	0.332154	0.552	0.448	3.93597e-41
Myo9a	1.66131e-45	0.272275	0.542	0.431	4.00209e-41
Fer	3.2702e-44	0.310795	0.456	0.345	7.87792e-40
Herc6	5.31807e-44	0.336826	0.31	0.185	1.28112e-39
Cbfa2t3	6.73894e-44	0.257061	0.589	0.503	1.62341e-39
Add1	9.65341e-44	0.287028	0.489	0.374	2.32551e-39
Mb	2.33522e-43	0.322218	0.558	0.432	5.62556e-39
Gtf2i	2.45134e-43	0.255814	0.56	0.474	5.90529e-39
Nedd9	2.73291e-43	0.289931	0.479	0.361	6.58359e-39
Cdc42ep3	6.03077e-43	0.333783	0.318	0.194	1.45281e-38
Carmil1	6.15003e-43	0.286368	0.501	0.392	1.48154e-38
Rab27a	2.73927e-42	0.258447	0.561	0.471	6.5989e-38
Phf14	3.27614e-42	0.283143	0.5	0.4	7.89223e-38
Asb3	6.23477e-42	0.325114	0.375	0.254	1.50196e-37
Rb1	9.91603e-42	0.277525	0.502	0.394	2.38877e-37
Usp24	6.75987e-41	0.285473	0.467	0.358	1.62845e-36
Phkb	1.16394e-40	0.293886	0.428	0.312	2.80392e-36
Arhgap23	1.66883e-40	0.262608	0.558	0.475	4.02021e-36
Ulk2	1.69889e-40	0.282178	0.486	0.397	4.09263e-36
Bicc1	2.53973e-40	0.287199	0.408	0.287	6.11822e-36
Cdc42bpb	1.05355e-39	0.266419	0.509	0.4	2.53801e-35
Pip5k1b	1.32107e-39	0.327673	0.389	0.284	3.18245e-35
Osbpl8	1.51629e-39	0.302202	0.407	0.297	3.65275e-35
Btbd7	2.08622e-39	0.2521	0.544	0.462	5.0257e-35
Lnpep	2.71706e-39	0.261378	0.51	0.419	6.5454e-35
Tead4	2.98455e-39	0.282238	0.409	0.283	7.18977e-35
Fam120a	5.04863e-39	0.305254	0.38	0.262	1.21622e-34
Atxn7l1	5.70439e-39	0.302423	0.41	0.299	1.37419e-34
Mtm1	2.51068e-38	0.321341	0.307	0.193	6.04822e-34
Chchd3	2.55998e-38	0.273266	0.481	0.388	6.16698e-34
Pias2	4.68386e-38	0.294961	0.441	0.341	1.12834e-33
Hpcal1	4.97602e-37	0.276244	0.418	0.299	1.19872e-32
Tnfsf10	5.41214e-37	0.277563	0.443	0.335	1.30379e-32
Lrp5	9.2468e-37	0.296481	0.385	0.273	2.22755e-32
Rev3l	1.86722e-36	0.298358	0.405	0.297	4.49814e-32
Dennd6a	2.43658e-36	0.250254	0.52	0.426	5.86973e-32
Nrf1	2.79838e-36	0.25757	0.5	0.403	6.74129e-32
Gm30648	2.95253e-36	0.311665	0.308	0.198	7.11265e-32
Peli1	9.25259e-36	0.265542	0.478	0.381	2.22895e-31
Gucy1b1	2.24035e-35	0.291288	0.265	0.154	5.397e-31
Zmym5	3.52734e-35	0.29697	0.38	0.273	8.49737e-31
Klhl4	7.3756e-35	0.255958	0.469	0.378	1.77678e-30
Ino80	7.80793e-35	0.265513	0.475	0.384	1.88093e-30
Pik3r1	1.94083e-34	0.294191	0.394	0.297	4.67547e-30
Rnf213	2.60818e-34	0.298279	0.329	0.222	6.2831e-30
Nod1	2.96551e-34	0.283046	0.31	0.198	7.14392e-30
Tmem100	9.09347e-34	0.274049	0.334	0.221	2.19062e-29
Gon4l	9.31951e-34	0.271776	0.426	0.328	2.24507e-29
Appbp2	1.16576e-33	0.285442	0.333	0.222	2.80833e-29
Clk4	1.34721e-33	0.291597	0.374	0.271	3.24544e-29
Rnf111	1.63086e-33	0.287504	0.367	0.261	3.92875e-29
Sipa1l1	1.78761e-33	0.27467	0.39	0.281	4.30635e-29
Ezh1	2.00072e-33	0.289345	0.303	0.194	4.81974e-29
Ube4b	2.437e-33	0.292223	0.325	0.217	5.87073e-29
Kcnd3	3.02142e-33	0.28325	0.351	0.24	7.27859e-29
Aqp1	3.50627e-33	-0.333482	0.202	0.315	8.4466e-29
Vim	4.15606e-33	-0.304805	0.534	0.65	1.0012e-28
Ralgps2	7.19522e-33	0.275118	0.394	0.293	1.73333e-28
Kiz	9.98072e-33	0.3074	0.284	0.183	2.40436e-28
St3gal5	1.72373e-32	0.284942	0.295	0.189	4.15247e-28
Qser1	2.3804e-32	0.270928	0.309	0.2	5.73439e-28
Flrt2	3.34785e-32	0.283241	0.526	0.475	8.06496e-28
9130011E15Rik	9.74027e-32	0.262796	0.451	0.361	2.34643e-27
Cyth3	1.92436e-31	0.252705	0.353	0.241	4.63577e-27
Bicra	2.79777e-31	0.26072	0.403	0.298	6.73982e-27
Fbxl20	3.57147e-31	0.278204	0.391	0.294	8.60366e-27
Hpgd	1.44366e-30	0.273834	0.279	0.174	3.47777e-26
Baiap2	1.64632e-30	0.27774	0.3	0.199	3.96599e-26
Senp7	2.62212e-30	0.276667	0.363	0.265	6.31668e-26
Ston1	5.5308e-30	0.274922	0.317	0.215	1.33237e-25
Tns2	6.51993e-30	0.259791	0.429	0.334	1.57065e-25
Ftx	7.54571e-30	0.27236	0.313	0.211	1.81776e-25
Rprd1a	1.96855e-29	0.257089	0.443	0.357	4.74224e-25
Cyth1	1.99869e-29	0.269214	0.4	0.307	4.81486e-25
Cdk19	1.08217e-28	0.275578	0.31	0.213	2.60694e-24
Phactr4	1.21218e-28	0.259534	0.398	0.303	2.92014e-24
Akap8	2.04488e-28	0.284446	0.292	0.197	4.92611e-24
Tecpr1	2.50918e-28	0.253846	0.262	0.162	6.0446e-24
AC151836.1	5.59543e-28	0.250379	0.392	0.291	1.34794e-23
Hdac4	6.79102e-28	0.271264	0.33	0.236	1.63596e-23
Tln2	3.43042e-27	0.254694	0.398	0.308	8.26388e-23
Pi4ka	6.5887e-27	0.2623	0.393	0.305	1.58722e-22
Synrg	9.61034e-27	0.260671	0.261	0.168	2.31513e-22
Cdk8	1.13114e-26	0.254814	0.409	0.327	2.72491e-22
Stim1	1.21453e-26	0.250534	0.446	0.371	2.92581e-22
Pkn1	2.09249e-26	0.254511	0.344	0.248	5.04081e-22
Crtc3	1.14262e-25	0.253998	0.385	0.298	2.75257e-21
Nckap5	3.20076e-25	-0.264106	0.215	0.319	7.71062e-21
Usp40	3.42752e-25	0.265797	0.26	0.171	8.2569e-21
Rngtt	5.94198e-25	0.264026	0.333	0.246	1.43142e-20
Elp4	9.17569e-25	0.255503	0.381	0.299	2.21042e-20
Vwa8	1.44985e-24	0.272622	0.354	0.279	3.49269e-20
Fkbp1a	1.66998e-24	0.271511	0.341	0.258	4.02298e-20
Mad1l1	2.06028e-24	0.255577	0.308	0.218	4.96321e-20
Hlf	9.53128e-21	0.250801	0.351	0.281	2.29609e-16
Tbce	9.75749e-21	0.25059	0.275	0.197	2.35058e-16
Snap23	2.88105e-20	0.250355	0.324	0.251	6.94045e-16
Dym	9.37138e-20	0.253572	0.307	0.235	2.25756e-15
Plxdc2	5.01326e-19	0.342432	0.294	0.221	1.2077e-14
Nrg1	1.11098e-13	0.426545	0.599	0.624	2.67636e-09
Kcnc2	7.65921e-11	-0.320339	0.523	0.593	1.8451e-06
