# Supplementary material for: Decoding the PITX2-controlled genetic network in atrial fibrillation
Source: JCI Insight. 2022 Jun 8;7(11):e158895. doi: 10.1172/jci.insight.158895 (PMC9221021; doi:10.1172/jci.insight.158895)
Supplement: Supplemental table 9 [file jciinsight-7-158895-s063.xlsx]

## Sheet: GO_AllLists
GeneList	Term	Description	LogP	Log(q-value)	Enrichment	Z-score	#TotalGeneInLibrary	#GeneInGO	#GeneInHitList	#GeneInGOAndHitList	%InGO	STDV %InGO	GeneID	Hits
EndoC_Down	GO:0019934	cGMP-mediated signaling	-5.2	-3	83	16	20611	34	22	3	14	7.3	11816|11826|268345	Apoe|Aqp1|Kcnc2
EndoC_Down	GO:0048514	blood vessel morphogenesis	-4.3	-2.3	8.6	6.5	20611	654	22	6	27	9.5	11816|11826|12554|16476|19223|19263	Apoe|Aqp1|Cdh13|Jun|Ptgis|Ptprb
EndoC_Down	GO:0006979	response to oxidative stress	-4.2	-2.3	11	6.9	20611	412	22	5	23	8.9	11816|11826|16476|78771|268345	Apoe|Aqp1|Jun|Mctp1|Kcnc2
EndoC_Down	GO:0051851	modification by host of symbiont morphology or physiology	-4	-2.1	33	9.7	20611	84	22	3	14	7.3	11816|11826|16476	Apoe|Aqp1|Jun
EndoC_Down	GO:0001568	blood vessel development	-4	-2.1	7.5	5.9	20611	752	22	6	27	9.5	11816|11826|12554|16476|19223|19263	Apoe|Aqp1|Cdh13|Jun|Ptgis|Ptprb
EndoC_Down	GO:0051702	interaction with symbiont	-3.9	-2.1	31	9.4	20611	90	22	3	14	7.3	11816|11826|16476	Apoe|Aqp1|Jun
EndoC_Down	GO:0072358	cardiovascular system development	-3.9	-2	7.1	5.7	20611	787	22	6	27	9.5	11816|11826|12554|16476|19223|19263	Apoe|Aqp1|Cdh13|Jun|Ptgis|Ptprb
EndoC_Down	GO:0001944	vasculature development	-3.9	-2	7.1	5.7	20611	787	22	6	27	9.5	11816|11826|12554|16476|19223|19263	Apoe|Aqp1|Cdh13|Jun|Ptgis|Ptprb
EndoC_Down	GO:0051817	modification of morphology or physiology of other organism involved in symbiotic interaction	-3.8	-2	28	8.8	20611	101	22	3	14	7.3	11816|11826|16476	Apoe|Aqp1|Jun
EndoC_Down	R-MMU-211945	Phase I - Functionalization of compounds	-3.7	-1.9	25	8.4	20611	111	22	3	14	7.3	14261|19223|55990	Fmo1|Ptgis|Fmo2
EndoC_Down	GO:0001525	angiogenesis	-3.6	-1.9	8.6	5.9	20611	542	22	5	23	8.9	11826|12554|16476|19223|19263	Aqp1|Cdh13|Jun|Ptgis|Ptprb
EndoC_Down	R-MMU-5357801	Programmed Cell Death	-3.6	-1.9	25	8.3	20611	114	22	3	14	7.3	18810|22187|22352	Plec|Ubb|Vim
EndoC_Down	GO:0009611	response to wounding	-3.6	-1.9	8.5	5.9	20611	548	22	5	23	8.9	11816|11826|12495|16476|18810	Apoe|Aqp1|Entpd1|Jun|Plec
EndoC_Down	GO:0010631	epithelial cell migration	-3.6	-1.9	12	6.5	20611	303	22	4	18	8.2	11816|11826|12554|16476	Apoe|Aqp1|Cdh13|Jun
EndoC_Down	GO:0090132	epithelium migration	-3.6	-1.8	12	6.5	20611	305	22	4	18	8.2	11816|11826|12554|16476	Apoe|Aqp1|Cdh13|Jun
EndoC_Down	GO:0090130	tissue migration	-3.5	-1.8	12	6.5	20611	307	22	4	18	8.2	11816|11826|12554|16476	Apoe|Aqp1|Cdh13|Jun
EndoC_Down	GO:0030100	regulation of endocytosis	-3.5	-1.8	12	6.4	20611	314	22	4	18	8.2	11816|12554|78771|98878	Apoe|Cdh13|Mctp1|Ehd4
EndoC_Down	GO:0001936	regulation of endothelial cell proliferation	-3.4	-1.7	20	7.5	20611	138	22	3	14	7.3	11816|12554|16476	Apoe|Cdh13|Jun
EndoC_Down	GO:0034614	cellular response to reactive oxygen species	-3.3	-1.6	19	7.1	20611	151	22	3	14	7.3	11826|16476|268345	Aqp1|Jun|Kcnc2
EndoC_Down	GO:0001935	endothelial cell proliferation	-3.3	-1.6	18	7	20611	153	22	3	14	7.3	11816|12554|16476	Apoe|Cdh13|Jun
EndoC_Down	GO:0042060	wound healing	-3.1	-1.5	9.3	5.5	20611	404	22	4	18	8.2	11816|11826|12495|18810	Apoe|Aqp1|Entpd1|Plec
EndoC_Down	GO:0010942	positive regulation of cell death	-3.1	-1.5	6.5	4.9	20611	718	22	5	23	8.9	11816|16476|19223|22187|230379	Apoe|Jun|Ptgis|Ubb|Acer2
EndoC_Down	GO:0009612	response to mechanical stimulus	-3	-1.5	16	6.4	20611	181	22	3	14	7.3	11826|16476|21393	Aqp1|Jun|Tcap
EndoC_Down	GO:0035821	modification of morphology or physiology of other organism	-3	-1.5	15	6.4	20611	184	22	3	14	7.3	11816|11826|16476	Apoe|Aqp1|Jun
EndoC_Down	GO:0097435	supramolecular fiber organization	-3	-1.5	6.3	4.8	20611	746	22	5	23	8.9	11816|21393|22352|210356|226041	Apoe|Tcap|Vim|Nckap5|Pgm5
EndoC_Down	GO:0001667	ameboidal-type cell migration	-3	-1.5	8.6	5.2	20611	438	22	4	18	8.2	11816|11826|12554|16476	Apoe|Aqp1|Cdh13|Jun
EndoC_Down	GO:0019932	second-messenger-mediated signaling	-2.9	-1.5	8.5	5.2	20611	442	22	4	18	8.2	11816|11826|12554|268345	Apoe|Aqp1|Cdh13|Kcnc2
EndoC_Down	GO:0000302	response to reactive oxygen species	-2.9	-1.4	14	6	20611	204	22	3	14	7.3	11826|16476|268345	Aqp1|Jun|Kcnc2
EndoC_Down	R-MMU-211859	Biological oxidations	-2.9	-1.4	13	5.9	20611	209	22	3	14	7.3	14261|19223|55990	Fmo1|Ptgis|Fmo2
EndoC_Down	ko05169	Epstein-Barr virus infection	-2.8	-1.4	13	5.8	20611	218	22	3	14	7.3	12495|16476|22352	Entpd1|Jun|Vim
EndoC_Down	mmu05169	Epstein-Barr virus infection	-2.8	-1.3	12	5.7	20611	225	22	3	14	7.3	12495|16476|22352	Entpd1|Jun|Vim
EndoC_Down	GO:0019935	cyclic-nucleotide-mediated signaling	-2.8	-1.3	12	5.7	20611	226	22	3	14	7.3	11816|11826|268345	Apoe|Aqp1|Kcnc2
EndoC_Down	GO:0071241	cellular response to inorganic substance	-2.7	-1.3	12	5.6	20611	233	22	3	14	7.3	11826|16476|268345	Aqp1|Jun|Kcnc2
EndoC_Down	GO:0010632	regulation of epithelial cell migration	-2.7	-1.3	12	5.5	20611	240	22	3	14	7.3	11816|11826|16476	Apoe|Aqp1|Jun
EndoC_Down	GO:0015850	organic hydroxy compound transport	-2.6	-1.2	11	5.2	20611	261	22	3	14	7.3	11816|11826|12495	Apoe|Aqp1|Entpd1
EndoC_Down	GO:0045936	negative regulation of phosphate metabolic process	-2.5	-1.2	6.5	4.4	20611	579	22	4	18	8.2	11816|12495|16476|19263	Apoe|Entpd1|Jun|Ptprb
EndoC_Down	GO:0010563	negative regulation of phosphorus metabolic process	-2.5	-1.2	6.5	4.4	20611	579	22	4	18	8.2	11816|12495|16476|19263	Apoe|Entpd1|Jun|Ptprb
EndoC_Down	GO:0034599	cellular response to oxidative stress	-2.5	-1.2	10	5	20611	277	22	3	14	7.3	11826|16476|268345	Aqp1|Jun|Kcnc2
EndoC_Down	GO:0008610	lipid biosynthetic process	-2.5	-1.1	6.3	4.3	20611	599	22	4	18	8.2	11816|19012|19223|230379	Apoe|Plpp1|Ptgis|Acer2
EndoC_Down	GO:0031400	negative regulation of protein modification process	-2.5	-1.1	6.3	4.3	20611	599	22	4	18	8.2	11816|16476|19263|230379	Apoe|Jun|Ptprb|Acer2
EndoC_Down	GO:0060627	regulation of vesicle-mediated transport	-2.5	-1.1	6.2	4.2	20611	605	22	4	18	8.2	11816|12554|78771|98878	Apoe|Cdh13|Mctp1|Ehd4
EndoC_Down	GO:0007423	sensory organ development	-2.4	-1.1	5.8	4.1	20611	646	22	4	18	8.2	11826|16476|21393|22352	Aqp1|Jun|Tcap|Vim
EndoC_Down	GO:0043065	positive regulation of apoptotic process	-2.3	-1.1	5.8	4	20611	648	22	4	18	8.2	16476|19223|22187|230379	Jun|Ptgis|Ubb|Acer2
EndoC_Down	GO:0006066	alcohol metabolic process	-2.3	-1.1	8.8	4.6	20611	321	22	3	14	7.3	11816|19012|230379	Apoe|Plpp1|Acer2
EndoC_Down	GO:0043068	positive regulation of programmed cell death	-2.3	-1.1	5.7	4	20611	653	22	4	18	8.2	16476|19223|22187|230379	Jun|Ptgis|Ubb|Acer2
EndoC_Down	GO:0044283	small molecule biosynthetic process	-2.2	-0.99	5.4	3.8	20611	696	22	4	18	8.2	11816|12495|19223|230379	Apoe|Entpd1|Ptgis|Acer2
EndoC_Down	GO:0007265	Ras protein signal transduction	-2.2	-0.98	8	4.3	20611	352	22	3	14	7.3	11816|12554|16476	Apoe|Cdh13|Jun
EndoC_Down	GO:0050878	regulation of body fluid levels	-2.2	-0.96	7.8	4.3	20611	361	22	3	14	7.3	11816|11826|12495	Apoe|Aqp1|Entpd1
EndoC_Down	GO:0043010	camera-type eye development	-2.2	-0.93	7.5	4.2	20611	373	22	3	14	7.3	11826|16476|22352	Aqp1|Jun|Vim
EndoC_Down	GO:0050678	regulation of epithelial cell proliferation	-2.1	-0.92	7.5	4.1	20611	377	22	3	14	7.3	11816|12554|16476	Apoe|Cdh13|Jun
EndoC_Down	GO:0030162	regulation of proteolysis	-2.1	-0.92	5	3.7	20611	743	22	4	18	8.2	11816|11826|22187|230379	Apoe|Aqp1|Ubb|Acer2
EndoC_Down	GO:1901214	regulation of neuron death	-2.1	-0.91	7.3	4.1	20611	383	22	3	14	7.3	11816|16476|22187	Apoe|Jun|Ubb
EndoC_Down	GO:0051046	regulation of secretion	-2.1	-0.91	5	3.6	20611	752	22	4	18	8.2	11816|11826|12495|78771	Apoe|Aqp1|Entpd1|Mctp1
EndoC_Down	GO:0031667	response to nutrient levels	-2.1	-0.9	7.2	4.1	20611	388	22	3	14	7.3	11816|16476|18810	Apoe|Jun|Plec
EndoC_Down	GO:0017144	drug metabolic process	-2.1	-0.9	4.9	3.6	20611	760	22	4	18	8.2	12495|14261|19223|55990	Entpd1|Fmo1|Ptgis|Fmo2
EndoC_Down	GO:0044403	symbiont process	-2.1	-0.9	7.2	4	20611	390	22	3	14	7.3	11816|11826|16476	Apoe|Aqp1|Jun
EndoC_Down	GO:0035690	cellular response to drug	-2.1	-0.9	7.2	4	20611	390	22	3	14	7.3	11826|22352|268345	Aqp1|Vim|Kcnc2
EndoC_Down	GO:0031329	regulation of cellular catabolic process	-2.1	-0.9	4.9	3.6	20611	764	22	4	18	8.2	11816|22187|22352|230379	Apoe|Ubb|Vim|Acer2
EndoC_Down	GO:0006897	endocytosis	-2.1	-0.87	4.8	3.5	20611	784	22	4	18	8.2	11816|12554|78771|98878	Apoe|Cdh13|Mctp1|Ehd4
EndoC_Down	GO:0009991	response to extracellular stimulus	-2	-0.85	6.7	3.9	20611	419	22	3	14	7.3	11816|16476|18810	Apoe|Jun|Plec
EndoC_Up	GO:0048514	blood vessel morphogenesis	-11	-6.5	3.4	8.4	20611	654	371	40	11	1.6	11518|12168|12628|12828|13036|13805|13819|13846|14048|14465|14886|15446|16973|17130|17131|17999|18127|18186|19317|19877|20817|20846|20866|21413|21687|21872|22436|26406|67888|70097|76089|77446|78560|223864|239719|240185|240725|242687|414758|672511	Add1|Bmpr2|Cfh|Col4a3|Ctsh|Eng|Epas1|Ephb4|Eya1|Gata6|Gtf2i|Hpgd|Lrp5|Smad6|Smad7|Nedd4|Nos3|Nrp1|Qk|Rock1|Srpk2|Stat1|Stim1|Tcf4|Tek|Tjp1|Xdh|Map3k3|Tmem100|Sash1|Rapgef2|Heg1|Adgra2|Rapgef3|Mrtfb|Jcad|Sulf1|Wasf2|Zfp950|Rnf213
EndoC_Up	GO:0030036	actin cytoskeleton organization	-10	-6.4	3.2	8	20611	717	371	41	11	1.6	11518|13822|13860|14158|18003|18186|18708|18754|19684|19877|20742|21687|21872|50768|54004|68178|68732|71302|71409|74103|77569|100169|107351|108100|108655|110380|114774|207278|215114|215789|217692|217866|223864|225115|235041|237860|239719|242687|260409|269587|320878	Add1|Epb41l2|Eps8|Fer|Nedd9|Nrp1|Pik3r1|Prkce|Rdx|Rock1|Sptbn1|Tek|Tjp1|Dlc1|Diaph2|Cgnl1|Carmil1|Arhgap26|Fmnl2|Nebl|Limch1|Phactr4|Kank1|Baiap2|Foxp1|Shroom2|Pawr|Fchsd2|Hip1|Phactr2|Sipa1l1|Cdc42bpb|Rapgef3|Svil|Kank2|Ssh2|Mrtfb|Wasf2|Cdc42ep3|Epb41|Mical2
EndoC_Up	GO:0001568	blood vessel development	-10	-6.4	3.1	8	20611	752	371	42	11	1.6	11518|12168|12628|12828|13036|13805|13819|13846|14048|14465|14886|15446|16973|17130|17131|17999|18127|18186|19317|19877|20817|20846|20866|21413|21687|21872|22436|26406|67888|67916|70097|76089|77446|78560|217039|223864|239719|240185|240725|242687|414758|672511	Add1|Bmpr2|Cfh|Col4a3|Ctsh|Eng|Epas1|Ephb4|Eya1|Gata6|Gtf2i|Hpgd|Lrp5|Smad6|Smad7|Nedd4|Nos3|Nrp1|Qk|Rock1|Srpk2|Stat1|Stim1|Tcf4|Tek|Tjp1|Xdh|Map3k3|Tmem100|Plpp3|Sash1|Rapgef2|Heg1|Adgra2|Ggnbp2|Rapgef3|Mrtfb|Jcad|Sulf1|Wasf2|Zfp950|Rnf213
EndoC_Up	GO:0008285	negative regulation of cell proliferation	-9.7	-6.3	3.1	7.8	20611	712	371	40	11	1.6	12168|12385|12398|12828|13805|14465|14955|16396|17120|17130|17131|18028|18127|18519|18708|19091|19272|19645|20112|20564|20846|21417|22436|50768|50791|67245|75725|76089|114774|193385|208727|209039|217039|227737|228361|232334|235041|235320|240725|320795	Bmpr2|Ctnna1|Cbfa2t3|Col4a3|Eng|Gata6|H19|Itch|Mad1l1|Smad6|Smad7|Nfib|Nos3|Kat2b|Pik3r1|Prkg1|Ptprk|Rb1|Rps6ka2|Slit3|Stat1|Zeb1|Xdh|Dlc1|Magi2|Peli1|Phf14|Rapgef2|Pawr|Ripor2|Hdac4|Tns2|Ggnbp2|Niban2|Ambra1|Vgll4|Kank2|Zbtb16|Sulf1|Pkn1
EndoC_Up	GO:0072358	cardiovascular system development	-9.5	-6.1	3	7.6	20611	787	371	42	11	1.6	11518|12168|12628|12828|13036|13805|13819|13846|14048|14465|14886|15446|16973|17130|17131|17999|18127|18186|19317|19877|20817|20846|20866|21413|21687|21872|22436|26406|67888|67916|70097|76089|77446|78560|217039|223864|239719|240185|240725|242687|414758|672511	Add1|Bmpr2|Cfh|Col4a3|Ctsh|Eng|Epas1|Ephb4|Eya1|Gata6|Gtf2i|Hpgd|Lrp5|Smad6|Smad7|Nedd4|Nos3|Nrp1|Qk|Rock1|Srpk2|Stat1|Stim1|Tcf4|Tek|Tjp1|Xdh|Map3k3|Tmem100|Plpp3|Sash1|Rapgef2|Heg1|Adgra2|Ggnbp2|Rapgef3|Mrtfb|Jcad|Sulf1|Wasf2|Zfp950|Rnf213
EndoC_Up	GO:0001944	vasculature development	-9.5	-6.1	3	7.6	20611	787	371	42	11	1.6	11518|12168|12628|12828|13036|13805|13819|13846|14048|14465|14886|15446|16973|17130|17131|17999|18127|18186|19317|19877|20817|20846|20866|21413|21687|21872|22436|26406|67888|67916|70097|76089|77446|78560|217039|223864|239719|240185|240725|242687|414758|672511	Add1|Bmpr2|Cfh|Col4a3|Ctsh|Eng|Epas1|Ephb4|Eya1|Gata6|Gtf2i|Hpgd|Lrp5|Smad6|Smad7|Nedd4|Nos3|Nrp1|Qk|Rock1|Srpk2|Stat1|Stim1|Tcf4|Tek|Tjp1|Xdh|Map3k3|Tmem100|Plpp3|Sash1|Rapgef2|Heg1|Adgra2|Ggnbp2|Rapgef3|Mrtfb|Jcad|Sulf1|Wasf2|Zfp950|Rnf213
EndoC_Up	GO:0007264	small GTPase mediated signal transduction	-9.3	-6.1	3.8	8	20611	439	371	30	8.1	1.4	13860|17311|18186|19157|19159|19877|50768|59079|68178|71302|71704|76089|77446|78255|100169|107351|108100|193385|211323|217692|223864|227801|232237|234353|235041|241694|242687|260409|319899|330914	Eps8|Kitl|Nrp1|Cyth1|Cyth3|Rock1|Dlc1|Erbin|Cgnl1|Arhgap26|Arhgef3|Rapgef2|Heg1|Ralgps2|Phactr4|Kank1|Baiap2|Ripor2|Nrg1|Sipa1l1|Rapgef3|Dennd1a|Fgd5|Psd3|Kank2|Ralgapa2|Wasf2|Cdc42ep3|Dock6|Arhgap32
EndoC_Up	GO:0110053	regulation of actin filament organization	-8.9	-5.7	4.6	8.2	20611	277	371	23	6.2	1.3	11518|13860|14158|18186|18708|18754|19684|20742|21872|50768|68178|68732|77569|107351|108100|110380|207278|223864|225115|235041|237860|242687|260409	Add1|Eps8|Fer|Nrp1|Pik3r1|Prkce|Rdx|Sptbn1|Tjp1|Dlc1|Cgnl1|Carmil1|Limch1|Kank1|Baiap2|Shroom2|Fchsd2|Rapgef3|Svil|Kank2|Ssh2|Wasf2|Cdc42ep3
EndoC_Up	GO:0007265	Ras protein signal transduction	-8.9	-5.7	4.1	8	20611	352	371	26	7	1.3	13860|17311|18186|19157|19159|19877|50768|59079|71704|76089|77446|78255|100169|107351|108100|193385|211323|223864|227801|232237|234353|235041|241694|242687|260409|330914	Eps8|Kitl|Nrp1|Cyth1|Cyth3|Rock1|Dlc1|Erbin|Arhgef3|Rapgef2|Heg1|Ralgps2|Phactr4|Kank1|Baiap2|Ripor2|Nrg1|Rapgef3|Dennd1a|Fgd5|Psd3|Kank2|Ralgapa2|Wasf2|Cdc42ep3|Arhgap32
EndoC_Up	GO:0007015	actin filament organization	-8.5	-5.4	3.6	7.5	20611	447	371	29	7.8	1.4	11518|13860|14158|18003|18186|18708|18754|19684|20742|21872|50768|54004|68178|68732|74103|77569|107351|108100|110380|114774|207278|215114|223864|225115|235041|237860|242687|260409|320878	Add1|Eps8|Fer|Nedd9|Nrp1|Pik3r1|Prkce|Rdx|Sptbn1|Tjp1|Dlc1|Diaph2|Cgnl1|Carmil1|Nebl|Limch1|Kank1|Baiap2|Shroom2|Pawr|Fchsd2|Hip1|Rapgef3|Svil|Kank2|Ssh2|Wasf2|Cdc42ep3|Mical2
EndoC_Up	GO:0003007	heart morphogenesis	-8	-5	4.3	7.7	20611	281	371	22	5.9	1.2	12168|13805|13846|14042|14048|14225|14465|17130|17131|17999|18127|18186|20564|21687|22289|50768|63958|67888|77446|215798|239719|399558	Bmpr2|Eng|Ephb4|Ext1|Eya1|Fkbp1a|Gata6|Smad6|Smad7|Nedd4|Nos3|Nrp1|Slit3|Tek|Kdm6a|Dlc1|Ube4b|Tmem100|Heg1|Adgrg6|Mrtfb|Flrt2
EndoC_Up	GO:0034330	cell junction organization	-8	-5	4.1	7.5	20611	309	371	23	6.2	1.3	11518|12385|12552|14042|15257|17131|18186|18222|18708|19272|19684|19877|21687|21872|21961|50768|76089|77057|77446|77569|83814|110380|270163	Add1|Ctnna1|Cdh11|Ext1|Hipk1|Smad7|Nrp1|Numb|Pik3r1|Ptprk|Rdx|Rock1|Tek|Tjp1|Tns1|Dlc1|Rapgef2|Ston1|Heg1|Limch1|Nedd4l|Shroom2|Myo9a
EndoC_Up	GO:0007169	transmembrane receptor protein tyrosine kinase signaling pathway	-7.9	-4.9	3.1	7	20611	596	371	33	8.9	1.5	12445|12828|13846|14042|14158|14600|17999|18003|18186|18708|18795|20238|21413|21687|22436|26563|75725|76089|77057|78560|81907|107351|109241|209039|211323|215114|217692|230899|237542|240185|240725|399558|414758	Ccnd3|Col4a3|Ephb4|Ext1|Fer|Ghr|Nedd4|Nedd9|Nrp1|Pik3r1|Plcb1|Atxn1|Tcf4|Tek|Xdh|Ror1|Phf14|Rapgef2|Ston1|Adgra2|Tmem108|Kank1|Mbd5|Tns2|Nrg1|Hip1|Sipa1l1|Nppa|Osbpl8|Jcad|Sulf1|Flrt2|Zfp950
EndoC_Up	GO:0032956	regulation of actin cytoskeleton organization	-7.9	-4.9	3.8	7.3	20611	365	371	25	6.7	1.3	11518|13860|14158|18186|18708|18754|19684|19877|20742|21687|21872|50768|68178|68732|77569|107351|108100|110380|207278|223864|225115|235041|237860|242687|260409	Add1|Eps8|Fer|Nrp1|Pik3r1|Prkce|Rdx|Rock1|Sptbn1|Tek|Tjp1|Dlc1|Cgnl1|Carmil1|Limch1|Kank1|Baiap2|Shroom2|Fchsd2|Rapgef3|Svil|Kank2|Ssh2|Wasf2|Cdc42ep3
EndoC_Up	GO:0034332	adherens junction organization	-7.7	-4.8	6.2	8.2	20611	134	371	15	4	1	11518|12552|15257|17131|18186|18222|18708|19272|19684|19877|21687|21872|50768|77057|77569	Add1|Cdh11|Hipk1|Smad7|Nrp1|Numb|Pik3r1|Ptprk|Rdx|Rock1|Tek|Tjp1|Dlc1|Ston1|Limch1
EndoC_Up	GO:0045446	endothelial cell differentiation	-7.7	-4.8	6.8	8.4	20611	115	371	14	3.8	0.99	11518|12168|13405|13805|18795|19684|19877|21417|21872|22436|67888|76089|77446|223864	Add1|Bmpr2|Dmd|Eng|Plcb1|Rdx|Rock1|Zeb1|Tjp1|Xdh|Tmem100|Rapgef2|Heg1|Rapgef3
EndoC_Up	GO:0051056	regulation of small GTPase mediated signal transduction	-7.6	-4.7	4.3	7.4	20611	273	371	21	5.7	1.2	13860|17311|18186|19157|19159|50768|59079|68178|71302|71704|77446|78255|107351|193385|211323|217692|227801|232237|234353|235041|241694	Eps8|Kitl|Nrp1|Cyth1|Cyth3|Dlc1|Erbin|Cgnl1|Arhgap26|Arhgef3|Heg1|Ralgps2|Kank1|Ripor2|Nrg1|Sipa1l1|Dennd1a|Fgd5|Psd3|Kank2|Ralgapa2
EndoC_Up	GO:0070848	response to growth factor	-7.6	-4.7	2.9	6.7	20611	648	371	34	9.2	1.5	12168|12914|13207|13405|13805|14042|14158|14465|15446|17130|17131|17999|18099|18127|18186|18754|19272|19877|20678|21413|21417|21687|22436|50791|56543|67888|76089|78560|80707|81907|93836|240185|240725|399558	Bmpr2|Crebbp|Ddx5|Dmd|Eng|Ext1|Fer|Gata6|Hpgd|Smad6|Smad7|Nedd4|Nlk|Nos3|Nrp1|Prkce|Ptprk|Rock1|Sox5|Tcf4|Zeb1|Tek|Xdh|Magi2|Kcnd3|Tmem100|Rapgef2|Adgra2|Wwox|Tmem108|Rnf111|Jcad|Sulf1|Flrt2
EndoC_Up	GO:0061061	muscle structure development	-7.5	-4.7	2.8	6.6	20611	715	371	36	9.7	1.5	12628|13207|13405|13805|13819|14225|14465|16795|17130|17131|17772|18708|18795|19091|19317|19645|20866|21417|22634|53620|56469|63958|74103|77446|108655|193385|208727|211323|214812|217082|225115|225888|232334|232685|239719|244059	Cfh|Ddx5|Dmd|Eng|Epas1|Fkbp1a|Gata6|Large1|Smad6|Smad7|Mtm1|Pik3r1|Plcb1|Prkg1|Qk|Rb1|Stim1|Zeb1|Plagl1|Vamp5|Pias1|Ube4b|Nebl|Heg1|Foxp1|Ripor2|Hdac4|Nrg1|Zfp609|Hlf|Svil|Kmt5b|Vgll4|Lncpint|Mrtfb|Chd2
EndoC_Up	GO:1901342	regulation of vasculature development	-7.4	-4.6	3.7	7	20611	360	371	24	6.5	1.3	11518|12828|13036|13805|13846|14465|14886|18127|18186|19877|20846|20866|21413|21687|21872|22436|26406|67888|70097|76089|78560|223864|240185|240725	Add1|Col4a3|Ctsh|Eng|Ephb4|Gata6|Gtf2i|Nos3|Nrp1|Rock1|Stat1|Stim1|Tcf4|Tek|Tjp1|Xdh|Map3k3|Tmem100|Sash1|Rapgef2|Adgra2|Rapgef3|Jcad|Sulf1
EndoC_Up	GO:0030335	positive regulation of cell migration	-7.3	-4.5	3	6.6	20611	569	371	31	8.4	1.4	12168|13036|14158|17311|18003|18127|18186|18222|18708|18754|18805|19684|20443|21687|21872|26406|53416|67916|68732|70097|76089|78560|84094|105722|114774|193385|208727|214812|223864|237860|240185	Bmpr2|Ctsh|Fer|Kitl|Nedd9|Nos3|Nrp1|Numb|Pik3r1|Prkce|Pld1|Rdx|St3gal4|Tek|Tjp1|Map3k3|Stk39|Plpp3|Carmil1|Sash1|Rapgef2|Adgra2|Plvap|Ano6|Pawr|Ripor2|Hdac4|Zfp609|Rapgef3|Ssh2|Jcad
EndoC_Up	GO:0003158	endothelium development	-7.1	-4.3	6	7.8	20611	129	371	14	3.8	0.99	11518|12168|13405|13805|18795|19684|19877|21417|21872|22436|67888|76089|77446|223864	Add1|Bmpr2|Dmd|Eng|Plcb1|Rdx|Rock1|Zeb1|Tjp1|Xdh|Tmem100|Rapgef2|Heg1|Rapgef3
EndoC_Up	GO:0051017	actin filament bundle assembly	-7	-4.3	5.2	7.4	20611	172	371	16	4.3	1.1	11518|13860|18186|18708|19684|21872|50768|68178|68732|77569|108100|110380|114774|223864|235041|242687	Add1|Eps8|Nrp1|Pik3r1|Rdx|Tjp1|Dlc1|Cgnl1|Carmil1|Limch1|Baiap2|Shroom2|Pawr|Rapgef3|Kank2|Wasf2
EndoC_Up	GO:1902903	regulation of supramolecular fiber organization	-6.9	-4.3	3.5	6.7	20611	380	371	24	6.5	1.3	11518|13860|14158|18186|18708|18754|19645|19684|20742|21872|50768|68178|68732|77569|107351|108100|110380|207278|223864|225115|235041|237860|242687|260409	Add1|Eps8|Fer|Nrp1|Pik3r1|Prkce|Rb1|Rdx|Sptbn1|Tjp1|Dlc1|Cgnl1|Carmil1|Limch1|Kank1|Baiap2|Shroom2|Fchsd2|Rapgef3|Svil|Kank2|Ssh2|Wasf2|Cdc42ep3
EndoC_Up	GO:0061572	actin filament bundle organization	-6.9	-4.3	5.1	7.3	20611	175	371	16	4.3	1.1	11518|13860|18186|18708|19684|21872|50768|68178|68732|77569|108100|110380|114774|223864|235041|242687	Add1|Eps8|Nrp1|Pik3r1|Rdx|Tjp1|Dlc1|Cgnl1|Carmil1|Limch1|Baiap2|Shroom2|Pawr|Rapgef3|Kank2|Wasf2
EndoC_Up	GO:2000147	positive regulation of cell motility	-6.9	-4.3	2.9	6.4	20611	592	371	31	8.4	1.4	12168|13036|14158|17311|18003|18127|18186|18222|18708|18754|18805|19684|20443|21687|21872|26406|53416|67916|68732|70097|76089|78560|84094|105722|114774|193385|208727|214812|223864|237860|240185	Bmpr2|Ctsh|Fer|Kitl|Nedd9|Nos3|Nrp1|Numb|Pik3r1|Prkce|Pld1|Rdx|St3gal4|Tek|Tjp1|Map3k3|Stk39|Plpp3|Carmil1|Sash1|Rapgef2|Adgra2|Plvap|Ano6|Pawr|Ripor2|Hdac4|Zfp609|Rapgef3|Ssh2|Jcad
EndoC_Up	GO:0051494	negative regulation of cytoskeleton organization	-6.9	-4.2	5	7.3	20611	177	371	16	4.3	1.1	11518|13860|18519|18708|19684|20742|21872|50768|68178|68732|107351|110380|225115|235041|237860|242687	Add1|Eps8|Kat2b|Pik3r1|Rdx|Sptbn1|Tjp1|Dlc1|Cgnl1|Carmil1|Kank1|Shroom2|Svil|Kank2|Ssh2|Wasf2
EndoC_Up	GO:0032970	regulation of actin filament-based process	-6.8	-4.2	3.4	6.6	20611	413	371	25	6.7	1.3	11518|13860|14158|18186|18708|18754|19684|19877|20742|21687|21872|50768|68178|68732|77569|107351|108100|110380|207278|223864|225115|235041|237860|242687|260409	Add1|Eps8|Fer|Nrp1|Pik3r1|Prkce|Rdx|Rock1|Sptbn1|Tek|Tjp1|Dlc1|Cgnl1|Carmil1|Limch1|Kank1|Baiap2|Shroom2|Fchsd2|Rapgef3|Svil|Kank2|Ssh2|Wasf2|Cdc42ep3
EndoC_Up	GO:0071363	cellular response to growth factor stimulus	-6.8	-4.1	2.8	6.2	20611	634	371	32	8.6	1.5	12168|12914|13207|13405|13805|14042|14465|15446|17130|17131|17999|18099|18127|18186|18754|19272|20678|21413|21417|21687|22436|50791|56543|67888|76089|78560|80707|81907|93836|240185|240725|399558	Bmpr2|Crebbp|Ddx5|Dmd|Eng|Ext1|Gata6|Hpgd|Smad6|Smad7|Nedd4|Nlk|Nos3|Nrp1|Prkce|Ptprk|Sox5|Tcf4|Zeb1|Tek|Xdh|Magi2|Kcnd3|Tmem100|Rapgef2|Adgra2|Wwox|Tmem108|Rnf111|Jcad|Sulf1|Flrt2
EndoC_Up	GO:0007507	heart development	-6.7	-4.1	2.8	6.2	20611	637	371	32	8.6	1.5	12168|13805|13846|14042|14048|14225|14465|16911|17130|17131|17189|17999|18127|18186|19091|19645|20112|20564|21687|22289|50768|63958|67888|74103|77446|83675|108655|211323|215798|232334|239719|399558	Bmpr2|Eng|Ephb4|Ext1|Eya1|Fkbp1a|Gata6|Lmo4|Smad6|Smad7|Mb|Nedd4|Nos3|Nrp1|Prkg1|Rb1|Rps6ka2|Slit3|Tek|Kdm6a|Dlc1|Ube4b|Tmem100|Nebl|Heg1|Bicc1|Foxp1|Nrg1|Adgrg6|Vgll4|Mrtfb|Flrt2
EndoC_Up	GO:0090066	regulation of anatomical structure size	-6.7	-4.1	2.9	6.3	20611	573	371	30	8.1	1.4	11518|12168|12671|13860|14042|14158|17130|18127|18186|18754|19091|19224|19684|19877|20742|29869|68732|105722|107351|108100|110380|207278|211323|217835|223864|225115|230899|237860|242687|260409	Add1|Bmpr2|Chrm3|Eps8|Ext1|Fer|Smad6|Nos3|Nrp1|Prkce|Prkg1|Ptgs1|Rdx|Rock1|Sptbn1|Ulk2|Carmil1|Ano6|Kank1|Baiap2|Shroom2|Fchsd2|Nrg1|Rin3|Rapgef3|Svil|Nppa|Ssh2|Wasf2|Cdc42ep3
EndoC_Up	GO:0097435	supramolecular fiber organization	-6.6	-4	2.6	6.1	20611	746	371	35	9.4	1.5	11518|13860|14042|14158|14225|17772|18003|18186|18708|18754|19645|19684|20742|21872|50768|54004|68178|68732|74103|77569|107351|108100|108655|110380|114774|207278|207596|215114|223864|225115|235041|237860|242687|260409|320878	Add1|Eps8|Ext1|Fer|Fkbp1a|Mtm1|Nedd9|Nrp1|Pik3r1|Prkce|Rb1|Rdx|Sptbn1|Tjp1|Dlc1|Diaph2|Cgnl1|Carmil1|Nebl|Limch1|Kank1|Baiap2|Foxp1|Shroom2|Pawr|Fchsd2|Thsd4|Hip1|Rapgef3|Svil|Kank2|Ssh2|Wasf2|Cdc42ep3|Mical2
EndoC_Up	GO:0051272	positive regulation of cellular component movement	-6.6	-4	2.8	6.2	20611	613	371	31	8.4	1.4	12168|13036|14158|17311|18003|18127|18186|18222|18708|18754|18805|19684|20443|21687|21872|26406|53416|67916|68732|70097|76089|78560|84094|105722|114774|193385|208727|214812|223864|237860|240185	Bmpr2|Ctsh|Fer|Kitl|Nedd9|Nos3|Nrp1|Numb|Pik3r1|Prkce|Pld1|Rdx|St3gal4|Tek|Tjp1|Map3k3|Stk39|Plpp3|Carmil1|Sash1|Rapgef2|Adgra2|Plvap|Ano6|Pawr|Ripor2|Hdac4|Zfp609|Rapgef3|Ssh2|Jcad
EndoC_Up	GO:0040017	positive regulation of locomotion	-6.4	-3.9	2.8	6	20611	624	371	31	8.4	1.4	12168|13036|14158|17311|18003|18127|18186|18222|18708|18754|18805|19684|20443|21687|21872|26406|53416|67916|68732|70097|76089|78560|84094|105722|114774|193385|208727|214812|223864|237860|240185	Bmpr2|Ctsh|Fer|Kitl|Nedd9|Nos3|Nrp1|Numb|Pik3r1|Prkce|Pld1|Rdx|St3gal4|Tek|Tjp1|Map3k3|Stk39|Plpp3|Carmil1|Sash1|Rapgef2|Adgra2|Plvap|Ano6|Pawr|Ripor2|Hdac4|Zfp609|Rapgef3|Ssh2|Jcad
EndoC_Up	GO:0008154	actin polymerization or depolymerization	-6.4	-3.9	4.4	6.7	20611	216	371	17	4.6	1.1	11518|13860|14158|18754|19684|20742|54004|68732|107351|108100|110380|207278|225115|237860|242687|260409|320878	Add1|Eps8|Fer|Prkce|Rdx|Sptbn1|Diaph2|Carmil1|Kank1|Baiap2|Shroom2|Fchsd2|Svil|Ssh2|Wasf2|Cdc42ep3|Mical2
EndoC_Up	GO:0001667	ameboidal-type cell migration	-6.4	-3.8	3.2	6.2	20611	438	371	25	6.7	1.3	12168|13036|13482|13805|13846|14158|16973|17311|18127|18186|18754|19270|19877|21687|21961|24136|26406|70097|78560|100169|107351|235041|240185|242687|320795	Bmpr2|Ctsh|Dpp4|Eng|Ephb4|Fer|Lrp5|Kitl|Nos3|Nrp1|Prkce|Ptprg|Rock1|Tek|Tns1|Zeb2|Map3k3|Sash1|Adgra2|Phactr4|Kank1|Kank2|Jcad|Wasf2|Pkn1
EndoC_Up	mmu04611	Platelet activation	-6.3	-3.8	5.6	7.1	20611	128	371	13	3.5	0.95	16439|18127|18708|18783|18795|18798|19091|19224|19877|20619|20866|54195|70549	Itpr2|Nos3|Pik3r1|Pla2g4a|Plcb1|Plcb4|Prkg1|Ptgs1|Rock1|Snap23|Stim1|Gucy1b1|Tln2
EndoC_Up	GO:1902904	negative regulation of supramolecular fiber organization	-6.2	-3.7	4.8	6.8	20611	174	371	15	4	1	11518|13860|18708|19684|20742|21872|50768|68178|68732|107351|110380|225115|235041|237860|242687	Add1|Eps8|Pik3r1|Rdx|Sptbn1|Tjp1|Dlc1|Cgnl1|Carmil1|Kank1|Shroom2|Svil|Kank2|Ssh2|Wasf2
EndoC_Up	GO:0032990	cell part morphogenesis	-6.2	-3.7	2.5	5.8	20611	744	371	34	9.2	1.5	12168|12552|13047|13846|14042|16554|17344|17772|17999|18028|18186|18222|19877|20564|24136|29869|54712|68703|70430|74053|76089|77300|81907|83814|107351|108100|108655|211323|217692|226251|234267|242687|270163|399558	Bmpr2|Cdh11|Cux1|Ephb4|Ext1|Kif13b|Pias2|Mtm1|Nedd4|Nfib|Nrp1|Numb|Rock1|Slit3|Zeb2|Ulk2|Plxnc1|Rere|Tbce|Grip1|Rapgef2|Raph1|Tmem108|Nedd4l|Kank1|Baiap2|Foxp1|Nrg1|Sipa1l1|Ablim1|Gpm6a|Wasf2|Myo9a|Flrt2
EndoC_Up	GO:0120039	plasma membrane bounded cell projection morphogenesis	-6.1	-3.6	2.6	5.7	20611	717	371	33	8.9	1.5	12168|12552|13047|13846|14042|16554|17344|17999|18028|18186|18222|19877|20564|24136|29869|54712|68703|70430|74053|76089|77300|81907|83814|107351|108100|108655|211323|217692|226251|234267|242687|270163|399558	Bmpr2|Cdh11|Cux1|Ephb4|Ext1|Kif13b|Pias2|Nedd4|Nfib|Nrp1|Numb|Rock1|Slit3|Zeb2|Ulk2|Plxnc1|Rere|Tbce|Grip1|Rapgef2|Raph1|Tmem108|Nedd4l|Kank1|Baiap2|Foxp1|Nrg1|Sipa1l1|Ablim1|Gpm6a|Wasf2|Myo9a|Flrt2
EndoC_Up	GO:0001885	endothelial cell development	-6	-3.6	7.4	7.5	20611	75	371	10	2.7	0.84	11518|13405|13805|18795|19684|19877|21872|76089|77446|223864	Add1|Dmd|Eng|Plcb1|Rdx|Rock1|Tjp1|Rapgef2|Heg1|Rapgef3
EndoC_Up	GO:0007517	muscle organ development	-6	-3.6	3.1	6	20611	427	371	24	6.5	1.3	13207|13405|13805|14225|14465|16795|17131|17772|19645|22634|53620|63958|77446|108655|193385|208727|211323|214812|217082|225115|225888|232334|239719|244059	Ddx5|Dmd|Eng|Fkbp1a|Gata6|Large1|Smad7|Mtm1|Rb1|Plagl1|Vamp5|Ube4b|Heg1|Foxp1|Ripor2|Hdac4|Nrg1|Zfp609|Hlf|Svil|Kmt5b|Vgll4|Mrtfb|Chd2
EndoC_Up	GO:0048858	cell projection morphogenesis	-6	-3.6	2.5	5.7	20611	722	371	33	8.9	1.5	12168|12552|13047|13846|14042|16554|17344|17999|18028|18186|18222|19877|20564|24136|29869|54712|68703|70430|74053|76089|77300|81907|83814|107351|108100|108655|211323|217692|226251|234267|242687|270163|399558	Bmpr2|Cdh11|Cux1|Ephb4|Ext1|Kif13b|Pias2|Nedd4|Nfib|Nrp1|Numb|Rock1|Slit3|Zeb2|Ulk2|Plxnc1|Rere|Tbce|Grip1|Rapgef2|Raph1|Tmem108|Nedd4l|Kank1|Baiap2|Foxp1|Nrg1|Sipa1l1|Ablim1|Gpm6a|Wasf2|Myo9a|Flrt2
EndoC_Up	GO:0031032	actomyosin structure organization	-5.9	-3.5	4.3	6.4	20611	208	371	16	4.3	1.1	13822|18186|18708|19877|21872|50768|68178|68732|74103|77569|108655|217866|223864|235041|242687|269587	Epb41l2|Nrp1|Pik3r1|Rock1|Tjp1|Dlc1|Cgnl1|Carmil1|Nebl|Limch1|Foxp1|Cdc42bpb|Rapgef3|Kank2|Wasf2|Epb41
EndoC_Up	GO:1904018	positive regulation of vasculature development	-5.9	-3.4	4.2	6.4	20611	210	371	16	4.3	1.1	11518|13036|13805|13846|14465|18127|18186|20866|21687|21872|26406|67888|70097|76089|223864|240185	Add1|Ctsh|Eng|Ephb4|Gata6|Nos3|Nrp1|Stim1|Tek|Tjp1|Map3k3|Tmem100|Sash1|Rapgef2|Rapgef3|Jcad
EndoC_Up	GO:0030155	regulation of cell adhesion	-5.8	-3.4	2.5	5.6	20611	735	371	33	8.9	1.5	11534|13405|13482|13846|16396|17120|17131|18003|18186|18708|18754|19091|19159|19684|19877|20443|21687|21872|50768|50791|54712|64075|67245|67916|68732|77569|107351|114774|193385|211922|214812|235320|269023	Adk|Dmd|Dpp4|Ephb4|Itch|Mad1l1|Smad7|Nedd9|Nrp1|Pik3r1|Prkce|Prkg1|Cyth3|Rdx|Rock1|St3gal4|Tek|Tjp1|Dlc1|Magi2|Plxnc1|Smoc1|Peli1|Plpp3|Carmil1|Limch1|Kank1|Pawr|Ripor2|Dennd6a|Zfp609|Zbtb16|Zfp608
EndoC_Up	GO:0030041	actin filament polymerization	-5.7	-3.4	4.4	6.4	20611	189	371	15	4	1	11518|13860|14158|18754|19684|20742|54004|68732|107351|108100|207278|225115|237860|242687|260409	Add1|Eps8|Fer|Prkce|Rdx|Sptbn1|Diaph2|Carmil1|Kank1|Baiap2|Fchsd2|Svil|Ssh2|Wasf2|Cdc42ep3
EndoC_Up	GO:0045765	regulation of angiogenesis	-5.7	-3.3	3.4	6	20611	323	371	20	5.4	1.2	11518|12828|13036|13805|14465|14886|18127|18186|19877|20846|20866|21413|21687|21872|26406|70097|78560|223864|240185|240725	Add1|Col4a3|Ctsh|Eng|Gata6|Gtf2i|Nos3|Nrp1|Rock1|Stat1|Stim1|Tcf4|Tek|Tjp1|Map3k3|Sash1|Adgra2|Rapgef3|Jcad|Sulf1
EndoC_Up	GO:0022604	regulation of cell morphogenesis	-5.7	-3.3	2.8	5.7	20611	541	371	27	7.3	1.3	12168|13047|13822|13860|16554|17344|17999|18003|18186|18222|19684|24136|29869|50768|54712|68732|71409|74053|76089|83814|107351|108100|211323|217692|260409|269587|270163	Bmpr2|Cux1|Epb41l2|Eps8|Kif13b|Pias2|Nedd4|Nedd9|Nrp1|Numb|Rdx|Zeb2|Ulk2|Dlc1|Plxnc1|Carmil1|Fmnl2|Grip1|Rapgef2|Nedd4l|Kank1|Baiap2|Nrg1|Sipa1l1|Cdc42ep3|Epb41|Myo9a
EndoC_Up	GO:0046578	regulation of Ras protein signal transduction	-5.7	-3.3	3.9	6.1	20611	242	371	17	4.6	1.1	13860|17311|18186|19157|19159|50768|59079|71704|77446|78255|107351|193385|211323|227801|232237|234353|235041	Eps8|Kitl|Nrp1|Cyth1|Cyth3|Dlc1|Erbin|Arhgef3|Heg1|Ralgps2|Kank1|Ripor2|Nrg1|Dennd1a|Fgd5|Psd3|Kank2
EndoC_Up	GO:0008064	regulation of actin polymerization or depolymerization	-5.7	-3.3	4.4	6.3	20611	191	371	15	4	1	11518|13860|14158|18754|19684|20742|68732|107351|108100|110380|207278|225115|237860|242687|260409	Add1|Eps8|Fer|Prkce|Rdx|Sptbn1|Carmil1|Kank1|Baiap2|Shroom2|Fchsd2|Svil|Ssh2|Wasf2|Cdc42ep3
EndoC_Up	GO:0001525	angiogenesis	-5.7	-3.3	2.8	5.6	20611	542	371	27	7.3	1.3	11518|12628|12828|13036|13805|13819|13846|14465|14886|18127|18186|19877|20817|20846|20866|21413|21687|21872|26406|67888|70097|78560|223864|240185|240725|242687|672511	Add1|Cfh|Col4a3|Ctsh|Eng|Epas1|Ephb4|Gata6|Gtf2i|Nos3|Nrp1|Rock1|Srpk2|Stat1|Stim1|Tcf4|Tek|Tjp1|Map3k3|Tmem100|Sash1|Adgra2|Rapgef3|Jcad|Sulf1|Wasf2|Rnf213
EndoC_Up	GO:0060537	muscle tissue development	-5.7	-3.3	2.9	5.7	20611	479	371	25	6.7	1.3	12168|13207|13405|13805|14048|14225|14465|17131|17772|19091|19645|22634|53620|63958|74103|77446|108655|193385|208727|211323|217082|225115|232334|239719|414758	Bmpr2|Ddx5|Dmd|Eng|Eya1|Fkbp1a|Gata6|Smad7|Mtm1|Prkg1|Rb1|Plagl1|Vamp5|Ube4b|Nebl|Heg1|Foxp1|Ripor2|Hdac4|Nrg1|Hlf|Svil|Vgll4|Mrtfb|Zfp950
EndoC_Up	GO:0031346	positive regulation of cell projection organization	-5.7	-3.3	2.9	5.7	20611	479	371	25	6.7	1.3	12168|13047|13405|13860|17344|18186|18222|18519|18708|19317|24136|26563|50791|54712|68732|74053|76089|83814|108100|193385|208727|211323|234267|242687|260409	Bmpr2|Cux1|Dmd|Eps8|Pias2|Nrp1|Numb|Kat2b|Pik3r1|Qk|Zeb2|Ror1|Magi2|Plxnc1|Carmil1|Grip1|Rapgef2|Nedd4l|Baiap2|Ripor2|Hdac4|Nrg1|Gpm6a|Wasf2|Cdc42ep3
EndoC_Up	GO:0030832	regulation of actin filament length	-5.6	-3.3	4.3	6.2	20611	194	371	15	4	1	11518|13860|14158|18754|19684|20742|68732|107351|108100|110380|207278|225115|237860|242687|260409	Add1|Eps8|Fer|Prkce|Rdx|Sptbn1|Carmil1|Kank1|Baiap2|Shroom2|Fchsd2|Svil|Ssh2|Wasf2|Cdc42ep3
EndoC_Up	GO:0014706	striated muscle tissue development	-5.5	-3.2	2.9	5.6	20611	455	371	24	6.5	1.3	12168|13207|13405|13805|14048|14225|14465|17131|17772|19091|19645|22634|53620|63958|74103|77446|108655|193385|208727|211323|217082|225115|232334|239719	Bmpr2|Ddx5|Dmd|Eng|Eya1|Fkbp1a|Gata6|Smad7|Mtm1|Prkg1|Rb1|Plagl1|Vamp5|Ube4b|Nebl|Heg1|Foxp1|Ripor2|Hdac4|Nrg1|Hlf|Svil|Vgll4|Mrtfb
EndoC_Up	GO:0003206	cardiac chamber morphogenesis	-5.5	-3.2	4.8	6.4	20611	149	371	13	3.5	0.95	12168|13805|14225|14465|17130|17131|18127|18186|20564|21687|63958|77446|215798	Bmpr2|Eng|Fkbp1a|Gata6|Smad6|Smad7|Nos3|Nrp1|Slit3|Tek|Ube4b|Heg1|Adgrg6
EndoC_Up	GO:0030833	regulation of actin filament polymerization	-5.5	-3.2	4.5	6.3	20611	173	371	14	3.8	0.99	11518|13860|14158|18754|19684|20742|68732|107351|108100|207278|225115|237860|242687|260409	Add1|Eps8|Fer|Prkce|Rdx|Sptbn1|Carmil1|Kank1|Baiap2|Fchsd2|Svil|Ssh2|Wasf2|Cdc42ep3
EndoC_Up	GO:0034329	cell junction assembly	-5.5	-3.2	3.7	5.9	20611	252	371	17	4.6	1.1	12385|12552|15257|17131|18186|19272|19877|21687|21872|21961|50768|76089|77057|77446|77569|83814|270163	Ctnna1|Cdh11|Hipk1|Smad7|Nrp1|Ptprk|Rock1|Tek|Tjp1|Tns1|Dlc1|Rapgef2|Ston1|Heg1|Limch1|Nedd4l|Myo9a
EndoC_Up	GO:0061028	establishment of endothelial barrier	-5.4	-3.1	8.5	7.4	20611	52	371	8	2.2	0.75	11518|13805|18795|19684|19877|21872|76089|223864	Add1|Eng|Plcb1|Rdx|Rock1|Tjp1|Rapgef2|Rapgef3
EndoC_Up	GO:0051493	regulation of cytoskeleton organization	-5.3	-3.1	2.7	5.4	20611	565	371	27	7.3	1.3	11518|13860|14158|18186|18519|18708|18754|19684|19877|20742|21687|21872|50768|68178|68732|77569|107351|108100|110380|193385|207278|223864|225115|235041|237860|242687|260409	Add1|Eps8|Fer|Nrp1|Kat2b|Pik3r1|Prkce|Rdx|Rock1|Sptbn1|Tek|Tjp1|Dlc1|Cgnl1|Carmil1|Limch1|Kank1|Baiap2|Shroom2|Ripor2|Fchsd2|Rapgef3|Svil|Kank2|Ssh2|Wasf2|Cdc42ep3
EndoC_Up	GO:0048812	neuron projection morphogenesis	-5.3	-3.1	2.4	5.3	20611	703	371	31	8.4	1.4	12168|12552|13047|13846|14042|16554|17344|17999|18028|18186|18222|19877|20564|24136|29869|54712|68703|70430|74053|76089|77300|81907|83814|108100|108655|211323|217692|226251|234267|270163|399558	Bmpr2|Cdh11|Cux1|Ephb4|Ext1|Kif13b|Pias2|Nedd4|Nfib|Nrp1|Numb|Rock1|Slit3|Zeb2|Ulk2|Plxnc1|Rere|Tbce|Grip1|Rapgef2|Raph1|Tmem108|Nedd4l|Baiap2|Foxp1|Nrg1|Sipa1l1|Ablim1|Gpm6a|Myo9a|Flrt2
EndoC_Up	GO:0030324	lung development	-5.3	-3	3.8	5.9	20611	231	371	16	4.3	1.1	12168|13036|13047|13819|14042|14048|14465|17158|18028|18127|18222|20238|21834|75725|77446|108655	Bmpr2|Ctsh|Cux1|Epas1|Ext1|Eya1|Gata6|Man2a1|Nfib|Nos3|Numb|Atxn1|Thrb|Phf14|Heg1|Foxp1
EndoC_Up	GO:0032231	regulation of actin filament bundle assembly	-5.3	-3	5.5	6.4	20611	111	371	11	3	0.88	18186|18708|19684|21872|50768|68178|68732|77569|223864|235041|242687	Nrp1|Pik3r1|Rdx|Tjp1|Dlc1|Cgnl1|Carmil1|Limch1|Rapgef3|Kank2|Wasf2
EndoC_Up	GO:0007266	Rho protein signal transduction	-5.3	-3	4.3	6	20611	181	371	14	3.8	0.99	13860|18186|19877|50768|71704|77446|100169|107351|108100|193385|232237|235041|260409|330914	Eps8|Nrp1|Rock1|Dlc1|Arhgef3|Heg1|Phactr4|Kank1|Baiap2|Ripor2|Fgd5|Kank2|Cdc42ep3|Arhgap32
EndoC_Up	GO:0030323	respiratory tube development	-5.2	-3	3.8	5.8	20611	234	371	16	4.3	1.1	12168|13036|13047|13819|14042|14048|14465|17158|18028|18127|18222|20238|21834|75725|77446|108655	Bmpr2|Ctsh|Cux1|Epas1|Ext1|Eya1|Gata6|Man2a1|Nfib|Nos3|Numb|Atxn1|Thrb|Phf14|Heg1|Foxp1
EndoC_Up	GO:0003013	circulatory system process	-5.2	-3	2.7	5.4	20611	506	371	25	6.7	1.3	12168|12671|13405|13805|13819|14042|16973|17130|17131|18127|18708|19091|19224|19877|20112|20846|21834|53416|54611|56543|77446|83814|208727|230899|240028	Bmpr2|Chrm3|Dmd|Eng|Epas1|Ext1|Lrp5|Smad6|Smad7|Nos3|Pik3r1|Prkg1|Ptgs1|Rock1|Rps6ka2|Stat1|Thrb|Stk39|Pde3a|Kcnd3|Heg1|Nedd4l|Hdac4|Nppa|Lnpep
EndoC_Up	GO:0032535	regulation of cellular component size	-5.1	-2.9	2.9	5.4	20611	418	371	22	5.9	1.2	11518|12168|13860|14158|18186|18754|19684|20742|29869|68732|105722|107351|108100|110380|207278|211323|217835|223864|225115|237860|242687|260409	Add1|Bmpr2|Eps8|Fer|Nrp1|Prkce|Rdx|Sptbn1|Ulk2|Carmil1|Ano6|Kank1|Baiap2|Shroom2|Fchsd2|Nrg1|Rin3|Rapgef3|Svil|Ssh2|Wasf2|Cdc42ep3
EndoC_Up	GO:0051492	regulation of stress fiber assembly	-5	-2.8	5.8	6.4	20611	96	371	10	2.7	0.84	18186|18708|21872|50768|68178|68732|77569|223864|235041|242687	Nrp1|Pik3r1|Tjp1|Dlc1|Cgnl1|Carmil1|Limch1|Rapgef3|Kank2|Wasf2
EndoC_Up	GO:0010631	epithelial cell migration	-5	-2.8	3.3	5.5	20611	303	371	18	4.9	1.1	12168|13036|13482|13846|18127|18186|18754|19270|19877|21687|24136|26406|70097|78560|107351|235041|240185|320795	Bmpr2|Ctsh|Dpp4|Ephb4|Nos3|Nrp1|Prkce|Ptprg|Rock1|Tek|Zeb2|Map3k3|Sash1|Adgra2|Kank1|Kank2|Jcad|Pkn1
EndoC_Up	GO:0090132	epithelium migration	-4.9	-2.7	3.3	5.4	20611	305	371	18	4.9	1.1	12168|13036|13482|13846|18127|18186|18754|19270|19877|21687|24136|26406|70097|78560|107351|235041|240185|320795	Bmpr2|Ctsh|Dpp4|Ephb4|Nos3|Nrp1|Prkce|Ptprg|Rock1|Tek|Zeb2|Map3k3|Sash1|Adgra2|Kank1|Kank2|Jcad|Pkn1
EndoC_Up	GO:0008015	blood circulation	-4.9	-2.7	2.7	5.2	20611	495	371	24	6.5	1.3	12168|12671|13405|13805|13819|14042|16973|17130|17131|18127|18708|19091|19224|19877|20112|20846|21834|53416|54611|56543|83814|208727|230899|240028	Bmpr2|Chrm3|Dmd|Eng|Epas1|Ext1|Lrp5|Smad6|Smad7|Nos3|Pik3r1|Prkg1|Ptgs1|Rock1|Rps6ka2|Stat1|Thrb|Stk39|Pde3a|Kcnd3|Nedd4l|Hdac4|Nppa|Lnpep
EndoC_Up	GO:0090130	tissue migration	-4.9	-2.7	3.3	5.4	20611	307	371	18	4.9	1.1	12168|13036|13482|13846|18127|18186|18754|19270|19877|21687|24136|26406|70097|78560|107351|235041|240185|320795	Bmpr2|Ctsh|Dpp4|Ephb4|Nos3|Nrp1|Prkce|Ptprg|Rock1|Tek|Zeb2|Map3k3|Sash1|Adgra2|Kank1|Kank2|Jcad|Pkn1
EndoC_Up	GO:0018105	peptidyl-serine phosphorylation	-4.9	-2.7	3.1	5.3	20611	337	371	19	5.1	1.1	12747|13405|15257|17131|17169|18099|18193|18754|19877|20112|20817|21687|24086|53416|93687|100986|217039|223864|320795	Clk1|Dmd|Hipk1|Smad7|Mark3|Nlk|Nsd1|Prkce|Rock1|Rps6ka2|Srpk2|Tek|Tlk2|Stk39|Csnk1a1|Akap9|Ggnbp2|Rapgef3|Pkn1
EndoC_Up	R-MMU-9006934	Signaling by Receptor Tyrosine Kinases	-4.9	-2.7	2.9	5.3	20611	399	371	21	5.7	1.2	12314|12385|12828|12829|14158|16396|17311|17999|18127|18186|18708|18754|19272|19877|20112|56705|59079|80707|108100|242687|399558	Calm2|Ctnna1|Col4a3|Col4a4|Fer|Itch|Kitl|Nedd4|Nos3|Nrp1|Pik3r1|Prkce|Ptprk|Rock1|Rps6ka2|Ranbp9|Erbin|Wwox|Baiap2|Wasf2|Flrt2
EndoC_Up	GO:0003205	cardiac chamber development	-4.9	-2.7	4	5.7	20611	196	371	14	3.8	0.99	12168|13805|14225|14465|16911|17130|17131|18127|18186|20564|21687|63958|77446|215798	Bmpr2|Eng|Fkbp1a|Gata6|Lmo4|Smad6|Smad7|Nos3|Nrp1|Slit3|Tek|Ube4b|Heg1|Adgrg6
EndoC_Up	GO:0030042	actin filament depolymerization	-4.8	-2.7	7.2	6.6	20611	62	371	8	2.2	0.75	11518|13860|19684|20742|68732|110380|225115|320878	Add1|Eps8|Rdx|Sptbn1|Carmil1|Shroom2|Svil|Mical2
EndoC_Up	GO:0003012	muscle system process	-4.8	-2.6	2.9	5.2	20611	406	371	21	5.7	1.2	11534|12671|13405|14225|14465|14886|17131|18127|19091|19224|19877|56543|66402|70430|83814|83997|108655|114774|208727|230899|240725	Adk|Chrm3|Dmd|Fkbp1a|Gata6|Gtf2i|Smad7|Nos3|Prkg1|Ptgs1|Rock1|Kcnd3|Sln|Tbce|Nedd4l|Slmap|Foxp1|Pawr|Hdac4|Nppa|Sulf1
EndoC_Up	GO:0032836	glomerular basement membrane development	-4.7	-2.6	22	9.1	20611	10	371	4	1.1	0.54	12828|12829|14042|240725	Col4a3|Col4a4|Ext1|Sulf1
EndoC_Up	GO:0051497	negative regulation of stress fiber assembly	-4.7	-2.6	10	7.2	20611	32	371	6	1.6	0.65	18708|21872|50768|68178|235041|242687	Pik3r1|Tjp1|Dlc1|Cgnl1|Kank2|Wasf2
EndoC_Up	GO:0048667	cell morphogenesis involved in neuron differentiation	-4.7	-2.6	2.4	4.9	20611	651	371	28	7.5	1.4	12168|12552|13047|13846|14042|16554|17344|17999|18028|18186|18222|19645|20564|24136|29869|54712|68703|70430|76089|77300|83814|108100|108655|193385|211323|217692|226251|399558	Bmpr2|Cdh11|Cux1|Ephb4|Ext1|Kif13b|Pias2|Nedd4|Nfib|Nrp1|Numb|Rb1|Slit3|Zeb2|Ulk2|Plxnc1|Rere|Tbce|Rapgef2|Raph1|Nedd4l|Baiap2|Foxp1|Ripor2|Nrg1|Sipa1l1|Ablim1|Flrt2
EndoC_Up	GO:0090287	regulation of cellular response to growth factor stimulus	-4.7	-2.5	3.3	5.2	20611	290	371	17	4.6	1.1	12168|12914|13405|13805|14465|17130|17131|17999|21413|21417|21687|22436|78560|81907|93836|240185|240725	Bmpr2|Crebbp|Dmd|Eng|Gata6|Smad6|Smad7|Nedd4|Tcf4|Zeb1|Tek|Xdh|Adgra2|Tmem108|Rnf111|Jcad|Sulf1
EndoC_Up	GO:0048589	developmental growth	-4.7	-2.5	2.2	4.8	20611	799	371	32	8.6	1.5	11518|12168|14042|14465|14600|14955|16795|17131|17772|18186|18795|19091|20564|22289|24136|26383|29869|52357|57261|70430|73094|77300|77446|81907|83814|108655|109241|209039|211323|232334|232685|414758	Add1|Bmpr2|Ext1|Gata6|Ghr|H19|Large1|Smad7|Mtm1|Nrp1|Plcb1|Prkg1|Slit3|Kdm6a|Zeb2|Fto|Ulk2|Wwc2|Brd4|Tbce|Sgip1|Raph1|Heg1|Tmem108|Nedd4l|Foxp1|Mbd5|Tns2|Nrg1|Vgll4|Lncpint|Zfp950
EndoC_Up	GO:0007178	transmembrane receptor protein serine/threonine kinase signaling pathway	-4.6	-2.5	2.9	5.1	20611	383	371	20	5.4	1.2	12168|12914|13207|13805|14042|14225|14465|15446|17130|17131|18099|19272|19663|20742|21417|50791|67888|93836|240028|240725	Bmpr2|Crebbp|Ddx5|Eng|Ext1|Fkbp1a|Gata6|Hpgd|Smad6|Smad7|Nlk|Ptprk|Rbpms|Sptbn1|Zeb1|Magi2|Tmem100|Rnf111|Lnpep|Sulf1
EndoC_Up	GO:0060487	lung epithelial cell differentiation	-4.6	-2.5	10	7.1	20611	33	371	6	1.6	0.65	14048|14465|18028|18222|21834|108655	Eya1|Gata6|Nfib|Numb|Thrb|Foxp1
EndoC_Up	GO:0060541	respiratory system development	-4.6	-2.5	3.4	5.3	20611	263	371	16	4.3	1.1	12168|13036|13047|13819|14042|14048|14465|17158|18028|18127|18222|20238|21834|75725|77446|108655	Bmpr2|Ctsh|Cux1|Epas1|Ext1|Eya1|Gata6|Man2a1|Nfib|Nos3|Numb|Atxn1|Thrb|Phf14|Heg1|Foxp1
EndoC_Up	GO:0110020	regulation of actomyosin structure organization	-4.6	-2.5	5.1	5.8	20611	108	371	10	2.7	0.84	18186|18708|21872|50768|68178|68732|77569|223864|235041|242687	Nrp1|Pik3r1|Tjp1|Dlc1|Cgnl1|Carmil1|Limch1|Rapgef3|Kank2|Wasf2
EndoC_Up	GO:0030835	negative regulation of actin filament depolymerization	-4.6	-2.5	7.9	6.6	20611	49	371	7	1.9	0.71	11518|13860|19684|20742|68732|110380|225115	Add1|Eps8|Rdx|Sptbn1|Carmil1|Shroom2|Svil
EndoC_Up	GO:0044057	regulation of system process	-4.5	-2.5	2.4	4.8	20611	626	371	27	7.3	1.3	11534|12168|12671|13405|13819|14886|17130|17131|18127|18708|19091|19224|19877|21834|26383|53416|56543|66402|67888|81907|108100|108655|114774|208727|211323|230899|269587	Adk|Bmpr2|Chrm3|Dmd|Epas1|Gtf2i|Smad6|Smad7|Nos3|Pik3r1|Prkg1|Ptgs1|Rock1|Thrb|Fto|Stk39|Kcnd3|Sln|Tmem100|Tmem108|Baiap2|Foxp1|Pawr|Hdac4|Nrg1|Nppa|Epb41
EndoC_Up	GO:0032412	regulation of ion transmembrane transporter activity	-4.5	-2.5	3.3	5.2	20611	266	371	16	4.3	1.1	12314|12671|13405|14225|17999|18795|19091|20866|53416|66402|69635|83814|83997|100986|223864|230899	Calm2|Chrm3|Dmd|Fkbp1a|Nedd4|Plcb1|Prkg1|Stim1|Stk39|Sln|Dapk1|Nedd4l|Slmap|Akap9|Rapgef3|Nppa
EndoC_Up	GO:0060479	lung cell differentiation	-4.5	-2.5	9.8	7	20611	34	371	6	1.6	0.65	14048|14465|18028|18222|21834|108655	Eya1|Gata6|Nfib|Numb|Thrb|Foxp1
EndoC_Up	GO:2000146	negative regulation of cell motility	-4.5	-2.5	3.2	5.1	20611	297	371	17	4.6	1.1	12385|13482|13805|18795|19091|19270|19272|50768|50791|77569|107351|193385|211323|217835|237542|240725|380916	Ctnna1|Dpp4|Eng|Plcb1|Prkg1|Ptprg|Ptprk|Dlc1|Magi2|Limch1|Kank1|Ripor2|Nrg1|Rin3|Osbpl8|Sulf1|Lrch1
EndoC_Up	GO:0030855	epithelial cell differentiation	-4.5	-2.4	2.4	4.7	20611	632	371	27	7.3	1.3	11518|12168|13047|13405|13805|14042|14048|14465|18028|18222|18795|19224|19684|19877|21417|21834|21872|22436|24136|67888|76089|77446|100986|108655|193385|223864|270163	Add1|Bmpr2|Cux1|Dmd|Eng|Ext1|Eya1|Gata6|Nfib|Numb|Plcb1|Ptgs1|Rdx|Rock1|Zeb1|Thrb|Tjp1|Xdh|Zeb2|Tmem100|Rapgef2|Heg1|Akap9|Foxp1|Ripor2|Rapgef3|Myo9a
EndoC_Up	GO:0018209	peptidyl-serine modification	-4.4	-2.4	2.9	5	20611	363	371	19	5.1	1.1	12747|13405|15257|17131|17169|18099|18193|18754|19877|20112|20817|21687|24086|53416|93687|100986|217039|223864|320795	Clk1|Dmd|Hipk1|Smad7|Mark3|Nlk|Nsd1|Prkce|Rock1|Rps6ka2|Srpk2|Tek|Tlk2|Stk39|Csnk1a1|Akap9|Ggnbp2|Rapgef3|Pkn1
EndoC_Up	GO:0098609	cell-cell adhesion	-4.4	-2.4	2.2	4.6	20611	781	371	31	8.4	1.4	11534|12385|12552|12628|13482|13846|14042|14158|16396|17120|17131|18708|19091|19684|19877|20443|21687|21872|50791|56079|67245|67916|70549|114774|193385|210126|211922|214812|235320|269023|545370	Adk|Ctnna1|Cdh11|Cfh|Dpp4|Ephb4|Ext1|Fer|Itch|Mad1l1|Smad7|Pik3r1|Prkg1|Rdx|Rock1|St3gal4|Tek|Tjp1|Magi2|Astn2|Peli1|Plpp3|Tln2|Pawr|Ripor2|Lpp|Dennd6a|Zfp609|Zbtb16|Zfp608|Hmcn1
EndoC_Up	GO:0051271	negative regulation of cellular component movement	-4.4	-2.4	3	5	20611	332	371	18	4.9	1.1	12385|13482|13805|18186|18795|19091|19270|19272|50768|50791|77569|107351|193385|211323|217835|237542|240725|380916	Ctnna1|Dpp4|Eng|Nrp1|Plcb1|Prkg1|Ptprg|Ptprk|Dlc1|Magi2|Limch1|Kank1|Ripor2|Nrg1|Rin3|Osbpl8|Sulf1|Lrch1
EndoC_Up	GO:0030837	negative regulation of actin filament polymerization	-4.4	-2.4	6.3	6.1	20611	70	371	8	2.2	0.75	11518|13860|19684|20742|68732|107351|225115|237860	Add1|Eps8|Rdx|Sptbn1|Carmil1|Kank1|Svil|Ssh2
EndoC_Up	WP113	TGF Beta Signaling Pathway	-4.4	-2.4	7.5	6.3	20611	52	371	7	1.9	0.71	12914|13805|14225|17130|17131|20846|24136	Crebbp|Eng|Fkbp1a|Smad6|Smad7|Stat1|Zeb2
EndoC_Up	GO:0061384	heart trabecula morphogenesis	-4.4	-2.4	9.3	6.7	20611	36	371	6	1.6	0.65	13805|14225|21687|63958|77446|215798	Eng|Fkbp1a|Tek|Ube4b|Heg1|Adgrg6
EndoC_Up	GO:0045766	positive regulation of angiogenesis	-4.4	-2.4	3.8	5.3	20611	189	371	13	3.5	0.95	11518|13036|13805|14465|18127|18186|20866|21687|21872|26406|70097|223864|240185	Add1|Ctsh|Eng|Gata6|Nos3|Nrp1|Stim1|Tek|Tjp1|Map3k3|Sash1|Rapgef3|Jcad
EndoC_Up	GO:1903391	regulation of adherens junction organization	-4.4	-2.4	6.3	6	20611	71	371	8	2.2	0.75	11518|18186|18708|19684|19877|21687|50768|77569	Add1|Nrp1|Pik3r1|Rdx|Rock1|Tek|Dlc1|Limch1
EndoC_Up	GO:0043149	stress fiber assembly	-4.4	-2.4	4.9	5.6	20611	114	371	10	2.7	0.84	18186|18708|21872|50768|68178|68732|77569|223864|235041|242687	Nrp1|Pik3r1|Tjp1|Dlc1|Cgnl1|Carmil1|Limch1|Rapgef3|Kank2|Wasf2
EndoC_Up	GO:0030038	contractile actin filament bundle assembly	-4.4	-2.4	4.9	5.6	20611	114	371	10	2.7	0.84	18186|18708|21872|50768|68178|68732|77569|223864|235041|242687	Nrp1|Pik3r1|Tjp1|Dlc1|Cgnl1|Carmil1|Limch1|Rapgef3|Kank2|Wasf2
EndoC_Up	GO:0072001	renal system development	-4.4	-2.4	3	4.9	20611	337	371	18	4.9	1.1	12628|12828|12829|13047|14042|14048|17130|17131|18027|18186|20846|21687|83675|209039|235041|235320|240725|414758	Cfh|Col4a3|Col4a4|Cux1|Ext1|Eya1|Smad6|Smad7|Nfia|Nrp1|Stat1|Tek|Bicc1|Tns2|Kank2|Zbtb16|Sulf1|Zfp950
EndoC_Up	GO:0010720	positive regulation of cell development	-4.4	-2.4	2.3	4.6	20611	679	371	28	7.5	1.4	11518|12168|13047|13405|17131|17158|17344|18003|18186|18222|18519|19317|20238|21406|21413|21417|24136|26563|50791|54611|54712|68732|74053|76089|83814|108100|211323|214812	Add1|Bmpr2|Cux1|Dmd|Smad7|Man2a1|Pias2|Nedd9|Nrp1|Numb|Kat2b|Qk|Atxn1|Tcf12|Tcf4|Zeb1|Zeb2|Ror1|Magi2|Pde3a|Plxnc1|Carmil1|Grip1|Rapgef2|Nedd4l|Baiap2|Nrg1|Zfp609
EndoC_Up	ko04520	Adherens junction	-4.3	-2.4	6.2	6	20611	72	371	8	2.2	0.75	12385|12914|14158|18099|21415|21872|108100|242687	Ctnna1|Crebbp|Fer|Nlk|Tcf7l1|Tjp1|Baiap2|Wasf2
EndoC_Up	GO:0022898	regulation of transmembrane transporter activity	-4.3	-2.4	3.2	5	20611	277	371	16	4.3	1.1	12314|12671|13405|14225|17999|18795|19091|20866|53416|66402|69635|83814|83997|100986|223864|230899	Calm2|Chrm3|Dmd|Fkbp1a|Nedd4|Plcb1|Prkg1|Stim1|Stk39|Sln|Dapk1|Nedd4l|Slmap|Akap9|Rapgef3|Nppa
EndoC_Up	GO:0032232	negative regulation of actin filament bundle assembly	-4.3	-2.4	9	6.6	20611	37	371	6	1.6	0.65	18708|21872|50768|68178|235041|242687	Pik3r1|Tjp1|Dlc1|Cgnl1|Kank2|Wasf2
EndoC_Up	GO:0034333	adherens junction assembly	-4.3	-2.3	5.3	5.7	20611	94	371	9	2.4	0.8	15257|17131|18186|19272|19877|21687|50768|77057|77569	Hipk1|Smad7|Nrp1|Ptprk|Rock1|Tek|Dlc1|Ston1|Limch1
EndoC_Up	GO:0045664	regulation of neuron differentiation	-4.3	-2.3	2.2	4.5	20611	796	371	31	8.4	1.4	12168|13047|13405|14048|16554|17344|17999|18186|18222|18519|19270|19317|19877|20678|21406|21413|21417|24136|26563|29869|50791|54712|56294|74053|76089|83814|107351|108100|211323|217692|270163	Bmpr2|Cux1|Dmd|Eya1|Kif13b|Pias2|Nedd4|Nrp1|Numb|Kat2b|Ptprg|Qk|Rock1|Sox5|Tcf12|Tcf4|Zeb1|Zeb2|Ror1|Ulk2|Magi2|Plxnc1|Ptpn9|Grip1|Rapgef2|Nedd4l|Kank1|Baiap2|Nrg1|Sipa1l1|Myo9a
EndoC_Up	GO:0120032	regulation of plasma membrane bounded cell projection assembly	-4.2	-2.3	3.7	5.1	20611	196	371	13	3.5	0.95	13860|14158|17758|18186|18708|18805|19684|107351|193385|208727|234267|242687|260409	Eps8|Fer|Map4|Nrp1|Pik3r1|Pld1|Rdx|Kank1|Ripor2|Hdac4|Gpm6a|Wasf2|Cdc42ep3
EndoC_Up	mmu04520	Adherens junction	-4.2	-2.3	5.9	5.8	20611	75	371	8	2.2	0.75	12385|12914|14158|18099|21415|21872|108100|242687	Ctnna1|Crebbp|Fer|Nlk|Tcf7l1|Tjp1|Baiap2|Wasf2
EndoC_Up	GO:0045123	cellular extravasation	-4.2	-2.3	5.9	5.8	20611	75	371	8	2.2	0.75	14042|14158|18795|19877|20443|84094|114774|193385	Ext1|Fer|Plcb1|Rock1|St3gal4|Plvap|Pawr|Ripor2
EndoC_Up	GO:0060047	heart contraction	-4.2	-2.3	3.5	5	20611	225	371	14	3.8	0.99	12671|13405|13819|14042|17131|18127|18708|19091|20112|21834|56543|83814|208727|230899	Chrm3|Dmd|Epas1|Ext1|Smad7|Nos3|Pik3r1|Prkg1|Rps6ka2|Thrb|Kcnd3|Nedd4l|Hdac4|Nppa
EndoC_Up	GO:0030336	negative regulation of cell migration	-4.2	-2.3	3.1	4.9	20611	284	371	16	4.3	1.1	13482|13805|18795|19091|19270|19272|50768|50791|77569|107351|193385|211323|217835|237542|240725|380916	Dpp4|Eng|Plcb1|Prkg1|Ptprg|Ptprk|Dlc1|Magi2|Limch1|Kank1|Ripor2|Nrg1|Rin3|Osbpl8|Sulf1|Lrch1
EndoC_Up	GO:0001570	vasculogenesis	-4.2	-2.3	5.2	5.6	20611	97	371	9	2.4	0.8	13805|18186|19317|21687|22436|67888|76089|77446|414758	Eng|Nrp1|Qk|Tek|Xdh|Tmem100|Rapgef2|Heg1|Zfp950
EndoC_Up	GO:0060491	regulation of cell projection assembly	-4.2	-2.3	3.6	5.1	20611	198	371	13	3.5	0.95	13860|14158|17758|18186|18708|18805|19684|107351|193385|208727|234267|242687|260409	Eps8|Fer|Map4|Nrp1|Pik3r1|Pld1|Rdx|Kank1|Ripor2|Hdac4|Gpm6a|Wasf2|Cdc42ep3
EndoC_Up	GO:0040013	negative regulation of locomotion	-4.2	-2.3	2.9	4.8	20611	348	371	18	4.9	1.1	12385|13482|13805|18186|18795|19091|19270|19272|50768|50791|77569|107351|193385|211323|217835|237542|240725|380916	Ctnna1|Dpp4|Eng|Nrp1|Plcb1|Prkg1|Ptprg|Ptprk|Dlc1|Magi2|Limch1|Kank1|Ripor2|Nrg1|Rin3|Osbpl8|Sulf1|Lrch1
EndoC_Up	GO:0003176	aortic valve development	-4.1	-2.2	11	6.8	20611	25	371	5	1.3	0.6	12168|17130|18127|19645|20564	Bmpr2|Smad6|Nos3|Rb1|Slit3
EndoC_Up	GO:0032409	regulation of transporter activity	-4.1	-2.2	3.1	4.8	20611	288	371	16	4.3	1.1	12314|12671|13405|14225|17999|18795|19091|20866|53416|66402|69635|83814|83997|100986|223864|230899	Calm2|Chrm3|Dmd|Fkbp1a|Nedd4|Plcb1|Prkg1|Stim1|Stk39|Sln|Dapk1|Nedd4l|Slmap|Akap9|Rapgef3|Nppa
EndoC_Up	ko04072	Phospholipase D signaling pathway	-4.1	-2.2	4.2	5.2	20611	147	371	11	3	0.88	17311|18708|18719|18783|18795|18798|18805|19157|19159|67916|223864	Kitl|Pik3r1|Pip5k1b|Pla2g4a|Plcb1|Plcb4|Pld1|Cyth1|Cyth3|Plpp3|Rapgef3
EndoC_Up	GO:0032271	regulation of protein polymerization	-4.1	-2.2	3.4	4.9	20611	229	371	14	3.8	0.99	11518|13860|14158|18754|19684|20742|68732|107351|108100|207278|225115|237860|242687|260409	Add1|Eps8|Fer|Prkce|Rdx|Sptbn1|Carmil1|Kank1|Baiap2|Fchsd2|Svil|Ssh2|Wasf2|Cdc42ep3
EndoC_Up	GO:0051099	positive regulation of binding	-4.1	-2.2	3.6	5	20611	201	371	13	3.5	0.95	11518|14225|15257|17169|18519|19645|57261|76089|107975|193385|223864|227737|269587	Add1|Fkbp1a|Hipk1|Mark3|Kat2b|Rb1|Brd4|Rapgef2|Pacs1|Ripor2|Rapgef3|Niban2|Epb41
EndoC_Up	GO:0051301	cell division	-4.1	-2.2	2.4	4.5	20611	591	371	25	6.7	1.3	12445|13822|14042|17120|17758|18003|18222|18754|19645|19877|20658|20678|20742|20842|67455|68142|68501|70099|72823|93687|107976|235320|269587|320165|545370	Ccnd3|Epb41l2|Ext1|Mad1l1|Map4|Nedd9|Numb|Prkce|Rb1|Rock1|Son|Sox5|Sptbn1|Stag1|Klhl13|Ino80|Nsmce2|Smc4|Pard3b|Csnk1a1|Babam2|Zbtb16|Epb41|Tacc1|Hmcn1
EndoC_Up	GO:0030834	regulation of actin filament depolymerization	-4.1	-2.2	6.7	5.9	20611	58	371	7	1.9	0.71	11518|13860|19684|20742|68732|110380|225115	Add1|Eps8|Rdx|Sptbn1|Carmil1|Shroom2|Svil
EndoC_Up	GO:0010769	regulation of cell morphogenesis involved in differentiation	-4.1	-2.2	2.8	4.7	20611	355	371	18	4.9	1.1	12168|13047|16554|17344|17999|18003|18186|18222|24136|29869|54712|68732|76089|83814|107351|108100|211323|217692	Bmpr2|Cux1|Kif13b|Pias2|Nedd4|Nedd9|Nrp1|Numb|Zeb2|Ulk2|Plxnc1|Carmil1|Rapgef2|Nedd4l|Kank1|Baiap2|Nrg1|Sipa1l1
EndoC_Up	GO:0045601	regulation of endothelial cell differentiation	-4.1	-2.2	8.1	6.2	20611	41	371	6	1.6	0.65	11518|18795|19877|21417|22436|67888	Add1|Plcb1|Rock1|Zeb1|Xdh|Tmem100
EndoC_Up	GO:0003015	heart process	-4	-2.1	3.3	4.8	20611	234	371	14	3.8	0.99	12671|13405|13819|14042|17131|18127|18708|19091|20112|21834|56543|83814|208727|230899	Chrm3|Dmd|Epas1|Ext1|Smad7|Nos3|Pik3r1|Prkg1|Rps6ka2|Thrb|Kcnd3|Nedd4l|Hdac4|Nppa
EndoC_Up	mmu04072	Phospholipase D signaling pathway	-4	-2.1	4	5	20611	153	371	11	3	0.88	17311|18708|18719|18783|18795|18798|18805|19157|19159|67916|223864	Kitl|Pik3r1|Pip5k1b|Pla2g4a|Plcb1|Plcb4|Pld1|Cyth1|Cyth3|Plpp3|Rapgef3
EndoC_Up	GO:0003279	cardiac septum development	-4	-2.1	4.3	5.1	20611	128	371	10	2.7	0.84	12168|13805|14465|16911|17130|17131|18127|18186|20564|77446	Bmpr2|Eng|Gata6|Lmo4|Smad6|Smad7|Nos3|Nrp1|Slit3|Heg1
EndoC_Up	GO:0090521	glomerular visceral epithelial cell migration	-4	-2.1	28	8.9	20611	6	371	3	0.81	0.46	19877|107351|235041	Rock1|Kank1|Kank2
EndoC_Up	GO:0051693	actin filament capping	-3.9	-2.1	7.8	6	20611	43	371	6	1.6	0.65	11518|13860|19684|20742|68732|225115	Add1|Eps8|Rdx|Sptbn1|Carmil1|Svil
EndoC_Up	GO:0010634	positive regulation of epithelial cell migration	-3.9	-2.1	3.9	5	20611	155	371	11	3	0.88	12168|13036|18127|18186|18754|21687|26406|67916|70097|78560|240185	Bmpr2|Ctsh|Nos3|Nrp1|Prkce|Tek|Map3k3|Plpp3|Sash1|Adgra2|Jcad
EndoC_Up	GO:0022407	regulation of cell-cell adhesion	-3.9	-2.1	2.6	4.5	20611	432	371	20	5.4	1.2	11534|13482|13846|16396|17120|17131|18708|19091|19684|20443|21872|50791|67245|67916|114774|193385|211922|214812|235320|269023	Adk|Dpp4|Ephb4|Itch|Mad1l1|Smad7|Pik3r1|Prkg1|Rdx|St3gal4|Tjp1|Magi2|Peli1|Plpp3|Pawr|Ripor2|Dennd6a|Zfp609|Zbtb16|Zfp608
EndoC_Up	GO:0006470	protein dephosphorylation	-3.9	-2.1	3.2	4.7	20611	240	371	14	3.8	0.99	14048|14225|17772|19270|19272|19877|50768|50791|56294|114774|209039|225283|237860|319468	Eya1|Fkbp1a|Mtm1|Ptprg|Ptprk|Rock1|Dlc1|Magi2|Ptpn9|Pawr|Tns2|Rprd1a|Ssh2|Ppm1h
EndoC_Up	GO:0051098	regulation of binding	-3.9	-2.1	2.6	4.5	20611	400	371	19	5.1	1.1	11518|14225|15257|17169|18028|18193|18519|19645|19877|57261|66402|76089|93687|107975|193385|208727|223864|227737|269587	Add1|Fkbp1a|Hipk1|Mark3|Nfib|Nsd1|Kat2b|Rb1|Rock1|Brd4|Sln|Rapgef2|Csnk1a1|Pacs1|Ripor2|Hdac4|Rapgef3|Niban2|Epb41
EndoC_Up	GO:0010959	regulation of metal ion transport	-3.9	-2.1	2.6	4.4	20611	434	371	20	5.4	1.2	12314|13405|14225|17999|18127|18754|18795|18798|19091|20866|53416|66402|83814|83997|100986|105722|114774|223864|230899|269587	Calm2|Dmd|Fkbp1a|Nedd4|Nos3|Prkce|Plcb1|Plcb4|Prkg1|Stim1|Stk39|Sln|Nedd4l|Slmap|Akap9|Ano6|Pawr|Rapgef3|Nppa|Epb41
EndoC_Up	GO:0008217	regulation of blood pressure	-3.9	-2.1	3.4	4.8	20611	212	371	13	3.5	0.95	12168|12671|13805|14042|16973|18127|18708|19224|20112|53416|83814|230899|240028	Bmpr2|Chrm3|Eng|Ext1|Lrp5|Nos3|Pik3r1|Ptgs1|Rps6ka2|Stk39|Nedd4l|Nppa|Lnpep
EndoC_Up	GO:0010639	negative regulation of organelle organization	-3.9	-2	2.6	4.4	20611	435	371	20	5.4	1.2	11518|13860|17120|17758|17772|18519|18708|19684|20112|20742|21872|50768|68178|68732|107351|110380|225115|235041|237860|242687	Add1|Eps8|Mad1l1|Map4|Mtm1|Kat2b|Pik3r1|Rdx|Rps6ka2|Sptbn1|Tjp1|Dlc1|Cgnl1|Carmil1|Kank1|Shroom2|Svil|Kank2|Ssh2|Wasf2
EndoC_Up	GO:1903047	mitotic cell cycle process	-3.9	-2	2.2	4.3	20611	688	371	27	7.3	1.3	12314|12445|12914|13860|14048|16973|17120|17758|18795|19645|19684|19877|20658|20742|20842|50758|56399|56469|57261|68142|68501|70099|70430|193385|218850|235041|320165	Calm2|Ccnd3|Crebbp|Eps8|Eya1|Lrp5|Mad1l1|Map4|Plcb1|Rb1|Rdx|Rock1|Son|Sptbn1|Stag1|Fbxl17|Akap8|Pias1|Brd4|Ino80|Nsmce2|Smc4|Tbce|Ripor2|Tasor|Kank2|Tacc1
EndoC_Up	GO:0046777	protein autophosphorylation	-3.9	-2	3.2	4.7	20611	243	371	14	3.8	0.99	12747|12750|13805|13846|14158|17169|18099|21687|26406|29869|53416|57261|69131|69635	Clk1|Clk4|Eng|Ephb4|Fer|Mark3|Nlk|Tek|Map3k3|Ulk2|Stk39|Brd4|Cdk12|Dapk1
EndoC_Up	GO:0031532	actin cytoskeleton reorganization	-3.8	-2	4.6	5.1	20611	108	371	9	2.4	0.8	13860|14158|18003|18186|21687|21872|108100|217692|223864	Eps8|Fer|Nedd9|Nrp1|Tek|Tjp1|Baiap2|Sipa1l1|Rapgef3
EndoC_Up	GO:0010595	positive regulation of endothelial cell migration	-3.8	-2	4.6	5.1	20611	108	371	9	2.4	0.8	12168|18127|18186|21687|26406|67916|70097|78560|240185	Bmpr2|Nos3|Nrp1|Tek|Map3k3|Plpp3|Sash1|Adgra2|Jcad
EndoC_Up	GO:0032272	negative regulation of protein polymerization	-3.8	-2	5.2	5.3	20611	85	371	8	2.2	0.75	11518|13860|19684|20742|68732|107351|225115|237860	Add1|Eps8|Rdx|Sptbn1|Carmil1|Kank1|Svil|Ssh2
EndoC_Up	GO:0032446	protein modification by small protein conjugation	-3.8	-2	2.2	4.2	20611	691	371	27	7.3	1.3	13819|14048|14225|16396|17131|17344|17999|18754|23806|50758|56469|59009|63958|67138|67150|67245|67455|68501|70097|83814|93836|108086|208727|225055|225131|264064|672511	Epas1|Eya1|Fkbp1a|Itch|Smad7|Pias2|Nedd4|Prkce|Arih1|Fbxl17|Pias1|Sh3rf1|Ube4b|Herc6|Rnf141|Peli1|Klhl13|Nsmce2|Sash1|Nedd4l|Rnf111|Rnf216|Hdac4|Fbxo11|Wac|Cdk8|Rnf213
EndoC_Up	GO:0051016	barbed-end actin filament capping	-3.8	-2	9.6	6.3	20611	29	371	5	1.3	0.6	11518|13860|19684|68732|225115	Add1|Eps8|Rdx|Carmil1|Svil
EndoC_Up	GO:0043266	regulation of potassium ion transport	-3.8	-2	4.6	5.1	20611	109	371	9	2.4	0.8	18127|18798|19091|53416|83814|100986|105722|223864|230899	Nos3|Plcb4|Prkg1|Stk39|Nedd4l|Akap9|Ano6|Rapgef3|Nppa
EndoC_Up	GO:0060411	cardiac septum morphogenesis	-3.8	-2	5.2	5.2	20611	86	371	8	2.2	0.75	12168|13805|14465|17130|17131|18127|18186|20564	Bmpr2|Eng|Gata6|Smad6|Smad7|Nos3|Nrp1|Slit3
EndoC_Up	GO:0090257	regulation of muscle system process	-3.8	-2	3.1	4.6	20611	247	371	14	3.8	0.99	11534|12671|13405|14886|17131|18127|19091|19224|19877|66402|108655|114774|208727|230899	Adk|Chrm3|Dmd|Gtf2i|Smad7|Nos3|Prkg1|Ptgs1|Rock1|Sln|Foxp1|Pawr|Hdac4|Nppa
EndoC_Up	GO:0045785	positive regulation of cell adhesion	-3.8	-2	2.5	4.3	20611	443	371	20	5.4	1.2	11534|13405|13482|13846|17131|18003|18186|18754|19159|19877|20443|21687|21872|64075|67916|68732|114774|211922|214812|235320	Adk|Dmd|Dpp4|Ephb4|Smad7|Nedd9|Nrp1|Prkce|Cyth3|Rock1|St3gal4|Tek|Tjp1|Smoc1|Plpp3|Carmil1|Pawr|Dennd6a|Zfp609|Zbtb16
EndoC_Up	GO:0003148	outflow tract septum morphogenesis	-3.7	-2	9.3	6.1	20611	30	371	5	1.3	0.6	12168|13805|14465|17130|18186	Bmpr2|Eng|Gata6|Smad6|Nrp1
EndoC_Up	GO:0006325	chromatin organization	-3.7	-2	2.1	4.1	20611	778	371	29	7.8	1.4	12914|13435|14048|14055|18193|18519|19645|22097|22289|24086|56399|57261|68142|68703|75725|76719|78878|104103|107976|109151|192285|207165|208727|218850|225131|225888|234135|244059|320795	Crebbp|Dnmt3a|Eya1|Ezh1|Nsd1|Kat2b|Rb1|Tsix|Kdm6a|Tlk2|Akap8|Brd4|Ino80|Rere|Phf14|Kansl1|Ftx|Airn|Babam2|Chd9|Phf21a|Bptf|Hdac4|Tasor|Wac|Kmt5b|Nsd3|Chd2|Pkn1
EndoC_Up	GO:0010975	regulation of neuron projection development	-3.7	-1.9	2.2	4.2	20611	627	371	25	6.7	1.3	12168|13047|13405|16554|17344|17999|18186|18222|18519|19270|19317|24136|26563|29869|50791|54712|56294|74053|76089|83814|107351|108100|211323|217692|270163	Bmpr2|Cux1|Dmd|Kif13b|Pias2|Nedd4|Nrp1|Numb|Kat2b|Ptprg|Qk|Zeb2|Ror1|Ulk2|Magi2|Plxnc1|Ptpn9|Grip1|Rapgef2|Nedd4l|Kank1|Baiap2|Nrg1|Sipa1l1|Myo9a
EndoC_Up	ko04720	Long-term potentiation	-3.7	-1.9	5.8	5.3	20611	67	371	7	1.9	0.71	12314|12914|16439|18795|18798|20112|223864	Calm2|Crebbp|Itpr2|Plcb1|Plcb4|Rps6ka2|Rapgef3
EndoC_Up	GO:0001655	urogenital system development	-3.7	-1.9	2.6	4.3	20611	380	371	18	4.9	1.1	12628|12828|12829|13047|14042|14048|17130|17131|18027|18186|20846|21687|83675|209039|235041|235320|240725|414758	Cfh|Col4a3|Col4a4|Cux1|Ext1|Eya1|Smad6|Smad7|Nfia|Nrp1|Stat1|Tek|Bicc1|Tns2|Kank2|Zbtb16|Sulf1|Zfp950
EndoC_Up	mmu04666	Fc gamma R-mediated phagocytosis	-3.7	-1.9	5	5.1	20611	89	371	8	2.2	0.75	18708|18719|18754|18783|18805|67916|242687|320795	Pik3r1|Pip5k1b|Prkce|Pla2g4a|Pld1|Plpp3|Wasf2|Pkn1
EndoC_Up	GO:1902743	regulation of lamellipodium organization	-3.7	-1.9	6.9	5.6	20611	48	371	6	1.6	0.65	14158|18708|68732|107351|208727|242687	Fer|Pik3r1|Carmil1|Kank1|Hdac4|Wasf2
EndoC_Up	GO:1903522	regulation of blood circulation	-3.7	-1.9	3.1	4.5	20611	253	371	14	3.8	0.99	12168|12671|13405|13819|17130|17131|18127|18708|19091|19224|21834|56543|208727|230899	Bmpr2|Chrm3|Dmd|Epas1|Smad6|Smad7|Nos3|Pik3r1|Prkg1|Ptgs1|Thrb|Kcnd3|Hdac4|Nppa
EndoC_Up	GO:0060485	mesenchyme development	-3.6	-1.9	2.9	4.4	20611	286	371	15	4	1	12168|13207|13805|14042|17131|17311|17999|18127|18186|20336|24136|67888|100169|114774|218850	Bmpr2|Ddx5|Eng|Ext1|Smad7|Kitl|Nedd4|Nos3|Nrp1|Exoc4|Zeb2|Tmem100|Phactr4|Pawr|Tasor
EndoC_Up	mmu04720	Long-term potentiation	-3.6	-1.9	5.6	5.2	20611	69	371	7	1.9	0.71	12314|12914|16439|18795|18798|20112|223864	Calm2|Crebbp|Itpr2|Plcb1|Plcb4|Rps6ka2|Rapgef3
EndoC_Up	mmu04022	cGMP-PKG signaling pathway	-3.6	-1.9	3.6	4.6	20611	168	371	11	3	0.88	12314|14886|16439|18127|18754|18795|18798|19091|19877|54195|54611	Calm2|Gtf2i|Itpr2|Nos3|Prkce|Plcb1|Plcb4|Prkg1|Rock1|Gucy1b1|Pde3a
EndoC_Up	ko04022	cGMP-PKG signaling pathway	-3.6	-1.9	3.6	4.6	20611	168	371	11	3	0.88	12314|14886|16439|18127|18754|18795|18798|19091|19877|54195|54611	Calm2|Gtf2i|Itpr2|Nos3|Prkce|Plcb1|Plcb4|Prkg1|Rock1|Gucy1b1|Pde3a
EndoC_Up	GO:0071559	response to transforming growth factor beta	-3.6	-1.9	3.2	4.5	20611	226	371	13	3.5	0.95	12914|13805|15446|17130|17131|18099|18127|19272|19877|20678|21417|80707|93836	Crebbp|Eng|Hpgd|Smad6|Smad7|Nlk|Nos3|Ptprk|Rock1|Sox5|Zeb1|Wwox|Rnf111
EndoC_Up	GO:0060841	venous blood vessel development	-3.6	-1.9	12	6.5	20611	18	371	4	1.1	0.54	12168|13805|13846|77446	Bmpr2|Eng|Ephb4|Heg1
EndoC_Up	GO:0001822	kidney development	-3.6	-1.9	2.8	4.3	20611	322	371	16	4.3	1.1	12628|12828|12829|13047|14042|14048|17130|17131|18186|21687|83675|209039|235041|235320|240725|414758	Cfh|Col4a3|Col4a4|Cux1|Ext1|Eya1|Smad6|Smad7|Nrp1|Tek|Bicc1|Tns2|Kank2|Zbtb16|Sulf1|Zfp950
EndoC_Up	WP1763	PluriNetWork: mechanisms associated with pluripotency	-3.6	-1.9	2.9	4.4	20611	290	371	15	4	1	12168|12914|13435|14055|14465|16973|17131|17344|19877|21415|21888|22289|77766|83814|208727	Bmpr2|Crebbp|Dnmt3a|Ezh1|Gata6|Lrp5|Smad7|Pias2|Rock1|Tcf7l1|Tle4|Kdm6a|Elp4|Nedd4l|Hdac4
EndoC_Up	GO:0007044	cell-substrate junction assembly	-3.6	-1.8	4.8	4.9	20611	93	371	8	2.2	0.75	18186|19272|19877|21687|21961|50768|77057|77569	Nrp1|Ptprk|Rock1|Tek|Tns1|Dlc1|Ston1|Limch1
EndoC_Up	GO:1905314	semi-lunar valve development	-3.5	-1.8	8.4	5.8	20611	33	371	5	1.3	0.6	12168|17130|18127|19645|20564	Bmpr2|Smad6|Nos3|Rb1|Slit3
EndoC_Up	GO:0060428	lung epithelium development	-3.5	-1.8	6.5	5.4	20611	51	371	6	1.6	0.65	14048|14465|18028|18222|21834|108655	Eya1|Gata6|Nfib|Numb|Thrb|Foxp1
EndoC_Up	GO:0048729	tissue morphogenesis	-3.5	-1.8	2.1	4	20611	685	371	26	7	1.3	12168|13036|13805|14042|14048|14225|16911|16973|17131|18127|18186|18222|20336|21415|21687|22289|24136|50768|56079|63958|67888|77446|100169|238386|240725|270163	Bmpr2|Ctsh|Eng|Ext1|Eya1|Fkbp1a|Lmo4|Lrp5|Smad7|Nos3|Nrp1|Numb|Exoc4|Tcf7l1|Tek|Kdm6a|Zeb2|Dlc1|Astn2|Ube4b|Tmem100|Heg1|Phactr4|Btbd7|Sulf1|Myo9a
EndoC_Up	GO:0097623	potassium ion export across plasma membrane	-3.5	-1.8	12	6.3	20611	19	371	4	1.1	0.54	56543|105722|230899|240776	Kcnd3|Ano6|Nppa|Kcnt2
EndoC_Up	GO:2000251	positive regulation of actin cytoskeleton reorganization	-3.5	-1.8	12	6.3	20611	19	371	4	1.1	0.54	18186|21687|108100|223864	Nrp1|Tek|Baiap2|Rapgef3
EndoC_Up	GO:0071435	potassium ion export	-3.5	-1.8	12	6.3	20611	19	371	4	1.1	0.54	56543|105722|230899|240776	Kcnd3|Ano6|Nppa|Kcnt2
EndoC_Up	R-MMU-1980143	Signaling by NOTCH1	-3.5	-1.8	12	6.3	20611	19	371	4	1.1	0.54	16396|18519|333639|433586	Itch|Kat2b|Mamld1|Maml3
EndoC_Up	GO:0032414	positive regulation of ion transmembrane transporter activity	-3.5	-1.8	4.2	4.7	20611	120	371	9	2.4	0.8	13405|18795|19091|20866|53416|83814|100986|223864|230899	Dmd|Plcb1|Prkg1|Stim1|Stk39|Nedd4l|Akap9|Rapgef3|Nppa
EndoC_Up	GO:0032870	cellular response to hormone stimulus	-3.5	-1.8	2.3	4	20611	538	371	22	5.9	1.2	12445|12671|13207|14158|14465|14600|17344|18519|18708|18754|18795|19684|19877|20846|21834|56399|77128|107351|109241|209039|235041|237542	Ccnd3|Chrm3|Ddx5|Fer|Gata6|Ghr|Pias2|Kat2b|Pik3r1|Prkce|Plcb1|Rdx|Rock1|Stat1|Thrb|Akap8|Crebrf|Kank1|Mbd5|Tns2|Kank2|Osbpl8
EndoC_Up	GO:0051258	protein polymerization	-3.5	-1.8	2.8	4.3	20611	296	371	15	4	1	11518|13860|14158|18754|19684|20742|54004|68732|107351|108100|207278|225115|237860|242687|260409	Add1|Eps8|Fer|Prkce|Rdx|Sptbn1|Diaph2|Carmil1|Kank1|Baiap2|Fchsd2|Svil|Ssh2|Wasf2|Cdc42ep3
EndoC_Up	GO:0043268	positive regulation of potassium ion transport	-3.5	-1.8	6.4	5.3	20611	52	371	6	1.6	0.65	19091|53416|100986|105722|223864|230899	Prkg1|Stk39|Akap9|Ano6|Rapgef3|Nppa
EndoC_Up	GO:1903393	positive regulation of adherens junction organization	-3.5	-1.8	8.2	5.7	20611	34	371	5	1.3	0.6	11518|18186|18708|19877|21687	Add1|Nrp1|Pik3r1|Rock1|Tek
EndoC_Up	ko04070	Phosphatidylinositol signaling system	-3.5	-1.8	4.6	4.8	20611	96	371	8	2.2	0.75	12314|16439|17772|18708|18719|18795|18798|224020	Calm2|Itpr2|Mtm1|Pik3r1|Pip5k1b|Plcb1|Plcb4|Pi4ka
EndoC_Up	mmu04070	Phosphatidylinositol signaling system	-3.5	-1.8	4.6	4.8	20611	96	371	8	2.2	0.75	12314|16439|17772|18708|18719|18795|18798|224020	Calm2|Itpr2|Mtm1|Pik3r1|Pip5k1b|Plcb1|Plcb4|Pi4ka
EndoC_Up	GO:0009725	response to hormone	-3.5	-1.8	2.1	3.9	20611	729	371	27	7.3	1.3	11522|12445|12671|13207|14158|14465|14600|17189|17344|18127|18519|18708|18754|18795|18805|19684|19877|20846|21834|56399|77128|107351|109241|209039|232087|235041|237542	Adh1|Ccnd3|Chrm3|Ddx5|Fer|Gata6|Ghr|Mb|Pias2|Nos3|Kat2b|Pik3r1|Prkce|Plcb1|Pld1|Rdx|Rock1|Stat1|Thrb|Akap8|Crebrf|Kank1|Mbd5|Tns2|Mat2a|Kank2|Osbpl8
EndoC_Up	GO:0003231	cardiac ventricle development	-3.4	-1.8	3.8	4.6	20611	148	371	10	2.7	0.84	12168|13805|14225|16911|17130|17131|18127|20564|63958|77446	Bmpr2|Eng|Fkbp1a|Lmo4|Smad6|Smad7|Nos3|Slit3|Ube4b|Heg1
EndoC_Up	GO:1901888	regulation of cell junction assembly	-3.4	-1.8	4.6	4.8	20611	97	371	8	2.2	0.75	18186|19877|21687|21872|50768|76089|77569|83814	Nrp1|Rock1|Tek|Tjp1|Dlc1|Rapgef2|Limch1|Nedd4l
EndoC_Up	GO:0099072	regulation of postsynaptic membrane neurotransmitter receptor levels	-3.4	-1.8	4.6	4.8	20611	97	371	8	2.2	0.75	13860|17999|18222|20619|50791|59079|74053|268566	Eps8|Nedd4|Numb|Snap23|Magi2|Erbin|Grip1|Gphn
EndoC_Up	GO:0061383	trabecula morphogenesis	-3.4	-1.8	6.3	5.2	20611	53	371	6	1.6	0.65	13805|14225|21687|63958|77446|215798	Eng|Fkbp1a|Tek|Ube4b|Heg1|Adgrg6
EndoC_Up	GO:0045666	positive regulation of neuron differentiation	-3.4	-1.8	2.4	4	20611	471	371	20	5.4	1.2	12168|13047|13405|17344|18186|18222|18519|19317|21406|21413|21417|24136|26563|50791|54712|74053|76089|83814|108100|211323	Bmpr2|Cux1|Dmd|Pias2|Nrp1|Numb|Kat2b|Qk|Tcf12|Tcf4|Zeb1|Zeb2|Ror1|Magi2|Plxnc1|Grip1|Rapgef2|Nedd4l|Baiap2|Nrg1
EndoC_Up	GO:0006349	regulation of gene expression by genetic imprinting	-3.4	-1.7	11	6.1	20611	20	371	4	1.1	0.54	13435|63830|104103|213742	Dnmt3a|Kcnq1ot1|Airn|Xist
EndoC_Up	GO:0003180	aortic valve morphogenesis	-3.4	-1.7	11	6.1	20611	20	371	4	1.1	0.54	17130|18127|19645|20564	Smad6|Nos3|Rb1|Slit3
EndoC_Up	R-MMU-194138	Signaling by VEGF	-3.4	-1.7	4.5	4.7	20611	99	371	8	2.2	0.75	12314|12385|18127|18186|18708|19877|108100|242687	Calm2|Ctnna1|Nos3|Nrp1|Pik3r1|Rock1|Baiap2|Wasf2
EndoC_Up	GO:1904062	regulation of cation transmembrane transport	-3.4	-1.7	2.5	4.1	20611	371	371	17	4.6	1.1	12314|13405|14225|17999|18754|18795|19091|20866|53416|66402|69635|83814|83997|100986|105722|223864|230899	Calm2|Dmd|Fkbp1a|Nedd4|Prkce|Plcb1|Prkg1|Stim1|Stk39|Sln|Dapk1|Nedd4l|Slmap|Akap9|Ano6|Rapgef3|Nppa
EndoC_Up	GO:0002040	sprouting angiogenesis	-3.4	-1.7	4	4.6	20611	125	371	9	2.4	0.8	13805|13846|18186|21687|21872|26406|78560|240185|672511	Eng|Ephb4|Nrp1|Tek|Tjp1|Map3k3|Adgra2|Jcad|Rnf213
EndoC_Up	GO:0010976	positive regulation of neuron projection development	-3.3	-1.7	2.5	4.1	20611	372	371	17	4.6	1.1	12168|13047|13405|17344|18186|18222|18519|19317|24136|26563|50791|54712|74053|76089|83814|108100|211323	Bmpr2|Cux1|Dmd|Pias2|Nrp1|Numb|Kat2b|Qk|Zeb2|Ror1|Magi2|Plxnc1|Grip1|Rapgef2|Nedd4l|Baiap2|Nrg1
EndoC_Up	GO:2000649	regulation of sodium ion transmembrane transporter activity	-3.3	-1.7	6.1	5.1	20611	55	371	6	1.6	0.65	13405|17999|18795|53416|83814|83997	Dmd|Nedd4|Plcb1|Stk39|Nedd4l|Slmap
EndoC_Up	ko04933	AGE-RAGE signaling pathway in diabetic complications	-3.3	-1.7	4.4	4.7	20611	100	371	8	2.2	0.75	12828|12829|18127|18708|18754|18795|18798|20846	Col4a3|Col4a4|Nos3|Pik3r1|Prkce|Plcb1|Plcb4|Stat1
EndoC_Up	GO:0048863	stem cell differentiation	-3.3	-1.7	3	4.2	20611	242	371	13	3.5	0.95	13805|14042|14465|17311|18186|20678|21415|24136|69131|76626|100169|234267|244059	Eng|Ext1|Gata6|Kitl|Nrp1|Sox5|Tcf7l1|Zeb2|Cdk12|Msi2|Phactr4|Gpm6a|Chd2
EndoC_Up	GO:0060538	skeletal muscle organ development	-3.3	-1.7	3.1	4.2	20611	212	371	12	3.2	0.92	13207|13405|16795|17772|19645|22634|53620|108655|193385|208727|217082|225115	Ddx5|Dmd|Large1|Mtm1|Rb1|Plagl1|Vamp5|Foxp1|Ripor2|Hdac4|Hlf|Svil
EndoC_Up	GO:0032332	positive regulation of chondrocyte differentiation	-3.3	-1.7	11	5.9	20611	21	371	4	1.1	0.54	17131|20678|21834|235320	Smad7|Sox5|Thrb|Zbtb16
EndoC_Up	GO:1900746	regulation of vascular endothelial growth factor signaling pathway	-3.3	-1.7	11	5.9	20611	21	371	4	1.1	0.54	21413|22436|78560|240185	Tcf4|Xdh|Adgra2|Jcad
EndoC_Up	GO:0051962	positive regulation of nervous system development	-3.3	-1.7	2.1	3.8	20611	668	371	25	6.7	1.3	12168|13047|13405|17158|17344|18186|18222|18519|18708|19317|20238|21406|21413|21417|24136|26563|50791|54712|74053|76089|83814|108100|211323|214812|399558	Bmpr2|Cux1|Dmd|Man2a1|Pias2|Nrp1|Numb|Kat2b|Pik3r1|Qk|Atxn1|Tcf12|Tcf4|Zeb1|Zeb2|Ror1|Magi2|Plxnc1|Grip1|Rapgef2|Nedd4l|Baiap2|Nrg1|Zfp609|Flrt2
EndoC_Up	GO:0071514	genetic imprinting	-3.3	-1.7	7.5	5.4	20611	37	371	5	1.3	0.6	13435|14955|63830|104103|213742	Dnmt3a|H19|Kcnq1ot1|Airn|Xist
EndoC_Up	GO:0050769	positive regulation of neurogenesis	-3.3	-1.7	2.2	3.9	20611	593	371	23	6.2	1.3	12168|13047|13405|17158|17344|18186|18222|18519|19317|20238|21406|21413|21417|24136|26563|50791|54712|74053|76089|83814|108100|211323|214812	Bmpr2|Cux1|Dmd|Man2a1|Pias2|Nrp1|Numb|Kat2b|Qk|Atxn1|Tcf12|Tcf4|Zeb1|Zeb2|Ror1|Magi2|Plxnc1|Grip1|Rapgef2|Nedd4l|Baiap2|Nrg1|Zfp609
EndoC_Up	ko04015	Rap1 signaling pathway	-3.3	-1.7	3.1	4.2	20611	213	371	12	3.2	0.92	12314|17311|18708|18795|18798|21687|50791|70549|76089|99470|217692|223864	Calm2|Kitl|Pik3r1|Plcb1|Plcb4|Tek|Magi2|Tln2|Rapgef2|Magi3|Sipa1l1|Rapgef3
EndoC_Up	ko04970	Salivary secretion	-3.3	-1.7	5	4.8	20611	78	371	7	1.9	0.71	12314|12671|16439|18795|18798|19091|54195	Calm2|Chrm3|Itpr2|Plcb1|Plcb4|Prkg1|Gucy1b1
EndoC_Up	GO:0048844	artery morphogenesis	-3.3	-1.7	5	4.8	20611	78	371	7	1.9	0.71	12168|13805|13846|14048|15446|17131|18186	Bmpr2|Eng|Ephb4|Eya1|Hpgd|Smad7|Nrp1
EndoC_Up	GO:0042326	negative regulation of phosphorylation	-3.3	-1.7	2.3	3.9	20611	483	371	20	5.4	1.2	12398|13405|13805|16396|16973|17130|17131|18519|19645|19877|20238|22436|53416|56705|67916|77446|208727|217039|230899|320795	Cbfa2t3|Dmd|Eng|Itch|Lrp5|Smad6|Smad7|Kat2b|Rb1|Rock1|Atxn1|Xdh|Stk39|Ranbp9|Plpp3|Heg1|Hdac4|Ggnbp2|Nppa|Pkn1
EndoC_Up	GO:0032411	positive regulation of transporter activity	-3.3	-1.7	3.9	4.5	20611	128	371	9	2.4	0.8	13405|18795|19091|20866|53416|83814|100986|223864|230899	Dmd|Plcb1|Prkg1|Stim1|Stk39|Nedd4l|Akap9|Rapgef3|Nppa
EndoC_Up	GO:0031333	negative regulation of protein complex assembly	-3.3	-1.6	3.6	4.3	20611	156	371	10	2.7	0.84	11518|13860|16911|17130|19684|20742|68732|107351|225115|237860	Add1|Eps8|Lmo4|Smad6|Rdx|Sptbn1|Carmil1|Kank1|Svil|Ssh2
EndoC_Up	GO:0051145	smooth muscle cell differentiation	-3.3	-1.6	4.9	4.7	20611	79	371	7	1.9	0.71	12628|13805|14465|17130|21417|56469|239719	Cfh|Eng|Gata6|Smad6|Zeb1|Pias1|Mrtfb
EndoC_Up	mmu04970	Salivary secretion	-3.3	-1.6	4.9	4.7	20611	79	371	7	1.9	0.71	12314|12671|16439|18795|18798|19091|54195	Calm2|Chrm3|Itpr2|Plcb1|Plcb4|Prkg1|Gucy1b1
EndoC_Up	ko04270	Vascular smooth muscle contraction	-3.3	-1.6	3.9	4.4	20611	129	371	9	2.4	0.8	12314|16439|18754|18783|18795|18798|19091|19877|54195	Calm2|Itpr2|Prkce|Pla2g4a|Plcb1|Plcb4|Prkg1|Rock1|Gucy1b1
EndoC_Up	GO:2000249	regulation of actin cytoskeleton reorganization	-3.2	-1.6	7.3	5.3	20611	38	371	5	1.3	0.6	18186|21687|21872|108100|223864	Nrp1|Tek|Tjp1|Baiap2|Rapgef3
EndoC_Up	mmu_M00130	Inositol phosphate metabolism, PI=> PIP2 => Ins(1,4,5)P3 => Ins(1,3,4,5)P4	-3.2	-1.6	10	5.8	20611	22	371	4	1.1	0.54	18719|18795|18798|224020	Pip5k1b|Plcb1|Plcb4|Pi4ka
EndoC_Up	R-MMU-350054	Notch-HLH transcription pathway	-3.2	-1.6	10	5.8	20611	22	371	4	1.1	0.54	18519|208727|333639|433586	Kat2b|Hdac4|Mamld1|Maml3
EndoC_Up	M00130	Inositol phosphate metabolism, PI=> PIP2 => Ins(1,4,5)P3 => Ins(1,3,4,5)P4	-3.2	-1.6	10	5.8	20611	22	371	4	1.1	0.54	18719|18795|18798|224020	Pip5k1b|Plcb1|Plcb4|Pi4ka
EndoC_Up	GO:0051591	response to cAMP	-3.2	-1.6	5.7	4.9	20611	58	371	6	1.6	0.65	16439|18708|20846|76089|223864|232087	Itpr2|Pik3r1|Stat1|Rapgef2|Rapgef3|Mat2a
EndoC_Up	GO:0010942	positive regulation of cell death	-3.2	-1.6	2	3.7	20611	718	371	26	7	1.3	12385|12828|13036|13435|14465|15446|18127|18783|20112|20817|20846|22035|22436|26943|50768|69635|76089|78334|80707|105722|107607|108655|114774|208727|215114|235320	Ctnna1|Col4a3|Ctsh|Dnmt3a|Gata6|Hpgd|Nos3|Pla2g4a|Rps6ka2|Srpk2|Stat1|Tnfsf10|Xdh|Serinc3|Dlc1|Dapk1|Rapgef2|Cdk19|Wwox|Ano6|Nod1|Foxp1|Pawr|Hdac4|Hip1|Zbtb16
EndoC_Up	GO:0014074	response to purine-containing compound	-3.2	-1.6	4.2	4.5	20611	105	371	8	2.2	0.75	14225|16439|18708|20846|54611|76089|223864|232087	Fkbp1a|Itpr2|Pik3r1|Stat1|Pde3a|Rapgef2|Rapgef3|Mat2a
EndoC_Up	mmu04933	AGE-RAGE signaling pathway in diabetic complications	-3.2	-1.6	4.2	4.5	20611	105	371	8	2.2	0.75	12828|12829|18127|18708|18754|18795|18798|20846	Col4a3|Col4a4|Nos3|Pik3r1|Prkce|Plcb1|Plcb4|Stat1
EndoC_Up	GO:0008016	regulation of heart contraction	-3.2	-1.6	3.3	4.2	20611	188	371	11	3	0.88	12671|13405|13819|17131|18127|18708|19091|21834|56543|208727|230899	Chrm3|Dmd|Epas1|Smad7|Nos3|Pik3r1|Prkg1|Thrb|Kcnd3|Hdac4|Nppa
EndoC_Up	R-MMU-2122947	NOTCH1 Intracellular Domain Regulates Transcription	-3.2	-1.6	17	6.7	20611	10	371	3	0.81	0.46	18519|333639|433586	Kat2b|Mamld1|Maml3
EndoC_Up	R-MMU-8941856	RUNX3 regulates NOTCH signaling	-3.2	-1.6	17	6.7	20611	10	371	3	0.81	0.46	18519|333639|433586	Kat2b|Mamld1|Maml3
EndoC_Up	GO:0002691	regulation of cellular extravasation	-3.2	-1.6	7.1	5.2	20611	39	371	5	1.3	0.6	18795|20443|84094|114774|193385	Plcb1|St3gal4|Plvap|Pawr|Ripor2
EndoC_Up	GO:0010770	positive regulation of cell morphogenesis involved in differentiation	-3.2	-1.6	3.2	4.2	20611	190	371	11	3	0.88	12168|13047|17344|18003|18186|18222|24136|54712|68732|108100|211323	Bmpr2|Cux1|Pias2|Nedd9|Nrp1|Numb|Zeb2|Plxnc1|Carmil1|Baiap2|Nrg1
EndoC_Up	mmu04270	Vascular smooth muscle contraction	-3.2	-1.6	3.8	4.3	20611	133	371	9	2.4	0.8	12314|16439|18754|18783|18795|18798|19091|19877|54195	Calm2|Itpr2|Prkce|Pla2g4a|Plcb1|Plcb4|Prkg1|Rock1|Gucy1b1
EndoC_Up	WP1560	MicroRNAs in Cardiomyocyte Hypertrophy	-3.2	-1.6	4.7	4.6	20611	82	371	7	1.9	0.71	16973|18708|19091|19877|208727|211323|230899	Lrp5|Pik3r1|Prkg1|Rock1|Hdac4|Nrg1|Nppa
EndoC_Up	GO:1902547	regulation of cellular response to vascular endothelial growth factor stimulus	-3.2	-1.6	9.7	5.6	20611	23	371	4	1.1	0.54	21413|22436|78560|240185	Tcf4|Xdh|Adgra2|Jcad
EndoC_Up	GO:0010810	regulation of cell-substrate adhesion	-3.2	-1.6	3	4.1	20611	221	371	12	3.2	0.92	13405|18003|18186|18708|18754|19877|21687|50768|64075|68732|77569|107351	Dmd|Nedd9|Nrp1|Pik3r1|Prkce|Rock1|Tek|Dlc1|Smoc1|Carmil1|Limch1|Kank1
EndoC_Up	GO:0071560	cellular response to transforming growth factor beta stimulus	-3.2	-1.6	3	4.1	20611	221	371	12	3.2	0.92	12914|13805|15446|17130|17131|18099|18127|19272|20678|21417|80707|93836	Crebbp|Eng|Hpgd|Smad6|Smad7|Nlk|Nos3|Ptprk|Sox5|Zeb1|Wwox|Rnf111
EndoC_Up	GO:0007159	leukocyte cell-cell adhesion	-3.1	-1.6	2.5	3.9	20611	353	371	16	4.3	1.1	11534|12628|13482|13846|14042|16396|17120|17131|19877|20443|67245|114774|193385|214812|235320|269023	Adk|Cfh|Dpp4|Ephb4|Ext1|Itch|Mad1l1|Smad7|Rock1|St3gal4|Peli1|Pawr|Ripor2|Zfp609|Zbtb16|Zfp608
EndoC_Up	GO:0043065	positive regulation of apoptotic process	-3.1	-1.6	2.1	3.7	20611	648	371	24	6.5	1.3	12385|12828|13036|14465|15446|18127|18783|20112|20817|20846|22035|22436|26943|50768|69635|76089|78334|80707|105722|107607|114774|208727|215114|235320	Ctnna1|Col4a3|Ctsh|Gata6|Hpgd|Nos3|Pla2g4a|Rps6ka2|Srpk2|Stat1|Tnfsf10|Xdh|Serinc3|Dlc1|Dapk1|Rapgef2|Cdk19|Wwox|Ano6|Nod1|Pawr|Hdac4|Hip1|Zbtb16
EndoC_Up	GO:0090092	regulation of transmembrane receptor protein serine/threonine kinase signaling pathway	-3.1	-1.6	2.8	4	20611	254	371	13	3.5	0.95	12168|12914|13805|14225|14465|17130|17131|19663|20742|21417|50791|93836|240725	Bmpr2|Crebbp|Eng|Fkbp1a|Gata6|Smad6|Smad7|Rbpms|Sptbn1|Zeb1|Magi2|Rnf111|Sulf1
EndoC_Up	GO:0048041	focal adhesion assembly	-3.1	-1.6	4.7	4.6	20611	83	371	7	1.9	0.71	18186|19272|19877|21687|50768|77057|77569	Nrp1|Ptprk|Rock1|Tek|Dlc1|Ston1|Limch1
EndoC_Up	GO:1901880	negative regulation of protein depolymerization	-3.1	-1.6	4.7	4.6	20611	83	371	7	1.9	0.71	11518|13860|19684|20742|68732|110380|225115	Add1|Eps8|Rdx|Sptbn1|Carmil1|Shroom2|Svil
EndoC_Up	GO:0007045	cell-substrate adherens junction assembly	-3.1	-1.6	4.7	4.6	20611	83	371	7	1.9	0.71	18186|19272|19877|21687|50768|77057|77569	Nrp1|Ptprk|Rock1|Tek|Dlc1|Ston1|Limch1
EndoC_Up	GO:0060840	artery development	-3.1	-1.6	4.1	4.4	20611	108	371	8	2.2	0.75	12168|13805|13846|14048|15446|17130|17131|18186	Bmpr2|Eng|Ephb4|Eya1|Hpgd|Smad6|Smad7|Nrp1
EndoC_Up	ko04730	Long-term depression	-3.1	-1.6	5.5	4.7	20611	61	371	6	1.6	0.65	16439|18783|18795|18798|19091|54195	Itpr2|Pla2g4a|Plcb1|Plcb4|Prkg1|Gucy1b1
EndoC_Up	GO:1901016	regulation of potassium ion transmembrane transporter activity	-3.1	-1.6	5.5	4.7	20611	61	371	6	1.6	0.65	19091|53416|83814|100986|223864|230899	Prkg1|Stk39|Nedd4l|Akap9|Rapgef3|Nppa
EndoC_Up	GO:0010659	cardiac muscle cell apoptotic process	-3.1	-1.6	5.5	4.7	20611	61	371	6	1.6	0.65	13805|14465|19317|20112|223864|228361	Eng|Gata6|Qk|Rps6ka2|Rapgef3|Ambra1
EndoC_Up	mmu04015	Rap1 signaling pathway	-3.1	-1.6	3	4	20611	224	371	12	3.2	0.92	12314|17311|18708|18795|18798|21687|50791|70549|76089|99470|217692|223864	Calm2|Kitl|Pik3r1|Plcb1|Plcb4|Tek|Magi2|Tln2|Rapgef2|Magi3|Sipa1l1|Rapgef3
EndoC_Up	GO:0038084	vascular endothelial growth factor signaling pathway	-3.1	-1.5	6.8	5	20611	41	371	5	1.3	0.6	18186|21413|22436|78560|240185	Nrp1|Tcf4|Xdh|Adgra2|Jcad
EndoC_Up	GO:0043068	positive regulation of programmed cell death	-3.1	-1.5	2	3.7	20611	653	371	24	6.5	1.3	12385|12828|13036|14465|15446|18127|18783|20112|20817|20846|22035|22436|26943|50768|69635|76089|78334|80707|105722|107607|114774|208727|215114|235320	Ctnna1|Col4a3|Ctsh|Gata6|Hpgd|Nos3|Pla2g4a|Rps6ka2|Srpk2|Stat1|Tnfsf10|Xdh|Serinc3|Dlc1|Dapk1|Rapgef2|Cdk19|Wwox|Ano6|Nod1|Pawr|Hdac4|Hip1|Zbtb16
EndoC_Up	R-MMU-4090294	SUMOylation of intracellular receptors	-3.1	-1.5	9.3	5.5	20611	24	371	4	1.1	0.54	17344|21834|56469|208727	Pias2|Thrb|Pias1|Hdac4
EndoC_Up	GO:0031589	cell-substrate adhesion	-3.1	-1.5	2.5	3.8	20611	358	371	16	4.3	1.1	13405|14158|17130|18003|18186|18708|18754|19272|19877|21687|50768|64075|68732|77057|77569|107351	Dmd|Fer|Smad6|Nedd9|Nrp1|Pik3r1|Prkce|Ptprk|Rock1|Tek|Dlc1|Smoc1|Carmil1|Ston1|Limch1|Kank1
EndoC_Up	GO:0009896	positive regulation of catabolic process	-3.1	-1.5	2.3	3.7	20611	466	371	19	5.1	1.1	12398|16396|17131|17999|18754|19317|19684|19877|23806|26383|56469|69635|77128|83814|93687|107607|225131|228361|232334	Cbfa2t3|Itch|Smad7|Nedd4|Prkce|Qk|Rdx|Rock1|Arih1|Fto|Pias1|Dapk1|Crebrf|Nedd4l|Csnk1a1|Nod1|Wac|Ambra1|Vgll4
EndoC_Up	GO:0003151	outflow tract morphogenesis	-3.1	-1.5	4.6	4.5	20611	85	371	7	1.9	0.71	12168|13805|14048|14465|17130|17999|18186	Bmpr2|Eng|Eya1|Gata6|Smad6|Nedd4|Nrp1
EndoC_Up	GO:0048845	venous blood vessel morphogenesis	-3.1	-1.5	15	6.4	20611	11	371	3	0.81	0.46	13805|13846|77446	Eng|Ephb4|Heg1
EndoC_Up	GO:0032835	glomerulus development	-3.1	-1.5	5.4	4.7	20611	62	371	6	1.6	0.65	12628|12828|12829|14042|21687|240725	Cfh|Col4a3|Col4a4|Ext1|Tek|Sulf1
EndoC_Up	mmu04730	Long-term depression	-3.1	-1.5	5.4	4.7	20611	62	371	6	1.6	0.65	16439|18783|18795|18798|19091|54195	Itpr2|Pla2g4a|Plcb1|Plcb4|Prkg1|Gucy1b1
EndoC_Up	GO:0045936	negative regulation of phosphate metabolic process	-3.1	-1.5	2.1	3.7	20611	579	371	22	5.9	1.2	12398|13405|13805|14225|16396|16973|17130|17131|18519|19091|19645|19877|20238|22436|53416|56705|67916|77446|208727|217039|230899|320795	Cbfa2t3|Dmd|Eng|Fkbp1a|Itch|Lrp5|Smad6|Smad7|Kat2b|Prkg1|Rb1|Rock1|Atxn1|Xdh|Stk39|Ranbp9|Plpp3|Heg1|Hdac4|Ggnbp2|Nppa|Pkn1
EndoC_Up	GO:0010563	negative regulation of phosphorus metabolic process	-3.1	-1.5	2.1	3.7	20611	579	371	22	5.9	1.2	12398|13405|13805|14225|16396|16973|17130|17131|18519|19091|19645|19877|20238|22436|53416|56705|67916|77446|208727|217039|230899|320795	Cbfa2t3|Dmd|Eng|Fkbp1a|Itch|Lrp5|Smad6|Smad7|Kat2b|Prkg1|Rb1|Rock1|Atxn1|Xdh|Stk39|Ranbp9|Plpp3|Heg1|Hdac4|Ggnbp2|Nppa|Pkn1
EndoC_Up	R-MMU-9675108	Nervous system development	-3.1	-1.5	2.8	3.9	20611	259	371	13	3.5	0.95	12828|12829|13846|18186|18222|18708|19684|19877|20564|20742|54712|56705|215798	Col4a3|Col4a4|Ephb4|Nrp1|Numb|Pik3r1|Rdx|Rock1|Slit3|Sptbn1|Plxnc1|Ranbp9|Adgrg6
EndoC_Up	GO:1905114	cell surface receptor signaling pathway involved in cell-cell signaling	-3.1	-1.5	2.2	3.7	20611	542	371	21	5.7	1.2	14042|16973|18099|20238|21415|21888|22289|24136|26563|67916|78560|80707|81907|83675|93687|107351|108100|230899|232334|240725|672511	Ext1|Lrp5|Nlk|Atxn1|Tcf7l1|Tle4|Kdm6a|Zeb2|Ror1|Plpp3|Adgra2|Wwox|Tmem108|Bicc1|Csnk1a1|Kank1|Baiap2|Nppa|Vgll4|Sulf1|Rnf213
EndoC_Up	GO:0035023	regulation of Rho protein signal transduction	-3	-1.5	3.6	4.2	20611	138	371	9	2.4	0.8	13860|18186|50768|71704|77446|107351|193385|232237|235041	Eps8|Nrp1|Dlc1|Arhgef3|Heg1|Kank1|Ripor2|Fgd5|Kank2
EndoC_Up	GO:0002062	chondrocyte differentiation	-3	-1.5	4	4.3	20611	111	371	8	2.2	0.75	12168|14042|17131|18028|20678|21834|235320|240725	Bmpr2|Ext1|Smad7|Nfib|Sox5|Thrb|Zbtb16|Sulf1
EndoC_Up	GO:0002686	negative regulation of leukocyte migration	-3	-1.5	6.6	4.9	20611	42	371	5	1.3	0.6	13482|18795|193385|217835|380916	Dpp4|Plcb1|Ripor2|Rin3|Lrch1
EndoC_Up	WP1983	Splicing factor NOVA regulated synaptic proteins	-3	-1.5	6.6	4.9	20611	42	371	5	1.3	0.6	13822|17758|18798|268566|269587	Epb41l2|Map4|Plcb4|Gphn|Epb41
EndoC_Up	GO:0003281	ventricular septum development	-3	-1.5	4.5	4.4	20611	86	371	7	1.9	0.71	12168|16911|17130|17131|18127|20564|77446	Bmpr2|Lmo4|Smad6|Smad7|Nos3|Slit3|Heg1
EndoC_Up	GO:1990778	protein localization to cell periphery	-3	-1.5	2.5	3.8	20611	362	371	16	4.3	1.1	13822|18222|18708|19684|19877|20619|20742|50791|53620|56294|74053|76089|83997|107975|268566|269587	Epb41l2|Numb|Pik3r1|Rdx|Rock1|Snap23|Sptbn1|Magi2|Vamp5|Ptpn9|Grip1|Rapgef2|Slmap|Pacs1|Gphn|Epb41
EndoC_Up	GO:0120034	positive regulation of plasma membrane bounded cell projection assembly	-3	-1.5	4	4.3	20611	112	371	8	2.2	0.75	13860|18186|18708|193385|208727|234267|242687|260409	Eps8|Nrp1|Pik3r1|Ripor2|Hdac4|Gpm6a|Wasf2|Cdc42ep3
EndoC_Up	GO:0035024	negative regulation of Rho protein signal transduction	-3	-1.5	8.9	5.3	20611	25	371	4	1.1	0.54	50768|77446|107351|193385	Dlc1|Heg1|Kank1|Ripor2
EndoC_Up	GO:1901379	regulation of potassium ion transmembrane transport	-3	-1.5	4.5	4.4	20611	87	371	7	1.9	0.71	19091|53416|83814|100986|105722|223864|230899	Prkg1|Stk39|Nedd4l|Akap9|Ano6|Rapgef3|Nppa
EndoC_Up	ko04666	Fc gamma R-mediated phagocytosis	-3	-1.5	4.5	4.4	20611	87	371	7	1.9	0.71	18708|18719|18754|18783|18805|67916|242687	Pik3r1|Pip5k1b|Prkce|Pla2g4a|Pld1|Plpp3|Wasf2
EndoC_Up	GO:0048738	cardiac muscle tissue development	-3	-1.5	2.8	3.9	20611	262	371	13	3.5	0.95	12168|13805|14225|14465|17131|19091|63958|74103|77446|108655|211323|232334|239719	Bmpr2|Eng|Fkbp1a|Gata6|Smad7|Prkg1|Ube4b|Nebl|Heg1|Foxp1|Nrg1|Vgll4|Mrtfb
EndoC_Up	GO:0016925	protein sumoylation	-3	-1.5	6.5	4.9	20611	43	371	5	1.3	0.6	14048|17344|56469|68501|208727	Eya1|Pias2|Pias1|Nsmce2|Hdac4
EndoC_Up	GO:1901381	positive regulation of potassium ion transmembrane transport	-3	-1.5	6.5	4.9	20611	43	371	5	1.3	0.6	19091|100986|105722|223864|230899	Prkg1|Akap9|Ano6|Rapgef3|Nppa
EndoC_Up	GO:0010658	striated muscle cell apoptotic process	-3	-1.5	5.2	4.6	20611	64	371	6	1.6	0.65	13805|14465|19317|20112|223864|228361	Eng|Gata6|Qk|Rps6ka2|Rapgef3|Ambra1
EndoC_Up	GO:0048008	platelet-derived growth factor receptor signaling pathway	-3	-1.5	5.2	4.6	20611	64	371	6	1.6	0.65	14158|18186|75725|77057|215114|414758	Fer|Nrp1|Phf14|Ston1|Hip1|Zfp950
EndoC_Up	GO:0018205	peptidyl-lysine modification	-3	-1.5	2.4	3.7	20611	366	371	16	4.3	1.1	12914|14048|14055|17344|18193|18519|56469|57261|66315|68501|75725|76719|104103|208727|225888|234135	Crebbp|Eya1|Ezh1|Pias2|Nsd1|Kat2b|Pias1|Brd4|Senp7|Nsmce2|Phf14|Kansl1|Airn|Hdac4|Kmt5b|Nsd3
EndoC_Up	GO:1901992	positive regulation of mitotic cell cycle phase transition	-3	-1.5	4.4	4.4	20611	88	371	7	1.9	0.71	12445|12914|18795|19645|19684|57261|68501	Ccnd3|Crebbp|Plcb1|Rb1|Rdx|Brd4|Nsmce2
EndoC_Up	GO:0007519	skeletal muscle tissue development	-3	-1.5	3	3.9	20611	201	371	11	3	0.88	13207|13405|17772|19645|22634|53620|108655|193385|208727|217082|225115	Ddx5|Dmd|Mtm1|Rb1|Plagl1|Vamp5|Foxp1|Ripor2|Hdac4|Hlf|Svil
EndoC_Up	GO:1902305	regulation of sodium ion transmembrane transport	-3	-1.5	5.1	4.5	20611	65	371	6	1.6	0.65	13405|17999|18795|53416|83814|83997	Dmd|Nedd4|Plcb1|Stk39|Nedd4l|Slmap
EndoC_Up	ko04912	GnRH signaling pathway	-2.9	-1.5	4.4	4.3	20611	89	371	7	1.9	0.71	12314|16439|18783|18795|18798|18805|26406	Calm2|Itpr2|Pla2g4a|Plcb1|Plcb4|Pld1|Map3k3
EndoC_Up	GO:0097581	lamellipodium organization	-2.9	-1.5	4.4	4.3	20611	89	371	7	1.9	0.71	14158|18708|68732|107351|208727|226251|242687	Fer|Pik3r1|Carmil1|Kank1|Hdac4|Ablim1|Wasf2
EndoC_Up	GO:0046683	response to organophosphorus	-2.9	-1.5	4.4	4.3	20611	89	371	7	1.9	0.71	16439|18708|20846|54611|76089|223864|232087	Itpr2|Pik3r1|Stat1|Pde3a|Rapgef2|Rapgef3|Mat2a
EndoC_Up	GO:0035331	negative regulation of hippo signaling	-2.9	-1.5	14	6	20611	12	371	3	0.81	0.46	17169|52357|232334	Mark3|Wwc2|Vgll4
EndoC_Up	GO:0016055	Wnt signaling pathway	-2.9	-1.4	2.3	3.6	20611	442	371	18	4.9	1.1	14042|16973|18099|21415|21888|22289|24136|26563|67916|78560|80707|83675|93687|107351|230899|232334|240725|672511	Ext1|Lrp5|Nlk|Tcf7l1|Tle4|Kdm6a|Zeb2|Ror1|Plpp3|Adgra2|Wwox|Bicc1|Csnk1a1|Kank1|Nppa|Vgll4|Sulf1|Rnf213
EndoC_Up	GO:1902905	positive regulation of supramolecular fiber organization	-2.9	-1.4	3	3.9	20611	203	371	11	3	0.88	14158|18186|18754|19645|68732|77569|108100|207278|223864|242687|260409	Fer|Nrp1|Prkce|Rb1|Carmil1|Limch1|Baiap2|Fchsd2|Rapgef3|Wasf2|Cdc42ep3
EndoC_Up	GO:0198738	cell-cell signaling by wnt	-2.9	-1.4	2.3	3.6	20611	444	371	18	4.9	1.1	14042|16973|18099|21415|21888|22289|24136|26563|67916|78560|80707|83675|93687|107351|230899|232334|240725|672511	Ext1|Lrp5|Nlk|Tcf7l1|Tle4|Kdm6a|Zeb2|Ror1|Plpp3|Adgra2|Wwox|Bicc1|Csnk1a1|Kank1|Nppa|Vgll4|Sulf1|Rnf213
EndoC_Up	GO:0010464	regulation of mesenchymal cell proliferation	-2.9	-1.4	6.2	4.7	20611	45	371	5	1.3	0.6	16973|18028|21417|75725|108655	Lrp5|Nfib|Zeb1|Phf14|Foxp1
EndoC_Up	GO:0140115	export across plasma membrane	-2.9	-1.4	6.2	4.7	20611	45	371	5	1.3	0.6	56543|105722|230899|239273|240776	Kcnd3|Ano6|Nppa|Abcc4|Kcnt2
EndoC_Up	GO:0001937	negative regulation of endothelial cell proliferation	-2.9	-1.4	6.2	4.7	20611	45	371	5	1.3	0.6	12828|13805|20846|22436|240725	Col4a3|Eng|Stat1|Xdh|Sulf1
EndoC_Up	GO:0048814	regulation of dendrite morphogenesis	-2.9	-1.4	3.8	4.1	20611	117	371	8	2.2	0.75	13047|17344|17999|18222|76089|83814|108100|217692	Cux1|Pias2|Nedd4|Numb|Rapgef2|Nedd4l|Baiap2|Sipa1l1
EndoC_Up	GO:2001056	positive regulation of cysteine-type endopeptidase activity	-2.9	-1.4	3.4	4	20611	145	371	9	2.4	0.8	12828|20846|22035|22436|50768|69635|107607|114774|215114	Col4a3|Stat1|Tnfsf10|Xdh|Dlc1|Dapk1|Nod1|Pawr|Hip1
EndoC_Up	GO:0042692	muscle cell differentiation	-2.9	-1.4	2.3	3.6	20611	409	371	17	4.6	1.1	12628|13405|13805|14465|17130|19091|19317|19645|20866|21417|56469|74103|108655|193385|208727|211323|239719	Cfh|Dmd|Eng|Gata6|Smad6|Prkg1|Qk|Rb1|Stim1|Zeb1|Pias1|Nebl|Foxp1|Ripor2|Hdac4|Nrg1|Mrtfb
EndoC_Up	R-MMU-4420097	VEGFA-VEGFR2 Pathway	-2.9	-1.4	4.3	4.2	20611	91	371	7	1.9	0.71	12314|12385|18127|18708|19877|108100|242687	Calm2|Ctnna1|Nos3|Pik3r1|Rock1|Baiap2|Wasf2
EndoC_Up	GO:0007409	axonogenesis	-2.9	-1.4	2.2	3.6	20611	483	371	19	5.1	1.1	12168|12552|13846|14042|16554|18028|18186|18222|20564|24136|29869|54712|70430|77300|108655|211323|217692|226251|399558	Bmpr2|Cdh11|Ephb4|Ext1|Kif13b|Nfib|Nrp1|Numb|Slit3|Zeb2|Ulk2|Plxnc1|Tbce|Raph1|Foxp1|Nrg1|Sipa1l1|Ablim1|Flrt2
EndoC_Up	GO:0140058	neuron projection arborization	-2.9	-1.4	8.2	5.1	20611	27	371	4	1.1	0.54	18186|19877|74053|270163	Nrp1|Rock1|Grip1|Myo9a
EndoC_Up	GO:1901018	positive regulation of potassium ion transmembrane transporter activity	-2.9	-1.4	8.2	5.1	20611	27	371	4	1.1	0.54	19091|100986|223864|230899	Prkg1|Akap9|Rapgef3|Nppa
EndoC_Up	GO:0010952	positive regulation of peptidase activity	-2.9	-1.4	3.2	3.9	20611	175	371	10	2.7	0.84	12828|13036|20846|22035|22436|50768|69635|107607|114774|215114	Col4a3|Ctsh|Stat1|Tnfsf10|Xdh|Dlc1|Dapk1|Nod1|Pawr|Hip1
EndoC_Up	GO:0043500	muscle adaptation	-2.9	-1.4	3.8	4.1	20611	118	371	8	2.2	0.75	11534|14465|14886|18127|19877|70430|108655|230899	Adk|Gata6|Gtf2i|Nos3|Rock1|Tbce|Foxp1|Nppa
EndoC_Up	GO:0048638	regulation of developmental growth	-2.9	-1.4	2.3	3.6	20611	411	371	17	4.6	1.1	12168|14465|14600|14955|17131|17772|18186|18795|26383|29869|52357|73094|83814|108655|109241|211323|232334	Bmpr2|Gata6|Ghr|H19|Smad7|Mtm1|Nrp1|Plcb1|Fto|Ulk2|Wwc2|Sgip1|Nedd4l|Foxp1|Mbd5|Nrg1|Vgll4
EndoC_Up	mmu04912	GnRH signaling pathway	-2.9	-1.4	4.2	4.2	20611	92	371	7	1.9	0.71	12314|16439|18783|18795|18798|18805|26406	Calm2|Itpr2|Pla2g4a|Plcb1|Plcb4|Pld1|Map3k3
EndoC_Up	GO:0018107	peptidyl-threonine phosphorylation	-2.8	-1.4	3.7	4.1	20611	119	371	8	2.2	0.75	12747|15257|17131|18099|19877|53416|217866|320795	Clk1|Hipk1|Smad7|Nlk|Rock1|Stk39|Cdc42bpb|Pkn1
EndoC_Up	GO:0007369	gastrulation	-2.8	-1.4	3.1	3.9	20611	177	371	10	2.7	0.84	12168|14042|14048|14465|16973|18193|20336|22289|67916|218850	Bmpr2|Ext1|Eya1|Gata6|Lrp5|Nsd1|Exoc4|Kdm6a|Plpp3|Tasor
EndoC_Up	GO:0010632	regulation of epithelial cell migration	-2.8	-1.4	2.8	3.8	20611	240	371	12	3.2	0.92	12168|13036|18127|18186|18754|19270|21687|26406|67916|70097|78560|240185	Bmpr2|Ctsh|Nos3|Nrp1|Prkce|Ptprg|Tek|Map3k3|Plpp3|Sash1|Adgra2|Jcad
EndoC_Up	GO:0061140	lung secretory cell differentiation	-2.8	-1.4	13	5.8	20611	13	371	3	0.81	0.46	14465|18028|108655	Gata6|Nfib|Foxp1
EndoC_Up	GO:0060394	negative regulation of pathway-restricted SMAD protein phosphorylation	-2.8	-1.4	13	5.8	20611	13	371	3	0.81	0.46	13805|17130|17131	Eng|Smad6|Smad7
EndoC_Up	GO:2000650	negative regulation of sodium ion transmembrane transporter activity	-2.8	-1.4	13	5.8	20611	13	371	3	0.81	0.46	17999|53416|83814	Nedd4|Stk39|Nedd4l
EndoC_Up	GO:0043242	negative regulation of protein complex disassembly	-2.8	-1.4	4.2	4.2	20611	93	371	7	1.9	0.71	11518|13860|19684|20742|68732|110380|225115	Add1|Eps8|Rdx|Sptbn1|Carmil1|Shroom2|Svil
EndoC_Up	GO:0030010	establishment of cell polarity	-2.8	-1.4	3.4	3.9	20611	148	371	9	2.4	0.8	14048|17758|19157|19159|20336|72823|107351|193385|270163	Eya1|Map4|Cyth1|Cyth3|Exoc4|Pard3b|Kank1|Ripor2|Myo9a
EndoC_Up	GO:0043624	cellular protein complex disassembly	-2.8	-1.4	3.4	3.9	20611	148	371	9	2.4	0.8	11518|13860|19684|20742|68732|110380|211323|225115|320878	Add1|Eps8|Rdx|Sptbn1|Carmil1|Shroom2|Nrg1|Svil|Mical2
EndoC_Up	GO:0090303	positive regulation of wound healing	-2.8	-1.4	4.8	4.3	20611	69	371	6	1.6	0.65	18754|18783|20443|67916|105722|107351	Prkce|Pla2g4a|St3gal4|Plpp3|Ano6|Kank1
EndoC_Up	GO:0043087	regulation of GTPase activity	-2.8	-1.4	2.5	3.6	20611	309	371	14	3.8	0.99	18003|19091|19684|54610|54712|72238|76089|217692|223864|227801|241694|270163|319934|380916	Nedd9|Prkg1|Rdx|Tbc1d8|Plxnc1|Tbc1d5|Rapgef2|Sipa1l1|Rapgef3|Dennd1a|Ralgapa2|Myo9a|Sbf2|Lrch1
EndoC_Up	GO:0060627	regulation of vesicle-mediated transport	-2.8	-1.4	2	3.4	20611	605	371	22	5.9	1.2	11518|11891|14158|17999|18222|18754|18783|19157|19684|19877|20619|50791|72194|72238|73094|77057|83814|105722|215114|217835|224671|230899	Add1|Rab27a|Fer|Nedd4|Numb|Prkce|Pla2g4a|Cyth1|Rdx|Rock1|Snap23|Magi2|Fbxl20|Tbc1d5|Sgip1|Ston1|Nedd4l|Ano6|Hip1|Rin3|Btbd9|Nppa
EndoC_Up	GO:0016311	dephosphorylation	-2.8	-1.4	2.3	3.6	20611	380	371	16	4.3	1.1	14048|14225|17772|19270|19272|19877|24018|50768|50791|56294|67916|114774|209039|225283|237860|319468	Eya1|Fkbp1a|Mtm1|Ptprg|Ptprk|Rock1|Rngtt|Dlc1|Magi2|Ptpn9|Plpp3|Pawr|Tns2|Rprd1a|Ssh2|Ppm1h
EndoC_Up	GO:0002028	regulation of sodium ion transport	-2.8	-1.4	4.1	4.1	20611	94	371	7	1.9	0.71	13405|17999|18127|18795|53416|83814|83997	Dmd|Nedd4|Nos3|Plcb1|Stk39|Nedd4l|Slmap
EndoC_Up	GO:0120031	plasma membrane bounded cell projection assembly	-2.8	-1.4	2.1	3.5	20611	529	371	20	5.4	1.2	13860|14158|17758|18186|18708|18805|19684|19877|68732|76089|77057|105722|107351|193385|208727|226251|234267|239273|242687|260409	Eps8|Fer|Map4|Nrp1|Pik3r1|Pld1|Rdx|Rock1|Carmil1|Rapgef2|Ston1|Ano6|Kank1|Ripor2|Hdac4|Ablim1|Gpm6a|Abcc4|Wasf2|Cdc42ep3
EndoC_Up	GO:0009880	embryonic pattern specification	-2.8	-1.4	4.8	4.3	20611	70	371	6	1.6	0.65	17130|18186|21415|22289|218850|235320	Smad6|Nrp1|Tcf7l1|Kdm6a|Tasor|Zbtb16
EndoC_Up	ko04071	Sphingolipid signaling pathway	-2.8	-1.4	3.6	4	20611	122	371	8	2.2	0.75	18127|18708|18754|18795|18798|18805|19877|208449	Nos3|Pik3r1|Prkce|Plcb1|Plcb4|Pld1|Rock1|Sgms1
EndoC_Up	GO:0003179	heart valve morphogenesis	-2.8	-1.3	5.8	4.5	20611	48	371	5	1.3	0.6	12168|17130|18127|19645|20564	Bmpr2|Smad6|Nos3|Rb1|Slit3
EndoC_Up	mmu04360	Axon guidance	-2.8	-1.3	3.1	3.8	20611	181	371	10	2.7	0.84	12168|13846|18186|18708|19877|20564|54712|226251|237860|320795	Bmpr2|Ephb4|Nrp1|Pik3r1|Rock1|Slit3|Plxnc1|Ablim1|Ssh2|Pkn1
EndoC_Up	GO:0030318	melanocyte differentiation	-2.8	-1.3	7.7	4.9	20611	29	371	4	1.1	0.54	11891|17311|24136|76633	Rab27a|Kitl|Zeb2|Lrmda
EndoC_Up	mmu04071	Sphingolipid signaling pathway	-2.8	-1.3	3.6	3.9	20611	123	371	8	2.2	0.75	18127|18708|18754|18795|18798|18805|19877|208449	Nos3|Pik3r1|Prkce|Plcb1|Plcb4|Pld1|Rock1|Sgms1
EndoC_Up	GO:0030032	lamellipodium assembly	-2.8	-1.3	4.7	4.2	20611	71	371	6	1.6	0.65	14158|18708|68732|208727|226251|242687	Fer|Pik3r1|Carmil1|Hdac4|Ablim1|Wasf2
EndoC_Up	GO:0030100	regulation of endocytosis	-2.8	-1.3	2.5	3.6	20611	314	371	14	3.8	0.99	11518|11891|17999|18222|19877|50791|72238|73094|77057|83814|105722|215114|217835|224671	Add1|Rab27a|Nedd4|Numb|Rock1|Magi2|Tbc1d5|Sgip1|Ston1|Nedd4l|Ano6|Hip1|Rin3|Btbd9
EndoC_Up	GO:0043484	regulation of RNA splicing	-2.8	-1.3	3.3	3.8	20611	152	371	9	2.4	0.8	12747|12750|13207|14007|18708|19317|20658|69131|170791	Clk1|Clk4|Ddx5|Celf2|Pik3r1|Qk|Son|Cdk12|Rbm39
EndoC_Up	GO:1902306	negative regulation of sodium ion transmembrane transport	-2.7	-1.3	12	5.5	20611	14	371	3	0.81	0.46	17999|53416|83814	Nedd4|Stk39|Nedd4l
EndoC_Up	GO:0071773	cellular response to BMP stimulus	-2.7	-1.3	3	3.7	20611	183	371	10	2.7	0.84	12168|13207|13805|14042|14465|17130|17131|56543|67888|240725	Bmpr2|Ddx5|Eng|Ext1|Gata6|Smad6|Smad7|Kcnd3|Tmem100|Sulf1
EndoC_Up	GO:0071772	response to BMP	-2.7	-1.3	3	3.7	20611	183	371	10	2.7	0.84	12168|13207|13805|14042|14465|17130|17131|56543|67888|240725	Bmpr2|Ddx5|Eng|Ext1|Gata6|Smad6|Smad7|Kcnd3|Tmem100|Sulf1
EndoC_Up	GO:0034765	regulation of ion transmembrane transport	-2.7	-1.3	2.1	3.4	20611	498	371	19	5.1	1.1	12314|12671|13405|14225|17999|18754|18795|19091|20866|53416|56543|66402|69635|83814|83997|100986|105722|223864|230899	Calm2|Chrm3|Dmd|Fkbp1a|Nedd4|Prkce|Plcb1|Prkg1|Stim1|Stk39|Kcnd3|Sln|Dapk1|Nedd4l|Slmap|Akap9|Ano6|Rapgef3|Nppa
EndoC_Up	GO:0045862	positive regulation of proteolysis	-2.7	-1.3	2.4	3.5	20611	351	371	15	4	1	12398|12828|13036|17131|20846|22035|22436|23806|50768|56469|69635|93687|107607|114774|215114	Cbfa2t3|Col4a3|Ctsh|Smad7|Stat1|Tnfsf10|Xdh|Arih1|Dlc1|Pias1|Dapk1|Csnk1a1|Nod1|Pawr|Hip1
EndoC_Up	GO:1901879	regulation of protein depolymerization	-2.7	-1.3	4	4	20611	97	371	7	1.9	0.71	11518|13860|19684|20742|68732|110380|225115	Add1|Eps8|Rdx|Sptbn1|Carmil1|Shroom2|Svil
EndoC_Up	GO:0030838	positive regulation of actin filament polymerization	-2.7	-1.3	4	4	20611	97	371	7	1.9	0.71	14158|18754|68732|108100|207278|242687|260409	Fer|Prkce|Carmil1|Baiap2|Fchsd2|Wasf2|Cdc42ep3
EndoC_Up	WP723	Wnt Signaling Pathway and Pluripotency	-2.7	-1.3	4	4	20611	97	371	7	1.9	0.71	12445|12914|16973|18099|18754|21413|21415	Ccnd3|Crebbp|Lrp5|Nlk|Prkce|Tcf4|Tcf7l1
EndoC_Up	ko04924	Renin secretion	-2.7	-1.3	4.6	4.2	20611	72	371	6	1.6	0.65	12314|16439|18795|18798|54195|54611	Calm2|Itpr2|Plcb1|Plcb4|Gucy1b1|Pde3a
EndoC_Up	GO:0030278	regulation of ossification	-2.7	-1.3	2.7	3.6	20611	248	371	12	3.2	0.92	12168|13207|16973|17130|17131|17344|21834|64075|105722|208727|235320|320799	Bmpr2|Ddx5|Lrp5|Smad6|Smad7|Pias2|Thrb|Smoc1|Ano6|Hdac4|Zbtb16|Zhx3
EndoC_Up	GO:0061448	connective tissue development	-2.7	-1.3	2.6	3.6	20611	282	371	13	3.5	0.95	12168|12628|14042|16973|17131|18028|20678|21417|21834|26383|232685|235320|240725	Bmpr2|Cfh|Ext1|Lrp5|Smad7|Nfib|Sox5|Zeb1|Thrb|Fto|Lncpint|Zbtb16|Sulf1
EndoC_Up	GO:0048813	dendrite morphogenesis	-2.7	-1.3	3	3.7	20611	184	371	10	2.7	0.84	13047|17344|17999|18186|18222|68703|76089|83814|108100|217692	Cux1|Pias2|Nedd4|Nrp1|Numb|Rere|Rapgef2|Nedd4l|Baiap2|Sipa1l1
EndoC_Up	GO:0001501	skeletal system development	-2.7	-1.3	2.1	3.4	20611	538	371	20	5.4	1.2	12168|12628|14042|14048|16973|17131|18028|20678|21417|21834|69190|71375|80707|105722|208727|232685|235320|240725|242687|414758	Bmpr2|Cfh|Ext1|Eya1|Lrp5|Smad7|Nfib|Sox5|Zeb1|Thrb|Dym|Foxn3|Wwox|Ano6|Hdac4|Lncpint|Zbtb16|Sulf1|Wasf2|Zfp950
EndoC_Up	GO:0008360	regulation of cell shape	-2.7	-1.3	3.2	3.8	20611	154	371	9	2.4	0.8	13822|13860|19684|50768|54712|71409|108100|260409|269587	Epb41l2|Eps8|Rdx|Dlc1|Plxnc1|Fmnl2|Baiap2|Cdc42ep3|Epb41
EndoC_Up	GO:0002693	positive regulation of cellular extravasation	-2.7	-1.3	7.4	4.8	20611	30	371	4	1.1	0.54	20443|84094|114774|193385	St3gal4|Plvap|Pawr|Ripor2
EndoC_Up	GO:0002685	regulation of leukocyte migration	-2.7	-1.3	2.8	3.6	20611	217	371	11	3	0.88	13482|17311|18795|20443|53416|84094|105722|114774|193385|217835|380916	Dpp4|Kitl|Plcb1|St3gal4|Stk39|Plvap|Ano6|Pawr|Ripor2|Rin3|Lrch1
EndoC_Up	GO:0035264	multicellular organism growth	-2.7	-1.3	2.8	3.6	20611	217	371	11	3	0.88	11518|14600|14955|22289|26383|73094|77446|109241|209039|232685|414758	Add1|Ghr|H19|Kdm6a|Fto|Sgip1|Heg1|Mbd5|Tns2|Lncpint|Zfp950
EndoC_Up	GO:0003197	endocardial cushion development	-2.7	-1.3	5.6	4.4	20611	50	371	5	1.3	0.6	12168|13805|17999|18127|67888	Bmpr2|Eng|Nedd4|Nos3|Tmem100
EndoC_Up	GO:0016569	covalent chromatin modification	-2.7	-1.3	2.2	3.4	20611	465	371	18	4.9	1.1	12914|13435|14048|14055|18193|18519|22289|56399|57261|75725|76719|104103|208727|218850|225131|225888|234135|320795	Crebbp|Dnmt3a|Eya1|Ezh1|Nsd1|Kat2b|Kdm6a|Akap8|Brd4|Phf14|Kansl1|Airn|Hdac4|Tasor|Wac|Kmt5b|Nsd3|Pkn1
EndoC_Up	GO:0051345	positive regulation of hydrolase activity	-2.7	-1.3	2.1	3.4	20611	542	371	20	5.4	1.2	12828|13036|18003|20846|22035|22436|50768|50791|54610|69635|72238|76089|107607|114774|215114|217692|223864|227801|241694|270163	Col4a3|Ctsh|Nedd9|Stat1|Tnfsf10|Xdh|Dlc1|Magi2|Tbc1d8|Dapk1|Tbc1d5|Rapgef2|Nod1|Pawr|Hip1|Sipa1l1|Rapgef3|Dennd1a|Ralgapa2|Myo9a
EndoC_Up	GO:0051261	protein depolymerization	-2.7	-1.3	3.5	3.8	20611	127	371	8	2.2	0.75	11518|13860|19684|20742|68732|110380|225115|320878	Add1|Eps8|Rdx|Sptbn1|Carmil1|Shroom2|Svil|Mical2
EndoC_Up	GO:0030031	cell projection assembly	-2.7	-1.3	2	3.3	20611	544	371	20	5.4	1.2	13860|14158|17758|18186|18708|18805|19684|19877|68732|76089|77057|105722|107351|193385|208727|226251|234267|239273|242687|260409	Eps8|Fer|Map4|Nrp1|Pik3r1|Pld1|Rdx|Rock1|Carmil1|Rapgef2|Ston1|Ano6|Kank1|Ripor2|Hdac4|Ablim1|Gpm6a|Abcc4|Wasf2|Cdc42ep3
EndoC_Up	GO:1902532	negative regulation of intracellular signal transduction	-2.7	-1.3	2	3.3	20611	545	371	20	5.4	1.2	13405|16396|17169|17772|20846|22436|50768|50791|52357|54611|56705|59079|68178|70461|77446|107351|193385|217039|230899|232334	Dmd|Itch|Mark3|Mtm1|Stat1|Xdh|Dlc1|Magi2|Wwc2|Pde3a|Ranbp9|Erbin|Cgnl1|Crtc3|Heg1|Kank1|Ripor2|Ggnbp2|Nppa|Vgll4
EndoC_Up	GO:0061036	positive regulation of cartilage development	-2.7	-1.3	7.2	4.7	20611	31	371	4	1.1	0.54	17131|20678|21834|235320	Smad7|Sox5|Thrb|Zbtb16
EndoC_Up	GO:0044030	regulation of DNA methylation	-2.7	-1.3	7.2	4.7	20611	31	371	4	1.1	0.54	13435|14955|63830|78878	Dnmt3a|H19|Kcnq1ot1|Ftx
EndoC_Up	R-MMU-1236394	Signaling by ERBB4	-2.7	-1.3	7.2	4.7	20611	31	371	4	1.1	0.54	16396|17999|18708|80707	Itch|Nedd4|Pik3r1|Wwox
EndoC_Up	GO:0060347	heart trabecula formation	-2.6	-1.3	11	5.3	20611	15	371	3	0.81	0.46	14225|21687|215798	Fkbp1a|Tek|Adgrg6
EndoC_Up	GO:0060396	growth hormone receptor signaling pathway	-2.6	-1.3	11	5.3	20611	15	371	3	0.81	0.46	14600|18708|109241	Ghr|Pik3r1|Mbd5
EndoC_Up	GO:0071378	cellular response to growth hormone stimulus	-2.6	-1.3	11	5.3	20611	15	371	3	0.81	0.46	14600|18708|109241	Ghr|Pik3r1|Mbd5
EndoC_Up	GO:0046085	adenosine metabolic process	-2.6	-1.3	11	5.3	20611	15	371	3	0.81	0.46	11534|22436|76952	Adk|Xdh|Nt5c2
EndoC_Up	GO:0018210	peptidyl-threonine modification	-2.6	-1.3	3.5	3.8	20611	128	371	8	2.2	0.75	12747|15257|17131|18099|19877|53416|217866|320795	Clk1|Hipk1|Smad7|Nlk|Rock1|Stk39|Cdc42bpb|Pkn1
EndoC_Up	GO:0043280	positive regulation of cysteine-type endopeptidase activity involved in apoptotic process	-2.6	-1.3	3.5	3.8	20611	128	371	8	2.2	0.75	12828|20846|22035|22436|50768|69635|107607|215114	Col4a3|Stat1|Tnfsf10|Xdh|Dlc1|Dapk1|Nod1|Hip1
EndoC_Up	GO:2000181	negative regulation of blood vessel morphogenesis	-2.6	-1.3	3.5	3.8	20611	128	371	8	2.2	0.75	12828|14886|19877|20846|21413|21687|22436|240725	Col4a3|Gtf2i|Rock1|Stat1|Tcf4|Tek|Xdh|Sulf1
EndoC_Up	GO:0023014	signal transduction by protein phosphorylation	-2.6	-1.3	1.8	3.2	20611	787	371	26	7	1.3	13036|13405|14600|16396|17311|18186|18754|18795|19877|21687|22436|24136|26406|26563|53416|56705|59009|69131|70097|76089|84094|99470|107607|211323|230899|240185	Ctsh|Dmd|Ghr|Itch|Kitl|Nrp1|Prkce|Plcb1|Rock1|Tek|Xdh|Zeb2|Map3k3|Ror1|Stk39|Ranbp9|Sh3rf1|Cdk12|Sash1|Rapgef2|Plvap|Magi3|Nod1|Nrg1|Nppa|Jcad
EndoC_Up	GO:0000165	MAPK cascade	-2.6	-1.3	1.8	3.2	20611	787	371	26	7	1.3	13036|13405|14600|16396|17311|18186|18754|18795|19877|21687|22436|24136|26406|26563|53416|56705|59009|69131|70097|76089|84094|99470|107607|211323|230899|240185	Ctsh|Dmd|Ghr|Itch|Kitl|Nrp1|Prkce|Plcb1|Rock1|Tek|Xdh|Zeb2|Map3k3|Ror1|Stk39|Ranbp9|Sh3rf1|Cdk12|Sash1|Rapgef2|Plvap|Magi3|Nod1|Nrg1|Nppa|Jcad
EndoC_Up	GO:0042982	amyloid precursor protein metabolic process	-2.6	-1.3	4.4	4	20611	75	371	6	1.6	0.65	14225|19877|20168|56175|56705|114774	Fkbp1a|Rock1|Rtn3|Bace2|Ranbp9|Pawr
EndoC_Up	mmu04924	Renin secretion	-2.6	-1.3	4.4	4	20611	75	371	6	1.6	0.65	12314|16439|18795|18798|54195|54611	Calm2|Itpr2|Plcb1|Plcb4|Gucy1b1|Pde3a
EndoC_Up	GO:0010638	positive regulation of organelle organization	-2.6	-1.3	2	3.3	20611	626	371	22	5.9	1.2	14158|16973|18186|18519|18754|18783|18795|19645|21687|22035|56399|68501|68732|72587|77569|108100|207278|218850|223864|234135|242687|260409	Fer|Lrp5|Nrp1|Kat2b|Prkce|Pla2g4a|Plcb1|Rb1|Tek|Tnfsf10|Akap8|Nsmce2|Carmil1|Pan3|Limch1|Baiap2|Fchsd2|Tasor|Rapgef3|Nsd3|Wasf2|Cdc42ep3
EndoC_Up	GO:0045732	positive regulation of protein catabolic process	-2.6	-1.2	2.7	3.5	20611	223	371	11	3	0.88	12398|16396|17131|17999|19684|23806|56469|77128|83814|93687|232334	Cbfa2t3|Itch|Smad7|Nedd4|Rdx|Arih1|Pias1|Crebrf|Nedd4l|Csnk1a1|Vgll4
EndoC_Up	GO:1901989	positive regulation of cell cycle phase transition	-2.6	-1.2	3.8	3.9	20611	102	371	7	1.9	0.71	12445|12914|18795|19645|19684|57261|68501	Ccnd3|Crebbp|Plcb1|Rb1|Rdx|Brd4|Nsmce2
EndoC_Up	GO:0051865	protein autoubiquitination	-2.6	-1.2	4.4	4	20611	76	371	6	1.6	0.65	16396|59009|63958|67150|70097|672511	Itch|Sh3rf1|Ube4b|Rnf141|Sash1|Rnf213
EndoC_Up	GO:0030856	regulation of epithelial cell differentiation	-2.6	-1.2	3.1	3.7	20611	160	371	9	2.4	0.8	11518|18222|18795|19877|21417|22436|24136|67888|108655	Add1|Numb|Plcb1|Rock1|Zeb1|Xdh|Zeb2|Tmem100|Foxp1
EndoC_Up	GO:0050863	regulation of T cell activation	-2.6	-1.2	2.4	3.4	20611	327	371	14	3.8	0.99	11534|13482|13846|16396|17120|17131|21417|59009|67245|114774|193385|214812|235320|269023	Adk|Dpp4|Ephb4|Itch|Mad1l1|Smad7|Zeb1|Sh3rf1|Peli1|Pawr|Ripor2|Zfp609|Zbtb16|Zfp608
EndoC_Up	GO:0007163	establishment or maintenance of cell polarity	-2.6	-1.2	2.7	3.5	20611	224	371	11	3	0.88	12385|14048|17758|19157|19159|20336|21687|72823|107351|193385|270163	Ctnna1|Eya1|Map4|Cyth1|Cyth3|Exoc4|Tek|Pard3b|Kank1|Ripor2|Myo9a
EndoC_Up	GO:0042176	regulation of protein catabolic process	-2.6	-1.2	2.2	3.3	20611	400	371	16	4.3	1.1	12398|16396|17131|17772|17999|19684|23806|24086|56469|72194|77128|83814|93687|211323|225131|232334	Cbfa2t3|Itch|Smad7|Mtm1|Nedd4|Rdx|Arih1|Tlk2|Pias1|Fbxl20|Crebrf|Nedd4l|Csnk1a1|Nrg1|Wac|Vgll4
EndoC_Up	GO:0034767	positive regulation of ion transmembrane transport	-2.6	-1.2	2.9	3.6	20611	192	371	10	2.7	0.84	13405|18795|19091|20866|53416|83814|100986|105722|223864|230899	Dmd|Plcb1|Prkg1|Stim1|Stk39|Nedd4l|Akap9|Ano6|Rapgef3|Nppa
EndoC_Up	GO:0055010	ventricular cardiac muscle tissue morphogenesis	-2.6	-1.2	5.2	4.2	20611	53	371	5	1.3	0.6	13805|14225|17131|63958|77446	Eng|Fkbp1a|Smad7|Ube4b|Heg1
EndoC_Up	R-MMU-422475	Axon guidance	-2.6	-1.2	2.6	3.5	20611	258	371	12	3.2	0.92	12828|12829|13846|18186|18222|18708|19684|19877|20564|20742|54712|56705	Col4a3|Col4a4|Ephb4|Nrp1|Numb|Pik3r1|Rdx|Rock1|Slit3|Sptbn1|Plxnc1|Ranbp9
EndoC_Up	GO:0071375	cellular response to peptide hormone stimulus	-2.6	-1.2	2.6	3.5	20611	258	371	12	3.2	0.92	12445|14158|14600|18519|18708|18795|19877|20846|107351|109241|209039|237542	Ccnd3|Fer|Ghr|Kat2b|Pik3r1|Plcb1|Rock1|Stat1|Kank1|Mbd5|Tns2|Osbpl8
EndoC_Up	GO:0050880	regulation of blood vessel size	-2.6	-1.2	3.1	3.6	20611	161	371	9	2.4	0.8	12168|12671|14042|17130|18127|19091|19224|19877|230899	Bmpr2|Chrm3|Ext1|Smad6|Nos3|Prkg1|Ptgs1|Rock1|Nppa
EndoC_Up	GO:0035296	regulation of tube diameter	-2.6	-1.2	3.1	3.6	20611	161	371	9	2.4	0.8	12168|12671|14042|17130|18127|19091|19224|19877|230899	Bmpr2|Chrm3|Ext1|Smad6|Nos3|Prkg1|Ptgs1|Rock1|Nppa
EndoC_Up	GO:0097746	regulation of blood vessel diameter	-2.6	-1.2	3.1	3.6	20611	161	371	9	2.4	0.8	12168|12671|14042|17130|18127|19091|19224|19877|230899	Bmpr2|Chrm3|Ext1|Smad6|Nos3|Prkg1|Ptgs1|Rock1|Nppa
EndoC_Up	GO:0050900	leukocyte migration	-2.6	-1.2	2.3	3.4	20611	364	371	15	4	1	13482|13860|14042|14158|17311|18795|19877|20443|53416|84094|105722|114774|193385|217835|380916	Dpp4|Eps8|Ext1|Fer|Kitl|Plcb1|Rock1|St3gal4|Stk39|Plvap|Ano6|Pawr|Ripor2|Rin3|Lrch1
EndoC_Up	GO:0007162	negative regulation of cell adhesion	-2.6	-1.2	2.5	3.4	20611	293	371	13	3.5	0.95	16396|17120|17131|18708|19091|19684|50768|54712|67245|107351|114774|193385|269023	Itch|Mad1l1|Smad7|Pik3r1|Prkg1|Rdx|Dlc1|Plxnc1|Peli1|Kank1|Pawr|Ripor2|Zfp608
EndoC_Up	GO:0001764	neuron migration	-2.6	-1.2	2.9	3.5	20611	193	371	10	2.7	0.84	18186|19091|56079|59009|76089|211323|214812|234267|239719|399558	Nrp1|Prkg1|Astn2|Sh3rf1|Rapgef2|Nrg1|Zfp609|Gpm6a|Mrtfb|Flrt2
EndoC_Up	GO:0003222	ventricular trabecula myocardium morphogenesis	-2.6	-1.2	10	5.1	20611	16	371	3	0.81	0.46	13805|63958|77446	Eng|Ube4b|Heg1
EndoC_Up	GO:0044154	histone H3-K14 acetylation	-2.6	-1.2	10	5.1	20611	16	371	3	0.81	0.46	18519|57261|75725	Kat2b|Brd4|Phf14
EndoC_Up	GO:0060856	establishment of blood-brain barrier	-2.6	-1.2	10	5.1	20611	16	371	3	0.81	0.46	13405|13805|78560	Dmd|Eng|Adgra2
EndoC_Up	GO:2001212	regulation of vasculogenesis	-2.6	-1.2	10	5.1	20611	16	371	3	0.81	0.46	22436|67888|76089	Xdh|Tmem100|Rapgef2
EndoC_Up	GO:0035150	regulation of tube size	-2.6	-1.2	3.1	3.6	20611	162	371	9	2.4	0.8	12168|12671|14042|17130|18127|19091|19224|19877|230899	Bmpr2|Chrm3|Ext1|Smad6|Nos3|Prkg1|Ptgs1|Rock1|Nppa
EndoC_Up	GO:0010657	muscle cell apoptotic process	-2.6	-1.2	3.7	3.8	20611	104	371	7	1.9	0.71	13805|14465|18708|19317|20112|223864|228361	Eng|Gata6|Pik3r1|Qk|Rps6ka2|Rapgef3|Ambra1
EndoC_Up	R-MMU-194315	Signaling by Rho GTPases	-2.6	-1.2	2.3	3.3	20611	366	371	15	4	1	12314|12385|17120|19877|50768|54004|58996|71302|71409|71704|108100|242687|270163|320795|330914	Calm2|Ctnna1|Mad1l1|Rock1|Dlc1|Diaph2|Arhgap23|Arhgap26|Fmnl2|Arhgef3|Baiap2|Wasf2|Myo9a|Pkn1|Arhgap32
EndoC_Up	GO:0090068	positive regulation of cell cycle process	-2.6	-1.2	2.6	3.4	20611	260	371	12	3.2	0.92	12445|12914|14465|16973|18754|18795|19645|19684|57261|68142|68501|193385	Ccnd3|Crebbp|Gata6|Lrp5|Prkce|Plcb1|Rb1|Rdx|Brd4|Ino80|Nsmce2|Ripor2
EndoC_Up	GO:0022408	negative regulation of cell-cell adhesion	-2.6	-1.2	2.9	3.5	20611	194	371	10	2.7	0.84	16396|17120|17131|18708|19091|19684|67245|114774|193385|269023	Itch|Mad1l1|Smad7|Pik3r1|Prkg1|Rdx|Peli1|Pawr|Ripor2|Zfp608
EndoC_Up	GO:0050901	leukocyte tethering or rolling	-2.6	-1.2	6.7	4.5	20611	33	371	4	1.1	0.54	14042|19877|20443|114774	Ext1|Rock1|St3gal4|Pawr
EndoC_Up	GO:0051491	positive regulation of filopodium assembly	-2.6	-1.2	6.7	4.5	20611	33	371	4	1.1	0.54	18186|18708|193385|234267	Nrp1|Pik3r1|Ripor2|Gpm6a
EndoC_Up	mmu04916	Melanogenesis	-2.6	-1.2	2.4	3.4	20611	295	371	13	3.5	0.95	11534|12314|12914|16396|17311|17344|18795|18798|21415|56079|56175|110380|230899	Adk|Calm2|Crebbp|Itch|Kitl|Pias2|Plcb1|Plcb4|Tcf7l1|Astn2|Bace2|Shroom2|Nppa
EndoC_Up	R-MMU-8878159	Transcriptional regulation by RUNX3	-2.5	-1.2	4.3	3.9	20611	78	371	6	1.6	0.65	18519|21415|21679|208727|333639|433586	Kat2b|Tcf7l1|Tead4|Hdac4|Mamld1|Maml3
EndoC_Up	GO:0051495	positive regulation of cytoskeleton organization	-2.5	-1.2	2.7	3.5	20611	227	371	11	3	0.88	14158|18186|18754|21687|68732|77569|108100|207278|223864|242687|260409	Fer|Nrp1|Prkce|Tek|Carmil1|Limch1|Baiap2|Fchsd2|Rapgef3|Wasf2|Cdc42ep3
EndoC_Up	GO:0010811	positive regulation of cell-substrate adhesion	-2.5	-1.2	3.3	3.7	20611	133	371	8	2.2	0.75	13405|18003|18186|18754|19877|21687|64075|68732	Dmd|Nedd9|Nrp1|Prkce|Rock1|Tek|Smoc1|Carmil1
EndoC_Up	GO:0019932	second-messenger-mediated signaling	-2.5	-1.2	2.1	3.3	20611	442	371	17	4.6	1.1	12314|12671|13405|14225|18127|19091|20336|29863|54195|54611|67888|70461|76089|208727|211323|215798|230899	Calm2|Chrm3|Dmd|Fkbp1a|Nos3|Prkg1|Exoc4|Pde7b|Gucy1b1|Pde3a|Tmem100|Crtc3|Rapgef2|Hdac4|Nrg1|Adgrg6|Nppa
EndoC_Up	GO:0003018	vascular process in circulatory system	-2.5	-1.2	2.8	3.5	20611	195	371	10	2.7	0.84	12168|12671|14042|17130|18127|19091|19224|19877|54611|230899	Bmpr2|Chrm3|Ext1|Smad6|Nos3|Prkg1|Ptgs1|Rock1|Pde3a|Nppa
EndoC_Up	GO:0032434	regulation of proteasomal ubiquitin-dependent protein catabolic process	-2.5	-1.2	3.3	3.6	20611	134	371	8	2.2	0.75	12398|17131|17772|23806|24086|56469|93687|225131	Cbfa2t3|Smad7|Mtm1|Arih1|Tlk2|Pias1|Csnk1a1|Wac
EndoC_Up	GO:0002064	epithelial cell development	-2.5	-1.2	2.5	3.4	20611	263	371	12	3.2	0.92	11518|13405|13805|18795|19684|19877|21872|76089|77446|100986|193385|223864	Add1|Dmd|Eng|Plcb1|Rdx|Rock1|Tjp1|Rapgef2|Heg1|Akap9|Ripor2|Rapgef3
EndoC_Up	GO:0019934	cGMP-mediated signaling	-2.5	-1.2	6.5	4.4	20611	34	371	4	1.1	0.54	19091|54195|54611|230899	Prkg1|Gucy1b1|Pde3a|Nppa
EndoC_Up	GO:0010950	positive regulation of endopeptidase activity	-2.5	-1.2	3	3.5	20611	166	371	9	2.4	0.8	12828|20846|22035|22436|50768|69635|107607|114774|215114	Col4a3|Stat1|Tnfsf10|Xdh|Dlc1|Dapk1|Nod1|Pawr|Hip1
EndoC_Up	GO:0061564	axon development	-2.5	-1.2	2	3.2	20611	524	371	19	5.1	1.1	12168|12552|13846|14042|16554|18028|18186|18222|20564|24136|29869|54712|70430|77300|108655|211323|217692|226251|399558	Bmpr2|Cdh11|Ephb4|Ext1|Kif13b|Nfib|Nrp1|Numb|Slit3|Zeb2|Ulk2|Plxnc1|Tbce|Raph1|Foxp1|Nrg1|Sipa1l1|Ablim1|Flrt2
EndoC_Up	GO:0048762	mesenchymal cell differentiation	-2.5	-1.2	2.6	3.4	20611	231	371	11	3	0.88	13207|13805|14042|17131|17311|18186|24136|67888|100169|114774|218850	Ddx5|Eng|Ext1|Smad7|Kitl|Nrp1|Zeb2|Tmem100|Phactr4|Pawr|Tasor
EndoC_Up	GO:0016567	protein ubiquitination	-2.5	-1.2	1.9	3.1	20611	644	371	22	5.9	1.2	14225|16396|17131|17999|18754|23806|50758|59009|63958|67138|67150|67245|67455|68501|70097|83814|93836|108086|225055|225131|264064|672511	Fkbp1a|Itch|Smad7|Nedd4|Prkce|Arih1|Fbxl17|Sh3rf1|Ube4b|Herc6|Rnf141|Peli1|Klhl13|Nsmce2|Sash1|Nedd4l|Rnf111|Rnf216|Fbxo11|Wac|Cdk8|Rnf213
EndoC_Up	GO:0035330	regulation of hippo signaling	-2.5	-1.2	9.8	4.9	20611	17	371	3	0.81	0.46	17169|52357|232334	Mark3|Wwc2|Vgll4
EndoC_Up	GO:1902894	negative regulation of pri-miRNA transcription by RNA polymerase II	-2.5	-1.2	9.8	4.9	20611	17	371	3	0.81	0.46	14465|18028|208727	Gata6|Nfib|Hdac4
EndoC_Up	GO:0043161	proteasome-mediated ubiquitin-dependent protein catabolic process	-2.5	-1.2	2.2	3.2	20611	410	371	16	4.3	1.1	12398|16396|17131|17772|17999|23806|24086|50758|56469|63958|67245|72194|83814|93687|108086|225131	Cbfa2t3|Itch|Smad7|Mtm1|Nedd4|Arih1|Tlk2|Fbxl17|Pias1|Ube4b|Peli1|Fbxl20|Nedd4l|Csnk1a1|Rnf216|Wac
EndoC_Up	GO:0031529	ruffle organization	-2.5	-1.2	5	4	20611	56	371	5	1.3	0.6	13860|19684|68732|77057|107351	Eps8|Rdx|Carmil1|Ston1|Kank1
EndoC_Up	GO:0006936	muscle contraction	-2.5	-1.1	2.4	3.3	20611	301	371	13	3.5	0.95	12671|13405|14225|17131|19091|19224|56543|83814|83997|114774|208727|230899|240725	Chrm3|Dmd|Fkbp1a|Smad7|Prkg1|Ptgs1|Kcnd3|Nedd4l|Slmap|Pawr|Hdac4|Nppa|Sulf1
EndoC_Up	WP310	mRNA processing	-2.5	-1.1	2.1	3.2	20611	449	371	17	4.6	1.1	12747|12750|12828|13207|14007|18139|19317|19654|19663|20238|20658|20817|24018|56878|76626|83675|170791	Clk1|Clk4|Col4a3|Ddx5|Celf2|Zfp638|Qk|Rbm6|Rbpms|Atxn1|Son|Srpk2|Rngtt|Rbms1|Msi2|Bicc1|Rbm39
EndoC_Up	GO:0006919	activation of cysteine-type endopeptidase activity involved in apoptotic process	-2.5	-1.1	4.1	3.8	20611	81	371	6	1.6	0.65	12828|20846|22436|50768|107607|215114	Col4a3|Stat1|Xdh|Dlc1|Nod1|Hip1
EndoC_Up	GO:0097191	extrinsic apoptotic signaling pathway	-2.5	-1.1	2.6	3.4	20611	233	371	11	3	0.88	12385|14048|15257|17311|18186|18708|22035|59009|69635|80707|208449	Ctnna1|Eya1|Hipk1|Kitl|Nrp1|Pik3r1|Tnfsf10|Sh3rf1|Dapk1|Wwox|Sgms1
EndoC_Up	GO:0042110	T cell activation	-2.5	-1.1	2	3.1	20611	528	371	19	5.1	1.1	11534|11891|12445|13482|13846|14225|16396|17120|17131|17999|21417|59009|67245|108655|114774|193385|214812|235320|269023	Adk|Rab27a|Ccnd3|Dpp4|Ephb4|Fkbp1a|Itch|Mad1l1|Smad7|Nedd4|Zeb1|Sh3rf1|Peli1|Foxp1|Pawr|Ripor2|Zfp609|Zbtb16|Zfp608
EndoC_Up	GO:0001936	regulation of endothelial cell proliferation	-2.4	-1.1	3.2	3.5	20611	138	371	8	2.2	0.75	12168|12828|13805|20846|21687|22436|240185|240725	Bmpr2|Col4a3|Eng|Stat1|Tek|Xdh|Jcad|Sulf1
EndoC_Up	GO:0010665	regulation of cardiac muscle cell apoptotic process	-2.4	-1.1	4.9	4	20611	57	371	5	1.3	0.6	13805|14465|19317|223864|228361	Eng|Gata6|Qk|Rapgef3|Ambra1
EndoC_Up	GO:0010463	mesenchymal cell proliferation	-2.4	-1.1	4.9	4	20611	57	371	5	1.3	0.6	16973|18028|21417|75725|108655	Lrp5|Nfib|Zeb1|Phf14|Foxp1
EndoC_Up	R-MMU-9006936	Signaling by TGFB family members	-2.4	-1.1	4.1	3.8	20611	82	371	6	1.6	0.65	12168|14225|17130|17131|93836|264064	Bmpr2|Fkbp1a|Smad6|Smad7|Rnf111|Cdk8
EndoC_Up	GO:1901653	cellular response to peptide	-2.4	-1.1	2.4	3.3	20611	304	371	13	3.5	0.95	12445|14158|14600|18519|18708|18795|19877|20846|107351|107607|109241|209039|237542	Ccnd3|Fer|Ghr|Kat2b|Pik3r1|Plcb1|Rock1|Stat1|Kank1|Nod1|Mbd5|Tns2|Osbpl8
EndoC_Up	GO:0048588	developmental cell growth	-2.4	-1.1	2.5	3.3	20611	269	371	12	3.2	0.92	12168|17131|18186|19091|20564|24136|29869|77300|81907|83814|108655|211323	Bmpr2|Smad7|Nrp1|Prkg1|Slit3|Zeb2|Ulk2|Raph1|Tmem108|Nedd4l|Foxp1|Nrg1
EndoC_Up	GO:0043549	regulation of kinase activity	-2.4	-1.1	1.8	3	20611	775	371	25	6.7	1.3	12445|13846|14600|16911|16973|17311|18003|18519|18708|19645|21687|24136|26563|53416|69131|70097|76089|77446|99470|211323|217039|228361|230899|237542|320795	Ccnd3|Ephb4|Ghr|Lmo4|Lrp5|Kitl|Nedd9|Kat2b|Pik3r1|Rb1|Tek|Zeb2|Ror1|Stk39|Cdk12|Sash1|Rapgef2|Heg1|Magi3|Nrg1|Ggnbp2|Ambra1|Nppa|Osbpl8|Pkn1
EndoC_Up	GO:0006511	ubiquitin-dependent protein catabolic process	-2.4	-1.1	1.9	3.1	20611	611	371	21	5.7	1.2	12398|16396|17131|17772|17999|23806|24086|50758|56469|63958|67245|72194|83814|93687|93836|108086|225055|225131|227334|329908|672511	Cbfa2t3|Itch|Smad7|Mtm1|Nedd4|Arih1|Tlk2|Fbxl17|Pias1|Ube4b|Peli1|Fbxl20|Nedd4l|Csnk1a1|Rnf111|Rnf216|Fbxo11|Wac|Usp40|Usp24|Rnf213
EndoC_Up	GO:0002683	negative regulation of immune system process	-2.4	-1.1	2	3.1	20611	493	371	18	4.9	1.1	13482|14158|16396|17120|17131|17311|18708|18795|59079|67245|93694|114774|193385|217835|235320|269023|320795|380916	Dpp4|Fer|Itch|Mad1l1|Smad7|Kitl|Pik3r1|Plcb1|Erbin|Peli1|Clec2d|Pawr|Ripor2|Rin3|Zbtb16|Zfp608|Pkn1|Lrch1
EndoC_Up	GO:0061614	pri-miRNA transcription by RNA polymerase II	-2.4	-1.1	4.8	3.9	20611	58	371	5	1.3	0.6	13207|14465|17130|18028|208727	Ddx5|Gata6|Smad6|Nfib|Hdac4
EndoC_Up	GO:0003170	heart valve development	-2.4	-1.1	4.8	3.9	20611	58	371	5	1.3	0.6	12168|17130|18127|19645|20564	Bmpr2|Smad6|Nos3|Rb1|Slit3
EndoC_Up	GO:0072577	endothelial cell apoptotic process	-2.4	-1.1	4.8	3.9	20611	58	371	5	1.3	0.6	12168|12828|15257|21687|105722	Bmpr2|Col4a3|Hipk1|Tek|Ano6
EndoC_Up	GO:1902745	positive regulation of lamellipodium organization	-2.4	-1.1	6.2	4.2	20611	36	371	4	1.1	0.54	18708|68732|208727|242687	Pik3r1|Carmil1|Hdac4|Wasf2
EndoC_Up	GO:0048009	insulin-like growth factor receptor signaling pathway	-2.4	-1.1	6.2	4.2	20611	36	371	4	1.1	0.54	14600|18708|18795|20238	Ghr|Pik3r1|Plcb1|Atxn1
EndoC_Up	GO:0035329	hippo signaling	-2.4	-1.1	6.2	4.2	20611	36	371	4	1.1	0.54	17169|21679|52357|232334	Mark3|Tead4|Wwc2|Vgll4
EndoC_Up	GO:0071398	cellular response to fatty acid	-2.4	-1.1	6.2	4.2	20611	36	371	4	1.1	0.54	18754|18795|56399|108655	Prkce|Plcb1|Akap8|Foxp1
EndoC_Up	GO:0060314	regulation of ryanodine-sensitive calcium-release channel activity	-2.4	-1.1	9.3	4.7	20611	18	371	3	0.81	0.46	12314|13405|14225	Calm2|Dmd|Fkbp1a
EndoC_Up	GO:1903140	regulation of establishment of endothelial barrier	-2.4	-1.1	9.3	4.7	20611	18	371	3	0.81	0.46	11518|18795|19877	Add1|Plcb1|Rock1
EndoC_Up	GO:1901550	regulation of endothelial cell development	-2.4	-1.1	9.3	4.7	20611	18	371	3	0.81	0.46	11518|18795|19877	Add1|Plcb1|Rock1
EndoC_Up	GO:0060416	response to growth hormone	-2.4	-1.1	9.3	4.7	20611	18	371	3	0.81	0.46	14600|18708|109241	Ghr|Pik3r1|Mbd5
EndoC_Up	GO:0043129	surfactant homeostasis	-2.4	-1.1	9.3	4.7	20611	18	371	3	0.81	0.46	13036|13819|18783	Ctsh|Epas1|Pla2g4a
EndoC_Up	GO:0010594	regulation of endothelial cell migration	-2.4	-1.1	2.9	3.4	20611	171	371	9	2.4	0.8	12168|18127|18186|21687|26406|67916|70097|78560|240185	Bmpr2|Nos3|Nrp1|Tek|Map3k3|Plpp3|Sash1|Adgra2|Jcad
EndoC_Up	GO:0016358	dendrite development	-2.4	-1.1	2.3	3.2	20611	308	371	13	3.5	0.95	13047|17344|17999|18186|18222|19091|68703|74053|76089|83814|108100|211323|217692	Cux1|Pias2|Nedd4|Nrp1|Numb|Prkg1|Rere|Grip1|Rapgef2|Nedd4l|Baiap2|Nrg1|Sipa1l1
EndoC_Up	GO:0030509	BMP signaling pathway	-2.4	-1.1	2.9	3.4	20611	172	371	9	2.4	0.8	12168|13207|13805|14042|14465|17130|17131|67888|240725	Bmpr2|Ddx5|Eng|Ext1|Gata6|Smad6|Smad7|Tmem100|Sulf1
EndoC_Up	GO:1901343	negative regulation of vasculature development	-2.4	-1.1	3.2	3.5	20611	141	371	8	2.2	0.75	12828|14886|19877|20846|21413|21687|22436|240725	Col4a3|Gtf2i|Rock1|Stat1|Tcf4|Tek|Xdh|Sulf1
EndoC_Up	GO:0051216	cartilage development	-2.4	-1.1	2.7	3.3	20611	205	371	10	2.7	0.84	12168|12628|14042|17131|18028|20678|21417|21834|235320|240725	Bmpr2|Cfh|Ext1|Smad7|Nfib|Sox5|Zeb1|Thrb|Zbtb16|Sulf1
EndoC_Up	GO:0035924	cellular response to vascular endothelial growth factor stimulus	-2.4	-1.1	4.7	3.9	20611	59	371	5	1.3	0.6	18186|21413|22436|78560|240185	Nrp1|Tcf4|Xdh|Adgra2|Jcad
EndoC_Up	mmu04371	Apelin signaling pathway	-2.4	-1.1	3.1	3.4	20611	142	371	8	2.2	0.75	12314|16439|18127|18181|18754|18795|18798|208727	Calm2|Itpr2|Nos3|Nrf1|Prkce|Plcb1|Plcb4|Hdac4
EndoC_Up	GO:1904064	positive regulation of cation transmembrane transport	-2.4	-1.1	2.9	3.4	20611	174	371	9	2.4	0.8	13405|18795|19091|20866|83814|100986|105722|223864|230899	Dmd|Plcb1|Prkg1|Stim1|Nedd4l|Akap9|Ano6|Rapgef3|Nppa
EndoC_Up	GO:0006813	potassium ion transport	-2.4	-1.1	2.5	3.2	20611	241	371	11	3	0.88	18127|18798|19091|53416|56543|83814|100986|105722|223864|230899|240776	Nos3|Plcb4|Prkg1|Stk39|Kcnd3|Nedd4l|Akap9|Ano6|Rapgef3|Nppa|Kcnt2
EndoC_Up	GO:0001755	neural crest cell migration	-2.4	-1.1	4.6	3.8	20611	60	371	5	1.3	0.6	13805|17311|18186|24136|100169	Eng|Kitl|Nrp1|Zeb2|Phactr4
EndoC_Up	GO:0010662	regulation of striated muscle cell apoptotic process	-2.4	-1.1	4.6	3.8	20611	60	371	5	1.3	0.6	13805|14465|19317|223864|228361	Eng|Gata6|Qk|Rapgef3|Ambra1
EndoC_Up	GO:0030111	regulation of Wnt signaling pathway	-2.3	-1.1	2.3	3.2	20611	312	371	13	3.5	0.95	18099|21888|24136|67916|78560|80707|83675|93687|107351|230899|232334|240725|672511	Nlk|Tle4|Zeb2|Plpp3|Adgra2|Wwox|Bicc1|Csnk1a1|Kank1|Nppa|Vgll4|Sulf1|Rnf213
EndoC_Up	GO:1904424	regulation of GTP binding	-2.3	-1.1	8.8	4.6	20611	19	371	3	0.81	0.46	93687|193385|223864	Csnk1a1|Ripor2|Rapgef3
EndoC_Up	GO:0032012	regulation of ARF protein signal transduction	-2.3	-1.1	8.8	4.6	20611	19	371	3	0.81	0.46	19157|19159|234353	Cyth1|Cyth3|Psd3
EndoC_Up	GO:0010766	negative regulation of sodium ion transport	-2.3	-1.1	8.8	4.6	20611	19	371	3	0.81	0.46	17999|53416|83814	Nedd4|Stk39|Nedd4l
EndoC_Up	GO:0007350	blastoderm segmentation	-2.3	-1.1	8.8	4.6	20611	19	371	3	0.81	0.46	18186|21415|218850	Nrp1|Tcf7l1|Tasor
EndoC_Up	GO:0032011	ARF protein signal transduction	-2.3	-1.1	8.8	4.6	20611	19	371	3	0.81	0.46	19157|19159|234353	Cyth1|Cyth3|Psd3
EndoC_Up	ko04360	Axon guidance	-2.3	-1.1	2.9	3.3	20611	175	371	9	2.4	0.8	12168|13846|18186|18708|19877|20564|54712|226251|237860	Bmpr2|Ephb4|Nrp1|Pik3r1|Rock1|Slit3|Plxnc1|Ablim1|Ssh2
EndoC_Up	GO:0019941	modification-dependent protein catabolic process	-2.3	-1.1	1.9	3	20611	622	371	21	5.7	1.2	12398|16396|17131|17772|17999|23806|24086|50758|56469|63958|67245|72194|83814|93687|93836|108086|225055|225131|227334|329908|672511	Cbfa2t3|Itch|Smad7|Mtm1|Nedd4|Arih1|Tlk2|Fbxl17|Pias1|Ube4b|Peli1|Fbxl20|Nedd4l|Csnk1a1|Rnf111|Rnf216|Fbxo11|Wac|Usp40|Usp24|Rnf213
EndoC_Up	R-MMU-8876198	RAB GEFs exchange GTP for GDP on RABs	-2.3	-1.1	3.9	3.6	20611	86	371	6	1.6	0.65	11891|211922|217835|227801|319934|320560	Rab27a|Dennd6a|Rin3|Dennd1a|Sbf2|Dennd5b
EndoC_Up	GO:1901019	regulation of calcium ion transmembrane transporter activity	-2.3	-1.1	3.9	3.6	20611	86	371	6	1.6	0.65	12314|13405|14225|20866|66402|230899	Calm2|Dmd|Fkbp1a|Stim1|Sln|Nppa
EndoC_Up	ko04540	Gap junction	-2.3	-1.1	3.9	3.6	20611	86	371	6	1.6	0.65	16439|18795|18798|19091|21872|54195	Itpr2|Plcb1|Plcb4|Prkg1|Tjp1|Gucy1b1
EndoC_Up	GO:0044770	cell cycle phase transition	-2.3	-1.1	2.1	3.1	20611	425	371	16	4.3	1.1	12314|12445|12914|13860|17120|18795|19645|19684|50758|56399|56469|57261|68142|68501|107976|235041	Calm2|Ccnd3|Crebbp|Eps8|Mad1l1|Plcb1|Rb1|Rdx|Fbxl17|Akap8|Pias1|Brd4|Ino80|Nsmce2|Babam2|Kank2
EndoC_Up	GO:0030866	cortical actin cytoskeleton organization	-2.3	-1	5.8	4	20611	38	371	4	1.1	0.54	13822|19877|71409|269587	Epb41l2|Rock1|Fmnl2|Epb41
EndoC_Up	GO:1900087	positive regulation of G1/S transition of mitotic cell cycle	-2.3	-1	5.8	4	20611	38	371	4	1.1	0.54	12445|12914|18795|19684	Ccnd3|Crebbp|Plcb1|Rdx
EndoC_Up	GO:0010591	regulation of lamellipodium assembly	-2.3	-1	5.8	4	20611	38	371	4	1.1	0.54	14158|18708|208727|242687	Fer|Pik3r1|Hdac4|Wasf2
EndoC_Up	GO:0022411	cellular component disassembly	-2.3	-1	2.1	3.1	20611	388	371	15	4	1	11518|13482|13805|13860|18708|19684|20742|68732|70381|77057|110380|211323|225115|228361|320878	Add1|Dpp4|Eng|Eps8|Pik3r1|Rdx|Sptbn1|Carmil1|Tecpr1|Ston1|Shroom2|Nrg1|Svil|Ambra1|Mical2
EndoC_Up	GO:1903037	regulation of leukocyte cell-cell adhesion	-2.3	-1	2.3	3.1	20611	314	371	13	3.5	0.95	11534|13482|13846|16396|17120|17131|20443|67245|114774|193385|214812|235320|269023	Adk|Dpp4|Ephb4|Itch|Mad1l1|Smad7|St3gal4|Peli1|Pawr|Ripor2|Zfp609|Zbtb16|Zfp608
EndoC_Up	GO:0045776	negative regulation of blood pressure	-2.3	-1	4.6	3.8	20611	61	371	5	1.3	0.6	12168|18127|18708|83814|230899	Bmpr2|Nos3|Pik3r1|Nedd4l|Nppa
EndoC_Up	GO:0090100	positive regulation of transmembrane receptor protein serine/threonine kinase signaling pathway	-2.3	-1	3.4	3.5	20611	115	371	7	1.9	0.71	12168|12914|13805|14465|19663|93836|240725	Bmpr2|Crebbp|Eng|Gata6|Rbpms|Rnf111|Sulf1
EndoC_Up	mmu05200	Pathways in cancer	-2.3	-1	2.1	3.1	20611	427	371	16	4.3	1.1	12385|12828|12829|12914|13819|17311|17344|18708|18795|18798|19645|19877|20846|21415|69635|235320	Ctnna1|Col4a3|Col4a4|Crebbp|Epas1|Kitl|Pias2|Pik3r1|Plcb1|Plcb4|Rb1|Rock1|Stat1|Tcf7l1|Dapk1|Zbtb16
EndoC_Up	GO:1903036	positive regulation of response to wounding	-2.3	-1	3.8	3.6	20611	87	371	6	1.6	0.65	18754|18783|20443|67916|105722|107351	Prkce|Pla2g4a|St3gal4|Plpp3|Ano6|Kank1
EndoC_Up	GO:0043271	negative regulation of ion transport	-2.3	-1	2.8	3.3	20611	177	371	9	2.4	0.8	17999|18127|18754|18798|19091|53416|66402|83814|114774	Nedd4|Nos3|Prkce|Plcb4|Prkg1|Stk39|Sln|Nedd4l|Pawr
EndoC_Up	GO:0071417	cellular response to organonitrogen compound	-2.3	-1	1.9	3	20611	586	371	20	5.4	1.2	12385|12445|13435|14158|14600|16439|18519|18708|18795|19877|20846|21417|54611|76089|107351|107607|109241|209039|223864|237542	Ctnna1|Ccnd3|Dnmt3a|Fer|Ghr|Itpr2|Kat2b|Pik3r1|Plcb1|Rock1|Stat1|Zeb1|Pde3a|Rapgef2|Kank1|Nod1|Mbd5|Tns2|Rapgef3|Osbpl8
EndoC_Up	ko04310	Wnt signaling pathway	-2.3	-1	3	3.4	20611	146	371	8	2.2	0.75	12445|12914|16973|18099|18795|18798|21415|93687	Ccnd3|Crebbp|Lrp5|Nlk|Plcb1|Plcb4|Tcf7l1|Csnk1a1
EndoC_Up	GO:2001257	regulation of cation channel activity	-2.3	-1	2.8	3.3	20611	178	371	9	2.4	0.8	12314|13405|14225|19091|20866|69635|83814|83997|230899	Calm2|Dmd|Fkbp1a|Prkg1|Stim1|Dapk1|Nedd4l|Slmap|Nppa
EndoC_Up	GO:0051058	negative regulation of small GTPase mediated signal transduction	-2.3	-1	4.5	3.7	20611	62	371	5	1.3	0.6	50768|68178|77446|107351|193385	Dlc1|Cgnl1|Heg1|Kank1|Ripor2
EndoC_Up	GO:0060393	regulation of pathway-restricted SMAD protein phosphorylation	-2.3	-1	4.5	3.7	20611	62	371	5	1.3	0.6	12168|13805|17130|17131|19663	Bmpr2|Eng|Smad6|Smad7|Rbpms
EndoC_Up	GO:0003229	ventricular cardiac muscle tissue development	-2.3	-1	4.5	3.7	20611	62	371	5	1.3	0.6	13805|14225|17131|63958|77446	Eng|Fkbp1a|Smad7|Ube4b|Heg1
EndoC_Up	GO:0050931	pigment cell differentiation	-2.3	-1	5.7	4	20611	39	371	4	1.1	0.54	11891|17311|24136|76633	Rab27a|Kitl|Zeb2|Lrmda
EndoC_Up	GO:0030513	positive regulation of BMP signaling pathway	-2.3	-1	5.7	4	20611	39	371	4	1.1	0.54	12168|13805|14465|240725	Bmpr2|Eng|Gata6|Sulf1
EndoC_Up	GO:0043267	negative regulation of potassium ion transport	-2.3	-1	5.7	4	20611	39	371	4	1.1	0.54	18127|18798|53416|83814	Nos3|Plcb4|Stk39|Nedd4l
EndoC_Up	R-MMU-112043	PLC beta mediated events	-2.3	-1	5.7	4	20611	39	371	4	1.1	0.54	12314|18783|18795|18798	Calm2|Pla2g4a|Plcb1|Plcb4
EndoC_Up	GO:0006338	chromatin remodeling	-2.3	-1	3	3.3	20611	147	371	8	2.2	0.75	14055|18519|22097|22289|68142|68703|207165|208727	Ezh1|Kat2b|Tsix|Kdm6a|Ino80|Rere|Bptf|Hdac4
EndoC_Up	GO:0035988	chondrocyte proliferation	-2.3	-1	8.3	4.4	20611	20	371	3	0.81	0.46	12168|14042|17131	Bmpr2|Ext1|Smad7
EndoC_Up	R-MMU-8982491	Glycogen metabolism	-2.3	-1	8.3	4.4	20611	20	371	3	0.81	0.46	12314|102093|216558	Calm2|Phkb|Ugp2
EndoC_Up	GO:0048875	chemical homeostasis within a tissue	-2.3	-1	8.3	4.4	20611	20	371	3	0.81	0.46	13036|13819|18783	Ctsh|Epas1|Pla2g4a
EndoC_Up	GO:2000045	regulation of G1/S transition of mitotic cell cycle	-2.3	-1	3.3	3.4	20611	117	371	7	1.9	0.71	12445|12914|18795|19645|19684|68142|235041	Ccnd3|Crebbp|Plcb1|Rb1|Rdx|Ino80|Kank2
EndoC_Up	GO:0043269	regulation of ion transport	-2.3	-1	1.8	2.9	20611	755	371	24	6.5	1.3	12314|12671|13405|14225|17999|18127|18754|18783|18795|18798|19091|20866|53416|56543|66402|69635|83814|83997|100986|105722|114774|223864|230899|269587	Calm2|Chrm3|Dmd|Fkbp1a|Nedd4|Nos3|Prkce|Pla2g4a|Plcb1|Plcb4|Prkg1|Stim1|Stk39|Kcnd3|Sln|Dapk1|Nedd4l|Slmap|Akap9|Ano6|Pawr|Rapgef3|Nppa|Epb41
EndoC_Up	GO:0050866	negative regulation of cell activation	-2.3	-1	2.6	3.2	20611	213	371	10	2.7	0.84	14158|16396|17120|17131|19091|67245|114774|193385|269023|320795	Fer|Itch|Mad1l1|Smad7|Prkg1|Peli1|Pawr|Ripor2|Zfp608|Pkn1
EndoC_Up	GO:0001933	negative regulation of protein phosphorylation	-2.3	-1	2.1	3	20611	432	371	16	4.3	1.1	13405|13805|16396|16973|17130|17131|18519|19645|22436|53416|56705|67916|77446|217039|230899|320795	Dmd|Eng|Itch|Lrp5|Smad6|Smad7|Kat2b|Rb1|Xdh|Stk39|Ranbp9|Plpp3|Heg1|Ggnbp2|Nppa|Pkn1
EndoC_Up	mmu04540	Gap junction	-2.3	-1	3.7	3.5	20611	89	371	6	1.6	0.65	16439|18795|18798|19091|21872|54195	Itpr2|Plcb1|Plcb4|Prkg1|Tjp1|Gucy1b1
EndoC_Up	GO:0050672	negative regulation of lymphocyte proliferation	-2.3	-1	3.7	3.5	20611	89	371	6	1.6	0.65	16396|17120|67245|114774|193385|320795	Itch|Mad1l1|Peli1|Pawr|Ripor2|Pkn1
EndoC_Up	GO:0050680	negative regulation of epithelial cell proliferation	-2.3	-1	3	3.3	20611	148	371	8	2.2	0.75	12828|13805|18028|19272|19645|20846|22436|240725	Col4a3|Eng|Nfib|Ptprk|Rb1|Stat1|Xdh|Sulf1
EndoC_Up	mmu04310	Wnt signaling pathway	-2.3	-1	3	3.3	20611	148	371	8	2.2	0.75	12445|12914|16973|18099|18795|18798|21415|93687	Ccnd3|Crebbp|Lrp5|Nlk|Plcb1|Plcb4|Tcf7l1|Csnk1a1
EndoC_Up	GO:0043632	modification-dependent macromolecule catabolic process	-2.3	-1	1.8	2.9	20611	632	371	21	5.7	1.2	12398|16396|17131|17772|17999|23806|24086|50758|56469|63958|67245|72194|83814|93687|93836|108086|225055|225131|227334|329908|672511	Cbfa2t3|Itch|Smad7|Mtm1|Nedd4|Arih1|Tlk2|Fbxl17|Pias1|Ube4b|Peli1|Fbxl20|Nedd4l|Csnk1a1|Rnf111|Rnf216|Fbxo11|Wac|Usp40|Usp24|Rnf213
EndoC_Up	GO:0090109	regulation of cell-substrate junction assembly	-2.3	-1	4.4	3.7	20611	63	371	5	1.3	0.6	18186|19877|21687|50768|77569	Nrp1|Rock1|Tek|Dlc1|Limch1
EndoC_Up	GO:0051893	regulation of focal adhesion assembly	-2.3	-1	4.4	3.7	20611	63	371	5	1.3	0.6	18186|19877|21687|50768|77569	Nrp1|Rock1|Tek|Dlc1|Limch1
EndoC_Up	R-MMU-373760	L1CAM interactions	-2.3	-1	4.4	3.7	20611	63	371	5	1.3	0.6	18186|18222|19684|20742|56705	Nrp1|Numb|Rdx|Sptbn1|Ranbp9
EndoC_Up	GO:0034762	regulation of transmembrane transport	-2.3	-1	1.9	2.9	20611	592	371	20	5.4	1.2	12314|12671|13405|14225|17999|18754|18795|19091|20866|53416|56543|66402|69635|83814|83997|100986|105722|223864|230899|237542	Calm2|Chrm3|Dmd|Fkbp1a|Nedd4|Prkce|Plcb1|Prkg1|Stim1|Stk39|Kcnd3|Sln|Dapk1|Nedd4l|Slmap|Akap9|Ano6|Rapgef3|Nppa|Osbpl8
EndoC_Up	GO:0007179	transforming growth factor beta receptor signaling pathway	-2.2	-1	2.8	3.2	20611	181	371	9	2.4	0.8	12914|13805|15446|17130|17131|18099|19272|21417|93836	Crebbp|Eng|Hpgd|Smad6|Smad7|Nlk|Ptprk|Zeb1|Rnf111
EndoC_Up	R-MMU-112040	G-protein mediated events	-2.2	-1	5.6	3.9	20611	40	371	4	1.1	0.54	12314|18783|18795|18798	Calm2|Pla2g4a|Plcb1|Plcb4
EndoC_Up	R-MMU-157118	Signaling by NOTCH	-2.2	-1	5.6	3.9	20611	40	371	4	1.1	0.54	16396|18519|333639|433586	Itch|Kat2b|Mamld1|Maml3
EndoC_Up	GO:0035886	vascular smooth muscle cell differentiation	-2.2	-1	5.6	3.9	20611	40	371	4	1.1	0.54	12628|13805|14465|17130	Cfh|Eng|Gata6|Smad6
EndoC_Up	GO:0034764	positive regulation of transmembrane transport	-2.2	-1	2.5	3.1	20611	249	371	11	3	0.88	13405|18795|19091|20866|53416|83814|100986|105722|223864|230899|237542	Dmd|Plcb1|Prkg1|Stim1|Stk39|Nedd4l|Akap9|Ano6|Rapgef3|Nppa|Osbpl8
EndoC_Up	GO:0032945	negative regulation of mononuclear cell proliferation	-2.2	-0.99	3.7	3.5	20611	90	371	6	1.6	0.65	16396|17120|67245|114774|193385|320795	Itch|Mad1l1|Peli1|Pawr|Ripor2|Pkn1
EndoC_Up	GO:0048286	lung alveolus development	-2.2	-0.98	4.3	3.6	20611	64	371	5	1.3	0.6	12168|14465|17158|20238|75725	Bmpr2|Gata6|Man2a1|Atxn1|Phf14
EndoC_Up	GO:0090050	positive regulation of cell migration involved in sprouting angiogenesis	-2.2	-0.98	7.9	4.3	20611	21	371	3	0.81	0.46	18186|26406|240185	Nrp1|Map3k3|Jcad
EndoC_Up	GO:2000136	regulation of cell proliferation involved in heart morphogenesis	-2.2	-0.98	7.9	4.3	20611	21	371	3	0.81	0.46	12168|13805|14048	Bmpr2|Eng|Eya1
EndoC_Up	GO:0003177	pulmonary valve development	-2.2	-0.98	7.9	4.3	20611	21	371	3	0.81	0.46	12168|17130|18127	Bmpr2|Smad6|Nos3
EndoC_Up	GO:0030033	microvillus assembly	-2.2	-0.98	7.9	4.3	20611	21	371	3	0.81	0.46	18805|19684|76089	Pld1|Rdx|Rapgef2
EndoC_Up	GO:0046716	muscle cell cellular homeostasis	-2.2	-0.98	7.9	4.3	20611	21	371	3	0.81	0.46	13405|16795|17772	Dmd|Large1|Mtm1
EndoC_Up	WP523	Regulation of Actin Cytoskeleton	-2.2	-0.97	2.9	3.2	20611	151	371	8	2.2	0.75	12671|18708|18719|19684|19877|108100|237860|242687	Chrm3|Pik3r1|Pip5k1b|Rdx|Rock1|Baiap2|Ssh2|Wasf2
EndoC_Up	GO:0043542	endothelial cell migration	-2.2	-0.97	2.6	3.1	20611	217	371	10	2.7	0.84	12168|13482|13846|18127|18186|21687|26406|70097|78560|240185	Bmpr2|Dpp4|Ephb4|Nos3|Nrp1|Tek|Map3k3|Sash1|Adgra2|Jcad
EndoC_Up	GO:0086009	membrane repolarization	-2.2	-0.97	5.4	3.8	20611	41	371	4	1.1	0.54	56543|83814|100986|230899	Kcnd3|Nedd4l|Akap9|Nppa
EndoC_Up	GO:0000578	embryonic axis specification	-2.2	-0.97	5.4	3.8	20611	41	371	4	1.1	0.54	17130|21415|22289|218850	Smad6|Tcf7l1|Kdm6a|Tasor
EndoC_Up	GO:0031331	positive regulation of cellular catabolic process	-2.2	-0.97	2.1	3	20611	400	371	15	4	1	12398|16396|17131|19317|19684|19877|23806|26383|56469|69635|93687|107607|225131|228361|232334	Cbfa2t3|Itch|Smad7|Qk|Rdx|Rock1|Arih1|Fto|Pias1|Dapk1|Csnk1a1|Nod1|Wac|Ambra1|Vgll4
EndoC_Up	GO:0000082	G1/S transition of mitotic cell cycle	-2.2	-0.97	2.7	3.2	20611	184	371	9	2.4	0.8	12445|12914|18795|19645|19684|56469|57261|68142|235041	Ccnd3|Crebbp|Plcb1|Rb1|Rdx|Pias1|Brd4|Ino80|Kank2
EndoC_Up	GO:0060389	pathway-restricted SMAD protein phosphorylation	-2.2	-0.96	4.3	3.6	20611	65	371	5	1.3	0.6	12168|13805|17130|17131|19663	Bmpr2|Eng|Smad6|Smad7|Rbpms
EndoC_Up	GO:0048639	positive regulation of developmental growth	-2.2	-0.96	2.5	3.1	20611	218	371	10	2.7	0.84	12168|14465|14600|17131|17772|18186|18795|73094|83814|211323	Bmpr2|Gata6|Ghr|Smad7|Mtm1|Nrp1|Plcb1|Sgip1|Nedd4l|Nrg1
EndoC_Up	mmu05166	Human T-cell leukemia virus 1 infection	-2.2	-0.95	2.3	3	20611	290	371	12	3.2	0.92	12445|12914|15018|18186|18519|18708|19645|26406|67150|70461|70549|110557	Ccnd3|Crebbp|H2-Q7|Nrp1|Kat2b|Pik3r1|Rb1|Map3k3|Rnf141|Crtc3|Tln2|H2-Q6
EndoC_Up	GO:0001935	endothelial cell proliferation	-2.2	-0.95	2.9	3.2	20611	153	371	8	2.2	0.75	12168|12828|13805|20846|21687|22436|240185|240725	Bmpr2|Col4a3|Eng|Stat1|Tek|Xdh|Jcad|Sulf1
EndoC_Up	ko04921	Oxytocin signaling pathway	-2.2	-0.95	2.9	3.2	20611	153	371	8	2.2	0.75	12314|16439|18127|18783|18795|18798|19877|54195	Calm2|Itpr2|Nos3|Pla2g4a|Plcb1|Plcb4|Rock1|Gucy1b1
EndoC_Up	GO:0048259	regulation of receptor-mediated endocytosis	-2.2	-0.95	3.2	3.3	20611	122	371	7	1.9	0.71	17999|18222|50791|72238|73094|215114|217835	Nedd4|Numb|Magi2|Tbc1d5|Sgip1|Hip1|Rin3
EndoC_Up	GO:0007389	pattern specification process	-2.2	-0.95	2	2.9	20611	481	371	17	4.6	1.1	12168|13805|14042|14048|15257|16973|17130|18186|21415|21417|22289|24136|83675|93836|207165|218850|235320	Bmpr2|Eng|Ext1|Eya1|Hipk1|Lrp5|Smad6|Nrp1|Tcf7l1|Zeb1|Kdm6a|Zeb2|Bicc1|Rnf111|Bptf|Tasor|Zbtb16
EndoC_Up	GO:0048864	stem cell development	-2.2	-0.95	3.6	3.4	20611	93	371	6	1.6	0.65	13805|17311|18186|24136|76626|100169	Eng|Kitl|Nrp1|Zeb2|Msi2|Phactr4
EndoC_Up	mmu04810	Regulation of actin cytoskeleton	-2.2	-0.95	2.5	3.1	20611	220	371	10	2.7	0.84	12671|18708|18719|19684|19877|54004|108100|237860|242687|320795	Chrm3|Pik3r1|Pip5k1b|Rdx|Rock1|Diaph2|Baiap2|Ssh2|Wasf2|Pkn1
EndoC_Up	GO:0099003	vesicle-mediated transport in synapse	-2.2	-0.95	2.4	3	20611	255	371	11	3	0.88	17999|18222|18754|19157|19877|20619|72194|74053|77057|224671|227801	Nedd4|Numb|Prkce|Cyth1|Rock1|Snap23|Fbxl20|Grip1|Ston1|Btbd9|Dennd1a
EndoC_Up	GO:0045667	regulation of osteoblast differentiation	-2.2	-0.94	2.9	3.2	20611	154	371	8	2.2	0.75	12168|13207|16973|17130|17344|64075|208727|320799	Bmpr2|Ddx5|Lrp5|Smad6|Pias2|Smoc1|Hdac4|Zhx3
EndoC_Up	GO:0061323	cell proliferation involved in heart morphogenesis	-2.2	-0.94	7.6	4.2	20611	22	371	3	0.81	0.46	12168|13805|14048	Bmpr2|Eng|Eya1
EndoC_Up	GO:0009151	purine deoxyribonucleotide metabolic process	-2.2	-0.94	7.6	4.2	20611	22	371	3	0.81	0.46	11534|22436|76952	Adk|Xdh|Nt5c2
EndoC_Up	R-MMU-983695	Antigen activates B Cell Receptor (BCR) leading to generation of second messengers	-2.2	-0.94	7.6	4.2	20611	22	371	3	0.81	0.46	16439|18708|20866	Itpr2|Pik3r1|Stim1
EndoC_Up	GO:0001952	regulation of cell-matrix adhesion	-2.2	-0.94	3.2	3.3	20611	123	371	7	1.9	0.71	13405|18186|18708|19877|21687|50768|77569	Dmd|Nrp1|Pik3r1|Rock1|Tek|Dlc1|Limch1
EndoC_Up	GO:0016525	negative regulation of angiogenesis	-2.1	-0.92	3.1	3.2	20611	124	371	7	1.9	0.71	12828|14886|19877|20846|21413|21687|240725	Col4a3|Gtf2i|Rock1|Stat1|Tcf4|Tek|Sulf1
EndoC_Up	GO:0050868	negative regulation of T cell activation	-2.1	-0.92	3.1	3.2	20611	124	371	7	1.9	0.71	16396|17120|17131|67245|114774|193385|269023	Itch|Mad1l1|Smad7|Peli1|Pawr|Ripor2|Zfp608
EndoC_Up	GO:1901652	response to peptide	-2.1	-0.92	2	2.9	20611	407	371	15	4	1	12445|14158|14600|18519|18708|18795|18805|19877|20846|59079|107351|107607|109241|209039|237542	Ccnd3|Fer|Ghr|Kat2b|Pik3r1|Plcb1|Pld1|Rock1|Stat1|Erbin|Kank1|Nod1|Mbd5|Tns2|Osbpl8
EndoC_Up	GO:0043408	regulation of MAPK cascade	-2.1	-0.92	1.7	2.8	20611	733	371	23	6.2	1.3	13405|14600|16396|17311|18186|18754|18795|19877|21687|22436|24136|26406|26563|53416|56705|59009|69131|70097|76089|99470|107607|230899|240185	Dmd|Ghr|Itch|Kitl|Nrp1|Prkce|Plcb1|Rock1|Tek|Xdh|Zeb2|Map3k3|Ror1|Stk39|Ranbp9|Sh3rf1|Cdk12|Sash1|Rapgef2|Magi3|Nod1|Nppa|Jcad
EndoC_Up	mmu04921	Oxytocin signaling pathway	-2.1	-0.92	2.8	3.1	20611	156	371	8	2.2	0.75	12314|16439|18127|18783|18795|18798|19877|54195	Calm2|Itpr2|Nos3|Pla2g4a|Plcb1|Plcb4|Rock1|Gucy1b1
EndoC_Up	GO:0045445	myoblast differentiation	-2.1	-0.92	3.5	3.3	20611	95	371	6	1.6	0.65	13207|13819|18708|18795|19645|193385	Ddx5|Epas1|Pik3r1|Plcb1|Rb1|Ripor2
EndoC_Up	GO:0014033	neural crest cell differentiation	-2.1	-0.92	3.5	3.3	20611	95	371	6	1.6	0.65	13805|14042|17311|18186|24136|100169	Eng|Ext1|Kitl|Nrp1|Zeb2|Phactr4
EndoC_Up	GO:0070664	negative regulation of leukocyte proliferation	-2.1	-0.92	3.5	3.3	20611	95	371	6	1.6	0.65	16396|17120|67245|114774|193385|320795	Itch|Mad1l1|Peli1|Pawr|Ripor2|Pkn1
EndoC_Up	GO:0003073	regulation of systemic arterial blood pressure	-2.1	-0.91	3.1	3.2	20611	125	371	7	1.9	0.71	12168|12671|13805|18127|20112|83814|230899	Bmpr2|Chrm3|Eng|Nos3|Rps6ka2|Nedd4l|Nppa
EndoC_Up	GO:0044257	cellular protein catabolic process	-2.1	-0.9	1.7	2.7	20611	779	371	24	6.5	1.3	12398|13036|16396|17131|17772|17999|19684|23806|24086|50758|56469|63958|67245|72194|83814|93687|93836|108086|225055|225131|227334|232334|329908|672511	Cbfa2t3|Ctsh|Itch|Smad7|Mtm1|Nedd4|Rdx|Arih1|Tlk2|Fbxl17|Pias1|Ube4b|Peli1|Fbxl20|Nedd4l|Csnk1a1|Rnf111|Rnf216|Fbxo11|Wac|Usp40|Vgll4|Usp24|Rnf213
EndoC_Up	ko04915	Estrogen signaling pathway	-2.1	-0.9	3.5	3.3	20611	96	371	6	1.6	0.65	12314|16439|18127|18708|18795|18798	Calm2|Itpr2|Nos3|Pik3r1|Plcb1|Plcb4
EndoC_Up	GO:0051640	organelle localization	-2.1	-0.9	1.8	2.8	20611	653	371	21	5.7	1.2	11891|12628|13405|14048|14158|17120|17758|17772|18754|19157|20336|20619|50791|72194|72823|75914|100986|110380|230899|245049|320165	Rab27a|Cfh|Dmd|Eya1|Fer|Mad1l1|Map4|Mtm1|Prkce|Cyth1|Exoc4|Snap23|Magi2|Fbxl20|Pard3b|Exoc6b|Akap9|Shroom2|Nppa|Myrip|Tacc1
EndoC_Up	GO:0032984	protein-containing complex disassembly	-2.1	-0.9	2.5	3	20611	225	371	10	2.7	0.84	11518|13860|19684|20742|68732|70381|110380|211323|225115|320878	Add1|Eps8|Rdx|Sptbn1|Carmil1|Tecpr1|Shroom2|Nrg1|Svil|Mical2
EndoC_Up	GO:2000810	regulation of bicellular tight junction assembly	-2.1	-0.9	7.2	4.1	20611	23	371	3	0.81	0.46	19877|21872|83814	Rock1|Tjp1|Nedd4l
EndoC_Up	R-MMU-2173796	SMAD2/SMAD3:SMAD4 heterotrimer regulates transcription	-2.1	-0.9	7.2	4.1	20611	23	371	3	0.81	0.46	17131|93836|264064	Smad7|Rnf111|Cdk8
EndoC_Up	GO:0009048	dosage compensation by inactivation of X chromosome	-2.1	-0.9	7.2	4.1	20611	23	371	3	0.81	0.46	22097|78878|213742	Tsix|Ftx|Xist
EndoC_Up	GO:0036336	dendritic cell migration	-2.1	-0.9	7.2	4.1	20611	23	371	3	0.81	0.46	13860|14042|105722	Eps8|Ext1|Ano6
EndoC_Up	ko00565	Ether lipid metabolism	-2.1	-0.9	5.1	3.6	20611	44	371	4	1.1	0.54	18783|18805|67916|320981	Pla2g4a|Pld1|Plpp3|Enpp6
EndoC_Up	GO:1903672	positive regulation of sprouting angiogenesis	-2.1	-0.9	5.1	3.6	20611	44	371	4	1.1	0.54	18186|21872|26406|240185	Nrp1|Tjp1|Map3k3|Jcad
EndoC_Up	GO:0043410	positive regulation of MAPK cascade	-2.1	-0.9	1.9	2.8	20611	531	371	18	4.9	1.1	14600|17311|18186|18754|18795|19877|21687|22436|24136|26406|26563|53416|59009|70097|76089|99470|107607|240185	Ghr|Kitl|Nrp1|Prkce|Plcb1|Rock1|Tek|Xdh|Zeb2|Map3k3|Ror1|Stk39|Sh3rf1|Sash1|Rapgef2|Magi3|Nod1|Jcad
EndoC_Up	GO:0016570	histone modification	-2.1	-0.9	2	2.8	20611	451	371	16	4.3	1.1	12914|14048|14055|18193|18519|22289|56399|57261|75725|76719|104103|208727|225131|225888|234135|320795	Crebbp|Eya1|Ezh1|Nsd1|Kat2b|Kdm6a|Akap8|Brd4|Phf14|Kansl1|Airn|Hdac4|Wac|Kmt5b|Nsd3|Pkn1
EndoC_Up	GO:0002695	negative regulation of leukocyte activation	-2.1	-0.89	2.6	3	20611	192	371	9	2.4	0.8	14158|16396|17120|17131|67245|114774|193385|269023|320795	Fer|Itch|Mad1l1|Smad7|Peli1|Pawr|Ripor2|Zfp608|Pkn1
EndoC_Up	GO:0008286	insulin receptor signaling pathway	-2.1	-0.89	3.1	3.2	20611	127	371	7	1.9	0.71	12445|14158|18708|18795|107351|209039|237542	Ccnd3|Fer|Pik3r1|Plcb1|Kank1|Tns2|Osbpl8
EndoC_Up	GO:0006937	regulation of muscle contraction	-2.1	-0.89	2.8	3.1	20611	159	371	8	2.2	0.75	12671|13405|17131|19091|19224|114774|208727|230899	Chrm3|Dmd|Smad7|Prkg1|Ptgs1|Pawr|Hdac4|Nppa
EndoC_Up	GO:0048598	embryonic morphogenesis	-2.1	-0.88	1.8	2.7	20611	657	371	21	5.7	1.2	12168|13805|14042|14048|14465|15257|16911|16973|18193|19877|20336|21417|22289|24136|50768|67916|100169|193385|218850|235320|240725	Bmpr2|Eng|Ext1|Eya1|Gata6|Hipk1|Lmo4|Lrp5|Nsd1|Rock1|Exoc4|Zeb1|Kdm6a|Zeb2|Dlc1|Plpp3|Phactr4|Ripor2|Tasor|Zbtb16|Sulf1
EndoC_Up	GO:0043254	regulation of protein complex assembly	-2.1	-0.88	1.9	2.8	20611	493	371	17	4.6	1.1	11518|13860|14158|16911|17130|18754|19684|20742|68732|72587|107351|108100|207278|225115|237860|242687|260409	Add1|Eps8|Fer|Lmo4|Smad6|Prkce|Rdx|Sptbn1|Carmil1|Pan3|Kank1|Baiap2|Fchsd2|Svil|Ssh2|Wasf2|Cdc42ep3
EndoC_Up	GO:1901699	cellular response to nitrogen compound	-2.1	-0.88	1.8	2.7	20611	658	371	21	5.7	1.2	12385|12445|12671|13435|14158|14600|16439|18519|18708|18795|19877|20846|21417|54611|76089|107351|107607|109241|209039|223864|237542	Ctnna1|Ccnd3|Chrm3|Dnmt3a|Fer|Ghr|Itpr2|Kat2b|Pik3r1|Plcb1|Rock1|Stat1|Zeb1|Pde3a|Rapgef2|Kank1|Nod1|Mbd5|Tns2|Rapgef3|Osbpl8
EndoC_Up	GO:0044089	positive regulation of cellular component biogenesis	-2.1	-0.88	1.8	2.8	20611	575	371	19	5.1	1.1	13860|14158|18186|18708|18754|19877|21687|68732|72587|77569|108100|193385|207278|208727|223864|234267|242687|260409|399558	Eps8|Fer|Nrp1|Pik3r1|Prkce|Rock1|Tek|Carmil1|Pan3|Limch1|Baiap2|Ripor2|Fchsd2|Hdac4|Rapgef3|Gpm6a|Wasf2|Cdc42ep3|Flrt2
EndoC_Up	GO:0030162	regulation of proteolysis	-2.1	-0.88	1.7	2.7	20611	743	371	23	6.2	1.3	12398|12628|12828|13036|16396|17131|17772|18708|20112|20846|22035|22436|23806|24086|50768|56469|59009|69635|93687|107607|114774|215114|225131	Cbfa2t3|Cfh|Col4a3|Ctsh|Itch|Smad7|Mtm1|Pik3r1|Rps6ka2|Stat1|Tnfsf10|Xdh|Arih1|Tlk2|Dlc1|Pias1|Sh3rf1|Dapk1|Csnk1a1|Nod1|Pawr|Hip1|Wac
EndoC_Up	GO:0048332	mesoderm morphogenesis	-2.1	-0.88	4	3.4	20611	70	371	5	1.3	0.6	12168|14048|20336|21415|22289	Bmpr2|Eya1|Exoc4|Tcf7l1|Kdm6a
EndoC_Up	GO:0055008	cardiac muscle tissue morphogenesis	-2.1	-0.88	4	3.4	20611	70	371	5	1.3	0.6	13805|14225|17131|63958|77446	Eng|Fkbp1a|Smad7|Ube4b|Heg1
EndoC_Up	ko00562	Inositol phosphate metabolism	-2.1	-0.88	4	3.4	20611	70	371	5	1.3	0.6	17772|18719|18795|18798|224020	Mtm1|Pip5k1b|Plcb1|Plcb4|Pi4ka
EndoC_Up	mmu00562	Inositol phosphate metabolism	-2.1	-0.88	4	3.4	20611	70	371	5	1.3	0.6	17772|18719|18795|18798|224020	Mtm1|Pip5k1b|Plcb1|Plcb4|Pi4ka
EndoC_Up	GO:0051250	negative regulation of lymphocyte activation	-2.1	-0.88	2.8	3.1	20611	160	371	8	2.2	0.75	16396|17120|17131|67245|114774|193385|269023|320795	Itch|Mad1l1|Smad7|Peli1|Pawr|Ripor2|Zfp608|Pkn1
EndoC_Up	GO:0098876	vesicle-mediated transport to the plasma membrane	-2.1	-0.88	3.4	3.2	20611	98	371	6	1.6	0.65	20336|20619|20742|53620|74053|75914	Exoc4|Snap23|Sptbn1|Vamp5|Grip1|Exoc6b
EndoC_Up	R-MMU-4086398	Ca2+ pathway	-2.1	-0.88	4.9	3.6	20611	45	371	4	1.1	0.54	12314|18099|18795|21415	Calm2|Nlk|Plcb1|Tcf7l1
EndoC_Up	GO:0097178	ruffle assembly	-2.1	-0.88	4.9	3.6	20611	45	371	4	1.1	0.54	13860|19684|77057|107351	Eps8|Rdx|Ston1|Kank1
EndoC_Up	GO:1903523	negative regulation of blood circulation	-2.1	-0.88	4.9	3.6	20611	45	371	4	1.1	0.54	12168|12671|18708|19091	Bmpr2|Chrm3|Pik3r1|Prkg1
EndoC_Up	mmu00565	Ether lipid metabolism	-2.1	-0.88	4.9	3.6	20611	45	371	4	1.1	0.54	18783|18805|67916|320981	Pla2g4a|Pld1|Plpp3|Enpp6
EndoC_Up	GO:0003181	atrioventricular valve morphogenesis	-2.1	-0.87	6.9	3.9	20611	24	371	3	0.81	0.46	12168|17130|20564	Bmpr2|Smad6|Slit3
EndoC_Up	WP387	IL-6 signaling Pathway	-2	-0.87	3.4	3.2	20611	99	371	6	1.6	0.65	12914|18099|18708|19645|20112|20846	Crebbp|Nlk|Pik3r1|Rb1|Rps6ka2|Stat1
EndoC_Up	ko05231	Choline metabolism in cancer	-2	-0.87	3.4	3.2	20611	99	371	6	1.6	0.65	18708|18719|18783|18805|67916|242687	Pik3r1|Pip5k1b|Pla2g4a|Pld1|Plpp3|Wasf2
EndoC_Up	GO:0002027	regulation of heart rate	-2	-0.87	3.4	3.2	20611	99	371	6	1.6	0.65	12671|13405|13819|18708|56543|230899	Chrm3|Dmd|Epas1|Pik3r1|Kcnd3|Nppa
EndoC_Up	GO:0060395	SMAD protein signal transduction	-2	-0.87	3.4	3.2	20611	99	371	6	1.6	0.65	17130|17131|19663|20742|50791|240028	Smad6|Smad7|Rbpms|Sptbn1|Magi2|Lnpep
EndoC_Up	GO:0043502	regulation of muscle adaptation	-2	-0.87	3.4	3.2	20611	99	371	6	1.6	0.65	11534|14886|18127|19877|108655|208727	Adk|Gtf2i|Nos3|Rock1|Foxp1|Hdac4
EndoC_Up	GO:0010660	regulation of muscle cell apoptotic process	-2	-0.87	3.4	3.2	20611	99	371	6	1.6	0.65	13805|14465|18708|19317|223864|228361	Eng|Gata6|Pik3r1|Qk|Rapgef3|Ambra1
EndoC_Up	R-MMU-418346	Platelet homeostasis	-2	-0.86	3.9	3.3	20611	71	371	5	1.3	0.6	12314|16439|18127|18783|19091	Calm2|Itpr2|Nos3|Pla2g4a|Prkg1
EndoC_Up	R-MMU-3108214	SUMOylation of DNA damage response and repair proteins	-2	-0.86	3.9	3.3	20611	71	371	5	1.3	0.6	17344|20684|20842|56469|68501	Pias2|Sp100|Stag1|Pias1|Nsmce2
EndoC_Up	GO:0032273	positive regulation of protein polymerization	-2	-0.86	3	3.1	20611	130	371	7	1.9	0.71	14158|18754|68732|108100|207278|242687|260409	Fer|Prkce|Carmil1|Baiap2|Fchsd2|Wasf2|Cdc42ep3
EndoC_Up	WP29	Notch Signaling Pathway	-2	-0.86	4.8	3.5	20611	46	371	4	1.1	0.54	12914|18222|18519|433586	Crebbp|Numb|Kat2b|Maml3
EndoC_Up	GO:1902991	regulation of amyloid precursor protein catabolic process	-2	-0.86	4.8	3.5	20611	46	371	4	1.1	0.54	14225|19877|20168|56705	Fkbp1a|Rock1|Rtn3|Ranbp9
EndoC_Up	GO:0099504	synaptic vesicle cycle	-2	-0.86	2.4	2.9	20611	231	371	10	2.7	0.84	18754|18805|19157|19877|20619|50791|72194|77057|224671|227801	Prkce|Pld1|Cyth1|Rock1|Snap23|Magi2|Fbxl20|Ston1|Btbd9|Dennd1a
EndoC_Up	ko05203	Viral carcinogenesis	-2	-0.86	2.4	2.9	20611	231	371	10	2.7	0.84	12445|12914|15018|17120|18519|18708|19645|20684|110557|208727	Ccnd3|Crebbp|H2-Q7|Mad1l1|Kat2b|Pik3r1|Rb1|Sp100|H2-Q6|Hdac4
EndoC_Up	GO:0022409	positive regulation of cell-cell adhesion	-2	-0.86	2.3	2.9	20611	267	371	11	3	0.88	11534|13482|13846|17131|20443|21872|67916|114774|211922|214812|235320	Adk|Dpp4|Ephb4|Smad7|St3gal4|Tjp1|Plpp3|Pawr|Dennd6a|Zfp609|Zbtb16
EndoC_Up	ko04916	Melanogenesis	-2	-0.85	3.3	3.2	20611	100	371	6	1.6	0.65	12314|12914|17311|18795|18798|21415	Calm2|Crebbp|Kitl|Plcb1|Plcb4|Tcf7l1
EndoC_Up	mmu05231	Choline metabolism in cancer	-2	-0.85	3.3	3.2	20611	100	371	6	1.6	0.65	18708|18719|18783|18805|67916|242687	Pik3r1|Pip5k1b|Pla2g4a|Pld1|Plpp3|Wasf2
EndoC_Up	GO:0032092	positive regulation of protein binding	-2	-0.85	3.3	3.2	20611	100	371	6	1.6	0.65	11518|14225|17169|76089|107975|269587	Add1|Fkbp1a|Mark3|Rapgef2|Pacs1|Epb41
EndoC_Up	GO:2000058	regulation of ubiquitin-dependent protein catabolic process	-2	-0.85	2.7	3	20611	163	371	8	2.2	0.75	12398|17131|17772|23806|24086|56469|93687|225131	Cbfa2t3|Smad7|Mtm1|Arih1|Tlk2|Pias1|Csnk1a1|Wac
EndoC_Up	GO:0050773	regulation of dendrite development	-2	-0.85	2.5	2.9	20611	197	371	9	2.4	0.8	13047|17344|17999|18222|76089|83814|108100|211323|217692	Cux1|Pias2|Nedd4|Numb|Rapgef2|Nedd4l|Baiap2|Nrg1|Sipa1l1
EndoC_Up	R-MMU-1280218	Adaptive Immune System	-2	-0.85	1.8	2.7	20611	666	371	21	5.7	1.2	12314|14225|15018|16396|16439|16554|17999|18708|19091|20619|20866|22436|59009|67138|67455|72194|93836|110557|223864|225055|240028	Calm2|Fkbp1a|H2-Q7|Itch|Itpr2|Kif13b|Nedd4|Pik3r1|Prkg1|Snap23|Stim1|Xdh|Sh3rf1|Herc6|Klhl13|Fbxl20|Rnf111|H2-Q6|Rapgef3|Fbxo11|Lnpep
EndoC_Up	GO:0043244	regulation of protein complex disassembly	-2	-0.85	3	3.1	20611	131	371	7	1.9	0.71	11518|13860|19684|20742|68732|110380|225115	Add1|Eps8|Rdx|Sptbn1|Carmil1|Shroom2|Svil
EndoC_Up	GO:0043434	response to peptide hormone	-2	-0.85	2.1	2.8	20611	343	371	13	3.5	0.95	12445|14158|14600|18519|18708|18795|18805|19877|20846|107351|109241|209039|237542	Ccnd3|Fer|Ghr|Kat2b|Pik3r1|Plcb1|Pld1|Rock1|Stat1|Kank1|Mbd5|Tns2|Osbpl8
EndoC_Up	GO:2000116	regulation of cysteine-type endopeptidase activity	-2	-0.84	2.4	2.9	20611	233	371	10	2.7	0.84	12828|20846|22035|22436|50768|59009|69635|107607|114774|215114	Col4a3|Stat1|Tnfsf10|Xdh|Dlc1|Sh3rf1|Dapk1|Nod1|Pawr|Hip1
EndoC_Up	GO:2001237	negative regulation of extrinsic apoptotic signaling pathway	-2	-0.84	3.3	3.1	20611	101	371	6	1.6	0.65	12385|14048|18186|59009|69635|208449	Ctnna1|Eya1|Nrp1|Sh3rf1|Dapk1|Sgms1
EndoC_Up	GO:0030510	regulation of BMP signaling pathway	-2	-0.84	3.3	3.1	20611	101	371	6	1.6	0.65	12168|13805|14465|17130|17131|240725	Bmpr2|Eng|Gata6|Smad6|Smad7|Sulf1
EndoC_Up	GO:0032878	regulation of establishment or maintenance of cell polarity	-2	-0.84	6.7	3.8	20611	25	371	3	0.81	0.46	21687|107351|193385	Tek|Kank1|Ripor2
EndoC_Up	R-MMU-1236977	Endosomal/Vacuolar pathway	-2	-0.84	6.7	3.8	20611	25	371	3	0.81	0.46	15018|110557|240028	H2-Q7|H2-Q6|Lnpep
EndoC_Up	R-MMU-525793	Myogenesis	-2	-0.84	6.7	3.8	20611	25	371	3	0.81	0.46	12385|21406|21413	Ctnna1|Tcf12|Tcf4
EndoC_Up	GO:0007549	dosage compensation	-2	-0.84	6.7	3.8	20611	25	371	3	0.81	0.46	22097|78878|213742	Tsix|Ftx|Xist
EndoC_Up	GO:0044331	cell-cell adhesion mediated by cadherin	-2	-0.84	6.7	3.8	20611	25	371	3	0.81	0.46	14158|21872|211922	Fer|Tjp1|Dennd6a
EndoC_Up	R-MMU-1266738	Developmental Biology	-2	-0.84	1.9	2.7	20611	462	371	16	4.3	1.1	12385|12828|12829|13846|18186|18222|18708|19684|19877|20564|20742|21406|21413|54712|56705|215798	Ctnna1|Col4a3|Col4a4|Ephb4|Nrp1|Numb|Pik3r1|Rdx|Rock1|Slit3|Sptbn1|Tcf12|Tcf4|Plxnc1|Ranbp9|Adgrg6
Endo_Down	GO:0001568	blood vessel development	-10	-6.4	8	10	20611	752	55	16	29	6.1	11465|11504|11826|13653|15507|15901|16598|17886|18591|18760|20315|29876|52014|66214|67784|268902	Actg1|Adamts1|Aqp1|Egr1|Hspb1|Id1|Klf2|Myh9|Pdgfb|Prkd1|Cxcl12|Clic4|Nus1|Rgcc|Plxnd1|Robo2
Endo_Down	GO:0001944	vasculature development	-9.9	-6.4	7.6	9.8	20611	787	55	16	29	6.1	11465|11504|11826|13653|15507|15901|16598|17886|18591|18760|20315|29876|52014|66214|67784|268902	Actg1|Adamts1|Aqp1|Egr1|Hspb1|Id1|Klf2|Myh9|Pdgfb|Prkd1|Cxcl12|Clic4|Nus1|Rgcc|Plxnd1|Robo2
Endo_Down	GO:0072358	cardiovascular system development	-9.9	-6.4	7.6	9.8	20611	787	55	16	29	6.1	11465|11504|11826|13653|15507|15901|16598|17886|18591|18760|20315|29876|52014|66214|67784|268902	Actg1|Adamts1|Aqp1|Egr1|Hspb1|Id1|Klf2|Myh9|Pdgfb|Prkd1|Cxcl12|Clic4|Nus1|Rgcc|Plxnd1|Robo2
Endo_Down	GO:0048514	blood vessel morphogenesis	-8.9	-5.7	8	9.4	20611	654	55	14	25	5.9	11465|11504|11826|15507|15901|16598|17886|18591|18760|20315|29876|52014|66214|67784	Actg1|Adamts1|Aqp1|Hspb1|Id1|Klf2|Myh9|Pdgfb|Prkd1|Cxcl12|Clic4|Nus1|Rgcc|Plxnd1
Endo_Down	GO:0001525	angiogenesis	-8.9	-5.7	9	9.7	20611	542	55	13	24	5.7	11465|11504|11826|15507|15901|16598|17886|18760|20315|29876|52014|66214|67784	Actg1|Adamts1|Aqp1|Hspb1|Id1|Klf2|Myh9|Prkd1|Cxcl12|Clic4|Nus1|Rgcc|Plxnd1
Endo_Down	GO:1901342	regulation of vasculature development	-7.5	-4.6	10	9.3	20611	360	55	10	18	5.2	11504|11826|13653|15507|15901|16598|18591|18760|66214|67784	Adamts1|Aqp1|Egr1|Hspb1|Id1|Klf2|Pdgfb|Prkd1|Rgcc|Plxnd1
Endo_Down	R-MMU-5683057	MAPK family signaling cascades	-7.2	-4.5	12	9.5	20611	285	55	9	16	5	11461|11465|15507|18591|19252|19418|22187|22190|22330	Actb|Actg1|Hspb1|Pdgfb|Dusp1|Rasgrf2|Ubb|Ubc|Vcl
Endo_Down	GO:0036146	cellular response to mycotoxin	-7.1	-4.4	280	29	20611	4	55	3	5.5	3.1	11461|13653|18591	Actb|Egr1|Pdgfb
Endo_Down	GO:0010631	epithelial cell migration	-7	-4.3	11	9.2	20611	303	55	9	16	5	11826|15507|17886|18591|18760|19270|52014|66214|67784	Aqp1|Hspb1|Myh9|Pdgfb|Prkd1|Ptprg|Nus1|Rgcc|Plxnd1
Endo_Down	GO:0090132	epithelium migration	-7	-4.3	11	9.2	20611	305	55	9	16	5	11826|15507|17886|18591|18760|19270|52014|66214|67784	Aqp1|Hspb1|Myh9|Pdgfb|Prkd1|Ptprg|Nus1|Rgcc|Plxnd1
Endo_Down	GO:0090130	tissue migration	-7	-4.3	11	9.1	20611	307	55	9	16	5	11826|15507|17886|18591|18760|19270|52014|66214|67784	Aqp1|Hspb1|Myh9|Pdgfb|Prkd1|Ptprg|Nus1|Rgcc|Plxnd1
Endo_Down	GO:0001667	ameboidal-type cell migration	-6.7	-4.1	8.6	8.3	20611	438	55	10	18	5.2	11826|15507|17886|18591|18760|19270|20315|52014|66214|67784	Aqp1|Hspb1|Myh9|Pdgfb|Prkd1|Ptprg|Cxcl12|Nus1|Rgcc|Plxnd1
Endo_Down	GO:0040013	negative regulation of locomotion	-6.5	-3.9	9.7	8.5	20611	348	55	9	16	5	13134|17470|18591|19252|19270|20315|29876|66214|268902	Dach1|Cd200|Pdgfb|Dusp1|Ptprg|Cxcl12|Clic4|Rgcc|Robo2
Endo_Down	GO:0038033	positive regulation of endothelial cell chemotaxis by VEGF-activated vascular endothelial growth factor receptor signaling pathway	-6.4	-3.9	190	24	20611	6	55	3	5.5	3.1	15507|18591|18760	Hspb1|Pdgfb|Prkd1
Endo_Down	GO:0010046	response to mycotoxin	-6.4	-3.9	190	24	20611	6	55	3	5.5	3.1	11461|13653|18591	Actb|Egr1|Pdgfb
Endo_Down	R-MMU-5673001	RAF/MAP kinase cascade	-6.4	-3.9	12	8.9	20611	256	55	8	15	4.8	11461|11465|18591|19252|19418|22187|22190|22330	Actb|Actg1|Pdgfb|Dusp1|Rasgrf2|Ubb|Ubc|Vcl
Endo_Down	R-MMU-5684996	MAPK1/MAPK3 signaling	-6.4	-3.8	11	8.8	20611	262	55	8	15	4.8	11461|11465|18591|19252|19418|22187|22190|22330	Actb|Actg1|Pdgfb|Dusp1|Rasgrf2|Ubb|Ubc|Vcl
Endo_Down	GO:1902414	protein localization to cell junction	-6.3	-3.8	60	15	20611	25	55	4	7.3	3.5	11461|11465|18671|22330	Actb|Actg1|Abcb1a|Vcl
Endo_Down	GO:0043534	blood vessel endothelial cell migration	-6.1	-3.6	19	10	20611	119	55	6	11	4.2	15507|17886|18591|18760|52014|66214	Hspb1|Myh9|Pdgfb|Prkd1|Nus1|Rgcc
Endo_Down	GO:0030336	negative regulation of cell migration	-6.1	-3.6	11	8.4	20611	284	55	8	15	4.8	13134|17470|18591|19252|19270|20315|29876|66214	Dach1|Cd200|Pdgfb|Dusp1|Ptprg|Cxcl12|Clic4|Rgcc
Endo_Down	GO:0072239	metanephric glomerulus vasculature development	-6	-3.6	140	20	20611	8	55	3	5.5	3.1	11826|13653|18591	Aqp1|Egr1|Pdgfb
Endo_Down	GO:2000146	negative regulation of cell motility	-5.9	-3.5	10	8.2	20611	297	55	8	15	4.8	13134|17470|18591|19252|19270|20315|29876|66214	Dach1|Cd200|Pdgfb|Dusp1|Ptprg|Cxcl12|Clic4|Rgcc
Endo_Down	GO:0038089	positive regulation of cell migration by vascular endothelial growth factor signaling pathway	-5.8	-3.4	120	19	20611	9	55	3	5.5	3.1	15507|18591|18760	Hspb1|Pdgfb|Prkd1
Endo_Down	GO:0048729	tissue morphogenesis	-5.8	-3.4	6	6.9	20611	685	55	11	20	5.4	11461|11465|17069|18591|20315|21393|21407|22330|29876|67784|268902	Actb|Actg1|Ly6e|Pdgfb|Cxcl12|Tcap|Tcf15|Vcl|Clic4|Plxnd1|Robo2
Endo_Down	GO:0043542	endothelial cell migration	-5.8	-3.4	12	8.5	20611	217	55	7	13	4.5	15507|17886|18591|18760|52014|66214|67784	Hspb1|Myh9|Pdgfb|Prkd1|Nus1|Rgcc|Plxnd1
Endo_Down	GO:0045765	regulation of angiogenesis	-5.7	-3.3	9.3	7.8	20611	323	55	8	15	4.8	11504|11826|15507|15901|16598|18760|66214|67784	Adamts1|Aqp1|Hspb1|Id1|Klf2|Prkd1|Rgcc|Plxnd1
Endo_Down	GO:0030335	positive regulation of cell migration	-5.6	-3.3	6.6	7	20611	569	55	10	18	5.2	11465|11504|11826|13653|15507|18591|18760|19241|20315|52014	Actg1|Adamts1|Aqp1|Egr1|Hspb1|Pdgfb|Prkd1|Tmsb4x|Cxcl12|Nus1
Endo_Down	GO:0061061	muscle structure development	-5.6	-3.3	5.8	6.7	20611	715	55	11	20	5.4	11465|12520|13653|15903|17069|17886|18591|19241|20315|21393|21407	Actg1|Cd81|Egr1|Id3|Ly6e|Myh9|Pdgfb|Tmsb4x|Cxcl12|Tcap|Tcf15
Endo_Down	GO:0051271	negative regulation of cellular component movement	-5.6	-3.3	9	7.6	20611	332	55	8	15	4.8	13134|17470|18591|19252|19270|20315|29876|66214	Dach1|Cd200|Pdgfb|Dusp1|Ptprg|Cxcl12|Clic4|Rgcc
Endo_Down	GO:2000147	positive regulation of cell motility	-5.5	-3.2	6.3	6.8	20611	592	55	10	18	5.2	11465|11504|11826|13653|15507|18591|18760|19241|20315|52014	Actg1|Adamts1|Aqp1|Egr1|Hspb1|Pdgfb|Prkd1|Tmsb4x|Cxcl12|Nus1
Endo_Down	GO:0010632	regulation of epithelial cell migration	-5.5	-3.2	11	8	20611	240	55	7	13	4.5	11826|15507|18591|18760|19270|52014|66214	Aqp1|Hspb1|Pdgfb|Prkd1|Ptprg|Nus1|Rgcc
Endo_Down	GO:0038084	vascular endothelial growth factor signaling pathway	-5.4	-3.1	37	12	20611	41	55	4	7.3	3.5	15507|18591|18760|52014	Hspb1|Pdgfb|Prkd1|Nus1
Endo_Down	GO:0001656	metanephros development	-5.4	-3.1	21	9.7	20611	91	55	5	9.1	3.9	11826|13653|15903|18591|268902	Aqp1|Egr1|Id3|Pdgfb|Robo2
Endo_Down	GO:0051272	positive regulation of cellular component movement	-5.4	-3.1	6.1	6.6	20611	613	55	10	18	5.2	11465|11504|11826|13653|15507|18591|18760|19241|20315|52014	Actg1|Adamts1|Aqp1|Egr1|Hspb1|Pdgfb|Prkd1|Tmsb4x|Cxcl12|Nus1
Endo_Down	GO:0043535	regulation of blood vessel endothelial cell migration	-5.3	-3	20	9.5	20611	94	55	5	9.1	3.9	15507|18591|18760|52014|66214	Hspb1|Pdgfb|Prkd1|Nus1|Rgcc
Endo_Down	GO:0040017	positive regulation of locomotion	-5.3	-3	6	6.6	20611	624	55	10	18	5.2	11465|11504|11826|13653|15507|18591|18760|19241|20315|52014	Actg1|Adamts1|Aqp1|Egr1|Hspb1|Pdgfb|Prkd1|Tmsb4x|Cxcl12|Nus1
Endo_Down	GO:0072224	metanephric glomerulus development	-5.2	-3	80	15	20611	14	55	3	5.5	3.1	11826|13653|18591	Aqp1|Egr1|Pdgfb
Endo_Down	GO:1902903	regulation of supramolecular fiber organization	-5.1	-2.9	7.9	7	20611	380	55	8	15	4.8	11465|15481|15901|17886|19241|20393|66214|69524	Actg1|Hspa8|Id1|Myh9|Tmsb4x|Sgk1|Rgcc|Esam
Endo_Down	GO:2001028	positive regulation of endothelial cell chemotaxis	-4.9	-2.7	66	14	20611	17	55	3	5.5	3.1	15507|18591|18760	Hspb1|Pdgfb|Prkd1
Endo_Down	R-MMU-114608	Platelet degranulation	-4.9	-2.7	16	8.5	20611	115	55	5	9.1	3.9	11465|18591|19241|21859|22330	Actg1|Pdgfb|Tmsb4x|Timp3|Vcl
Endo_Down	ko04670	Leukocyte transendothelial migration	-4.8	-2.7	16	8.4	20611	117	55	5	9.1	3.9	11461|11465|20315|22330|69524	Actb|Actg1|Cxcl12|Vcl|Esam
Endo_Down	mmu04670	Leukocyte transendothelial migration	-4.8	-2.7	16	8.4	20611	117	55	5	9.1	3.9	11461|11465|20315|22330|69524	Actb|Actg1|Cxcl12|Vcl|Esam
Endo_Down	R-MMU-450408	AUF1 (hnRNP D0) binds and destabilizes mRNA	-4.8	-2.7	27	10	20611	56	55	4	7.3	3.5	15481|15507|22187|22190	Hspa8|Hspb1|Ubb|Ubc
Endo_Down	R-MMU-2029482	Regulation of actin dynamics for phagocytic cup formation	-4.8	-2.7	27	10	20611	56	55	4	7.3	3.5	11461|11465|17886|17909	Actb|Actg1|Myh9|Myo10
Endo_Down	GO:0043536	positive regulation of blood vessel endothelial cell migration	-4.8	-2.6	26	9.9	20611	57	55	4	7.3	3.5	15507|18591|18760|52014	Hspb1|Pdgfb|Prkd1|Nus1
Endo_Down	R-MMU-76005	Response to elevated platelet cytosolic Ca2+	-4.8	-2.6	16	8.3	20611	120	55	5	9.1	3.9	11465|18591|19241|21859|22330	Actg1|Pdgfb|Tmsb4x|Timp3|Vcl
Endo_Down	GO:0030036	actin cytoskeleton organization	-4.8	-2.6	5.2	6	20611	717	55	10	18	5.2	11461|11465|11826|15901|17886|18591|19241|21393|66214|69524	Actb|Actg1|Aqp1|Id1|Myh9|Pdgfb|Tmsb4x|Tcap|Rgcc|Esam
Endo_Down	GO:0035924	cellular response to vascular endothelial growth factor stimulus	-4.7	-2.6	25	9.7	20611	59	55	4	7.3	3.5	15507|18591|18760|52014	Hspb1|Pdgfb|Prkd1|Nus1
Endo_Down	R-MMU-376176	Signaling by ROBO receptors	-4.7	-2.6	56	13	20611	20	55	3	5.5	3.1	20315|22187|22190	Cxcl12|Ubb|Ubc
Endo_Down	GO:0002009	morphogenesis of an epithelium	-4.7	-2.6	5.8	6.1	20611	580	55	9	16	5	11461|11465|18591|20315|21393|21407|22330|29876|67784	Actb|Actg1|Pdgfb|Cxcl12|Tcap|Tcf15|Vcl|Clic4|Plxnd1
Endo_Down	GO:0030155	regulation of cell adhesion	-4.7	-2.6	5.1	5.9	20611	735	55	10	18	5.2	11465|12520|15507|17909|18591|19252|20315|22330|66214|67784	Actg1|Cd81|Hspb1|Myo10|Pdgfb|Dusp1|Cxcl12|Vcl|Rgcc|Plxnd1
Endo_Down	ko04810	Regulation of actin cytoskeleton	-4.7	-2.5	11	7.2	20611	214	55	6	11	4.2	11461|11465|17886|18591|19241|22330	Actb|Actg1|Myh9|Pdgfb|Tmsb4x|Vcl
Endo_Down	GO:0014911	positive regulation of smooth muscle cell migration	-4.6	-2.5	24	9.5	20611	62	55	4	7.3	3.5	11504|13653|18591|19241	Adamts1|Egr1|Pdgfb|Tmsb4x
Endo_Down	GO:0001822	kidney development	-4.6	-2.5	8.1	6.7	20611	322	55	7	13	4.5	11504|11826|13653|15903|18591|67784|268902	Adamts1|Aqp1|Egr1|Id3|Pdgfb|Plxnd1|Robo2
Endo_Down	GO:0097435	supramolecular fiber organization	-4.6	-2.5	5	5.8	20611	746	55	10	18	5.2	11465|13010|15481|15901|17886|19241|20393|21393|66214|69524	Actg1|Cst3|Hspa8|Id1|Myh9|Tmsb4x|Sgk1|Tcap|Rgcc|Esam
Endo_Down	mmu04810	Regulation of actin cytoskeleton	-4.6	-2.5	10	7.1	20611	220	55	6	11	4.2	11461|11465|17886|18591|19241|22330	Actb|Actg1|Myh9|Pdgfb|Tmsb4x|Vcl
Endo_Down	GO:2001026	regulation of endothelial cell chemotaxis	-4.6	-2.5	51	12	20611	22	55	3	5.5	3.1	15507|18591|18760	Hspb1|Pdgfb|Prkd1
Endo_Down	mmu04015	Rap1 signaling pathway	-4.5	-2.5	10	7	20611	224	55	6	11	4.2	11461|11465|13653|15901|18591|18760	Actb|Actg1|Egr1|Id1|Pdgfb|Prkd1
Endo_Down	GO:0050920	regulation of chemotaxis	-4.5	-2.5	10	7	20611	225	55	6	11	4.2	15507|18591|18760|19252|20315|268902	Hspb1|Pdgfb|Prkd1|Dusp1|Cxcl12|Robo2
Endo_Down	GO:0072001	renal system development	-4.5	-2.5	7.8	6.5	20611	337	55	7	13	4.5	11504|11826|13653|15903|18591|67784|268902	Adamts1|Aqp1|Egr1|Id3|Pdgfb|Plxnd1|Robo2
Endo_Down	R-MMU-8856828	Clathrin-mediated endocytosis	-4.5	-2.5	14	7.7	20611	136	55	5	9.1	3.9	11461|11465|15481|22187|22190	Actb|Actg1|Hspa8|Ubb|Ubc
Endo_Down	GO:0098609	cell-cell adhesion	-4.4	-2.4	4.8	5.6	20611	781	55	10	18	5.2	12520|15507|17470|17886|17909|20315|22330|66214|69524|268902	Cd81|Hspb1|Cd200|Myh9|Myo10|Cxcl12|Vcl|Rgcc|Esam|Robo2
Endo_Down	GO:0031346	positive regulation of cell projection organization	-4.4	-2.4	6.3	6	20611	479	55	8	15	4.8	11504|11826|15507|18760|20315|20393|67784|268902	Adamts1|Aqp1|Hspb1|Prkd1|Cxcl12|Sgk1|Plxnd1|Robo2
Endo_Down	GO:0010975	regulation of neuron projection development	-4.4	-2.4	5.4	5.8	20611	627	55	9	16	5	11504|15507|15901|18760|19270|20315|20393|67784|268902	Adamts1|Hspb1|Id1|Prkd1|Ptprg|Cxcl12|Sgk1|Plxnd1|Robo2
Endo_Down	ko05418	Fluid shear stress and atherosclerosis	-4.4	-2.4	13	7.5	20611	145	55	5	9.1	3.9	11461|11465|16598|18591|19252	Actb|Actg1|Klf2|Pdgfb|Dusp1
Endo_Down	GO:0072012	glomerulus vasculature development	-4.3	-2.4	43	11	20611	26	55	3	5.5	3.1	11826|13653|18591	Aqp1|Egr1|Pdgfb
Endo_Down	mmu05418	Fluid shear stress and atherosclerosis	-4.3	-2.4	13	7.4	20611	148	55	5	9.1	3.9	11461|11465|16598|18591|19252	Actb|Actg1|Klf2|Pdgfb|Dusp1
Endo_Down	GO:0061437	renal system vasculature development	-4.3	-2.3	42	11	20611	27	55	3	5.5	3.1	11826|13653|18591	Aqp1|Egr1|Pdgfb
Endo_Down	GO:0061440	kidney vasculature development	-4.3	-2.3	42	11	20611	27	55	3	5.5	3.1	11826|13653|18591	Aqp1|Egr1|Pdgfb
Endo_Down	R-MMU-2029480	Fcgamma receptor (FCGR) dependent phagocytosis	-4.3	-2.3	20	8.5	20611	76	55	4	7.3	3.5	11461|11465|17886|17909	Actb|Actg1|Myh9|Myo10
Endo_Down	WP523	Regulation of Actin Cytoskeleton	-4.3	-2.3	12	7.3	20611	151	55	5	9.1	3.9	11461|11465|18591|19241|22330	Actb|Actg1|Pdgfb|Tmsb4x|Vcl
Endo_Down	GO:0010976	positive regulation of neuron projection development	-4.2	-2.3	7.1	6.1	20611	372	55	7	13	4.5	11504|15507|18760|20315|20393|67784|268902	Adamts1|Hspb1|Prkd1|Cxcl12|Sgk1|Plxnd1|Robo2
Endo_Down	GO:0010634	positive regulation of epithelial cell migration	-4.2	-2.3	12	7.2	20611	155	55	5	9.1	3.9	11826|15507|18591|18760|52014	Aqp1|Hspb1|Pdgfb|Prkd1|Nus1
Endo_Down	R-MMU-422475	Axon guidance	-4.2	-2.3	8.7	6.5	20611	258	55	6	11	4.2	11461|11465|20315|22187|22190|67784	Actb|Actg1|Cxcl12|Ubb|Ubc|Plxnd1
Endo_Down	R-MMU-9675108	Nervous system development	-4.2	-2.3	8.7	6.4	20611	259	55	6	11	4.2	11461|11465|20315|22187|22190|67784	Actb|Actg1|Cxcl12|Ubb|Ubc|Plxnd1
Endo_Down	GO:0001655	urogenital system development	-4.2	-2.3	6.9	6	20611	380	55	7	13	4.5	11504|11826|13653|15903|18591|67784|268902	Adamts1|Aqp1|Egr1|Id3|Pdgfb|Plxnd1|Robo2
Endo_Down	GO:0035767	endothelial cell chemotaxis	-4.2	-2.2	37	10	20611	30	55	3	5.5	3.1	15507|18591|18760	Hspb1|Pdgfb|Prkd1
Endo_Down	mmu04010	MAPK signaling pathway	-4.1	-2.2	8.5	6.4	20611	264	55	6	11	4.2	13653|15481|15507|18591|19252|19418	Egr1|Hspa8|Hspb1|Pdgfb|Dusp1|Rasgrf2
Endo_Down	R-MMU-450531	Regulation of mRNA stability by proteins that bind AU-rich elements	-4.1	-2.2	18	7.9	20611	85	55	4	7.3	3.5	15481|15507|22187|22190	Hspa8|Hspb1|Ubb|Ubc
Endo_Down	R-MMU-9006934	Signaling by Receptor Tyrosine Kinases	-4.1	-2.2	6.6	5.8	20611	399	55	7	13	4.5	11461|11465|15507|18591|20393|22187|22190	Actb|Actg1|Hspb1|Pdgfb|Sgk1|Ubb|Ubc
Endo_Down	GO:0010594	regulation of endothelial cell migration	-4	-2.2	11	6.8	20611	171	55	5	9.1	3.9	15507|18591|18760|52014|66214	Hspb1|Pdgfb|Prkd1|Nus1|Rgcc
Endo_Down	GO:0110053	regulation of actin filament organization	-4	-2.2	8.1	6.2	20611	277	55	6	11	4.2	11465|15901|17886|19241|66214|69524	Actg1|Id1|Myh9|Tmsb4x|Rgcc|Esam
Endo_Down	GO:0014910	regulation of smooth muscle cell migration	-4	-2.1	17	7.7	20611	90	55	4	7.3	3.5	11504|13653|18591|19241	Adamts1|Egr1|Pdgfb|Tmsb4x
Endo_Down	R-MMU-5696394	DNA Damage Recognition in GG-NER	-4	-2.1	33	9.7	20611	34	55	3	5.5	3.1	11461|22187|22190	Actb|Ubb|Ubc
Endo_Down	R-MMU-6804757	Regulation of TP53 Degradation	-4	-2.1	33	9.7	20611	34	55	3	5.5	3.1	20393|22187|22190	Sgk1|Ubb|Ubc
Endo_Down	R-MMU-6806003	Regulation of TP53 Expression and Degradation	-4	-2.1	33	9.7	20611	34	55	3	5.5	3.1	20393|22187|22190	Sgk1|Ubb|Ubc
Endo_Down	GO:0042692	muscle cell differentiation	-4	-2.1	6.4	5.7	20611	409	55	7	13	4.5	11465|12520|17886|18591|19241|20315|21393	Actg1|Cd81|Myh9|Pdgfb|Tmsb4x|Cxcl12|Tcap
Endo_Down	GO:0048858	cell projection morphogenesis	-3.9	-2.1	4.7	5.2	20611	722	55	9	16	5	11461|15901|18008|20315|20393|22187|22330|67784|268902	Actb|Id1|Nes|Cxcl12|Sgk1|Ubb|Vcl|Plxnd1|Robo2
Endo_Down	GO:0051493	regulation of cytoskeleton organization	-3.9	-2.1	5.3	5.4	20611	565	55	8	15	4.8	11465|15901|17886|18008|19241|20393|66214|69524	Actg1|Id1|Myh9|Nes|Tmsb4x|Sgk1|Rgcc|Esam
Endo_Down	R-MMU-2672351	Stimuli-sensing channels	-3.9	-2	15	7.3	20611	98	55	4	7.3	3.5	20393|22187|22190|226025	Sgk1|Ubb|Ubc|Trpm3
Endo_Down	GO:0014909	smooth muscle cell migration	-3.8	-2	15	7.3	20611	99	55	4	7.3	3.5	11504|13653|18591|19241	Adamts1|Egr1|Pdgfb|Tmsb4x
Endo_Down	GO:0072210	metanephric nephron development	-3.8	-2	30	9.1	20611	38	55	3	5.5	3.1	11826|13653|18591	Aqp1|Egr1|Pdgfb
Endo_Down	GO:0032990	cell part morphogenesis	-3.8	-2	4.5	5.1	20611	744	55	9	16	5	11461|15901|18008|20315|20393|22187|22330|67784|268902	Actb|Id1|Nes|Cxcl12|Sgk1|Ubb|Vcl|Plxnd1|Robo2
Endo_Down	R-MMU-5674135	MAP2K and MAPK activation	-3.8	-2	29	9	20611	39	55	3	5.5	3.1	11461|11465|22330	Actb|Actg1|Vcl
Endo_Down	GO:0007015	actin filament organization	-3.7	-2	5.9	5.4	20611	447	55	7	13	4.5	11465|15901|17886|19241|21393|66214|69524	Actg1|Id1|Myh9|Tmsb4x|Tcap|Rgcc|Esam
Endo_Down	R-MMU-5675221	Negative regulation of MAPK pathway	-3.7	-2	27	8.8	20611	41	55	3	5.5	3.1	19252|22187|22190	Dusp1|Ubb|Ubc
Endo_Down	GO:0002686	negative regulation of leukocyte migration	-3.7	-1.9	27	8.6	20611	42	55	3	5.5	3.1	17470|19252|20315	Cd200|Dusp1|Cxcl12
Endo_Down	GO:0010595	positive regulation of endothelial cell migration	-3.7	-1.9	14	6.9	20611	108	55	4	7.3	3.5	15507|18591|18760|52014	Hspb1|Pdgfb|Prkd1|Nus1
Endo_Down	GO:0006275	regulation of DNA replication	-3.7	-1.9	14	6.8	20611	111	55	4	7.3	3.5	13010|13134|15903|18591	Cst3|Dach1|Id3|Pdgfb
Endo_Down	GO:0014812	muscle cell migration	-3.6	-1.9	13	6.8	20611	113	55	4	7.3	3.5	11504|13653|18591|19241	Adamts1|Egr1|Pdgfb|Tmsb4x
Endo_Down	GO:0006509	membrane protein ectodomain proteolysis	-3.6	-1.9	25	8.3	20611	45	55	3	5.5	3.1	17886|21859|110595	Myh9|Timp3|Timp4
Endo_Down	GO:0045664	regulation of neuron differentiation	-3.6	-1.9	4.2	4.8	20611	796	55	9	16	5	11504|15507|15901|18760|19270|20315|20393|67784|268902	Adamts1|Hspb1|Id1|Prkd1|Ptprg|Cxcl12|Sgk1|Plxnd1|Robo2
Endo_Down	GO:1904018	positive regulation of vasculature development	-3.6	-1.9	8.9	6	20611	210	55	5	9.1	3.9	11826|13653|15507|18591|18760	Aqp1|Egr1|Hspb1|Pdgfb|Prkd1
Endo_Down	GO:0045666	positive regulation of neuron differentiation	-3.6	-1.9	5.6	5.2	20611	471	55	7	13	4.5	11504|15507|18760|20315|20393|67784|268902	Adamts1|Hspb1|Prkd1|Cxcl12|Sgk1|Plxnd1|Robo2
Endo_Down	GO:0030855	epithelial cell differentiation	-3.6	-1.9	4.7	4.9	20611	632	55	8	15	4.8	15901|15903|16598|18591|18671|21407|22330|29876	Id1|Id3|Klf2|Pdgfb|Abcb1a|Tcf15|Vcl|Clic4
Endo_Down	ko04015	Rap1 signaling pathway	-3.6	-1.9	8.8	5.9	20611	213	55	5	9.1	3.9	11461|11465|15901|18591|18760	Actb|Actg1|Id1|Pdgfb|Prkd1
Endo_Down	GO:0007507	heart development	-3.6	-1.9	4.7	4.9	20611	637	55	8	15	4.8	11504|15901|15903|17069|18591|21393|67784|268902	Adamts1|Id1|Id3|Ly6e|Pdgfb|Tcap|Plxnd1|Robo2
Endo_Down	GO:0032103	positive regulation of response to external stimulus	-3.6	-1.9	6.7	5.4	20611	337	55	6	11	4.2	11770|12520|15507|18591|18760|20315	Fabp4|Cd81|Hspb1|Pdgfb|Prkd1|Cxcl12
Endo_Down	GO:0048010	vascular endothelial growth factor receptor signaling pathway	-3.5	-1.8	23	8	20611	48	55	3	5.5	3.1	15507|18591|18760	Hspb1|Pdgfb|Prkd1
Endo_Down	GO:0007520	myoblast fusion	-3.5	-1.8	23	8	20611	48	55	3	5.5	3.1	12520|17886|20315	Cd81|Myh9|Cxcl12
Endo_Down	GO:0097529	myeloid leukocyte migration	-3.5	-1.8	8.5	5.8	20611	221	55	5	9.1	3.9	12520|17470|18591|19252|20315	Cd81|Cd200|Pdgfb|Dusp1|Cxcl12
Endo_Down	GO:0051261	protein depolymerization	-3.4	-1.8	12	6.3	20611	127	55	4	7.3	3.5	15481|17886|18008|20393	Hspa8|Myh9|Nes|Sgk1
Endo_Down	GO:0003158	endothelium development	-3.4	-1.7	12	6.3	20611	129	55	4	7.3	3.5	15901|18591|22330|29876	Id1|Pdgfb|Vcl|Clic4
Endo_Down	GO:0045859	regulation of protein kinase activity	-3.4	-1.7	4.4	4.7	20611	676	55	8	15	4.8	11461|11770|12520|13653|15507|18591|19252|66214	Actb|Fabp4|Cd81|Egr1|Hspb1|Pdgfb|Dusp1|Rgcc
Endo_Down	GO:0010720	positive regulation of cell development	-3.4	-1.7	4.4	4.7	20611	679	55	8	15	4.8	11504|15507|18671|18760|20315|20393|67784|268902	Adamts1|Hspb1|Abcb1a|Prkd1|Cxcl12|Sgk1|Plxnd1|Robo2
Endo_Down	GO:0032956	regulation of actin cytoskeleton organization	-3.4	-1.7	6.2	5.1	20611	365	55	6	11	4.2	11465|15901|17886|19241|66214|69524	Actg1|Id1|Myh9|Tmsb4x|Rgcc|Esam
Endo_Down	GO:0002548	monocyte chemotaxis	-3.3	-1.7	20	7.4	20611	56	55	3	5.5	3.1	18591|19252|20315	Pdgfb|Dusp1|Cxcl12
Endo_Down	R-MMU-76002	Platelet activation, signaling and aggregation	-3.3	-1.7	7.8	5.5	20611	241	55	5	9.1	3.9	11465|18591|19241|21859|22330	Actg1|Pdgfb|Tmsb4x|Timp3|Vcl
Endo_Down	GO:0033619	membrane protein proteolysis	-3.3	-1.7	19	7.3	20611	58	55	3	5.5	3.1	17886|21859|110595	Myh9|Timp3|Timp4
Endo_Down	GO:0001936	regulation of endothelial cell proliferation	-3.3	-1.7	11	6	20611	138	55	4	7.3	3.5	18591|18760|20315|66214	Pdgfb|Prkd1|Cxcl12|Rgcc
Endo_Down	GO:0048812	neuron projection morphogenesis	-3.3	-1.7	4.3	4.6	20611	703	55	8	15	4.8	11461|15901|20315|20393|22187|22330|67784|268902	Actb|Id1|Cxcl12|Sgk1|Ubb|Vcl|Plxnd1|Robo2
Endo_Down	GO:1901343	negative regulation of vasculature development	-3.3	-1.6	11	5.9	20611	141	55	4	7.3	3.5	11504|16598|18591|66214	Adamts1|Klf2|Pdgfb|Rgcc
Endo_Down	GO:1904705	regulation of vascular smooth muscle cell proliferation	-3.3	-1.6	19	7.1	20611	60	55	3	5.5	3.1	11504|18591|19737	Adamts1|Pdgfb|Rgs5
Endo_Down	ko04010	MAPK signaling pathway	-3.3	-1.6	7.4	5.3	20611	252	55	5	9.1	3.9	15481|15507|18591|19252|19418	Hspa8|Hspb1|Pdgfb|Dusp1|Rasgrf2
Endo_Down	GO:0043086	negative regulation of catalytic activity	-3.3	-1.6	4.2	4.5	20611	711	55	8	15	4.8	11461|11770|11826|13010|15507|19252|21859|110595	Actb|Fabp4|Aqp1|Cst3|Hspb1|Dusp1|Timp3|Timp4
Endo_Down	GO:0022604	regulation of cell morphogenesis	-3.2	-1.6	4.8	4.7	20611	541	55	7	13	4.5	15901|17886|17909|20315|20393|67784|268902	Id1|Myh9|Myo10|Cxcl12|Sgk1|Plxnd1|Robo2
Endo_Down	GO:1990874	vascular smooth muscle cell proliferation	-3.2	-1.6	18	7.1	20611	61	55	3	5.5	3.1	11504|18591|19737	Adamts1|Pdgfb|Rgs5
Endo_Down	GO:0035690	cellular response to drug	-3.2	-1.6	5.8	4.9	20611	390	55	6	11	4.2	11461|11826|13653|17067|17069|18591	Actb|Aqp1|Egr1|Ly6c1|Ly6e|Pdgfb
Endo_Down	GO:0120039	plasma membrane bounded cell projection morphogenesis	-3.2	-1.6	4.2	4.5	20611	717	55	8	15	4.8	11461|15901|20315|20393|22187|22330|67784|268902	Actb|Id1|Cxcl12|Sgk1|Ubb|Vcl|Plxnd1|Robo2
Endo_Down	GO:0032835	glomerulus development	-3.2	-1.6	18	7	20611	62	55	3	5.5	3.1	11826|13653|18591	Aqp1|Egr1|Pdgfb
Endo_Down	GO:0015850	organic hydroxy compound transport	-3.2	-1.6	7.2	5.2	20611	261	55	5	9.1	3.9	11461|11826|17069|20315|52014	Actb|Aqp1|Ly6e|Cxcl12|Nus1
Endo_Down	GO:0050921	positive regulation of chemotaxis	-3.2	-1.6	10	5.8	20611	148	55	4	7.3	3.5	15507|18591|18760|20315	Hspb1|Pdgfb|Prkd1|Cxcl12
Endo_Down	GO:0043624	cellular protein complex disassembly	-3.2	-1.6	10	5.8	20611	148	55	4	7.3	3.5	15481|17886|18008|20393	Hspa8|Myh9|Nes|Sgk1
Endo_Down	GO:0002064	epithelial cell development	-3.2	-1.6	7.1	5.2	20611	263	55	5	9.1	3.9	15901|18591|18671|22330|29876	Id1|Pdgfb|Abcb1a|Vcl|Clic4
Endo_Down	GO:0000768	syncytium formation by plasma membrane fusion	-3.2	-1.6	17	6.8	20611	65	55	3	5.5	3.1	12520|17886|20315	Cd81|Myh9|Cxcl12
Endo_Down	GO:0140253	cell-cell fusion	-3.2	-1.6	17	6.8	20611	65	55	3	5.5	3.1	12520|17886|20315	Cd81|Myh9|Cxcl12
Endo_Down	R-MMU-204998	Cell death signalling via NRAGE, NRIF and NADE	-3.2	-1.6	17	6.8	20611	65	55	3	5.5	3.1	19418|22187|22190	Rasgrf2|Ubb|Ubc
Endo_Down	WP385	Myometrial Relaxation and Contraction Pathways	-3.2	-1.6	9.9	5.7	20611	151	55	4	7.3	3.5	11461|11465|18760|19737	Actb|Actg1|Prkd1|Rgs5
Endo_Down	GO:0001935	endothelial cell proliferation	-3.1	-1.6	9.8	5.6	20611	153	55	4	7.3	3.5	18591|18760|20315|66214	Pdgfb|Prkd1|Cxcl12|Rgcc
Endo_Down	GO:0006949	syncytium formation	-3.1	-1.6	17	6.7	20611	67	55	3	5.5	3.1	12520|17886|20315	Cd81|Myh9|Cxcl12
Endo_Down	GO:0032970	regulation of actin filament-based process	-3.1	-1.6	5.4	4.7	20611	413	55	6	11	4.2	11465|15901|17886|19241|66214|69524	Actg1|Id1|Myh9|Tmsb4x|Rgcc|Esam
Endo_Down	GO:0090066	regulation of anatomical structure size	-3.1	-1.6	4.6	4.5	20611	573	55	7	13	4.5	11826|16598|17886|18591|19241|20315|69524	Aqp1|Klf2|Myh9|Pdgfb|Tmsb4x|Cxcl12|Esam
Endo_Down	GO:0043269	regulation of ion transport	-3.1	-1.5	4	4.3	20611	755	55	8	15	4.8	18591|18671|18760|19418|20315|20393|29876|66109	Pdgfb|Abcb1a|Prkd1|Rasgrf2|Cxcl12|Sgk1|Clic4|Tspan13
Endo_Down	WP493	MAPK signaling pathway	-3.1	-1.5	9.5	5.5	20611	158	55	4	7.3	3.5	15481|15507|18591|19252	Hspa8|Hspb1|Pdgfb|Dusp1
Endo_Down	GO:0032922	circadian regulation of gene expression	-3.1	-1.5	16	6.5	20611	70	55	3	5.5	3.1	13653|15901|15903	Egr1|Id1|Id3
Endo_Down	GO:0071229	cellular response to acid chemical	-3	-1.5	6.7	5	20611	280	55	5	9.1	3.9	11826|13653|15903|16598|18591	Aqp1|Egr1|Id3|Klf2|Pdgfb
Endo_Down	GO:0003007	heart morphogenesis	-3	-1.5	6.7	4.9	20611	281	55	5	9.1	3.9	11504|17069|21393|67784|268902	Adamts1|Ly6e|Tcap|Plxnd1|Robo2
Endo_Down	ko04520	Adherens junction	-3	-1.5	16	6.4	20611	72	55	3	5.5	3.1	11461|11465|22330	Actb|Actg1|Vcl
Endo_Down	GO:0050769	positive regulation of neurogenesis	-3	-1.5	4.4	4.4	20611	593	55	7	13	4.5	11504|15507|18760|20315|20393|67784|268902	Adamts1|Hspb1|Prkd1|Cxcl12|Sgk1|Plxnd1|Robo2
Endo_Down	R-MMU-5696399	Global Genome Nucleotide Excision Repair (GG-NER)	-3	-1.5	15	6.4	20611	73	55	3	5.5	3.1	11461|22187|22190	Actb|Ubb|Ubc
Endo_Down	R-MMU-5687128	MAPK6/MAPK4 signaling	-3	-1.5	15	6.4	20611	73	55	3	5.5	3.1	15507|22187|22190	Hspb1|Ubb|Ubc
Endo_Down	GO:0043549	regulation of kinase activity	-3	-1.5	3.9	4.2	20611	775	55	8	15	4.8	11461|11770|12520|13653|15507|18591|19252|66214	Actb|Fabp4|Cd81|Egr1|Hspb1|Pdgfb|Dusp1|Rgcc
Endo_Down	GO:0000079	regulation of cyclin-dependent protein serine/threonine kinase activity	-3	-1.5	15	6.3	20611	74	55	3	5.5	3.1	11461|18591|66214	Actb|Pdgfb|Rgcc
Endo_Down	mmu04520	Adherens junction	-3	-1.5	15	6.3	20611	75	55	3	5.5	3.1	11461|11465|22330	Actb|Actg1|Vcl
Endo_Down	GO:0001885	endothelial cell development	-3	-1.5	15	6.3	20611	75	55	3	5.5	3.1	15901|22330|29876	Id1|Vcl|Clic4
Endo_Down	GO:0097327	response to antineoplastic agent	-3	-1.5	15	6.3	20611	75	55	3	5.5	3.1	11826|13653|18591	Aqp1|Egr1|Pdgfb
Endo_Down	GO:0007162	negative regulation of cell adhesion	-3	-1.5	6.4	4.8	20611	293	55	5	9.1	3.9	15507|19252|20315|66214|67784	Hspb1|Dusp1|Cxcl12|Rgcc|Plxnd1
Endo_Down	ko05100	Bacterial invasion of epithelial cells	-3	-1.5	15	6.2	20611	76	55	3	5.5	3.1	11461|11465|22330	Actb|Actg1|Vcl
Endo_Down	R-MMU-983712	Ion channel transport	-3	-1.5	8.8	5.3	20611	171	55	4	7.3	3.5	20393|22187|22190|226025	Sgk1|Ubb|Ubc|Trpm3
Endo_Down	GO:0048660	regulation of smooth muscle cell proliferation	-3	-1.5	8.8	5.3	20611	171	55	4	7.3	3.5	11504|13653|18591|19737	Adamts1|Egr1|Pdgfb|Rgs5
Endo_Down	GO:0006935	chemotaxis	-2.9	-1.5	4.3	4.3	20611	611	55	7	13	4.5	15507|18591|18760|19252|20315|67784|268902	Hspb1|Pdgfb|Prkd1|Dusp1|Cxcl12|Plxnd1|Robo2
Endo_Down	GO:0097237	cellular response to toxic substance	-2.9	-1.4	8.7	5.2	20611	173	55	4	7.3	3.5	11461|11826|13653|18591	Actb|Aqp1|Egr1|Pdgfb
Endo_Down	GO:1904029	regulation of cyclin-dependent protein kinase activity	-2.9	-1.4	14	6.1	20611	78	55	3	5.5	3.1	11461|18591|66214	Actb|Pdgfb|Rgcc
Endo_Down	GO:1902904	negative regulation of supramolecular fiber organization	-2.9	-1.4	8.6	5.2	20611	174	55	4	7.3	3.5	15481|17886|19241|20393	Hspa8|Myh9|Tmsb4x|Sgk1
Endo_Down	GO:0042330	taxis	-2.9	-1.4	4.3	4.2	20611	616	55	7	13	4.5	15507|18591|18760|19252|20315|67784|268902	Hspb1|Pdgfb|Prkd1|Dusp1|Cxcl12|Plxnd1|Robo2
Endo_Down	GO:0048659	smooth muscle cell proliferation	-2.9	-1.4	8.5	5.2	20611	177	55	4	7.3	3.5	11504|13653|18591|19737	Adamts1|Egr1|Pdgfb|Rgs5
Endo_Down	R-MMU-193704	p75 NTR receptor-mediated signalling	-2.9	-1.4	14	6.1	20611	80	55	3	5.5	3.1	19418|22187|22190	Rasgrf2|Ubb|Ubc
Endo_Down	mmu05100	Bacterial invasion of epithelial cells	-2.9	-1.4	14	6.1	20611	80	55	3	5.5	3.1	11461|11465|22330	Actb|Actg1|Vcl
Endo_Down	GO:0060326	cell chemotaxis	-2.9	-1.4	6.1	4.7	20611	305	55	5	9.1	3.9	15507|18591|18760|19252|20315	Hspb1|Pdgfb|Prkd1|Dusp1|Cxcl12
Endo_Down	GO:0046677	response to antibiotic	-2.9	-1.4	6.1	4.6	20611	308	55	5	9.1	3.9	11826|13653|15901|15903|18591	Aqp1|Egr1|Id1|Id3|Pdgfb
Endo_Down	R-MMU-1266738	Developmental Biology	-2.9	-1.4	4.9	4.3	20611	462	55	6	11	4.2	11461|11465|20315|22187|22190|67784	Actb|Actg1|Cxcl12|Ubb|Ubc|Plxnd1
Endo_Down	WP85	Focal Adhesion	-2.8	-1.4	8.1	5	20611	184	55	4	7.3	3.5	11461|11465|18591|22330	Actb|Actg1|Pdgfb|Vcl
Endo_Down	GO:0032272	negative regulation of protein polymerization	-2.8	-1.4	13	5.8	20611	85	55	3	5.5	3.1	17886|19241|20393	Myh9|Tmsb4x|Sgk1
Endo_Down	GO:0071674	mononuclear cell migration	-2.8	-1.4	13	5.8	20611	86	55	3	5.5	3.1	18591|19252|20315	Pdgfb|Dusp1|Cxcl12
Endo_Down	GO:0051937	catecholamine transport	-2.8	-1.4	13	5.8	20611	86	55	3	5.5	3.1	11461|17069|20315	Actb|Ly6e|Cxcl12
Endo_Down	GO:0043065	positive regulation of apoptotic process	-2.8	-1.4	4	4.1	20611	648	55	7	13	4.5	13653|15903|19252|20090|21859|22187|66214	Egr1|Id3|Dusp1|Rps29|Timp3|Ubb|Rgcc
Endo_Down	GO:0001738	morphogenesis of a polarized epithelium	-2.8	-1.4	13	5.8	20611	87	55	3	5.5	3.1	11461|11465|21407	Actb|Actg1|Tcf15
Endo_Down	GO:0048667	cell morphogenesis involved in neuron differentiation	-2.8	-1.4	4	4.1	20611	651	55	7	13	4.5	11461|15901|20315|20393|22330|67784|268902	Actb|Id1|Cxcl12|Sgk1|Vcl|Plxnd1|Robo2
Endo_Down	GO:0010770	positive regulation of cell morphogenesis involved in differentiation	-2.8	-1.4	7.9	4.9	20611	190	55	4	7.3	3.5	20315|20393|67784|268902	Cxcl12|Sgk1|Plxnd1|Robo2
Endo_Down	GO:0051146	striated muscle cell differentiation	-2.8	-1.4	5.8	4.5	20611	322	55	5	9.1	3.9	11465|12520|17886|20315|21393	Actg1|Cd81|Myh9|Cxcl12|Tcap
Endo_Down	GO:0043068	positive regulation of programmed cell death	-2.8	-1.3	4	4.1	20611	653	55	7	13	4.5	13653|15903|19252|20090|21859|22187|66214	Egr1|Id3|Dusp1|Rps29|Timp3|Ubb|Rgcc
Endo_Down	R-MMU-4420097	VEGFA-VEGFR2 Pathway	-2.7	-1.3	12	5.6	20611	91	55	3	5.5	3.1	11461|11465|15507	Actb|Actg1|Hspb1
Endo_Down	GO:0003205	cardiac chamber development	-2.7	-1.3	7.6	4.8	20611	196	55	4	7.3	3.5	11504|17069|67784|268902	Adamts1|Ly6e|Plxnd1|Robo2
Endo_Down	GO:0051962	positive regulation of nervous system development	-2.7	-1.3	3.9	4	20611	668	55	7	13	4.5	11504|15507|18760|20315|20393|67784|268902	Adamts1|Hspb1|Prkd1|Cxcl12|Sgk1|Plxnd1|Robo2
Endo_Down	ko04510	Focal adhesion	-2.7	-1.3	7.5	4.8	20611	199	55	4	7.3	3.5	11461|11465|18591|22330	Actb|Actg1|Pdgfb|Vcl
Endo_Down	GO:0048644	muscle organ morphogenesis	-2.7	-1.3	12	5.5	20611	93	55	3	5.5	3.1	17069|21393|21407	Ly6e|Tcap|Tcf15
Endo_Down	GO:0001938	positive regulation of endothelial cell proliferation	-2.7	-1.3	12	5.5	20611	93	55	3	5.5	3.1	18591|18760|20315	Pdgfb|Prkd1|Cxcl12
Endo_Down	GO:0034333	adherens junction assembly	-2.7	-1.3	12	5.5	20611	94	55	3	5.5	3.1	11461|11465|22330	Actb|Actg1|Vcl
Endo_Down	R-MMU-5689603	UCH proteinases	-2.7	-1.3	12	5.5	20611	94	55	3	5.5	3.1	11461|22187|22190	Actb|Ubb|Ubc
Endo_Down	GO:0071236	cellular response to antibiotic	-2.7	-1.3	7.5	4.8	20611	201	55	4	7.3	3.5	11826|13653|15903|18591	Aqp1|Egr1|Id3|Pdgfb
Endo_Down	GO:0071407	cellular response to organic cyclic compound	-2.7	-1.3	4.5	4.1	20611	497	55	6	11	4.2	11461|11826|13653|15903|18591|20393	Actb|Aqp1|Egr1|Id3|Pdgfb|Sgk1
Endo_Down	R-MMU-109582	Hemostasis	-2.7	-1.3	4.5	4.1	20611	504	55	6	11	4.2	11465|18591|19241|21859|22330|69524	Actg1|Pdgfb|Tmsb4x|Timp3|Vcl|Esam
Endo_Down	mmu04510	Focal adhesion	-2.6	-1.3	7.2	4.7	20611	208	55	4	7.3	3.5	11461|11465|18591|22330	Actb|Actg1|Pdgfb|Vcl
Endo_Down	GO:0031032	actomyosin structure organization	-2.6	-1.3	7.2	4.7	20611	208	55	4	7.3	3.5	11465|17886|21393|66214	Actg1|Myh9|Tcap|Rgcc
Endo_Down	R-MMU-194138	Signaling by VEGF	-2.6	-1.3	11	5.3	20611	99	55	3	5.5	3.1	11461|11465|15507	Actb|Actg1|Hspb1
Endo_Down	WP373	IL-3 Signaling Pathway	-2.6	-1.3	11	5.3	20611	99	55	3	5.5	3.1	15507|15901|22330	Hspb1|Id1|Vcl
Endo_Down	R-MMU-382556	ABC-family proteins mediated transport	-2.6	-1.3	11	5.3	20611	99	55	3	5.5	3.1	18671|22187|22190	Abcb1a|Ubb|Ubc
Endo_Down	R-MMU-5696398	Nucleotide Excision Repair	-2.6	-1.3	11	5.3	20611	99	55	3	5.5	3.1	11461|22187|22190	Actb|Ubb|Ubc
Endo_Down	GO:0006469	negative regulation of protein kinase activity	-2.6	-1.2	7.1	4.6	20611	210	55	4	7.3	3.5	11461|11770|15507|19252	Actb|Fabp4|Hspb1|Dusp1
Endo_Down	GO:0050679	positive regulation of epithelial cell proliferation	-2.6	-1.2	7.1	4.6	20611	212	55	4	7.3	3.5	15901|18591|18760|20315	Id1|Pdgfb|Prkd1|Cxcl12
Endo_Down	GO:0010769	regulation of cell morphogenesis involved in differentiation	-2.6	-1.2	5.3	4.2	20611	355	55	5	9.1	3.9	15901|20315|20393|67784|268902	Id1|Cxcl12|Sgk1|Plxnd1|Robo2
Endo_Down	GO:0071456	cellular response to hypoxia	-2.6	-1.2	11	5.2	20611	103	55	3	5.5	3.1	11826|13653|66214	Aqp1|Egr1|Rgcc
Endo_Down	GO:0050772	positive regulation of axonogenesis	-2.6	-1.2	11	5.2	20611	103	55	3	5.5	3.1	20315|67784|268902	Cxcl12|Plxnd1|Robo2
Endo_Down	GO:0002685	regulation of leukocyte migration	-2.6	-1.2	6.9	4.5	20611	217	55	4	7.3	3.5	12520|17470|19252|20315	Cd81|Cd200|Dusp1|Cxcl12
Endo_Down	GO:0015844	monoamine transport	-2.6	-1.2	11	5.2	20611	105	55	3	5.5	3.1	11461|17069|20315	Actb|Ly6e|Cxcl12
Endo_Down	GO:0050900	leukocyte migration	-2.5	-1.2	5.1	4.1	20611	364	55	5	9.1	3.9	12520|17470|18591|19252|20315	Cd81|Cd200|Pdgfb|Dusp1|Cxcl12
Endo_Down	GO:0010942	positive regulation of cell death	-2.5	-1.2	3.7	3.7	20611	718	55	7	13	4.5	13653|15903|19252|20090|21859|22187|66214	Egr1|Id3|Dusp1|Rps29|Timp3|Ubb|Rgcc
Endo_Down	GO:0048145	regulation of fibroblast proliferation	-2.5	-1.2	11	5.1	20611	107	55	3	5.5	3.1	11826|13134|18591	Aqp1|Dach1|Pdgfb
Endo_Down	GO:0007163	establishment or maintenance of cell polarity	-2.5	-1.2	6.7	4.4	20611	224	55	4	7.3	3.5	11461|11826|17886|21407	Actb|Aqp1|Myh9|Tcf15
Endo_Down	GO:0048661	positive regulation of smooth muscle cell proliferation	-2.5	-1.2	10	5.1	20611	108	55	3	5.5	3.1	11504|13653|18591	Adamts1|Egr1|Pdgfb
Endo_Down	GO:0032984	protein-containing complex disassembly	-2.5	-1.2	6.7	4.4	20611	225	55	4	7.3	3.5	15481|17886|18008|20393	Hspa8|Myh9|Nes|Sgk1
Endo_Down	GO:0048144	fibroblast proliferation	-2.5	-1.2	10	5	20611	109	55	3	5.5	3.1	11826|13134|18591	Aqp1|Dach1|Pdgfb
Endo_Down	GO:0001101	response to acid chemical	-2.5	-1.2	5	4.1	20611	372	55	5	9.1	3.9	11826|13653|15903|16598|18591	Aqp1|Egr1|Id3|Klf2|Pdgfb
Endo_Down	GO:0009725	response to hormone	-2.5	-1.2	3.6	3.7	20611	729	55	7	13	4.5	11826|13653|17067|17069|20393|21859|110595	Aqp1|Egr1|Ly6c1|Ly6e|Sgk1|Timp3|Timp4
Endo_Down	GO:0061138	morphogenesis of a branching epithelium	-2.5	-1.2	6.5	4.4	20611	229	55	4	7.3	3.5	18591|20315|29876|67784	Pdgfb|Cxcl12|Clic4|Plxnd1
Endo_Down	GO:0032271	regulation of protein polymerization	-2.5	-1.2	6.5	4.4	20611	229	55	4	7.3	3.5	17886|19241|20393|69524	Myh9|Tmsb4x|Sgk1|Esam
Endo_Down	GO:0032091	negative regulation of protein binding	-2.5	-1.2	10	5	20611	111	55	3	5.5	3.1	11461|15901|18591	Actb|Id1|Pdgfb
Endo_Down	GO:0032963	collagen metabolic process	-2.5	-1.2	10	5	20611	111	55	3	5.5	3.1	15901|18591|66214	Id1|Pdgfb|Rgcc
Endo_Down	GO:0032231	regulation of actin filament bundle assembly	-2.5	-1.2	10	5	20611	111	55	3	5.5	3.1	11465|15901|66214	Actg1|Id1|Rgcc
Endo_Down	GO:0001817	regulation of cytokine production	-2.5	-1.2	3.6	3.7	20611	735	55	7	13	4.5	12029|12520|13653|15507|16598|17470|66214	Bcl6b|Cd81|Egr1|Hspb1|Klf2|Cd200|Rgcc
Endo_Down	R-MMU-8953854	Metabolism of RNA	-2.5	-1.2	4.1	3.8	20611	547	55	6	11	4.2	15481|15507|20090|22187|22190|104625	Hspa8|Hspb1|Rps29|Ubb|Ubc|Cnot6
Endo_Down	GO:0050678	regulation of epithelial cell proliferation	-2.5	-1.2	5	4	20611	377	55	5	9.1	3.9	15901|18591|18760|20315|66214	Id1|Pdgfb|Prkd1|Cxcl12|Rgcc
Endo_Down	GO:0033673	negative regulation of kinase activity	-2.5	-1.1	6.4	4.3	20611	233	55	4	7.3	3.5	11461|11770|15507|19252	Actb|Fabp4|Hspb1|Dusp1
Endo_Down	GO:0030162	regulation of proteolysis	-2.5	-1.1	3.5	3.6	20611	743	55	7	13	4.5	11826|13010|15481|17886|21859|22187|110595	Aqp1|Cst3|Hspa8|Myh9|Timp3|Ubb|Timp4
Endo_Down	GO:0043393	regulation of protein binding	-2.5	-1.1	6.4	4.3	20611	234	55	4	7.3	3.5	11461|15901|18591|67784	Actb|Id1|Pdgfb|Plxnd1
Endo_Down	GO:0045446	endothelial cell differentiation	-2.4	-1.1	9.8	4.9	20611	115	55	3	5.5	3.1	15901|22330|29876	Id1|Vcl|Clic4
Endo_Down	GO:0045137	development of primary sexual characteristics	-2.4	-1.1	6.2	4.2	20611	242	55	4	7.3	3.5	11504|13134|18671|22187	Adamts1|Dach1|Abcb1a|Ubb
Endo_Down	GO:0046545	development of primary female sexual characteristics	-2.4	-1.1	9.4	4.8	20611	119	55	3	5.5	3.1	11504|13134|22187	Adamts1|Dach1|Ubb
Endo_Down	GO:2000278	regulation of DNA biosynthetic process	-2.4	-1.1	9.4	4.8	20611	119	55	3	5.5	3.1	13134|18591|19252	Dach1|Pdgfb|Dusp1
Endo_Down	R-MMU-73887	Death Receptor Signalling	-2.4	-1.1	9.4	4.8	20611	120	55	3	5.5	3.1	19418|22187|22190	Rasgrf2|Ubb|Ubc
Endo_Down	GO:0010466	negative regulation of peptidase activity	-2.4	-1.1	6.1	4.2	20611	244	55	4	7.3	3.5	11826|13010|21859|110595	Aqp1|Cst3|Timp3|Timp4
Endo_Down	GO:0033002	muscle cell proliferation	-2.4	-1.1	6.1	4.2	20611	245	55	4	7.3	3.5	11504|13653|18591|19737	Adamts1|Egr1|Pdgfb|Rgs5
Endo_Down	GO:0042176	regulation of protein catabolic process	-2.4	-1.1	4.7	3.8	20611	400	55	5	9.1	3.9	12520|13010|21859|22187|110595	Cd81|Cst3|Timp3|Ubb|Timp4
Endo_Down	GO:0001763	morphogenesis of a branching structure	-2.4	-1.1	6	4.1	20611	248	55	4	7.3	3.5	18591|20315|29876|67784	Pdgfb|Cxcl12|Clic4|Plxnd1
Endo_Down	GO:0010563	negative regulation of phosphorus metabolic process	-2.4	-1.1	3.9	3.6	20611	579	55	6	11	4.2	11461|11770|15507|18591|19252|21859	Actb|Fabp4|Hspb1|Pdgfb|Dusp1|Timp3
Endo_Down	GO:0045936	negative regulation of phosphate metabolic process	-2.4	-1.1	3.9	3.6	20611	579	55	6	11	4.2	11461|11770|15507|18591|19252|21859	Actb|Fabp4|Hspb1|Pdgfb|Dusp1|Timp3
Endo_Down	GO:0042060	wound healing	-2.4	-1.1	4.6	3.8	20611	404	55	5	9.1	3.9	11465|11826|12520|17886|18591	Actg1|Aqp1|Cd81|Myh9|Pdgfb
Endo_Down	GO:0006260	DNA replication	-2.4	-1.1	6	4.1	20611	250	55	4	7.3	3.5	13010|13134|15903|18591	Cst3|Dach1|Id3|Pdgfb
Endo_Down	GO:0016525	negative regulation of angiogenesis	-2.4	-1.1	9.1	4.7	20611	124	55	3	5.5	3.1	11504|16598|66214	Adamts1|Klf2|Rgcc
Endo_Down	GO:0034329	cell junction assembly	-2.3	-1.1	5.9	4.1	20611	252	55	4	7.3	3.5	11461|11465|22330|69524	Actb|Actg1|Vcl|Esam
Endo_Down	GO:0034762	regulation of transmembrane transport	-2.3	-1	3.8	3.6	20611	592	55	6	11	4.2	11461|18671|18760|19418|29876|66109	Actb|Abcb1a|Prkd1|Rasgrf2|Clic4|Tspan13
Endo_Down	GO:2000181	negative regulation of blood vessel morphogenesis	-2.3	-1	8.8	4.6	20611	128	55	3	5.5	3.1	11504|16598|66214	Adamts1|Klf2|Rgcc
Endo_Down	GO:0036294	cellular response to decreased oxygen levels	-2.3	-1	8.8	4.6	20611	128	55	3	5.5	3.1	11826|13653|66214	Aqp1|Egr1|Rgcc
Endo_Down	GO:0014902	myotube differentiation	-2.3	-1	8.7	4.5	20611	129	55	3	5.5	3.1	12520|17886|20315	Cd81|Myh9|Cxcl12
Endo_Down	GO:0051090	regulation of DNA-binding transcription factor activity	-2.3	-1	4.5	3.7	20611	417	55	5	9.1	3.9	15901|15903|17470|18760|66214	Id1|Id3|Cd200|Prkd1|Rgcc
Endo_Down	GO:0032535	regulation of cellular component size	-2.3	-1	4.5	3.7	20611	418	55	5	9.1	3.9	11826|17886|19241|20315|69524	Aqp1|Myh9|Tmsb4x|Cxcl12|Esam
Endo_Down	GO:0042177	negative regulation of protein catabolic process	-2.3	-1	8.5	4.5	20611	132	55	3	5.5	3.1	13010|21859|110595	Cst3|Timp3|Timp4
Endo_Down	GO:0015696	ammonium transport	-2.3	-1	8.5	4.5	20611	133	55	3	5.5	3.1	11826|18671|20315	Aqp1|Abcb1a|Cxcl12
Endo_Down	GO:0034332	adherens junction organization	-2.3	-1	8.4	4.4	20611	134	55	3	5.5	3.1	11461|11465|22330	Actb|Actg1|Vcl
Endo_Down	WP447	Adipogenesis genes	-2.3	-1	8.4	4.4	20611	134	55	3	5.5	3.1	11770|15903|23849	Fabp4|Id3|Klf6
Endo_Down	GO:0051348	negative regulation of transferase activity	-2.3	-1	5.6	3.9	20611	266	55	4	7.3	3.5	11461|11770|15507|19252	Actb|Fabp4|Hspb1|Dusp1
Endo_Down	GO:0007517	muscle organ development	-2.3	-1	4.4	3.7	20611	427	55	5	9.1	3.9	13653|15903|17069|21393|21407	Egr1|Id3|Ly6e|Tcap|Tcf15
Endo_Down	mmu04060	Cytokine-cytokine receptor interaction	-2.2	-0.99	5.6	3.9	20611	270	55	4	7.3	3.5	13653|18591|20315|104625	Egr1|Pdgfb|Cxcl12|Cnot6
Endo_Down	GO:0022407	regulation of cell-cell adhesion	-2.2	-0.99	4.3	3.6	20611	432	55	5	9.1	3.9	12520|15507|17909|20315|66214	Cd81|Hspb1|Myo10|Cxcl12|Rgcc
Endo_Down	GO:0001933	negative regulation of protein phosphorylation	-2.2	-0.99	4.3	3.6	20611	432	55	5	9.1	3.9	11461|11770|15507|19252|21859	Actb|Fabp4|Hspb1|Dusp1|Timp3
Endo_Down	GO:0010959	regulation of metal ion transport	-2.2	-0.98	4.3	3.6	20611	434	55	5	9.1	3.9	18591|18760|20315|20393|66109	Pdgfb|Prkd1|Cxcl12|Sgk1|Tspan13
Endo_Down	mmu04210	Apoptosis	-2.2	-0.97	8.1	4.3	20611	139	55	3	5.5	3.1	11461|11465|13653	Actb|Actg1|Egr1
Endo_Down	GO:0010638	positive regulation of organelle organization	-2.2	-0.96	3.6	3.4	20611	626	55	6	11	4.2	15901|18008|18591|18760|66214|104625	Id1|Nes|Pdgfb|Prkd1|Rgcc|Cnot6
Endo_Down	R-MMU-5633007	Regulation of TP53 Activity	-2.2	-0.96	7.9	4.3	20611	142	55	3	5.5	3.1	20393|22187|22190	Sgk1|Ubb|Ubc
Endo_Down	GO:0071900	regulation of protein serine/threonine kinase activity	-2.2	-0.95	4.2	3.5	20611	444	55	5	9.1	3.9	11461|12520|18591|19252|66214	Actb|Cd81|Pdgfb|Dusp1|Rgcc
Endo_Down	GO:0050673	epithelial cell proliferation	-2.2	-0.95	4.2	3.5	20611	444	55	5	9.1	3.9	15901|18591|18760|20315|66214	Id1|Pdgfb|Prkd1|Cxcl12|Rgcc
Endo_Down	GO:0071453	cellular response to oxygen levels	-2.2	-0.95	7.9	4.3	20611	143	55	3	5.5	3.1	11826|13653|66214	Aqp1|Egr1|Rgcc
Endo_Down	GO:0071363	cellular response to growth factor stimulus	-2.2	-0.95	3.5	3.4	20611	634	55	6	11	4.2	13653|15507|15901|18591|18760|52014	Egr1|Hspb1|Id1|Pdgfb|Prkd1|Nus1
Endo_Down	GO:0051924	regulation of calcium ion transport	-2.2	-0.95	5.3	3.8	20611	281	55	4	7.3	3.5	18591|18760|20315|66109	Pdgfb|Prkd1|Cxcl12|Tspan13
Endo_Down	R-MMU-3700989	Transcriptional Regulation by TP53	-2.2	-0.95	5.3	3.8	20611	281	55	4	7.3	3.5	20393|22187|22190|104625	Sgk1|Ubb|Ubc|Cnot6
Endo_Down	GO:0007043	cell-cell junction assembly	-2.2	-0.94	7.8	4.2	20611	145	55	3	5.5	3.1	11465|22330|69524	Actg1|Vcl|Esam
Endo_Down	GO:0072073	kidney epithelium development	-2.1	-0.93	7.6	4.2	20611	147	55	3	5.5	3.1	11826|18591|268902	Aqp1|Pdgfb|Robo2
Endo_Down	GO:0007423	sensory organ development	-2.1	-0.92	3.5	3.3	20611	646	55	6	11	4.2	11826|18591|21393|21407|29817|29876	Aqp1|Pdgfb|Tcap|Tcf15|Igfbp7|Clic4
Endo_Down	GO:0003206	cardiac chamber morphogenesis	-2.1	-0.92	7.5	4.1	20611	149	55	3	5.5	3.1	11504|17069|268902	Adamts1|Ly6e|Robo2
Endo_Down	GO:0070848	response to growth factor	-2.1	-0.92	3.5	3.3	20611	648	55	6	11	4.2	13653|15507|15901|18591|18760|52014	Egr1|Hspb1|Id1|Pdgfb|Prkd1|Nus1
Endo_Down	GO:0046660	female sex differentiation	-2.1	-0.91	7.5	4.1	20611	150	55	3	5.5	3.1	11504|13134|22187	Adamts1|Dach1|Ubb
Endo_Down	GO:0051052	regulation of DNA metabolic process	-2.1	-0.91	4.1	3.4	20611	460	55	5	9.1	3.9	13010|13134|15903|18591|19252	Cst3|Dach1|Id3|Pdgfb|Dusp1
Endo_Down	R-MMU-382551	Transport of small molecules	-2.1	-0.91	3.5	3.3	20611	651	55	6	11	4.2	11826|18671|20393|22187|22190|226025	Aqp1|Abcb1a|Sgk1|Ubb|Ubc|Trpm3
Endo_Down	GO:0031647	regulation of protein stability	-2.1	-0.9	5.1	3.7	20611	293	55	4	7.3	3.5	12520|15481|15901|18760	Cd81|Hspa8|Id1|Prkd1
Endo_Down	GO:0072006	nephron development	-2.1	-0.9	7.4	4.1	20611	152	55	3	5.5	3.1	11826|13653|18591	Aqp1|Egr1|Pdgfb
Endo_Down	GO:0071466	cellular response to xenobiotic stimulus	-2.1	-0.9	7.3	4.1	20611	153	55	3	5.5	3.1	11826|13653|18591	Aqp1|Egr1|Pdgfb
Endo_Down	GO:1901699	cellular response to nitrogen compound	-2.1	-0.9	3.4	3.3	20611	658	55	6	11	4.2	11461|11826|13653|17067|17069|20393	Actb|Aqp1|Egr1|Ly6c1|Ly6e|Sgk1
Endo_Down	GO:0051258	protein polymerization	-2.1	-0.9	5.1	3.6	20611	296	55	4	7.3	3.5	17886|19241|20393|69524	Myh9|Tmsb4x|Sgk1|Esam
Endo_Down	GO:0045667	regulation of osteoblast differentiation	-2.1	-0.9	7.3	4.1	20611	154	55	3	5.5	3.1	15901|15903|18760	Id1|Id3|Prkd1
Endo_Down	GO:0008360	regulation of cell shape	-2.1	-0.9	7.3	4.1	20611	154	55	3	5.5	3.1	17886|17909|67784	Myh9|Myo10|Plxnd1
Endo_Down	ko04390	Hippo signaling pathway	-2.1	-0.9	7.3	4.1	20611	154	55	3	5.5	3.1	11461|11465|15901	Actb|Actg1|Id1
Endo_Down	GO:0001819	positive regulation of cytokine production	-2.1	-0.89	4	3.4	20611	470	55	5	9.1	3.9	12520|13653|15507|17470|66214	Cd81|Egr1|Hspb1|Cd200|Rgcc
Endo_Down	GO:0031333	negative regulation of protein complex assembly	-2.1	-0.88	7.2	4	20611	156	55	3	5.5	3.1	17886|19241|20393	Myh9|Tmsb4x|Sgk1
Endo_Down	GO:0048511	rhythmic process	-2.1	-0.88	5	3.6	20611	302	55	4	7.3	3.5	11504|13653|15901|15903	Adamts1|Egr1|Id1|Id3
Endo_Down	mmu04390	Hippo signaling pathway	-2.1	-0.88	7.1	4	20611	158	55	3	5.5	3.1	11461|11465|15901	Actb|Actg1|Id1
Endo_Down	GO:0030856	regulation of epithelial cell differentiation	-2	-0.87	7	4	20611	160	55	3	5.5	3.1	15901|18671|22330	Id1|Abcb1a|Vcl
Endo_Down	GO:0042326	negative regulation of phosphorylation	-2	-0.86	3.9	3.3	20611	483	55	5	9.1	3.9	11461|11770|15507|19252|21859	Actb|Fabp4|Hspb1|Dusp1|Timp3
Endo_Down	GO:0007409	axonogenesis	-2	-0.86	3.9	3.3	20611	483	55	5	9.1	3.9	11461|20315|22330|67784|268902	Actb|Cxcl12|Vcl|Plxnd1|Robo2
Endo_Down	GO:0071248	cellular response to metal ion	-2	-0.86	6.9	3.9	20611	162	55	3	5.5	3.1	11770|11826|29876	Fabp4|Aqp1|Clic4
Endo_Down	GO:0061041	regulation of wound healing	-2	-0.86	6.9	3.9	20611	162	55	3	5.5	3.1	11465|17886|18591	Actg1|Myh9|Pdgfb
Endo_Down	GO:0034330	cell junction organization	-2	-0.86	4.9	3.5	20611	309	55	4	7.3	3.5	11461|11465|22330|69524	Actb|Actg1|Vcl|Esam
Endo_Down	GO:0050808	synapse organization	-2	-0.86	3.9	3.3	20611	485	55	5	9.1	3.9	11461|15481|18591|67784|72289	Actb|Hspa8|Pdgfb|Plxnd1|Malat1
Endo_Down	GO:0043433	negative regulation of DNA-binding transcription factor activity	-2	-0.85	6.9	3.9	20611	164	55	3	5.5	3.1	15901|15903|17470	Id1|Id3|Cd200
Endo_Down	GO:0010970	transport along microtubule	-2	-0.84	6.8	3.9	20611	165	55	3	5.5	3.1	15481|15507|22187	Hspa8|Hspb1|Ubb
Endo_Down	GO:0007548	sex differentiation	-2	-0.84	4.8	3.5	20611	315	55	4	7.3	3.5	11504|13134|18671|22187	Adamts1|Dach1|Abcb1a|Ubb
Endo_Down	GO:0099111	microtubule-based transport	-2	-0.84	6.8	3.9	20611	166	55	3	5.5	3.1	15481|15507|22187	Hspa8|Hspb1|Ubb
Endo_Down	GO:0043254	regulation of protein complex assembly	-2	-0.84	3.8	3.3	20611	493	55	5	9.1	3.9	17886|19241|20393|69524|104625	Myh9|Tmsb4x|Sgk1|Esam|Cnot6
Endo_Up	GO:0003013	circulatory system process	-8.5	-5.4	4.6	8	20611	506	196	22	11	2.3	11421|12168|13805|13819|14360|16535|17130|17131|18162|18578|19016|19091|20846|27360|52589|54611|67972|75547|77446|83814|230899|238871	Ace|Bmpr2|Eng|Epas1|Fyn|Kcnq1|Smad6|Smad7|Npr3|Pde4b|Pparg|Prkg1|Stat1|Add3|Ncald|Pde3a|Atp2b1|Akap13|Heg1|Nedd4l|Nppa|Pde4d
Endo_Up	GO:0048514	blood vessel morphogenesis	-8.5	-5.4	4	7.7	20611	654	196	25	13	2.4	11421|12168|12306|13713|13805|13819|17130|17131|17268|18015|18186|19016|20846|21872|22431|22436|23938|26406|54598|74030|77446|83921|192187|192197|235626	Ace|Bmpr2|Anxa2|Elk3|Eng|Epas1|Smad6|Smad7|Meis1|Nf1|Nrp1|Pparg|Stat1|Tjp1|Wt1|Xdh|Map2k5|Map3k3|Calcrl|Rin2|Heg1|Cemip2|Stab1|Bcas3|Setd2
Endo_Up	GO:0072358	cardiovascular system development	-7.5	-4.6	3.5	6.9	20611	787	196	26	13	2.4	11421|12168|12306|13713|13805|13819|17130|17131|17268|18015|18186|19016|20846|21872|22431|22436|23938|26406|54598|67155|74030|77446|83921|192187|192197|235626	Ace|Bmpr2|Anxa2|Elk3|Eng|Epas1|Smad6|Smad7|Meis1|Nf1|Nrp1|Pparg|Stat1|Tjp1|Wt1|Xdh|Map2k5|Map3k3|Calcrl|Smarca2|Rin2|Heg1|Cemip2|Stab1|Bcas3|Setd2
Endo_Up	GO:0001944	vasculature development	-7.5	-4.6	3.5	6.9	20611	787	196	26	13	2.4	11421|12168|12306|13713|13805|13819|17130|17131|17268|18015|18186|19016|20846|21872|22431|22436|23938|26406|54598|67155|74030|77446|83921|192187|192197|235626	Ace|Bmpr2|Anxa2|Elk3|Eng|Epas1|Smad6|Smad7|Meis1|Nf1|Nrp1|Pparg|Stat1|Tjp1|Wt1|Xdh|Map2k5|Map3k3|Calcrl|Smarca2|Rin2|Heg1|Cemip2|Stab1|Bcas3|Setd2
Endo_Up	GO:0001568	blood vessel development	-7.3	-4.5	3.5	6.8	20611	752	196	25	13	2.4	11421|12168|12306|13713|13805|13819|17130|17131|17268|18015|18186|19016|20846|21872|22431|22436|23938|26406|54598|74030|77446|83921|192187|192197|235626	Ace|Bmpr2|Anxa2|Elk3|Eng|Epas1|Smad6|Smad7|Meis1|Nf1|Nrp1|Pparg|Stat1|Tjp1|Wt1|Xdh|Map2k5|Map3k3|Calcrl|Rin2|Heg1|Cemip2|Stab1|Bcas3|Setd2
Endo_Up	GO:0008015	blood circulation	-6.5	-4	4	6.7	20611	495	196	19	9.7	2.1	11421|12168|13805|13819|16535|17130|17131|18162|18578|19016|19091|20846|27360|52589|54611|67972|83814|230899|238871	Ace|Bmpr2|Eng|Epas1|Kcnq1|Smad6|Smad7|Npr3|Pde4b|Pparg|Prkg1|Stat1|Add3|Ncald|Pde3a|Atp2b1|Nedd4l|Nppa|Pde4d
Endo_Up	GO:0001525	angiogenesis	-5.3	-3.1	3.5	5.8	20611	542	196	18	9.2	2.1	11421|12306|13713|13805|13819|17268|18015|18186|19016|20846|21872|23938|26406|54598|83921|192187|192197|235626	Ace|Anxa2|Elk3|Eng|Epas1|Meis1|Nf1|Nrp1|Pparg|Stat1|Tjp1|Map2k5|Map3k3|Calcrl|Cemip2|Stab1|Bcas3|Setd2
Endo_Up	GO:0030036	actin cytoskeleton organization	-5.3	-3	3.1	5.6	20611	717	196	21	11	2.2	13717|13822|13860|18015|18186|18754|21872|27360|27428|50875|71409|75547|108655|110380|192197|208846|215114|217692|237860|269233|269587	Eln|Epb41l2|Eps8|Nf1|Nrp1|Prkce|Tjp1|Add3|Shroom3|Tmod3|Fmnl2|Akap13|Foxp1|Shroom2|Bcas3|Daam1|Hip1|Sipa1l1|Ssh2|Fam171a1|Epb41
Endo_Up	GO:0060394	negative regulation of pathway-restricted SMAD protein phosphorylation	-5.3	-3	32	11	20611	13	196	4	2	1	13805|17130|17131|102141	Eng|Smad6|Smad7|Snx25
Endo_Up	GO:0019935	cyclic-nucleotide-mediated signaling	-4.9	-2.7	5.1	6.1	20611	226	196	11	5.6	1.6	14682|14773|18578|19091|26364|54598|54611|75547|230899|238871|319387	Gnaq|Grk5|Pde4b|Prkg1|Adgre5|Calcrl|Pde3a|Akap13|Nppa|Pde4d|Adgrl3
Endo_Up	GO:0003015	heart process	-4.8	-2.6	4.9	5.9	20611	234	196	11	5.6	1.6	11421|13819|14360|16535|17131|18578|19091|75547|83814|230899|238871	Ace|Epas1|Fyn|Kcnq1|Smad7|Pde4b|Prkg1|Akap13|Nedd4l|Nppa|Pde4d
Endo_Up	GO:0008285	negative regulation of cell proliferation	-4.8	-2.6	3	5.2	20611	712	196	20	10	2.2	12168|12571|13805|16331|17130|17131|17268|18015|18162|19016|19091|20846|21417|22287|22431|22436|67155|232334|235320|320795	Bmpr2|Cdk6|Eng|Inpp5d|Smad6|Smad7|Meis1|Nf1|Npr3|Pparg|Prkg1|Stat1|Zeb1|Scgb1a1|Wt1|Xdh|Smarca2|Vgll4|Zbtb16|Pkn1
Endo_Up	GO:0010959	regulation of metal ion transport	-4.7	-2.6	3.6	5.4	20611	434	196	15	7.7	1.9	11421|14360|14682|16535|18578|18754|18798|19091|67972|83814|105722|230899|238871|269587|329152	Ace|Fyn|Gnaq|Kcnq1|Pde4b|Prkce|Plcb4|Prkg1|Atp2b1|Nedd4l|Ano6|Nppa|Pde4d|Epb41|Hecw2
Endo_Up	GO:0048589	developmental growth	-4.6	-2.5	2.8	5	20611	799	196	21	11	2.2	12168|14600|17131|17268|17762|18186|19091|22431|22589|24136|26383|73094|75547|77300|77446|83814|108655|109241|232334|232685|238871	Bmpr2|Ghr|Smad7|Meis1|Mapt|Nrp1|Prkg1|Wt1|Atrx|Zeb2|Fto|Sgip1|Akap13|Raph1|Heg1|Nedd4l|Foxp1|Mbd5|Vgll4|Lncpint|Pde4d
Endo_Up	GO:0060393	regulation of pathway-restricted SMAD protein phosphorylation	-4.6	-2.5	10	7.1	20611	62	196	6	3.1	1.2	12168|13805|17130|17131|19663|102141	Bmpr2|Eng|Smad6|Smad7|Rbpms|Snx25
Endo_Up	GO:0045656	negative regulation of monocyte differentiation	-4.5	-2.5	45	11	20611	7	196	3	1.5	0.88	12571|16331|72147	Cdk6|Inpp5d|Zbtb46
Endo_Up	GO:0044057	regulation of system process	-4.5	-2.4	3	5	20611	626	196	18	9.2	2.1	11421|12168|13819|16535|17130|17131|18578|19091|26383|27360|54598|67972|93742|108655|224997|230899|238871|269587	Ace|Bmpr2|Epas1|Kcnq1|Smad6|Smad7|Pde4b|Prkg1|Fto|Add3|Calcrl|Atp2b1|Pard3|Foxp1|Dlgap1|Nppa|Pde4d|Epb41
Endo_Up	GO:1903522	regulation of blood circulation	-4.5	-2.4	4.6	5.6	20611	253	196	11	5.6	1.6	12168|13819|16535|17130|17131|18578|19091|27360|67972|230899|238871	Bmpr2|Epas1|Kcnq1|Smad6|Smad7|Pde4b|Prkg1|Add3|Atp2b1|Nppa|Pde4d
Endo_Up	GO:0090092	regulation of transmembrane receptor protein serine/threonine kinase signaling pathway	-4.5	-2.4	4.6	5.6	20611	254	196	11	5.6	1.6	12168|13805|17130|17131|19016|19663|21417|66313|93836|102141|329506	Bmpr2|Eng|Smad6|Smad7|Pparg|Rbpms|Zeb1|Smurf2|Rnf111|Snx25|Ctdspl2
Endo_Up	GO:0010631	epithelial cell migration	-4.5	-2.4	4.2	5.4	20611	303	196	12	6.1	1.7	12168|14389|18015|18186|18754|19016|23938|24136|26406|74030|192197|320795	Bmpr2|Gab2|Nf1|Nrp1|Prkce|Pparg|Map2k5|Zeb2|Map3k3|Rin2|Bcas3|Pkn1
Endo_Up	GO:0060389	pathway-restricted SMAD protein phosphorylation	-4.4	-2.4	9.7	6.9	20611	65	196	6	3.1	1.2	12168|13805|17130|17131|19663|102141	Bmpr2|Eng|Smad6|Smad7|Rbpms|Snx25
Endo_Up	GO:0045638	negative regulation of myeloid cell differentiation	-4.4	-2.4	7.7	6.4	20611	96	196	7	3.6	1.3	12571|16331|17268|18015|72147|93694|235320	Cdk6|Inpp5d|Meis1|Nf1|Zbtb46|Clec2d|Zbtb16
Endo_Up	GO:0090132	epithelium migration	-4.4	-2.4	4.1	5.4	20611	305	196	12	6.1	1.7	12168|14389|18015|18186|18754|19016|23938|24136|26406|74030|192197|320795	Bmpr2|Gab2|Nf1|Nrp1|Prkce|Pparg|Map2k5|Zeb2|Map3k3|Rin2|Bcas3|Pkn1
Endo_Up	GO:0001570	vasculogenesis	-4.4	-2.4	7.6	6.4	20611	97	196	7	3.6	1.3	13805|18186|22431|22436|74030|77446|235626	Eng|Nrp1|Wt1|Xdh|Rin2|Heg1|Setd2
Endo_Up	GO:0007507	heart development	-4.4	-2.4	3	5	20611	637	196	18	9.2	2.1	11421|12168|13805|14682|17130|17131|17268|18015|18186|19091|22431|23938|54598|75547|77446|108655|232334|235626	Ace|Bmpr2|Eng|Gnaq|Smad6|Smad7|Meis1|Nf1|Nrp1|Prkg1|Wt1|Map2k5|Calcrl|Akap13|Heg1|Foxp1|Vgll4|Setd2
Endo_Up	GO:0090130	tissue migration	-4.4	-2.4	4.1	5.4	20611	307	196	12	6.1	1.7	12168|14389|18015|18186|18754|19016|23938|24136|26406|74030|192197|320795	Bmpr2|Gab2|Nf1|Nrp1|Prkce|Pparg|Map2k5|Zeb2|Map3k3|Rin2|Bcas3|Pkn1
Endo_Up	GO:0032970	regulation of actin filament-based process	-4.4	-2.4	3.6	5.2	20611	413	196	14	7.1	1.8	13717|13860|18186|18578|18754|21872|27360|50875|75547|93742|110380|192197|237860|238871	Eln|Eps8|Nrp1|Pde4b|Prkce|Tjp1|Add3|Tmod3|Akap13|Pard3|Shroom2|Bcas3|Ssh2|Pde4d
Endo_Up	GO:0016049	cell growth	-4.3	-2.4	3.2	5	20611	525	196	16	8.2	2	12168|17131|17762|18186|19016|19091|22431|23938|24136|67155|75547|77300|83814|108655|230899|232334	Bmpr2|Smad7|Mapt|Nrp1|Pparg|Prkg1|Wt1|Map2k5|Zeb2|Smarca2|Akap13|Raph1|Nedd4l|Foxp1|Nppa|Vgll4
Endo_Up	WP1983	Splicing factor NOVA regulated synaptic proteins	-4.3	-2.4	13	7.3	20611	42	196	5	2.6	1.1	13822|17758|18798|67972|269587	Epb41l2|Map4|Plcb4|Atp2b1|Epb41
Endo_Up	GO:0030510	regulation of BMP signaling pathway	-4.3	-2.3	7.3	6.2	20611	101	196	7	3.6	1.3	12168|13805|17130|17131|19016|66313|329506	Bmpr2|Eng|Smad6|Smad7|Pparg|Smurf2|Ctdspl2
Endo_Up	GO:0043271	negative regulation of ion transport	-4.3	-2.3	5.3	5.7	20611	177	196	9	4.6	1.5	11421|12495|14682|16535|18754|18798|19091|83814|329152	Ace|Entpd1|Gnaq|Kcnq1|Prkce|Plcb4|Prkg1|Nedd4l|Hecw2
Endo_Up	GO:0009880	embryonic pattern specification	-4.3	-2.3	9	6.6	20611	70	196	6	3.1	1.2	17130|17268|18186|21415|22431|235320	Smad6|Meis1|Nrp1|Tcf7l1|Wt1|Zbtb16
Endo_Up	GO:0061061	muscle structure development	-4.3	-2.3	2.8	4.8	20611	715	196	19	9.7	2.1	13207|13717|13805|13819|17130|17131|17268|18015|19091|21417|22431|50875|67155|75547|77446|108655|214812|232334|232685	Ddx5|Eln|Eng|Epas1|Smad6|Smad7|Meis1|Nf1|Prkg1|Zeb1|Wt1|Tmod3|Smarca2|Akap13|Heg1|Foxp1|Zfp609|Vgll4|Lncpint
Endo_Up	GO:0030099	myeloid cell differentiation	-4.2	-2.3	3.5	5	20611	424	196	14	7.1	1.8	12306|12571|13819|14218|14389|16331|17268|18015|19016|20846|50875|72147|93694|235320	Anxa2|Cdk6|Epas1|Sh3pxd2a|Gab2|Inpp5d|Meis1|Nf1|Pparg|Stat1|Tmod3|Zbtb46|Clec2d|Zbtb16
Endo_Up	GO:0022604	regulation of cell morphogenesis	-4.2	-2.3	3.1	4.9	20611	541	196	16	8.2	2	12168|13822|13860|14360|17762|18186|18222|24136|27428|71409|83814|217692|269233|269587|270163|329152	Bmpr2|Epb41l2|Eps8|Fyn|Mapt|Nrp1|Numb|Zeb2|Shroom3|Fmnl2|Nedd4l|Sipa1l1|Fam171a1|Epb41|Myo9a|Hecw2
Endo_Up	GO:0051345	positive regulation of hydrolase activity	-4.2	-2.3	3.1	4.9	20611	542	196	16	8.2	2	14360|14682|18015|19016|20846|22436|54610|69635|105445|107607|192197|215114|217692|230379|241694|270163	Fyn|Gnaq|Nf1|Pparg|Stat1|Xdh|Tbc1d8|Dapk1|Dock9|Nod1|Bcas3|Hip1|Sipa1l1|Acer2|Ralgapa2|Myo9a
Endo_Up	GO:0001937	negative regulation of endothelial cell proliferation	-4.2	-2.3	12	7	20611	45	196	5	2.6	1.1	13805|18015|19016|20846|22436	Eng|Nf1|Pparg|Stat1|Xdh
Endo_Up	GO:2001056	positive regulation of cysteine-type endopeptidase activity	-4.1	-2.2	5.8	5.7	20611	145	196	8	4.1	1.4	14360|19016|20846|22436|69635|107607|215114|230379	Fyn|Pparg|Stat1|Xdh|Dapk1|Nod1|Hip1|Acer2
Endo_Up	GO:0001667	ameboidal-type cell migration	-4.1	-2.2	3.4	4.9	20611	438	196	14	7.1	1.8	12168|13805|14389|18015|18186|18754|19016|23938|24136|26406|66313|74030|192197|320795	Bmpr2|Eng|Gab2|Nf1|Nrp1|Prkce|Pparg|Map2k5|Zeb2|Map3k3|Smurf2|Rin2|Bcas3|Pkn1
Endo_Up	GO:0043266	regulation of potassium ion transport	-4.1	-2.2	6.8	5.9	20611	109	196	7	3.6	1.3	14682|16535|18798|19091|83814|105722|230899	Gnaq|Kcnq1|Plcb4|Prkg1|Nedd4l|Ano6|Nppa
Endo_Up	GO:0019932	second-messenger-mediated signaling	-4	-2.2	3.3	4.9	20611	442	196	14	7.1	1.8	14682|14773|17762|18578|19091|26364|52589|54598|54611|74585|75547|230899|238871|319387	Gnaq|Grk5|Mapt|Pde4b|Prkg1|Adgre5|Ncald|Calcrl|Pde3a|Sppl3|Akap13|Nppa|Pde4d|Adgrl3
Endo_Up	R-MMU-201451	Signaling by BMP	-4	-2.1	16	7.6	20611	26	196	4	2	1	12168|17130|17131|66313	Bmpr2|Smad6|Smad7|Smurf2
Endo_Up	GO:0010632	regulation of epithelial cell migration	-4	-2.1	4.4	5.2	20611	240	196	10	5.1	1.6	12168|14389|18015|18186|18754|19016|23938|26406|74030|192197	Bmpr2|Gab2|Nf1|Nrp1|Prkce|Pparg|Map2k5|Map3k3|Rin2|Bcas3
Endo_Up	GO:0090287	regulation of cellular response to growth factor stimulus	-4	-2.1	4	5	20611	290	196	11	5.6	1.6	12168|13805|17130|17131|19016|21417|22436|66313|93836|102141|329506	Bmpr2|Eng|Smad6|Smad7|Pparg|Zeb1|Xdh|Smurf2|Rnf111|Snx25|Ctdspl2
Endo_Up	GO:0002762	negative regulation of myeloid leukocyte differentiation	-4	-2.1	11	6.6	20611	50	196	5	2.6	1.1	12571|16331|18015|72147|93694	Cdk6|Inpp5d|Nf1|Zbtb46|Clec2d
Endo_Up	GO:0019933	cAMP-mediated signaling	-3.9	-2.1	4.8	5.2	20611	198	196	9	4.6	1.5	14682|14773|18578|26364|54598|54611|75547|238871|319387	Gnaq|Grk5|Pde4b|Adgre5|Calcrl|Pde3a|Akap13|Pde4d|Adgrl3
Endo_Up	GO:0017015	regulation of transforming growth factor beta receptor signaling pathway	-3.9	-2.1	6.3	5.7	20611	116	196	7	3.6	1.3	13805|17130|17131|21417|66313|93836|102141	Eng|Smad6|Smad7|Zeb1|Smurf2|Rnf111|Snx25
Endo_Up	GO:0006919	activation of cysteine-type endopeptidase activity involved in apoptotic process	-3.9	-2.1	7.8	6	20611	81	196	6	3.1	1.2	19016|20846|22436|107607|215114|230379	Pparg|Stat1|Xdh|Nod1|Hip1|Acer2
Endo_Up	GO:0090066	regulation of anatomical structure size	-3.9	-2.1	2.9	4.6	20611	573	196	16	8.2	2	11421|12168|13717|13860|17130|17762|18186|18754|19091|27360|50875|67972|105722|110380|230899|237860	Ace|Bmpr2|Eln|Eps8|Smad6|Mapt|Nrp1|Prkce|Prkg1|Add3|Tmod3|Atp2b1|Ano6|Shroom2|Nppa|Ssh2
Endo_Up	R-MMU-9006936	Signaling by TGFB family members	-3.9	-2.1	7.7	6	20611	82	196	6	3.1	1.2	12168|17130|17131|66313|93742|93836	Bmpr2|Smad6|Smad7|Smurf2|Pard3|Rnf111
Endo_Up	WP113	TGF Beta Signaling Pathway	-3.9	-2	10	6.4	20611	52	196	5	2.6	1.1	13805|17130|17131|20846|24136	Eng|Smad6|Smad7|Stat1|Zeb2
Endo_Up	mmu04390	Hippo signaling pathway	-3.9	-2	5.3	5.3	20611	158	196	8	4.1	1.4	12168|12445|17131|21415|21679|74030|93742|320795	Bmpr2|Ccnd3|Smad7|Tcf7l1|Tead4|Rin2|Pard3|Pkn1
Endo_Up	GO:0060419	heart growth	-3.8	-2	6.2	5.6	20611	119	196	7	3.6	1.3	17268|19091|22431|75547|77446|108655|232334	Meis1|Prkg1|Wt1|Akap13|Heg1|Foxp1|Vgll4
Endo_Up	GO:1903844	regulation of cellular response to transforming growth factor beta stimulus	-3.8	-2	6.2	5.6	20611	119	196	7	3.6	1.3	13805|17130|17131|21417|66313|93836|102141	Eng|Smad6|Smad7|Zeb1|Smurf2|Rnf111|Snx25
Endo_Up	GO:0006937	regulation of muscle contraction	-3.8	-2	5.3	5.3	20611	159	196	8	4.1	1.4	16535|17131|18578|19091|54598|67972|230899|238871	Kcnq1|Smad7|Pde4b|Prkg1|Calcrl|Atp2b1|Nppa|Pde4d
Endo_Up	GO:1903707	negative regulation of hemopoiesis	-3.8	-2	5.3	5.3	20611	159	196	8	4.1	1.4	12571|16331|17131|17268|18015|72147|93694|235320	Cdk6|Inpp5d|Smad7|Meis1|Nf1|Zbtb46|Clec2d|Zbtb16
Endo_Up	GO:0030224	monocyte differentiation	-3.8	-2	15	7.1	20611	29	196	4	2	1	12571|16331|19016|72147	Cdk6|Inpp5d|Pparg|Zbtb46
Endo_Up	GO:1903131	mononuclear cell differentiation	-3.8	-2	15	7.1	20611	29	196	4	2	1	12571|16331|19016|72147	Cdk6|Inpp5d|Pparg|Zbtb46
Endo_Up	GO:0048638	regulation of developmental growth	-3.8	-2	3.3	4.7	20611	411	196	13	6.6	1.8	12168|14600|17131|17268|17762|18186|22431|26383|73094|83814|108655|109241|232334	Bmpr2|Ghr|Smad7|Meis1|Mapt|Nrp1|Wt1|Fto|Sgip1|Nedd4l|Foxp1|Mbd5|Vgll4
Endo_Up	ko04071	Sphingolipid signaling pathway	-3.8	-2	6	5.5	20611	122	196	7	3.6	1.3	14360|14389|14682|18754|18798|26932|230379	Fyn|Gab2|Gnaq|Prkce|Plcb4|Ppp2r5e|Acer2
Endo_Up	GO:0048259	regulation of receptor-mediated endocytosis	-3.8	-2	6	5.5	20611	122	196	7	3.6	1.3	12306|18222|19016|73094|93742|215114|269774	Anxa2|Numb|Pparg|Sgip1|Pard3|Hip1|Aak1
Endo_Up	GO:0031032	actomyosin structure organization	-3.8	-2	4.6	5	20611	208	196	9	4.6	1.5	13717|13822|18186|21872|50875|75547|108655|269233|269587	Eln|Epb41l2|Nrp1|Tjp1|Tmod3|Akap13|Foxp1|Fam171a1|Epb41
Endo_Up	mmu04071	Sphingolipid signaling pathway	-3.8	-2	6	5.4	20611	123	196	7	3.6	1.3	14360|14389|14682|18754|18798|26932|230379	Fyn|Gab2|Gnaq|Prkce|Plcb4|Ppp2r5e|Acer2
Endo_Up	GO:0043951	negative regulation of cAMP-mediated signaling	-3.7	-2	14	7	20611	30	196	4	2	1	14773|18578|54611|238871	Grk5|Pde4b|Pde3a|Pde4d
Endo_Up	GO:0003148	outflow tract septum morphogenesis	-3.7	-2	14	7	20611	30	196	4	2	1	12168|13805|17130|18186	Bmpr2|Eng|Smad6|Nrp1
Endo_Up	GO:1901342	regulation of vasculature development	-3.7	-2	3.5	4.7	20611	360	196	12	6.1	1.7	13805|18015|18186|19016|20846|21872|22431|22436|23938|26406|74030|192187	Eng|Nf1|Nrp1|Pparg|Stat1|Tjp1|Wt1|Xdh|Map2k5|Map3k3|Rin2|Stab1
Endo_Up	GO:0030514	negative regulation of BMP signaling pathway	-3.7	-1.9	9.4	6.2	20611	56	196	5	2.6	1.1	17130|17131|19016|66313|329506	Smad6|Smad7|Pparg|Smurf2|Ctdspl2
Endo_Up	GO:0034330	cell junction organization	-3.7	-1.9	3.7	4.8	20611	309	196	11	5.6	1.6	11421|17131|18186|18222|21872|77446|83814|93742|110380|192197|270163	Ace|Smad7|Nrp1|Numb|Tjp1|Heg1|Nedd4l|Pard3|Shroom2|Bcas3|Myo9a
Endo_Up	GO:0010950	positive regulation of endopeptidase activity	-3.7	-1.9	5.1	5.2	20611	166	196	8	4.1	1.4	14360|19016|20846|22436|69635|107607|215114|230379	Fyn|Pparg|Stat1|Xdh|Dapk1|Nod1|Hip1|Acer2
Endo_Up	GO:0090101	negative regulation of transmembrane receptor protein serine/threonine kinase signaling pathway	-3.7	-1.9	5.9	5.4	20611	125	196	7	3.6	1.3	13805|17130|17131|19016|66313|102141|329506	Eng|Smad6|Smad7|Pparg|Smurf2|Snx25|Ctdspl2
Endo_Up	GO:0008217	regulation of blood pressure	-3.7	-1.9	4.5	5	20611	212	196	9	4.6	1.5	11421|12168|13805|18162|19016|52589|67972|83814|230899	Ace|Bmpr2|Eng|Npr3|Pparg|Ncald|Atp2b1|Nedd4l|Nppa
Endo_Up	GO:0031400	negative regulation of protein modification process	-3.7	-1.9	2.8	4.4	20611	599	196	16	8.2	2	13805|14360|14682|17130|17131|17762|18015|18754|22436|77446|93742|102141|230379|230899|238871|320795	Eng|Fyn|Gnaq|Smad6|Smad7|Mapt|Nf1|Prkce|Xdh|Heg1|Pard3|Snx25|Acer2|Nppa|Pde4d|Pkn1
Endo_Up	mmu04666	Fc gamma R-mediated phagocytosis	-3.7	-1.9	7.1	5.6	20611	89	196	6	3.1	1.2	14389|16331|18754|19012|211914|320795	Gab2|Inpp5d|Prkce|Plpp1|Asap2|Pkn1
Endo_Up	GO:0048738	cardiac muscle tissue development	-3.7	-1.9	4	4.8	20611	262	196	10	5.1	1.6	12168|13805|17131|17268|19091|22431|75547|77446|108655|232334	Bmpr2|Eng|Smad7|Meis1|Prkg1|Wt1|Akap13|Heg1|Foxp1|Vgll4
Endo_Up	GO:0030100	regulation of endocytosis	-3.7	-1.9	3.7	4.7	20611	314	196	11	5.6	1.6	12306|18222|19016|73094|78771|83814|93742|105722|215114|224671|269774	Anxa2|Numb|Pparg|Sgip1|Mctp1|Nedd4l|Pard3|Ano6|Hip1|Btbd9|Aak1
Endo_Up	GO:0043280	positive regulation of cysteine-type endopeptidase activity involved in apoptotic process	-3.6	-1.9	5.8	5.3	20611	128	196	7	3.6	1.3	19016|20846|22436|69635|107607|215114|230379	Pparg|Stat1|Xdh|Dapk1|Nod1|Hip1|Acer2
Endo_Up	GO:0051962	positive regulation of nervous system development	-3.6	-1.9	2.7	4.3	20611	668	196	17	8.7	2	11421|12168|14360|17158|17762|18015|18186|18222|19016|21406|21417|24136|26364|83814|93742|214812|319387	Ace|Bmpr2|Fyn|Man2a1|Mapt|Nf1|Nrp1|Numb|Pparg|Tcf12|Zeb1|Zeb2|Adgre5|Nedd4l|Pard3|Zfp609|Adgrl3
Endo_Up	GO:0060977	coronary vasculature morphogenesis	-3.6	-1.9	13	6.7	20611	32	196	4	2	1	11421|17130|18186|235626	Ace|Smad6|Nrp1|Setd2
Endo_Up	GO:0010594	regulation of endothelial cell migration	-3.6	-1.9	4.9	5	20611	171	196	8	4.1	1.4	12168|18015|18186|19016|23938|26406|74030|192197	Bmpr2|Nf1|Nrp1|Pparg|Map2k5|Map3k3|Rin2|Bcas3
Endo_Up	GO:0030509	BMP signaling pathway	-3.6	-1.9	4.9	5	20611	172	196	8	4.1	1.4	12168|13207|13805|17130|17131|19016|66313|329506	Bmpr2|Ddx5|Eng|Smad6|Smad7|Pparg|Smurf2|Ctdspl2
Endo_Up	GO:0048588	developmental cell growth	-3.6	-1.9	3.9	4.7	20611	269	196	10	5.1	1.6	12168|17131|17762|18186|19091|24136|75547|77300|83814|108655	Bmpr2|Smad7|Mapt|Nrp1|Prkg1|Zeb2|Akap13|Raph1|Nedd4l|Foxp1
Endo_Up	GO:0010952	positive regulation of peptidase activity	-3.6	-1.8	4.8	5	20611	175	196	8	4.1	1.4	14360|19016|20846|22436|69635|107607|215114|230379	Fyn|Pparg|Stat1|Xdh|Dapk1|Nod1|Hip1|Acer2
Endo_Up	GO:0097435	supramolecular fiber organization	-3.5	-1.8	2.5	4.2	20611	746	196	18	9.2	2.1	12306|13717|13860|17762|18015|18186|18754|21872|27360|27428|50875|75547|108655|110380|210356|215114|237860|269233	Anxa2|Eln|Eps8|Mapt|Nf1|Nrp1|Prkce|Tjp1|Add3|Shroom3|Tmod3|Akap13|Foxp1|Shroom2|Nckap5|Hip1|Ssh2|Fam171a1
Endo_Up	GO:0051056	regulation of small GTPase mediated signal transduction	-3.5	-1.8	3.9	4.6	20611	273	196	10	5.1	1.6	13860|18015|18186|19159|75547|77446|217692|232237|234353|241694	Eps8|Nf1|Nrp1|Cyth3|Akap13|Heg1|Sipa1l1|Fgd5|Psd3|Ralgapa2
Endo_Up	GO:0060047	heart contraction	-3.5	-1.8	4.2	4.7	20611	225	196	9	4.6	1.5	11421|13819|16535|17131|18578|19091|83814|230899|238871	Ace|Epas1|Kcnq1|Smad7|Pde4b|Prkg1|Nedd4l|Nppa|Pde4d
Endo_Up	GO:0007178	transmembrane receptor protein serine/threonine kinase signaling pathway	-3.5	-1.8	3.3	4.4	20611	383	196	12	6.1	1.7	12168|13207|13805|17130|17131|19016|19663|21417|66313|93836|102141|329506	Bmpr2|Ddx5|Eng|Smad6|Smad7|Pparg|Rbpms|Zeb1|Smurf2|Rnf111|Snx25|Ctdspl2
Endo_Up	GO:0002573	myeloid leukocyte differentiation	-3.5	-1.8	4.2	4.7	20611	226	196	9	4.6	1.5	12306|12571|14218|14389|16331|18015|19016|72147|93694	Anxa2|Cdk6|Sh3pxd2a|Gab2|Inpp5d|Nf1|Pparg|Zbtb46|Clec2d
Endo_Up	GO:0090162	establishment of epithelial cell polarity	-3.5	-1.8	12	6.4	20611	35	196	4	2	1	19159|93742|232288|270163	Cyth3|Pard3|Frmd4b|Myo9a
Endo_Up	GO:0043269	regulation of ion transport	-3.5	-1.8	2.5	4.1	20611	755	196	18	9.2	2.1	11421|11980|12495|14360|14682|16535|18578|18754|18798|19091|67972|69635|83814|105722|230899|238871|269587|329152	Ace|Atp8a1|Entpd1|Fyn|Gnaq|Kcnq1|Pde4b|Prkce|Plcb4|Prkg1|Atp2b1|Dapk1|Nedd4l|Ano6|Nppa|Pde4d|Epb41|Hecw2
Endo_Up	GO:0048260	positive regulation of receptor-mediated endocytosis	-3.5	-1.8	8.3	5.7	20611	63	196	5	2.6	1.1	12306|19016|73094|93742|215114	Anxa2|Pparg|Sgip1|Pard3|Hip1
Endo_Up	WP387	IL-6 signaling Pathway	-3.4	-1.8	6.4	5.3	20611	99	196	6	3.1	1.2	14360|14389|16331|17762|20846|26932	Fyn|Gab2|Inpp5d|Mapt|Stat1|Ppp2r5e
Endo_Up	GO:0030855	epithelial cell differentiation	-3.4	-1.8	2.7	4.2	20611	632	196	16	8.2	2	12168|12571|13805|18222|19016|21417|21872|22431|22436|22589|24136|27428|77446|93742|108655|270163	Bmpr2|Cdk6|Eng|Numb|Pparg|Zeb1|Tjp1|Wt1|Xdh|Atrx|Zeb2|Shroom3|Heg1|Pard3|Foxp1|Myo9a
Endo_Up	GO:0030335	positive regulation of cell migration	-3.4	-1.8	2.8	4.2	20611	569	196	15	7.7	1.9	11980|12168|14389|18186|18222|18754|20443|21872|26406|66313|74030|105722|192197|214812|237860	Atp8a1|Bmpr2|Gab2|Nrp1|Numb|Prkce|St3gal4|Tjp1|Map3k3|Smurf2|Rin2|Ano6|Bcas3|Zfp609|Ssh2
Endo_Up	GO:0071773	cellular response to BMP stimulus	-3.4	-1.8	4.6	4.8	20611	183	196	8	4.1	1.4	12168|13207|13805|17130|17131|19016|66313|329506	Bmpr2|Ddx5|Eng|Smad6|Smad7|Pparg|Smurf2|Ctdspl2
Endo_Up	GO:0071772	response to BMP	-3.4	-1.8	4.6	4.8	20611	183	196	8	4.1	1.4	12168|13207|13805|17130|17131|19016|66313|329506	Bmpr2|Ddx5|Eng|Smad6|Smad7|Pparg|Smurf2|Ctdspl2
Endo_Up	GO:0071363	cellular response to growth factor stimulus	-3.4	-1.7	2.7	4.1	20611	634	196	16	8.2	2	12168|13207|13805|14360|17130|17131|18186|18754|19016|21417|22436|23938|66313|93836|102141|329506	Bmpr2|Ddx5|Eng|Fyn|Smad6|Smad7|Nrp1|Prkce|Pparg|Zeb1|Xdh|Map2k5|Smurf2|Rnf111|Snx25|Ctdspl2
Endo_Up	GO:2000116	regulation of cysteine-type endopeptidase activity	-3.4	-1.7	4.1	4.6	20611	233	196	9	4.6	1.5	14360|19016|20846|22436|23938|69635|107607|215114|230379	Fyn|Pparg|Stat1|Xdh|Map2k5|Dapk1|Nod1|Hip1|Acer2
Endo_Up	GO:0007189	adenylate cyclase-activating G protein-coupled receptor signaling pathway	-3.4	-1.7	5.2	4.9	20611	141	196	7	3.6	1.3	14682|14773|18578|26364|54598|75547|319387	Gnaq|Grk5|Pde4b|Adgre5|Calcrl|Akap13|Adgrl3
Endo_Up	GO:1901343	negative regulation of vasculature development	-3.4	-1.7	5.2	4.9	20611	141	196	7	3.6	1.3	18015|19016|20846|22431|22436|23938|192187	Nf1|Pparg|Stat1|Wt1|Xdh|Map2k5|Stab1
Endo_Up	GO:0045655	regulation of monocyte differentiation	-3.4	-1.7	20	7.3	20611	16	196	3	1.5	0.88	12571|16331|72147	Cdk6|Inpp5d|Zbtb46
Endo_Up	GO:0097329	response to antimetabolite	-3.4	-1.7	20	7.3	20611	16	196	3	1.5	0.88	12571|22589|68817	Cdk6|Atrx|Ddi2
Endo_Up	GO:0014706	striated muscle tissue development	-3.4	-1.7	3	4.2	20611	455	196	13	6.6	1.8	12168|13207|13717|13805|17131|17268|18015|19091|22431|75547|77446|108655|232334	Bmpr2|Ddx5|Eln|Eng|Smad7|Meis1|Nf1|Prkg1|Wt1|Akap13|Heg1|Foxp1|Vgll4
Endo_Up	GO:0010563	negative regulation of phosphorus metabolic process	-3.3	-1.7	2.7	4.1	20611	579	196	15	7.7	1.9	12495|13805|14682|17130|17131|17762|18015|19091|22436|77446|93742|102141|230899|238871|320795	Entpd1|Eng|Gnaq|Smad6|Smad7|Mapt|Nf1|Prkg1|Xdh|Heg1|Pard3|Snx25|Nppa|Pde4d|Pkn1
Endo_Up	GO:0045936	negative regulation of phosphate metabolic process	-3.3	-1.7	2.7	4.1	20611	579	196	15	7.7	1.9	12495|13805|14682|17130|17131|17762|18015|19091|22436|77446|93742|102141|230899|238871|320795	Entpd1|Eng|Gnaq|Smad6|Smad7|Mapt|Nf1|Prkg1|Xdh|Heg1|Pard3|Snx25|Nppa|Pde4d|Pkn1
Endo_Up	GO:0070848	response to growth factor	-3.3	-1.7	2.6	4	20611	648	196	16	8.2	2	12168|13207|13805|14360|17130|17131|18186|18754|19016|21417|22436|23938|66313|93836|102141|329506	Bmpr2|Ddx5|Eng|Fyn|Smad6|Smad7|Nrp1|Prkce|Pparg|Zeb1|Xdh|Map2k5|Smurf2|Rnf111|Snx25|Ctdspl2
Endo_Up	GO:0043267	negative regulation of potassium ion transport	-3.3	-1.7	11	6	20611	39	196	4	2	1	14682|16535|18798|83814	Gnaq|Kcnq1|Plcb4|Nedd4l
Endo_Up	GO:1902106	negative regulation of leukocyte differentiation	-3.3	-1.7	6	5	20611	105	196	6	3.1	1.2	12571|16331|17131|18015|72147|93694	Cdk6|Inpp5d|Smad7|Nf1|Zbtb46|Clec2d
Endo_Up	GO:0010942	positive regulation of cell death	-3.3	-1.7	2.5	4	20611	718	196	17	8.7	2	11421|14360|16331|17762|18015|19016|20846|21366|22431|22436|69635|105722|107607|108655|215114|230379|235320	Ace|Fyn|Inpp5d|Mapt|Nf1|Pparg|Stat1|Slc6a6|Wt1|Xdh|Dapk1|Ano6|Nod1|Foxp1|Hip1|Acer2|Zbtb16
Endo_Up	GO:0003012	muscle system process	-3.3	-1.6	3.1	4.2	20611	406	196	12	6.1	1.7	16535|17131|18578|19091|50875|54598|67972|75547|83814|108655|230899|238871	Kcnq1|Smad7|Pde4b|Prkg1|Tmod3|Calcrl|Atp2b1|Akap13|Nedd4l|Foxp1|Nppa|Pde4d
Endo_Up	GO:0055117	regulation of cardiac muscle contraction	-3.3	-1.6	7.5	5.3	20611	70	196	5	2.6	1.1	16535|17131|18578|230899|238871	Kcnq1|Smad7|Pde4b|Nppa|Pde4d
Endo_Up	GO:0030010	establishment of cell polarity	-3.3	-1.6	5	4.8	20611	148	196	7	3.6	1.3	17758|19159|93742|192197|232288|243548|270163	Map4|Cyth3|Pard3|Bcas3|Frmd4b|Prickle2|Myo9a
Endo_Up	GO:0046777	protein autophosphorylation	-3.3	-1.6	3.9	4.4	20611	243	196	9	4.6	1.5	11421|12747|13805|14360|14773|26406|26932|69635|269774	Ace|Clk1|Eng|Fyn|Grk5|Map3k3|Ppp2r5e|Dapk1|Aak1
Endo_Up	GO:0051301	cell division	-3.3	-1.6	2.7	4	20611	591	196	15	7.7	1.9	12445|12571|13822|17758|18222|18647|18754|20658|20842|93742|235320|235626|269587|320165|545370	Ccnd3|Cdk6|Epb41l2|Map4|Numb|Cdk14|Prkce|Son|Stag1|Pard3|Zbtb16|Setd2|Epb41|Tacc1|Hmcn1
Endo_Up	GO:0045862	positive regulation of proteolysis	-3.3	-1.6	3.3	4.3	20611	351	196	11	5.6	1.6	14360|17131|19016|20846|22436|69635|70797|107607|108089|215114|230379	Fyn|Smad7|Pparg|Stat1|Xdh|Dapk1|Ankib1|Nod1|Rnf144a|Hip1|Acer2
Endo_Up	GO:2000147	positive regulation of cell motility	-3.2	-1.6	2.7	4	20611	592	196	15	7.7	1.9	11980|12168|14389|18186|18222|18754|20443|21872|26406|66313|74030|105722|192197|214812|237860	Atp8a1|Bmpr2|Gab2|Nrp1|Numb|Prkce|St3gal4|Tjp1|Map3k3|Smurf2|Rin2|Ano6|Bcas3|Zfp609|Ssh2
Endo_Up	GO:0003018	vascular process in circulatory system	-3.2	-1.6	4.3	4.6	20611	195	196	8	4.1	1.4	11421|12168|17130|19091|27360|54611|67972|230899	Ace|Bmpr2|Smad6|Prkg1|Add3|Pde3a|Atp2b1|Nppa
Endo_Up	GO:0033002	muscle cell proliferation	-3.2	-1.6	3.9	4.4	20611	245	196	9	4.6	1.5	14682|17268|18162|19016|19091|20846|54598|108655|232334	Gnaq|Meis1|Npr3|Pparg|Prkg1|Stat1|Calcrl|Foxp1|Vgll4
Endo_Up	GO:0060840	artery development	-3.2	-1.6	5.8	4.9	20611	108	196	6	3.1	1.2	12168|13805|17130|17131|18015|18186	Bmpr2|Eng|Smad6|Smad7|Nf1|Nrp1
Endo_Up	GO:0040008	regulation of growth	-3.2	-1.6	2.5	3.9	20611	728	196	17	8.7	2	12168|14600|17131|17268|17762|18186|19016|22431|23938|26383|67155|73094|83814|108655|109241|230899|232334	Bmpr2|Ghr|Smad7|Meis1|Mapt|Nrp1|Pparg|Wt1|Map2k5|Fto|Smarca2|Sgip1|Nedd4l|Foxp1|Mbd5|Nppa|Vgll4
Endo_Up	GO:0055017	cardiac muscle tissue growth	-3.2	-1.6	5.8	4.9	20611	109	196	6	3.1	1.2	17268|19091|75547|77446|108655|232334	Meis1|Prkg1|Akap13|Heg1|Foxp1|Vgll4
Endo_Up	GO:0090257	regulation of muscle system process	-3.2	-1.6	3.8	4.4	20611	247	196	9	4.6	1.5	16535|17131|18578|19091|54598|67972|108655|230899|238871	Kcnq1|Smad7|Pde4b|Prkg1|Calcrl|Atp2b1|Foxp1|Nppa|Pde4d
Endo_Up	GO:0060841	venous blood vessel development	-3.2	-1.6	18	6.9	20611	18	196	3	1.5	0.88	12168|13805|77446	Bmpr2|Eng|Heg1
Endo_Up	GO:0030278	regulation of ossification	-3.2	-1.6	3.8	4.4	20611	248	196	9	4.6	1.5	12168|12571|13207|17130|17131|19016|67972|105722|235320	Bmpr2|Cdk6|Ddx5|Smad6|Smad7|Pparg|Atp2b1|Ano6|Zbtb16
Endo_Up	GO:0006936	muscle contraction	-3.2	-1.6	3.5	4.3	20611	301	196	10	5.1	1.6	16535|17131|18578|19091|50875|54598|67972|83814|230899|238871	Kcnq1|Smad7|Pde4b|Prkg1|Tmod3|Calcrl|Atp2b1|Nedd4l|Nppa|Pde4d
Endo_Up	GO:0030308	negative regulation of cell growth	-3.2	-1.6	4.2	4.5	20611	200	196	8	4.1	1.4	12168|18186|19016|22431|67155|108655|230899|232334	Bmpr2|Nrp1|Pparg|Wt1|Smarca2|Foxp1|Nppa|Vgll4
Endo_Up	GO:0030316	osteoclast differentiation	-3.2	-1.6	5.7	4.8	20611	111	196	6	3.1	1.2	12306|14218|14389|16331|18015|93694	Anxa2|Sh3pxd2a|Gab2|Inpp5d|Nf1|Clec2d
Endo_Up	GO:0030155	regulation of cell adhesion	-3.2	-1.6	2.4	3.9	20611	735	196	17	8.7	2	12571|17131|18015|18186|18754|19091|19159|20443|21872|22287|23938|74030|192197|211922|214812|230379|235320	Cdk6|Smad7|Nf1|Nrp1|Prkce|Prkg1|Cyth3|St3gal4|Tjp1|Scgb1a1|Map2k5|Rin2|Bcas3|Dennd6a|Zfp609|Acer2|Zbtb16
Endo_Up	GO:0008360	regulation of cell shape	-3.2	-1.6	4.8	4.6	20611	154	196	7	3.6	1.3	13822|13860|14360|27428|71409|269233|269587	Epb41l2|Eps8|Fyn|Shroom3|Fmnl2|Fam171a1|Epb41
Endo_Up	GO:0060537	muscle tissue development	-3.2	-1.6	2.9	4	20611	479	196	13	6.6	1.8	12168|13207|13717|13805|17131|17268|18015|19091|22431|75547|77446|108655|232334	Bmpr2|Ddx5|Eln|Eng|Smad7|Meis1|Nf1|Prkg1|Wt1|Akap13|Heg1|Foxp1|Vgll4
Endo_Up	GO:0034329	cell junction assembly	-3.1	-1.6	3.8	4.3	20611	252	196	9	4.6	1.5	11421|17131|18186|21872|77446|83814|93742|192197|270163	Ace|Smad7|Nrp1|Tjp1|Heg1|Nedd4l|Pard3|Bcas3|Myo9a
Endo_Up	GO:0010634	positive regulation of epithelial cell migration	-3.1	-1.6	4.7	4.6	20611	155	196	7	3.6	1.3	12168|14389|18186|18754|26406|74030|192197	Bmpr2|Gab2|Nrp1|Prkce|Map3k3|Rin2|Bcas3
Endo_Up	GO:0002521	leukocyte differentiation	-3.1	-1.6	2.6	3.9	20611	607	196	15	7.7	1.9	12306|12571|14218|14389|16331|17131|18015|19016|20442|21417|72147|93694|108655|214812|235320	Anxa2|Cdk6|Sh3pxd2a|Gab2|Inpp5d|Smad7|Nf1|Pparg|St3gal1|Zeb1|Zbtb46|Clec2d|Foxp1|Zfp609|Zbtb16
Endo_Up	GO:1901381	positive regulation of potassium ion transmembrane transport	-3.1	-1.6	9.8	5.6	20611	43	196	4	2	1	16535|19091|105722|230899	Kcnq1|Prkg1|Ano6|Nppa
Endo_Up	GO:0007350	blastoderm segmentation	-3.1	-1.6	17	6.7	20611	19	196	3	1.5	0.88	18186|21415|22431	Nrp1|Tcf7l1|Wt1
Endo_Up	GO:0097623	potassium ion export across plasma membrane	-3.1	-1.6	17	6.7	20611	19	196	3	1.5	0.88	16535|105722|230899	Kcnq1|Ano6|Nppa
Endo_Up	GO:0071435	potassium ion export	-3.1	-1.6	17	6.7	20611	19	196	3	1.5	0.88	16535|105722|230899	Kcnq1|Ano6|Nppa
Endo_Up	GO:0042326	negative regulation of phosphorylation	-3.1	-1.6	2.8	4	20611	483	196	13	6.6	1.8	13805|14682|17130|17131|17762|18015|22436|77446|93742|102141|230899|238871|320795	Eng|Gnaq|Smad6|Smad7|Mapt|Nf1|Xdh|Heg1|Pard3|Snx25|Nppa|Pde4d|Pkn1
Endo_Up	GO:0032956	regulation of actin cytoskeleton organization	-3.1	-1.6	3.2	4.1	20611	365	196	11	5.6	1.6	13717|13860|18186|18754|21872|27360|50875|75547|110380|192197|237860	Eln|Eps8|Nrp1|Prkce|Tjp1|Add3|Tmod3|Akap13|Shroom2|Bcas3|Ssh2
Endo_Up	GO:0090288	negative regulation of cellular response to growth factor stimulus	-3.1	-1.6	4.7	4.5	20611	157	196	7	3.6	1.3	17130|17131|19016|22436|66313|102141|329506	Smad6|Smad7|Pparg|Xdh|Smurf2|Snx25|Ctdspl2
Endo_Up	GO:0043087	regulation of GTPase activity	-3.1	-1.6	3.4	4.2	20611	309	196	10	5.1	1.6	18015|19091|54610|66691|105445|192197|217692|241694|270163|380916	Nf1|Prkg1|Tbc1d8|Gapvd1|Dock9|Bcas3|Sipa1l1|Ralgapa2|Myo9a|Lrch1
Endo_Up	GO:0051272	positive regulation of cellular component movement	-3.1	-1.5	2.6	3.9	20611	613	196	15	7.7	1.9	11980|12168|14389|18186|18222|18754|20443|21872|26406|66313|74030|105722|192197|214812|237860	Atp8a1|Bmpr2|Gab2|Nrp1|Numb|Prkce|St3gal4|Tjp1|Map3k3|Smurf2|Rin2|Ano6|Bcas3|Zfp609|Ssh2
Endo_Up	GO:0010720	positive regulation of cell development	-3.1	-1.5	2.5	3.8	20611	679	196	16	8.2	2	11421|12168|14360|17131|17158|17762|18015|18186|18222|19016|21406|21417|24136|54611|83814|214812	Ace|Bmpr2|Fyn|Smad7|Man2a1|Mapt|Nf1|Nrp1|Numb|Pparg|Tcf12|Zeb1|Zeb2|Pde3a|Nedd4l|Zfp609
Endo_Up	GO:0045446	endothelial cell differentiation	-3.1	-1.5	5.5	4.7	20611	115	196	6	3.1	1.2	12168|13805|21417|21872|22436|77446	Bmpr2|Eng|Zeb1|Tjp1|Xdh|Heg1
Endo_Up	GO:0006349	regulation of gene expression by genetic imprinting	-3.1	-1.5	16	6.5	20611	20	196	3	1.5	0.88	16535|104103|213742	Kcnq1|Airn|Xist
Endo_Up	GO:1903706	regulation of hemopoiesis	-3.1	-1.5	2.9	4	20611	429	196	12	6.1	1.7	11421|12571|16331|17131|17268|18015|20846|21417|72147|93694|214812|235320	Ace|Cdk6|Inpp5d|Smad7|Meis1|Nf1|Stat1|Zeb1|Zbtb46|Clec2d|Zfp609|Zbtb16
Endo_Up	GO:1904062	regulation of cation transmembrane transport	-3.1	-1.5	3.1	4	20611	371	196	11	5.6	1.6	14360|16535|18578|18754|19091|69635|83814|105722|230899|238871|329152	Fyn|Kcnq1|Pde4b|Prkce|Prkg1|Dapk1|Nedd4l|Ano6|Nppa|Pde4d|Hecw2
Endo_Up	GO:0048844	artery morphogenesis	-3.1	-1.5	6.7	5	20611	78	196	5	2.6	1.1	12168|13805|17131|18015|18186	Bmpr2|Eng|Smad7|Nf1|Nrp1
Endo_Up	GO:0060976	coronary vasculature development	-3.1	-1.5	6.7	5	20611	78	196	5	2.6	1.1	11421|17130|18186|22431|235626	Ace|Smad6|Nrp1|Wt1|Setd2
Endo_Up	GO:0035296	regulation of tube diameter	-3	-1.5	4.6	4.5	20611	161	196	7	3.6	1.3	11421|12168|17130|19091|27360|67972|230899	Ace|Bmpr2|Smad6|Prkg1|Add3|Atp2b1|Nppa
Endo_Up	GO:0097746	regulation of blood vessel diameter	-3	-1.5	4.6	4.5	20611	161	196	7	3.6	1.3	11421|12168|17130|19091|27360|67972|230899	Ace|Bmpr2|Smad6|Prkg1|Add3|Atp2b1|Nppa
Endo_Up	GO:0050880	regulation of blood vessel size	-3	-1.5	4.6	4.5	20611	161	196	7	3.6	1.3	11421|12168|17130|19091|27360|67972|230899	Ace|Bmpr2|Smad6|Prkg1|Add3|Atp2b1|Nppa
Endo_Up	GO:0043281	regulation of cysteine-type endopeptidase activity involved in apoptotic process	-3	-1.5	4	4.3	20611	209	196	8	4.1	1.4	19016|20846|22436|23938|69635|107607|215114|230379	Pparg|Stat1|Xdh|Map2k5|Dapk1|Nod1|Hip1|Acer2
Endo_Up	GO:0001933	negative regulation of protein phosphorylation	-3	-1.5	2.9	4	20611	432	196	12	6.1	1.7	13805|14682|17130|17131|18015|22436|77446|93742|102141|230899|238871|320795	Eng|Gnaq|Smad6|Smad7|Nf1|Xdh|Heg1|Pard3|Snx25|Nppa|Pde4d|Pkn1
Endo_Up	GO:0035150	regulation of tube size	-3	-1.5	4.5	4.4	20611	162	196	7	3.6	1.3	11421|12168|17130|19091|27360|67972|230899	Ace|Bmpr2|Smad6|Prkg1|Add3|Atp2b1|Nppa
Endo_Up	GO:0040017	positive regulation of locomotion	-3	-1.5	2.5	3.8	20611	624	196	15	7.7	1.9	11980|12168|14389|18186|18222|18754|20443|21872|26406|66313|74030|105722|192197|214812|237860	Atp8a1|Bmpr2|Gab2|Nrp1|Numb|Prkce|St3gal4|Tjp1|Map3k3|Smurf2|Rin2|Ano6|Bcas3|Zfp609|Ssh2
Endo_Up	GO:0045926	negative regulation of growth	-3	-1.5	3.6	4.1	20611	265	196	9	4.6	1.5	12168|17268|18186|19016|22431|67155|108655|230899|232334	Bmpr2|Meis1|Nrp1|Pparg|Wt1|Smarca2|Foxp1|Nppa|Vgll4
Endo_Up	GO:0051051	negative regulation of transport	-3	-1.5	2.7	3.8	20611	500	196	13	6.6	1.8	11421|12495|14682|16535|17762|18015|18754|18798|19016|19091|78771|83814|329152	Ace|Entpd1|Gnaq|Kcnq1|Mapt|Nf1|Prkce|Plcb4|Pparg|Prkg1|Mctp1|Nedd4l|Hecw2
Endo_Up	GO:0001558	regulation of cell growth	-3	-1.5	2.9	3.9	20611	439	196	12	6.1	1.7	12168|17131|17762|18186|19016|22431|23938|67155|83814|108655|230899|232334	Bmpr2|Smad7|Mapt|Nrp1|Pparg|Wt1|Map2k5|Smarca2|Nedd4l|Foxp1|Nppa|Vgll4
Endo_Up	GO:0007264	small GTPase mediated signal transduction	-3	-1.5	2.9	3.9	20611	439	196	12	6.1	1.7	13860|18015|18186|19159|75547|77446|105445|117600|217692|232237|234353|241694	Eps8|Nf1|Nrp1|Cyth3|Akap13|Heg1|Dock9|Srgap1|Sipa1l1|Fgd5|Psd3|Ralgapa2
Endo_Up	GO:1902903	regulation of supramolecular fiber organization	-3	-1.5	3	3.9	20611	380	196	11	5.6	1.6	13717|13860|17762|18186|18754|21872|27360|50875|75547|110380|237860	Eln|Eps8|Mapt|Nrp1|Prkce|Tjp1|Add3|Tmod3|Akap13|Shroom2|Ssh2
Endo_Up	WP456	GPCRs, Class B Secretin-like	-2.9	-1.5	14	6.1	20611	22	196	3	1.5	0.88	26364|54598|319387	Adgre5|Calcrl|Adgrl3
Endo_Up	GO:0043542	endothelial cell migration	-2.9	-1.5	3.9	4.2	20611	217	196	8	4.1	1.4	12168|18015|18186|19016|23938|26406|74030|192197	Bmpr2|Nf1|Nrp1|Pparg|Map2k5|Map3k3|Rin2|Bcas3
Endo_Up	GO:0035264	multicellular organism growth	-2.9	-1.5	3.9	4.2	20611	217	196	8	4.1	1.4	14600|22589|26383|73094|77446|109241|232685|238871	Ghr|Atrx|Fto|Sgip1|Heg1|Mbd5|Lncpint|Pde4d
Endo_Up	GO:0001952	regulation of cell-matrix adhesion	-2.9	-1.5	5.1	4.5	20611	123	196	6	3.1	1.2	12571|18015|18186|74030|192197|230379	Cdk6|Nf1|Nrp1|Rin2|Bcas3|Acer2
Endo_Up	GO:0048639	positive regulation of developmental growth	-2.9	-1.4	3.9	4.2	20611	218	196	8	4.1	1.4	12168|14600|17131|17762|18186|22431|73094|83814	Bmpr2|Ghr|Smad7|Mapt|Nrp1|Wt1|Sgip1|Nedd4l
Endo_Up	GO:0030835	negative regulation of actin filament depolymerization	-2.9	-1.4	8.6	5.2	20611	49	196	4	2	1	13860|27360|50875|110380	Eps8|Add3|Tmod3|Shroom2
Endo_Up	GO:0007188	adenylate cyclase-modulating G protein-coupled receptor signaling pathway	-2.9	-1.4	3.8	4.1	20611	219	196	8	4.1	1.4	14682|14773|18162|18578|26364|54598|75547|319387	Gnaq|Grk5|Npr3|Pde4b|Adgre5|Calcrl|Akap13|Adgrl3
Endo_Up	GO:0007015	actin filament organization	-2.9	-1.4	2.8	3.8	20611	447	196	12	6.1	1.7	13717|13860|18186|18754|21872|27360|27428|50875|110380|215114|237860|269233	Eln|Eps8|Nrp1|Prkce|Tjp1|Add3|Shroom3|Tmod3|Shroom2|Hip1|Ssh2|Fam171a1
Endo_Up	GO:0030048	actin filament-based movement	-2.9	-1.4	5	4.4	20611	125	196	6	3.1	1.2	16535|18578|83814|93742|238871|245049	Kcnq1|Pde4b|Nedd4l|Pard3|Pde4d|Myrip
Endo_Up	GO:0003073	regulation of systemic arterial blood pressure	-2.9	-1.4	5	4.4	20611	125	196	6	3.1	1.2	11421|12168|13805|52589|83814|230899	Ace|Bmpr2|Eng|Ncald|Nedd4l|Nppa
Endo_Up	GO:0071560	cellular response to transforming growth factor beta stimulus	-2.9	-1.4	3.8	4.1	20611	221	196	8	4.1	1.4	13805|14360|17130|17131|21417|66313|93836|102141	Eng|Fyn|Smad6|Smad7|Zeb1|Smurf2|Rnf111|Snx25
Endo_Up	GO:0051271	negative regulation of cellular component movement	-2.9	-1.4	3.2	3.9	20611	332	196	10	5.1	1.6	13805|18015|18186|19016|19091|23938|50875|78771|117600|380916	Eng|Nf1|Nrp1|Pparg|Prkg1|Map2k5|Tmod3|Mctp1|Srgap1|Lrch1
Endo_Up	GO:0045732	positive regulation of protein catabolic process	-2.9	-1.4	3.8	4.1	20611	223	196	8	4.1	1.4	17131|66313|70797|77128|83814|108089|232334|329152	Smad7|Smurf2|Ankib1|Crebrf|Nedd4l|Rnf144a|Vgll4|Hecw2
Endo_Up	GO:0060048	cardiac muscle contraction	-2.9	-1.4	5	4.4	20611	127	196	6	3.1	1.2	16535|17131|18578|83814|230899|238871	Kcnq1|Smad7|Pde4b|Nedd4l|Nppa|Pde4d
Endo_Up	GO:0006897	endocytosis	-2.9	-1.4	2.3	3.6	20611	784	196	17	8.7	2	12306|14600|18222|19016|54189|54598|66691|73094|74030|78771|83814|93742|105722|215114|224671|269774|329416	Anxa2|Ghr|Numb|Pparg|Rabep1|Calcrl|Gapvd1|Sgip1|Rin2|Mctp1|Nedd4l|Pard3|Ano6|Hip1|Btbd9|Aak1|Nostrin
Endo_Up	GO:0060411	cardiac septum morphogenesis	-2.9	-1.4	6.1	4.7	20611	86	196	5	2.6	1.1	12168|13805|17130|17131|18186	Bmpr2|Eng|Smad6|Smad7|Nrp1
Endo_Up	ko04540	Gap junction	-2.9	-1.4	6.1	4.7	20611	86	196	5	2.6	1.1	14682|18798|19091|21872|23938	Gnaq|Plcb4|Prkg1|Tjp1|Map2k5
Endo_Up	GO:0006942	regulation of striated muscle contraction	-2.9	-1.4	6.1	4.7	20611	86	196	5	2.6	1.1	16535|17131|18578|230899|238871	Kcnq1|Smad7|Pde4b|Nppa|Pde4d
Endo_Up	GO:0110053	regulation of actin filament organization	-2.9	-1.4	3.4	4	20611	277	196	9	4.6	1.5	13717|13860|18186|18754|21872|27360|50875|110380|237860	Eln|Eps8|Nrp1|Prkce|Tjp1|Add3|Tmod3|Shroom2|Ssh2
Endo_Up	GO:0045637	regulation of myeloid cell differentiation	-2.9	-1.4	3.8	4.1	20611	224	196	8	4.1	1.4	12571|16331|17268|18015|20846|72147|93694|235320	Cdk6|Inpp5d|Meis1|Nf1|Stat1|Zbtb46|Clec2d|Zbtb16
Endo_Up	GO:2000181	negative regulation of blood vessel morphogenesis	-2.8	-1.4	4.9	4.4	20611	128	196	6	3.1	1.2	18015|19016|20846|22436|23938|192187	Nf1|Pparg|Stat1|Xdh|Map2k5|Stab1
Endo_Up	GO:0003279	cardiac septum development	-2.8	-1.4	4.9	4.4	20611	128	196	6	3.1	1.2	12168|13805|17130|17131|18186|77446	Bmpr2|Eng|Smad6|Smad7|Nrp1|Heg1
Endo_Up	GO:1901379	regulation of potassium ion transmembrane transport	-2.8	-1.4	6	4.6	20611	87	196	5	2.6	1.1	16535|19091|83814|105722|230899	Kcnq1|Prkg1|Nedd4l|Ano6|Nppa
Endo_Up	ko04666	Fc gamma R-mediated phagocytosis	-2.8	-1.4	6	4.6	20611	87	196	5	2.6	1.1	14389|16331|18754|19012|211914	Gab2|Inpp5d|Prkce|Plpp1|Asap2
Endo_Up	GO:0003158	endothelium development	-2.8	-1.4	4.9	4.3	20611	129	196	6	3.1	1.2	12168|13805|21417|21872|22436|77446	Bmpr2|Eng|Zeb1|Tjp1|Xdh|Heg1
Endo_Up	GO:0071559	response to transforming growth factor beta	-2.8	-1.4	3.7	4	20611	226	196	8	4.1	1.4	13805|14360|17130|17131|21417|66313|93836|102141	Eng|Fyn|Smad6|Smad7|Zeb1|Smurf2|Rnf111|Snx25
Endo_Up	GO:0043268	positive regulation of potassium ion transport	-2.8	-1.4	8.1	5	20611	52	196	4	2	1	16535|19091|105722|230899	Kcnq1|Prkg1|Ano6|Nppa
Endo_Up	ko05202	Transcriptional misregulation in cancer	-2.8	-1.4	4.2	4.1	20611	177	196	7	3.6	1.3	13207|17268|18647|19016|21417|22431|235320	Ddx5|Meis1|Cdk14|Pparg|Zeb1|Wt1|Zbtb16
Endo_Up	GO:2001257	regulation of cation channel activity	-2.8	-1.4	4.1	4.1	20611	178	196	7	3.6	1.3	16535|18578|19091|69635|83814|230899|238871	Kcnq1|Pde4b|Prkg1|Dapk1|Nedd4l|Nppa|Pde4d
Endo_Up	mmu04540	Gap junction	-2.8	-1.4	5.9	4.5	20611	89	196	5	2.6	1.1	14682|18798|19091|21872|23938	Gnaq|Plcb4|Prkg1|Tjp1|Map2k5
Endo_Up	GO:0042176	regulation of protein catabolic process	-2.8	-1.4	2.9	3.7	20611	400	196	11	5.6	1.6	12306|14360|17131|66313|70797|77128|83814|108089|224997|232334|329152	Anxa2|Fyn|Smad7|Smurf2|Ankib1|Crebrf|Nedd4l|Rnf144a|Dlgap1|Vgll4|Hecw2
Endo_Up	GO:1901699	cellular response to nitrogen compound	-2.8	-1.4	2.4	3.6	20611	658	196	15	7.7	1.9	12445|14360|14600|16535|18578|19016|20846|21417|22589|54611|67972|68817|107607|109241|238871	Ccnd3|Fyn|Ghr|Kcnq1|Pde4b|Pparg|Stat1|Zeb1|Atrx|Pde3a|Atp2b1|Ddi2|Nod1|Mbd5|Pde4d
Endo_Up	GO:0050769	positive regulation of neurogenesis	-2.8	-1.3	2.5	3.6	20611	593	196	14	7.1	1.8	11421|12168|14360|17158|17762|18015|18186|18222|19016|21406|21417|24136|83814|214812	Ace|Bmpr2|Fyn|Man2a1|Mapt|Nf1|Nrp1|Numb|Pparg|Tcf12|Zeb1|Zeb2|Nedd4l|Zfp609
Endo_Up	ko04144	Endocytosis	-2.8	-1.3	3.3	3.9	20611	286	196	9	4.6	1.5	14773|19159|54189|66313|83814|93742|110557|211914|234353	Grk5|Cyth3|Rabep1|Smurf2|Nedd4l|Pard3|H2-Q6|Asap2|Psd3
Endo_Up	R-MMU-170834	Signaling by TGF-beta Receptor Complex	-2.8	-1.3	7.8	4.9	20611	54	196	4	2	1	17131|66313|93742|93836	Smad7|Smurf2|Pard3|Rnf111
Endo_Up	GO:0009896	positive regulation of catabolic process	-2.8	-1.3	2.7	3.7	20611	466	196	12	6.1	1.7	17131|18754|26383|66313|69635|70797|77128|83814|107607|108089|232334|329152	Smad7|Prkce|Fto|Smurf2|Dapk1|Ankib1|Crebrf|Nedd4l|Nod1|Rnf144a|Vgll4|Hecw2
Endo_Up	mmu04360	Axon guidance	-2.8	-1.3	4.1	4.1	20611	181	196	7	3.6	1.3	12168|14360|18186|93742|117600|237860|320795	Bmpr2|Fyn|Nrp1|Pard3|Srgap1|Ssh2|Pkn1
Endo_Up	GO:0007179	transforming growth factor beta receptor signaling pathway	-2.8	-1.3	4.1	4.1	20611	181	196	7	3.6	1.3	13805|17130|17131|21417|66313|93836|102141	Eng|Smad6|Smad7|Zeb1|Smurf2|Rnf111|Snx25
Endo_Up	GO:0035051	cardiocyte differentiation	-2.8	-1.3	4.1	4.1	20611	181	196	7	3.6	1.3	13805|17130|18186|19091|22431|75547|108655	Eng|Smad6|Nrp1|Prkg1|Wt1|Akap13|Foxp1
Endo_Up	GO:0001503	ossification	-2.7	-1.3	2.8	3.7	20611	407	196	11	5.6	1.6	12168|12571|13207|17130|17131|18015|19016|67972|105722|234356|235320	Bmpr2|Cdk6|Ddx5|Smad6|Smad7|Nf1|Pparg|Atp2b1|Ano6|Csgalnact1|Zbtb16
Endo_Up	WP232	G Protein Signaling Pathways	-2.7	-1.3	5.7	4.4	20611	92	196	5	2.6	1.1	14682|18578|18754|75547|238871	Gnaq|Pde4b|Prkce|Akap13|Pde4d
Endo_Up	mmu05202	Transcriptional misregulation in cancer	-2.7	-1.3	4	4	20611	183	196	7	3.6	1.3	13207|17268|18647|19016|21417|22431|235320	Ddx5|Meis1|Cdk14|Pparg|Zeb1|Wt1|Zbtb16
Endo_Up	mmu04144	Endocytosis	-2.7	-1.3	3.3	3.8	20611	291	196	9	4.6	1.5	14773|19159|54189|66313|83814|93742|110557|211914|234353	Grk5|Cyth3|Rabep1|Smurf2|Nedd4l|Pard3|H2-Q6|Asap2|Psd3
Endo_Up	GO:0070252	actin-mediated cell contraction	-2.7	-1.3	5.7	4.4	20611	93	196	5	2.6	1.1	16535|18578|83814|93742|238871	Kcnq1|Pde4b|Nedd4l|Pard3|Pde4d
Endo_Up	GO:0048864	stem cell development	-2.7	-1.3	5.7	4.4	20611	93	196	5	2.6	1.1	13805|18186|24136|76626|235626	Eng|Nrp1|Zeb2|Msi2|Setd2
Endo_Up	GO:0001501	skeletal system development	-2.7	-1.3	2.5	3.5	20611	538	196	13	6.6	1.8	12168|12306|14682|17131|17268|18162|21417|75547|105722|232685|234356|235320|235626	Bmpr2|Anxa2|Gnaq|Smad7|Meis1|Npr3|Zeb1|Akap13|Ano6|Lncpint|Csgalnact1|Zbtb16|Setd2
Endo_Up	GO:0060627	regulation of vesicle-mediated transport	-2.7	-1.3	2.4	3.5	20611	605	196	14	7.1	1.8	12306|14389|18222|18754|19016|73094|78771|83814|93742|105722|215114|224671|230899|269774	Anxa2|Gab2|Numb|Prkce|Pparg|Sgip1|Mctp1|Nedd4l|Pard3|Ano6|Hip1|Btbd9|Nppa|Aak1
Endo_Up	GO:0043535	regulation of blood vessel endothelial cell migration	-2.7	-1.3	5.6	4.4	20611	94	196	5	2.6	1.1	18015|18186|19016|23938|26406	Nf1|Nrp1|Pparg|Map2k5|Map3k3
Endo_Up	GO:0007265	Ras protein signal transduction	-2.7	-1.3	3	3.7	20611	352	196	10	5.1	1.6	13860|18015|18186|19159|75547|77446|117600|232237|234353|241694	Eps8|Nf1|Nrp1|Cyth3|Akap13|Heg1|Srgap1|Fgd5|Psd3|Ralgapa2
Endo_Up	GO:0001936	regulation of endothelial cell proliferation	-2.7	-1.3	4.6	4.1	20611	138	196	6	3.1	1.2	12168|13805|18015|19016|20846|22436	Bmpr2|Eng|Nf1|Pparg|Stat1|Xdh
Endo_Up	GO:0008016	regulation of heart contraction	-2.7	-1.3	3.9	3.9	20611	188	196	7	3.6	1.3	13819|16535|17131|18578|19091|230899|238871	Epas1|Kcnq1|Smad7|Pde4b|Prkg1|Nppa|Pde4d
Endo_Up	GO:0061614	pri-miRNA transcription by RNA polymerase II	-2.6	-1.3	7.3	4.7	20611	58	196	4	2	1	13207|17130|19016|22431	Ddx5|Smad6|Pparg|Wt1
Endo_Up	GO:0030834	regulation of actin filament depolymerization	-2.6	-1.3	7.3	4.7	20611	58	196	4	2	1	13860|27360|50875|110380	Eps8|Add3|Tmod3|Shroom2
Endo_Up	GO:0007389	pattern specification process	-2.6	-1.3	2.6	3.5	20611	481	196	12	6.1	1.7	12168|13805|17130|17268|18186|21415|21417|22431|24136|27428|93836|235320	Bmpr2|Eng|Smad6|Meis1|Nrp1|Tcf7l1|Zeb1|Wt1|Zeb2|Shroom3|Rnf111|Zbtb16
Endo_Up	GO:0046578	regulation of Ras protein signal transduction	-2.6	-1.3	3.5	3.8	20611	242	196	8	4.1	1.4	13860|18015|18186|19159|75547|77446|232237|234353	Eps8|Nf1|Nrp1|Cyth3|Akap13|Heg1|Fgd5|Psd3
Endo_Up	GO:0032535	regulation of cellular component size	-2.6	-1.3	2.8	3.6	20611	418	196	11	5.6	1.6	12168|13717|13860|17762|18186|18754|27360|50875|105722|110380|237860	Bmpr2|Eln|Eps8|Mapt|Nrp1|Prkce|Add3|Tmod3|Ano6|Shroom2|Ssh2
Endo_Up	GO:0045807	positive regulation of endocytosis	-2.6	-1.3	3.9	3.9	20611	190	196	7	3.6	1.3	12306|19016|73094|83814|93742|105722|215114	Anxa2|Pparg|Sgip1|Nedd4l|Pard3|Ano6|Hip1
Endo_Up	GO:0048745	smooth muscle tissue development	-2.6	-1.3	11	5.3	20611	28	196	3	1.5	0.88	13805|18015|108655	Eng|Nf1|Foxp1
Endo_Up	GO:0060039	pericardium development	-2.6	-1.3	11	5.3	20611	28	196	3	1.5	0.88	22431|77446|235626	Wt1|Heg1|Setd2
Endo_Up	GO:1901888	regulation of cell junction assembly	-2.6	-1.3	5.4	4.3	20611	97	196	5	2.6	1.1	11421|18186|21872|83814|192197	Ace|Nrp1|Tjp1|Nedd4l|Bcas3
Endo_Up	GO:0008064	regulation of actin polymerization or depolymerization	-2.6	-1.2	3.9	3.9	20611	191	196	7	3.6	1.3	13717|13860|18754|27360|50875|110380|237860	Eln|Eps8|Prkce|Add3|Tmod3|Shroom2|Ssh2
Endo_Up	GO:0007187	G protein-coupled receptor signaling pathway, coupled to cyclic nucleotide second messenger	-2.6	-1.2	3.4	3.7	20611	246	196	8	4.1	1.4	14682|14773|18162|18578|26364|54598|75547|319387	Gnaq|Grk5|Npr3|Pde4b|Adgre5|Calcrl|Akap13|Adgrl3
Endo_Up	GO:0006898	receptor-mediated endocytosis	-2.6	-1.2	3.4	3.7	20611	247	196	8	4.1	1.4	12306|18222|19016|54598|73094|93742|215114|269774	Anxa2|Numb|Pparg|Calcrl|Sgip1|Pard3|Hip1|Aak1
Endo_Up	GO:0003085	negative regulation of systemic arterial blood pressure	-2.6	-1.2	11	5.2	20611	29	196	3	1.5	0.88	12168|83814|230899	Bmpr2|Nedd4l|Nppa
Endo_Up	GO:0030318	melanocyte differentiation	-2.6	-1.2	11	5.2	20611	29	196	3	1.5	0.88	14682|24136|76633	Gnaq|Zeb2|Lrmda
Endo_Up	GO:0030832	regulation of actin filament length	-2.6	-1.2	3.8	3.8	20611	194	196	7	3.6	1.3	13717|13860|18754|27360|50875|110380|237860	Eln|Eps8|Prkce|Add3|Tmod3|Shroom2|Ssh2
Endo_Up	GO:0007517	muscle organ development	-2.6	-1.2	2.7	3.5	20611	427	196	11	5.6	1.6	13207|13717|13805|17131|17268|18015|22431|77446|108655|214812|232334	Ddx5|Eln|Eng|Smad7|Meis1|Nf1|Wt1|Heg1|Foxp1|Zfp609|Vgll4
Endo_Up	GO:0032092	positive regulation of protein binding	-2.6	-1.2	5.3	4.2	20611	100	196	5	2.6	1.1	11421|12306|74585|107975|269587	Ace|Anxa2|Sppl3|Pacs1|Epb41
Endo_Up	GO:1901016	regulation of potassium ion transmembrane transporter activity	-2.6	-1.2	6.9	4.5	20611	61	196	4	2	1	16535|19091|83814|230899	Kcnq1|Prkg1|Nedd4l|Nppa
Endo_Up	GO:0002683	negative regulation of immune system process	-2.6	-1.2	2.6	3.4	20611	493	196	12	6.1	1.7	12571|16331|17131|17268|18015|19016|22287|72147|93694|235320|320795|380916	Cdk6|Inpp5d|Smad7|Meis1|Nf1|Pparg|Scgb1a1|Zbtb46|Clec2d|Zbtb16|Pkn1|Lrch1
Endo_Up	GO:0045671	negative regulation of osteoclast differentiation	-2.5	-1.2	11	5.1	20611	30	196	3	1.5	0.88	16331|18015|93694	Inpp5d|Nf1|Clec2d
Endo_Up	ko04072	Phospholipase D signaling pathway	-2.5	-1.2	4.3	3.9	20611	147	196	6	3.1	1.2	14360|14389|18798|19012|19159|217480	Fyn|Gab2|Plcb4|Plpp1|Cyth3|Dgkb
Endo_Up	GO:0030042	actin filament depolymerization	-2.5	-1.2	6.8	4.5	20611	62	196	4	2	1	13860|27360|50875|110380	Eps8|Add3|Tmod3|Shroom2
Endo_Up	GO:0050680	negative regulation of epithelial cell proliferation	-2.5	-1.2	4.3	3.9	20611	148	196	6	3.1	1.2	12571|13805|18015|19016|20846|22436	Cdk6|Eng|Nf1|Pparg|Stat1|Xdh
Endo_Up	GO:0003206	cardiac chamber morphogenesis	-2.5	-1.2	4.2	3.9	20611	149	196	6	3.1	1.2	12168|13805|17130|17131|18186|77446	Bmpr2|Eng|Smad6|Smad7|Nrp1|Heg1
Endo_Up	GO:0045927	positive regulation of growth	-2.5	-1.2	3	3.5	20611	312	196	9	4.6	1.5	12168|14600|17131|17762|18186|22431|23938|73094|83814	Bmpr2|Ghr|Smad7|Mapt|Nrp1|Wt1|Map2k5|Sgip1|Nedd4l
Endo_Up	R-MMU-6794361	Neurexins and neuroligins	-2.5	-1.2	10	5	20611	31	196	3	1.5	0.88	13822|224997|269587	Epb41l2|Dlgap1|Epb41
Endo_Up	GO:1902105	regulation of leukocyte differentiation	-2.5	-1.2	3	3.5	20611	314	196	9	4.6	1.5	12571|16331|17131|18015|21417|72147|93694|214812|235320	Cdk6|Inpp5d|Smad7|Nf1|Zeb1|Zbtb46|Clec2d|Zfp609|Zbtb16
Endo_Up	GO:0097756	negative regulation of blood vessel diameter	-2.5	-1.2	5	4	20611	105	196	5	2.6	1.1	11421|12168|17130|27360|67972	Ace|Bmpr2|Smad6|Add3|Atp2b1
Endo_Up	GO:0042310	vasoconstriction	-2.5	-1.2	5	4	20611	105	196	5	2.6	1.1	11421|12168|17130|27360|67972	Ace|Bmpr2|Smad6|Add3|Atp2b1
Endo_Up	GO:0086003	cardiac muscle cell contraction	-2.5	-1.1	6.5	4.3	20611	65	196	4	2	1	16535|18578|83814|238871	Kcnq1|Pde4b|Nedd4l|Pde4d
Endo_Up	GO:0055022	negative regulation of cardiac muscle tissue growth	-2.5	-1.1	9.9	4.9	20611	32	196	3	1.5	0.88	17268|108655|232334	Meis1|Foxp1|Vgll4
Endo_Up	GO:0061117	negative regulation of heart growth	-2.5	-1.1	9.9	4.9	20611	32	196	3	1.5	0.88	17268|108655|232334	Meis1|Foxp1|Vgll4
Endo_Up	GO:0060306	regulation of membrane repolarization	-2.5	-1.1	9.9	4.9	20611	32	196	3	1.5	0.88	16535|83814|230899	Kcnq1|Nedd4l|Nppa
Endo_Up	GO:0043473	pigmentation	-2.5	-1.1	5	4	20611	106	196	5	2.6	1.1	14682|18015|24136|76633|110380	Gnaq|Nf1|Zeb2|Lrmda|Shroom2
Endo_Up	GO:0001935	endothelial cell proliferation	-2.5	-1.1	4.1	3.8	20611	153	196	6	3.1	1.2	12168|13805|18015|19016|20846|22436	Bmpr2|Eng|Nf1|Pparg|Stat1|Xdh
Endo_Up	mmu04072	Phospholipase D signaling pathway	-2.5	-1.1	4.1	3.8	20611	153	196	6	3.1	1.2	14360|14389|18798|19012|19159|217480	Fyn|Gab2|Plcb4|Plpp1|Cyth3|Dgkb
Endo_Up	GO:0045785	positive regulation of cell adhesion	-2.5	-1.1	2.6	3.4	20611	443	196	11	5.6	1.6	12571|17131|18186|18754|19159|20443|21872|74030|211922|214812|235320	Cdk6|Smad7|Nrp1|Prkce|Cyth3|St3gal4|Tjp1|Rin2|Dennd6a|Zfp609|Zbtb16
Endo_Up	ko04390	Hippo signaling pathway	-2.4	-1.1	4.1	3.8	20611	154	196	6	3.1	1.2	12168|12445|17131|21415|21679|93742	Bmpr2|Ccnd3|Smad7|Tcf7l1|Tead4|Pard3
Endo_Up	GO:0031532	actin cytoskeleton reorganization	-2.4	-1.1	4.9	3.9	20611	108	196	5	2.6	1.1	13860|18186|21872|192197|217692	Eps8|Nrp1|Tjp1|Bcas3|Sipa1l1
Endo_Up	GO:0010595	positive regulation of endothelial cell migration	-2.4	-1.1	4.9	3.9	20611	108	196	5	2.6	1.1	12168|18186|26406|74030|192197	Bmpr2|Nrp1|Map3k3|Rin2|Bcas3
Endo_Up	GO:0060541	respiratory system development	-2.4	-1.1	3.2	3.5	20611	263	196	8	4.1	1.4	11421|12168|13819|17158|18222|22431|77446|108655	Ace|Bmpr2|Epas1|Man2a1|Numb|Wt1|Heg1|Foxp1
Endo_Up	GO:0002064	epithelial cell development	-2.4	-1.1	3.2	3.5	20611	263	196	8	4.1	1.4	12571|13805|21872|22431|22589|27428|77446|93742	Cdk6|Eng|Tjp1|Wt1|Atrx|Shroom3|Heg1|Pard3
Endo_Up	GO:0045765	regulation of angiogenesis	-2.4	-1.1	2.9	3.4	20611	323	196	9	4.6	1.5	13805|18015|18186|19016|20846|21872|23938|26406|192187	Eng|Nf1|Nrp1|Pparg|Stat1|Tjp1|Map2k5|Map3k3|Stab1
Endo_Up	GO:0043949	regulation of cAMP-mediated signaling	-2.4	-1.1	6.2	4.2	20611	68	196	4	2	1	14773|18578|54611|238871	Grk5|Pde4b|Pde3a|Pde4d
Endo_Up	GO:0035265	organ growth	-2.4	-1.1	3.5	3.6	20611	210	196	7	3.6	1.3	17268|19091|22431|75547|77446|108655|232334	Meis1|Prkg1|Wt1|Akap13|Heg1|Foxp1|Vgll4
Endo_Up	GO:0032412	regulation of ion transmembrane transporter activity	-2.4	-1.1	3.2	3.5	20611	266	196	8	4.1	1.4	16535|18578|19091|69635|83814|230899|238871|329152	Kcnq1|Pde4b|Prkg1|Dapk1|Nedd4l|Nppa|Pde4d|Hecw2
Endo_Up	GO:0051348	negative regulation of transferase activity	-2.4	-1.1	3.2	3.5	20611	266	196	8	4.1	1.4	14682|17131|17762|18015|19016|77446|230899|320795	Gnaq|Smad7|Mapt|Nf1|Pparg|Heg1|Nppa|Pkn1
Endo_Up	GO:0019934	cGMP-mediated signaling	-2.4	-1.1	9.3	4.7	20611	34	196	3	1.5	0.88	19091|54611|230899	Prkg1|Pde3a|Nppa
Endo_Up	R-MMU-2173793	Transcriptional activity of SMAD2/SMAD3:SMAD4 heterotrimer	-2.4	-1.1	9.3	4.7	20611	34	196	3	1.5	0.88	17131|66313|93836	Smad7|Smurf2|Rnf111
Endo_Up	GO:0050999	regulation of nitric-oxide synthase activity	-2.4	-1.1	9.3	4.7	20611	34	196	3	1.5	0.88	13805|18162|107607	Eng|Npr3|Nod1
Endo_Up	GO:0071417	cellular response to organonitrogen compound	-2.4	-1.1	2.3	3.2	20611	586	196	13	6.6	1.8	12445|14360|14600|16535|18578|19016|20846|21417|54611|67972|107607|109241|238871	Ccnd3|Fyn|Ghr|Kcnq1|Pde4b|Pparg|Stat1|Zeb1|Pde3a|Atp2b1|Nod1|Mbd5|Pde4d
Endo_Up	GO:0003209	cardiac atrium morphogenesis	-2.4	-1.1	9	4.6	20611	35	196	3	1.5	0.88	12168|13805|77446	Bmpr2|Eng|Heg1
Endo_Up	GO:0009154	purine ribonucleotide catabolic process	-2.4	-1.1	9	4.6	20611	35	196	3	1.5	0.88	12495|22436|238871	Entpd1|Xdh|Pde4d
Endo_Up	GO:0021846	cell proliferation in forebrain	-2.4	-1.1	9	4.6	20611	35	196	3	1.5	0.88	18222|24136|320165	Numb|Zeb2|Tacc1
Endo_Up	GO:0030837	negative regulation of actin filament polymerization	-2.4	-1.1	6	4.1	20611	70	196	4	2	1	13860|27360|50875|237860	Eps8|Add3|Tmod3|Ssh2
Endo_Up	GO:0008154	actin polymerization or depolymerization	-2.3	-1	3.4	3.5	20611	216	196	7	3.6	1.3	13717|13860|18754|27360|50875|110380|237860	Eln|Eps8|Prkce|Add3|Tmod3|Shroom2|Ssh2
Endo_Up	GO:0090075	relaxation of muscle	-2.3	-1	8.8	4.6	20611	36	196	3	1.5	0.88	18578|19091|238871	Pde4b|Prkg1|Pde4d
Endo_Up	GO:0030900	forebrain development	-2.3	-1	2.6	3.3	20611	397	196	10	5.1	1.6	14360|14682|18015|18186|18222|19091|22589|24136|235626|320165	Fyn|Gnaq|Nf1|Nrp1|Numb|Prkg1|Atrx|Zeb2|Setd2|Tacc1
Endo_Up	ko04520	Adherens junction	-2.3	-1	5.8	4	20611	72	196	4	2	1	14360|21415|21872|93742	Fyn|Tcf7l1|Tjp1|Pard3
Endo_Up	ko04924	Renin secretion	-2.3	-1	5.8	4	20611	72	196	4	2	1	11421|14682|18798|54611	Ace|Gnaq|Plcb4|Pde3a
Endo_Up	GO:0030512	negative regulation of transforming growth factor beta receptor signaling pathway	-2.3	-1	5.8	4	20611	72	196	4	2	1	17130|17131|66313|102141	Smad6|Smad7|Smurf2|Snx25
Endo_Up	GO:0006941	striated muscle contraction	-2.3	-1	3.8	3.6	20611	165	196	6	3.1	1.2	16535|17131|18578|83814|230899|238871	Kcnq1|Smad7|Pde4b|Nedd4l|Nppa|Pde4d
Endo_Up	GO:0007420	brain development	-2.3	-1	2.2	3.1	20611	671	196	14	7.1	1.8	14360|14682|17268|18015|18186|18222|19091|22589|24136|68519|110380|235626|319387|320165	Fyn|Gnaq|Meis1|Nf1|Nrp1|Numb|Prkg1|Atrx|Zeb2|Eml1|Shroom2|Setd2|Adgrl3|Tacc1
Endo_Up	GO:0006939	smooth muscle contraction	-2.3	-1	4.5	3.7	20611	116	196	5	2.6	1.1	18578|19091|54598|67972|238871	Pde4b|Prkg1|Calcrl|Atp2b1|Pde4d
Endo_Up	GO:0022898	regulation of transmembrane transporter activity	-2.3	-1	3	3.3	20611	277	196	8	4.1	1.4	16535|18578|19091|69635|83814|230899|238871|329152	Kcnq1|Pde4b|Prkg1|Dapk1|Nedd4l|Nppa|Pde4d|Hecw2
Endo_Up	GO:0043954	cellular component maintenance	-2.3	-1	5.8	4	20611	73	196	4	2	1	14360|21872|66961|110380	Fyn|Tjp1|Neat1|Shroom2
Endo_Up	GO:0071514	genetic imprinting	-2.3	-1	8.5	4.5	20611	37	196	3	1.5	0.88	16535|104103|213742	Kcnq1|Airn|Xist
Endo_Up	GO:0010810	regulation of cell-substrate adhesion	-2.3	-1	3.3	3.4	20611	221	196	7	3.6	1.3	12571|18015|18186|18754|74030|192197|230379	Cdk6|Nf1|Nrp1|Prkce|Rin2|Bcas3|Acer2
Endo_Up	GO:0042060	wound healing	-2.3	-1	2.6	3.2	20611	404	196	10	5.1	1.6	12306|12495|13713|13805|18015|18754|19091|20443|93742|105722	Anxa2|Entpd1|Elk3|Eng|Nf1|Prkce|Prkg1|St3gal4|Pard3|Ano6
Endo_Up	ko04022	cGMP-PKG signaling pathway	-2.3	-1	3.8	3.5	20611	168	196	6	3.1	1.2	14682|18754|18798|19091|54611|67972	Gnaq|Prkce|Plcb4|Prkg1|Pde3a|Atp2b1
Endo_Up	mmu04022	cGMP-PKG signaling pathway	-2.3	-1	3.8	3.5	20611	168	196	6	3.1	1.2	14682|18754|18798|19091|54611|67972	Gnaq|Prkce|Plcb4|Prkg1|Pde3a|Atp2b1
Endo_Up	GO:0051924	regulation of calcium ion transport	-2.3	-1	3	3.3	20611	281	196	8	4.1	1.4	11421|14360|18578|18754|67972|230899|238871|269587	Ace|Fyn|Pde4b|Prkce|Atp2b1|Nppa|Pde4d|Epb41
Endo_Up	GO:0030866	cortical actin cytoskeleton organization	-2.3	-1	8.3	4.4	20611	38	196	3	1.5	0.88	13822|71409|269587	Epb41l2|Fmnl2|Epb41
Endo_Up	GO:0001953	negative regulation of cell-matrix adhesion	-2.3	-1	8.3	4.4	20611	38	196	3	1.5	0.88	18015|192197|230379	Nf1|Bcas3|Acer2
Endo_Up	GO:2000249	regulation of actin cytoskeleton reorganization	-2.3	-1	8.3	4.4	20611	38	196	3	1.5	0.88	18186|21872|192197	Nrp1|Tjp1|Bcas3
Endo_Up	GO:0043534	blood vessel endothelial cell migration	-2.2	-1	4.4	3.7	20611	119	196	5	2.6	1.1	18015|18186|19016|23938|26406	Nf1|Nrp1|Pparg|Map2k5|Map3k3
Endo_Up	GO:1903845	negative regulation of cellular response to transforming growth factor beta stimulus	-2.2	-0.99	5.6	3.9	20611	75	196	4	2	1	17130|17131|66313|102141	Smad6|Smad7|Smurf2|Snx25
Endo_Up	mmu04520	Adherens junction	-2.2	-0.99	5.6	3.9	20611	75	196	4	2	1	14360|21415|21872|93742	Fyn|Tcf7l1|Tjp1|Pard3
Endo_Up	mmu04924	Renin secretion	-2.2	-0.99	5.6	3.9	20611	75	196	4	2	1	11421|14682|18798|54611	Ace|Gnaq|Plcb4|Pde3a
Endo_Up	GO:0061448	connective tissue development	-2.2	-0.99	3	3.3	20611	282	196	8	4.1	1.4	12168|17131|21417|22431|26383|232685|234356|235320	Bmpr2|Smad7|Zeb1|Wt1|Fto|Lncpint|Csgalnact1|Zbtb16
Endo_Up	GO:0007163	establishment or maintenance of cell polarity	-2.2	-0.99	3.3	3.4	20611	224	196	7	3.6	1.3	17758|19159|93742|192197|232288|243548|270163	Map4|Cyth3|Pard3|Bcas3|Frmd4b|Prickle2|Myo9a
Endo_Up	GO:0030336	negative regulation of cell migration	-2.2	-0.98	3	3.3	20611	284	196	8	4.1	1.4	13805|18015|19016|19091|23938|78771|117600|380916	Eng|Nf1|Pparg|Prkg1|Map2k5|Mctp1|Srgap1|Lrch1
Endo_Up	GO:0048660	regulation of smooth muscle cell proliferation	-2.2	-0.98	3.7	3.5	20611	171	196	6	3.1	1.2	14682|18162|19016|19091|20846|54598	Gnaq|Npr3|Pparg|Prkg1|Stat1|Calcrl
Endo_Up	GO:1903670	regulation of sprouting angiogenesis	-2.2	-0.98	5.5	3.9	20611	76	196	4	2	1	18186|21872|23938|26406	Nrp1|Tjp1|Map2k5|Map3k3
Endo_Up	GO:0050931	pigment cell differentiation	-2.2	-0.98	8.1	4.3	20611	39	196	3	1.5	0.88	14682|24136|76633	Gnaq|Zeb2|Lrmda
Endo_Up	GO:0006195	purine nucleotide catabolic process	-2.2	-0.98	8.1	4.3	20611	39	196	3	1.5	0.88	12495|22436|238871	Entpd1|Xdh|Pde4d
Endo_Up	GO:0090049	regulation of cell migration involved in sprouting angiogenesis	-2.2	-0.98	8.1	4.3	20611	39	196	3	1.5	0.88	18186|23938|26406	Nrp1|Map2k5|Map3k3
Endo_Up	GO:0051017	actin filament bundle assembly	-2.2	-0.97	3.7	3.4	20611	172	196	6	3.1	1.2	13717|13860|18186|21872|110380|269233	Eln|Eps8|Nrp1|Tjp1|Shroom2|Fam171a1
Endo_Up	GO:0040013	negative regulation of locomotion	-2.2	-0.97	2.7	3.2	20611	348	196	9	4.6	1.5	13805|18015|18186|19016|19091|23938|78771|117600|380916	Eng|Nf1|Nrp1|Pparg|Prkg1|Map2k5|Mctp1|Srgap1|Lrch1
Endo_Up	GO:0043547	positive regulation of GTPase activity	-2.2	-0.96	3.2	3.3	20611	228	196	7	3.6	1.3	18015|54610|105445|192197|217692|241694|270163	Nf1|Tbc1d8|Dock9|Bcas3|Sipa1l1|Ralgapa2|Myo9a
Endo_Up	GO:0030833	regulation of actin filament polymerization	-2.2	-0.96	3.6	3.4	20611	173	196	6	3.1	1.2	13717|13860|18754|27360|50875|237860	Eln|Eps8|Prkce|Add3|Tmod3|Ssh2
Endo_Up	GO:0052548	regulation of endopeptidase activity	-2.2	-0.96	2.7	3.2	20611	349	196	9	4.6	1.5	14360|19016|20846|22436|23938|69635|107607|215114|230379	Fyn|Pparg|Stat1|Xdh|Map2k5|Dapk1|Nod1|Hip1|Acer2
Endo_Up	GO:0032271	regulation of protein polymerization	-2.2	-0.96	3.2	3.3	20611	229	196	7	3.6	1.3	13717|13860|17762|18754|27360|50875|237860	Eln|Eps8|Mapt|Prkce|Add3|Tmod3|Ssh2
Endo_Up	GO:0032409	regulation of transporter activity	-2.2	-0.96	2.9	3.2	20611	288	196	8	4.1	1.4	16535|18578|19091|69635|83814|230899|238871|329152	Kcnq1|Pde4b|Prkg1|Dapk1|Nedd4l|Nppa|Pde4d|Hecw2
Endo_Up	GO:0035886	vascular smooth muscle cell differentiation	-2.2	-0.96	7.9	4.3	20611	40	196	3	1.5	0.88	13805|17130|67155	Eng|Smad6|Smarca2
Endo_Up	GO:0003230	cardiac atrium development	-2.2	-0.96	7.9	4.3	20611	40	196	3	1.5	0.88	12168|13805|77446	Bmpr2|Eng|Heg1
Endo_Up	GO:1902904	negative regulation of supramolecular fiber organization	-2.2	-0.96	3.6	3.4	20611	174	196	6	3.1	1.2	13860|21872|27360|50875|110380|237860	Eps8|Tjp1|Add3|Tmod3|Shroom2|Ssh2
Endo_Up	R-MMU-8878159	Transcriptional regulation by RUNX3	-2.2	-0.95	5.4	3.8	20611	78	196	4	2	1	21415|21679|66313|433586	Tcf7l1|Tead4|Smurf2|Maml3
Endo_Up	ko04970	Salivary secretion	-2.2	-0.95	5.4	3.8	20611	78	196	4	2	1	14682|18798|19091|67972	Gnaq|Plcb4|Prkg1|Atp2b1
Endo_Up	GO:0061572	actin filament bundle organization	-2.2	-0.95	3.6	3.4	20611	175	196	6	3.1	1.2	13717|13860|18186|21872|110380|269233	Eln|Eps8|Nrp1|Tjp1|Shroom2|Fam171a1
Endo_Up	ko04360	Axon guidance	-2.2	-0.95	3.6	3.4	20611	175	196	6	3.1	1.2	12168|14360|18186|93742|117600|237860	Bmpr2|Fyn|Nrp1|Pard3|Srgap1|Ssh2
Endo_Up	GO:0016525	negative regulation of angiogenesis	-2.2	-0.95	4.2	3.5	20611	124	196	5	2.6	1.1	18015|19016|20846|23938|192187	Nf1|Pparg|Stat1|Map2k5|Stab1
Endo_Up	GO:0030324	lung development	-2.2	-0.95	3.2	3.3	20611	231	196	7	3.6	1.3	11421|12168|13819|17158|18222|77446|108655	Ace|Bmpr2|Epas1|Man2a1|Numb|Heg1|Foxp1
Endo_Up	GO:0019229	regulation of vasoconstriction	-2.2	-0.94	5.3	3.8	20611	79	196	4	2	1	12168|17130|27360|67972	Bmpr2|Smad6|Add3|Atp2b1
Endo_Up	mmu04970	Salivary secretion	-2.2	-0.94	5.3	3.8	20611	79	196	4	2	1	14682|18798|19091|67972	Gnaq|Plcb4|Prkg1|Atp2b1
Endo_Up	GO:0051145	smooth muscle cell differentiation	-2.2	-0.94	5.3	3.8	20611	79	196	4	2	1	13805|17130|21417|67155	Eng|Smad6|Zeb1|Smarca2
Endo_Up	GO:0002040	sprouting angiogenesis	-2.2	-0.94	4.2	3.5	20611	125	196	5	2.6	1.1	13805|18186|21872|23938|26406	Eng|Nrp1|Tjp1|Map2k5|Map3k3
Endo_Up	GO:0086009	membrane repolarization	-2.2	-0.94	7.7	4.2	20611	41	196	3	1.5	0.88	16535|83814|230899	Kcnq1|Nedd4l|Nppa
Endo_Up	GO:0000578	embryonic axis specification	-2.2	-0.94	7.7	4.2	20611	41	196	3	1.5	0.88	17130|21415|22431	Smad6|Tcf7l1|Wt1
Endo_Up	GO:0051494	negative regulation of cytoskeleton organization	-2.2	-0.93	3.6	3.4	20611	177	196	6	3.1	1.2	13860|21872|27360|50875|110380|237860	Eps8|Tjp1|Add3|Tmod3|Shroom2|Ssh2
Endo_Up	GO:0048659	smooth muscle cell proliferation	-2.2	-0.93	3.6	3.4	20611	177	196	6	3.1	1.2	14682|18162|19016|19091|20846|54598	Gnaq|Npr3|Pparg|Prkg1|Stat1|Calcrl
Endo_Up	GO:0030323	respiratory tube development	-2.1	-0.92	3.1	3.2	20611	234	196	7	3.6	1.3	11421|12168|13819|17158|18222|77446|108655	Ace|Bmpr2|Epas1|Man2a1|Numb|Heg1|Foxp1
Endo_Up	WP572	EGFR1 Signaling Pathway	-2.1	-0.92	3.5	3.3	20611	178	196	6	3.1	1.2	13860|14389|20846|23938|26406|215114	Eps8|Gab2|Stat1|Map2k5|Map3k3|Hip1
Endo_Up	GO:0051261	protein depolymerization	-2.1	-0.92	4.1	3.5	20611	127	196	5	2.6	1.1	13860|27360|50875|110380|210356	Eps8|Add3|Tmod3|Shroom2|Nckap5
Endo_Up	GO:0030501	positive regulation of bone mineralization	-2.1	-0.92	7.5	4.1	20611	42	196	3	1.5	0.88	12168|67972|105722	Bmpr2|Atp2b1|Ano6
Endo_Up	GO:0006816	calcium ion transport	-2.1	-0.91	2.5	3	20611	424	196	10	5.1	1.6	11421|14360|18578|18754|54598|67972|105722|230899|238871|269587	Ace|Fyn|Pde4b|Prkce|Calcrl|Atp2b1|Ano6|Nppa|Pde4d|Epb41
Endo_Up	GO:2000146	negative regulation of cell motility	-2.1	-0.9	2.8	3.1	20611	297	196	8	4.1	1.4	13805|18015|19016|19091|23938|78771|117600|380916	Eng|Nf1|Pparg|Prkg1|Map2k5|Mctp1|Srgap1|Lrch1
Endo_Up	GO:0007266	Rho protein signal transduction	-2.1	-0.9	3.5	3.3	20611	181	196	6	3.1	1.2	13860|18186|75547|77446|117600|232237	Eps8|Nrp1|Akap13|Heg1|Srgap1|Fgd5
Endo_Up	GO:0050878	regulation of body fluid levels	-2.1	-0.9	2.6	3	20611	361	196	9	4.6	1.5	12306|12495|18162|18754|19091|20443|22436|77446|105722	Anxa2|Entpd1|Npr3|Prkce|Prkg1|St3gal4|Xdh|Heg1|Ano6
Endo_Up	ko04270	Vascular smooth muscle contraction	-2.1	-0.9	4.1	3.4	20611	129	196	5	2.6	1.1	14682|18754|18798|19091|54598	Gnaq|Prkce|Plcb4|Prkg1|Calcrl
Endo_Up	GO:0055026	negative regulation of cardiac muscle tissue development	-2.1	-0.9	7.3	4.1	20611	43	196	3	1.5	0.88	17268|108655|232334	Meis1|Foxp1|Vgll4
Endo_Up	GO:0072583	clathrin-dependent endocytosis	-2.1	-0.9	7.3	4.1	20611	43	196	3	1.5	0.88	73094|215114|269774	Sgip1|Hip1|Aak1
Endo_Up	GO:0003301	physiological cardiac muscle hypertrophy	-2.1	-0.9	7.3	4.1	20611	43	196	3	1.5	0.88	19091|75547|108655	Prkg1|Akap13|Foxp1
Endo_Up	GO:0061049	cell growth involved in cardiac muscle cell development	-2.1	-0.9	7.3	4.1	20611	43	196	3	1.5	0.88	19091|75547|108655	Prkg1|Akap13|Foxp1
Endo_Up	GO:0003298	physiological muscle hypertrophy	-2.1	-0.9	7.3	4.1	20611	43	196	3	1.5	0.88	19091|75547|108655	Prkg1|Akap13|Foxp1
Endo_Up	GO:0051693	actin filament capping	-2.1	-0.9	7.3	4.1	20611	43	196	3	1.5	0.88	13860|27360|50875	Eps8|Add3|Tmod3
Endo_Up	GO:0051493	regulation of cytoskeleton organization	-2.1	-0.9	2.2	2.9	20611	565	196	12	6.1	1.7	13717|13860|17762|18186|18754|21872|27360|50875|75547|110380|192197|237860	Eln|Eps8|Mapt|Nrp1|Prkce|Tjp1|Add3|Tmod3|Akap13|Shroom2|Bcas3|Ssh2
Endo_Up	GO:0030193	regulation of blood coagulation	-2.1	-0.89	5.1	3.6	20611	83	196	4	2	1	12306|19091|20443|105722	Anxa2|Prkg1|St3gal4|Ano6
Endo_Up	GO:1901880	negative regulation of protein depolymerization	-2.1	-0.89	5.1	3.6	20611	83	196	4	2	1	13860|27360|50875|110380	Eps8|Add3|Tmod3|Shroom2
Endo_Up	GO:0034765	regulation of ion transmembrane transport	-2.1	-0.89	2.3	2.9	20611	498	196	11	5.6	1.6	14360|16535|18578|18754|19091|69635|83814|105722|230899|238871|329152	Fyn|Kcnq1|Pde4b|Prkce|Prkg1|Dapk1|Nedd4l|Ano6|Nppa|Pde4d|Hecw2
Endo_Up	GO:0002761	regulation of myeloid leukocyte differentiation	-2.1	-0.88	4	3.4	20611	131	196	5	2.6	1.1	12571|16331|18015|72147|93694	Cdk6|Inpp5d|Nf1|Zbtb46|Clec2d
Endo_Up	GO:0006813	potassium ion transport	-2.1	-0.88	3.1	3.1	20611	241	196	7	3.6	1.3	14682|16535|18798|19091|83814|105722|230899	Gnaq|Kcnq1|Plcb4|Prkg1|Nedd4l|Ano6|Nppa
Endo_Up	GO:0032768	regulation of monooxygenase activity	-2.1	-0.88	7.2	4	20611	44	196	3	1.5	0.88	13805|18162|107607	Eng|Npr3|Nod1
Endo_Up	GO:1902895	positive regulation of pri-miRNA transcription by RNA polymerase II	-2.1	-0.88	7.2	4	20611	44	196	3	1.5	0.88	17130|19016|22431	Smad6|Pparg|Wt1
Endo_Up	GO:0045197	establishment or maintenance of epithelial cell apical/basal polarity	-2.1	-0.88	7.2	4	20611	44	196	3	1.5	0.88	93742|243548|270163	Pard3|Prickle2|Myo9a
Endo_Up	GO:1903672	positive regulation of sprouting angiogenesis	-2.1	-0.88	7.2	4	20611	44	196	3	1.5	0.88	18186|21872|26406	Nrp1|Tjp1|Map3k3
Endo_Up	GO:0046621	negative regulation of organ growth	-2.1	-0.88	7.2	4	20611	44	196	3	1.5	0.88	17268|108655|232334	Meis1|Foxp1|Vgll4
Endo_Up	GO:0048813	dendrite morphogenesis	-2.1	-0.88	3.4	3.2	20611	184	196	6	3.1	1.2	14360|18186|18222|83814|217692|329152	Fyn|Nrp1|Numb|Nedd4l|Sipa1l1|Hecw2
Endo_Up	WP246	TNF-alpha NF-kB Signaling Pathway	-2.1	-0.88	3.4	3.2	20611	184	196	6	3.1	1.2	16535|20846|23938|26406|226525|320795	Kcnq1|Stat1|Map2k5|Map3k3|Rasal2|Pkn1
Endo_Up	GO:1900046	regulation of hemostasis	-2.1	-0.88	5	3.6	20611	84	196	4	2	1	12306|19091|20443|105722	Anxa2|Prkg1|St3gal4|Ano6
Endo_Up	GO:0048863	stem cell differentiation	-2.1	-0.88	3	3.1	20611	242	196	7	3.6	1.3	12571|13805|18186|21415|24136|76626|235626	Cdk6|Eng|Nrp1|Tcf7l1|Zeb2|Msi2|Setd2
Endo_Up	GO:1901653	cellular response to peptide	-2.1	-0.87	2.8	3	20611	304	196	8	4.1	1.4	12445|14360|14600|19016|20846|67972|107607|109241	Ccnd3|Fyn|Ghr|Pparg|Stat1|Atp2b1|Nod1|Mbd5
Endo_Up	GO:0032272	negative regulation of protein polymerization	-2.1	-0.87	4.9	3.6	20611	85	196	4	2	1	13860|27360|50875|237860	Eps8|Add3|Tmod3|Ssh2
Endo_Up	GO:0003151	outflow tract morphogenesis	-2.1	-0.87	4.9	3.6	20611	85	196	4	2	1	12168|13805|17130|18186	Bmpr2|Eng|Smad6|Nrp1
Endo_Up	ko04350	TGF-beta signaling pathway	-2.1	-0.87	4.9	3.6	20611	85	196	4	2	1	12168|17130|17131|66313	Bmpr2|Smad6|Smad7|Smurf2
Endo_Up	mmu04270	Vascular smooth muscle contraction	-2	-0.87	4	3.3	20611	133	196	5	2.6	1.1	14682|18754|18798|19091|54598	Gnaq|Prkce|Plcb4|Prkg1|Calcrl
Endo_Up	GO:0140115	export across plasma membrane	-2	-0.87	7	4	20611	45	196	3	1.5	0.88	16535|105722|230899	Kcnq1|Ano6|Nppa
Endo_Up	GO:1903523	negative regulation of blood circulation	-2	-0.87	7	4	20611	45	196	3	1.5	0.88	12168|19091|238871	Bmpr2|Prkg1|Pde4d
Endo_Up	GO:0009261	ribonucleotide catabolic process	-2	-0.87	7	4	20611	45	196	3	1.5	0.88	12495|22436|238871	Entpd1|Xdh|Pde4d
Endo_Up	GO:0003281	ventricular septum development	-2	-0.86	4.9	3.5	20611	86	196	4	2	1	12168|17130|17131|77446	Bmpr2|Smad6|Smad7|Heg1
Endo_Up	R-MMU-8876198	RAB GEFs exchange GTP for GDP on RABs	-2	-0.86	4.9	3.5	20611	86	196	4	2	1	66691|74030|76954|211922	Gapvd1|Rin2|Denn2b|Dennd6a
Endo_Up	GO:0034332	adherens junction organization	-2	-0.86	3.9	3.3	20611	134	196	5	2.6	1.1	17131|18186|18222|21872|192197	Smad7|Nrp1|Numb|Tjp1|Bcas3
Endo_Up	GO:0043065	positive regulation of apoptotic process	-2	-0.86	2.1	2.8	20611	648	196	13	6.6	1.8	11421|16331|18015|19016|20846|22431|22436|69635|105722|107607|215114|230379|235320	Ace|Inpp5d|Nf1|Pparg|Stat1|Wt1|Xdh|Dapk1|Ano6|Nod1|Hip1|Acer2|Zbtb16
Endo_Up	GO:0045216	cell-cell junction organization	-2	-0.86	3.4	3.2	20611	188	196	6	3.1	1.2	11421|21872|77446|83814|93742|110380	Ace|Tjp1|Heg1|Nedd4l|Pard3|Shroom2
Endo_Up	GO:0031952	regulation of protein autophosphorylation	-2	-0.85	6.9	3.9	20611	46	196	3	1.5	0.88	11421|13805|26932	Ace|Eng|Ppp2r5e
Endo_Up	GO:0030041	actin filament polymerization	-2	-0.85	3.3	3.2	20611	189	196	6	3.1	1.2	13717|13860|18754|27360|50875|237860	Eln|Eps8|Prkce|Add3|Tmod3|Ssh2
Endo_Up	GO:0050818	regulation of coagulation	-2	-0.85	4.8	3.5	20611	87	196	4	2	1	12306|19091|20443|105722	Anxa2|Prkg1|St3gal4|Ano6
Endo_Up	GO:0043010	camera-type eye development	-2	-0.85	2.5	2.9	20611	373	196	9	4.6	1.5	12168|17158|17268|18015|18186|21417|22431|24136|110380	Bmpr2|Man2a1|Meis1|Nf1|Nrp1|Zeb1|Wt1|Zeb2|Shroom2
Endo_Up	GO:0034763	negative regulation of transmembrane transport	-2	-0.84	3.9	3.3	20611	136	196	5	2.6	1.1	11421|16535|18754|83814|329152	Ace|Kcnq1|Prkce|Nedd4l|Hecw2
Endo_Up	GO:0060322	head development	-2	-0.84	2	2.8	20611	726	196	14	7.1	1.8	14360|14682|17268|18015|18186|18222|19091|22589|24136|68519|110380|235626|319387|320165	Fyn|Gnaq|Meis1|Nf1|Nrp1|Numb|Prkg1|Atrx|Zeb2|Eml1|Shroom2|Setd2|Adgrl3|Tacc1
Endo_Up	GO:0043068	positive regulation of programmed cell death	-2	-0.84	2.1	2.8	20611	653	196	13	6.6	1.8	11421|16331|18015|19016|20846|22431|22436|69635|105722|107607|215114|230379|235320	Ace|Inpp5d|Nf1|Pparg|Stat1|Wt1|Xdh|Dapk1|Ano6|Nod1|Hip1|Acer2|Zbtb16
Endo_Up	GO:0060420	regulation of heart growth	-2	-0.84	4.8	3.5	20611	88	196	4	2	1	17268|22431|108655|232334	Meis1|Wt1|Foxp1|Vgll4

## Sheet: Gene_Annotation
Gene	Gene Symbol	EndoC_Down	EndoC_Up	Endo_Down	Endo_Up	Biological Process (GO)	GO:0048514 blood vessel morphogenesis	GO:0030036 actin cytoskeleton organizatio	GO:0008285 negative regulation of cell pr	GO:0061061 muscle structure development	GO:0007264 small GTPase mediated signal t	GO:0070848 response to growth factor	GO:0034330 cell junction organization	GO:0031032 actomyosin structure organizat	GO:0030155 regulation of cell adhesion	GO:0051271 negative regulation of cellula	GO:0003013 circulatory system process	GO:0022604 regulation of cell morphogenes	GO:0003007 heart morphogenesis	ko04520 Adherens junction	GO:0003158 endothelium development	GO:0007169 transmembrane receptor protein	GO:0010959 regulation of metal ion transp	mmu04611 Platelet activation	R-MMU-5683057 MAPK family signaling cascades	GO:0036146 cellular response to mycotoxin
320795	Pkn1	0	1	0	1	GO:0035407 histone H3-T11 phosphorylation;GO:0035405 histone-threonine phosphorylation;GO:0002634 regulation of germinal center formation	1	0	1	0	0	0	0	0	1	0	0	0	0	0	0	0	0	0	0	0
224697	Adamts10	0	1	0	1	GO:0030198 extracellular matrix organization;GO:0043062 extracellular structure organization;GO:0006508 proteolysis	0	0	0	0	0	0	0	0	0	0	0	0	0	0	0	0	0	0	0	0
12168	Bmpr2	0	1	0	1	GO:0003252 negative regulation of cell proliferation involved in heart valve morphogenesis;GO:2000137 negative regulation of cell proliferation involved in heart morphogenesis;GO:0003249 cell proliferation involved in heart valve morphogenesis	1	1	1	1	0	1	0	0	0	0	1	1	1	0	1	0	0	0	0	0
54611	Pde3a	0	1	0	1	GO:0060282 positive regulation of oocyte development;GO:1905881 positive regulation of oogenesis;GO:0071321 cellular response to cGMP	0	0	0	0	0	0	0	0	0	0	1	1	0	0	0	0	0	1	0	0
18193	Nsd1	0	1	0	1	GO:0000414 regulation of histone H3-K36 methylation;GO:0010452 histone H3-K36 methylation;GO:1903025 regulation of RNA polymerase II regulatory region sequence-specific DNA binding	0	0	0	0	0	0	0	0	0	0	0	0	0	0	0	0	0	0	0	0
109151	Chd9	0	1	0	1	GO:0006325 chromatin organization;GO:0051276 chromosome organization;GO:0006996 organelle organization	0	0	0	0	0	0	0	0	0	0	0	0	0	0	0	0	0	0	0	0
13819	Epas1	0	1	0	1	GO:1903179 regulation of dopamine biosynthetic process;GO:1903181 positive regulation of dopamine biosynthetic process;GO:0048625 myoblast fate commitment	1	0	0	1	0	0	0	0	0	0	1	0	0	0	0	0	0	0	0	0
19091	Prkg1	0	1	0	1	GO:0010920 negative regulation of inositol phosphate biosynthetic process;GO:1902608 positive regulation of large conductance calcium-activated potassium channel activity;GO:1902606 regulation of large conductance calcium-activated potassium channel activity	0	1	1	1	0	0	0	0	1	1	1	1	0	0	0	0	1	1	0	0
78771	Mctp1	1	0	0	1	GO:1902883 negative regulation of response to oxidative stress;GO:0045806 negative regulation of endocytosis;GO:1902882 regulation of response to oxidative stress	0	0	0	0	0	0	0	0	0	1	0	0	0	0	0	0	0	0	0	0
104103	Airn	0	1	0	1	GO:0006349 regulation of gene expression by genetic imprinting;GO:0051570 regulation of histone H3-K9 methylation;GO:0051567 histone H3-K9 methylation	0	0	0	0	0	0	0	0	0	0	0	0	0	0	0	0	0	0	0	0
224405	Cyyr1	0	1	0	1	GO:0008150 biological_process	0	0	0	0	0	0	0	0	0	0	0	0	0	0	0	0	0	0	0	0
232334	Vgll4	0	1	0	1	GO:0035331 negative regulation of hippo signaling;GO:0035330 regulation of hippo signaling;GO:0060044 negative regulation of cardiac muscle cell proliferation	0	0	1	1	0	0	0	0	0	0	0	0	0	0	0	0	0	0	0	0
19270	Ptprg	0	1	1	0	GO:1901998 toxin transport;GO:0010633 negative regulation of epithelial cell migration;GO:0010977 negative regulation of neuron projection development	1	0	0	0	0	0	0	0	0	1	0	1	0	0	0	0	0	0	0	0
237860	Ssh2	0	1	0	1	GO:0030837 negative regulation of actin filament polymerization;GO:0032272 negative regulation of protein polymerization;GO:0031333 negative regulation of protein complex assembly	1	1	0	0	0	0	0	0	0	0	0	0	0	0	0	0	0	0	0	0
13822	Epb41l2	0	1	0	1	GO:1904778 positive regulation of protein localization to cell cortex;GO:1904776 regulation of protein localization to cell cortex;GO:0072697 protein localization to cell cortex	0	1	0	0	0	0	0	1	0	0	0	1	0	0	0	0	0	0	0	0
232685	Lncpint	0	1	0	1	GO:0007527 adult somatic muscle development;GO:0007525 somatic muscle development;GO:0010259 multicellular organism aging	0	0	0	1	0	0	0	0	0	0	0	0	0	0	0	0	0	0	0	0
69635	Dapk1	0	1	0	1	GO:0071447 cellular response to hydroperoxide;GO:0033194 response to hydroperoxide;GO:2000310 regulation of NMDA receptor activity	0	0	1	0	0	0	0	0	0	0	0	0	0	0	0	0	1	0	0	0
17131	Smad7	0	1	0	1	GO:1902761 positive regulation of chondrocyte development;GO:1903041 regulation of chondrocyte hypertrophy;GO:1903043 positive regulation of chondrocyte hypertrophy	1	0	1	1	0	1	1	0	1	0	1	1	1	0	0	0	0	0	0	0
211922	Dennd6a	0	1	0	1	GO:2000049 positive regulation of cell-cell adhesion mediated by cadherin;GO:2000047 regulation of cell-cell adhesion mediated by cadherin;GO:0044331 cell-cell adhesion mediated by cadherin	0	0	0	0	0	0	0	0	1	0	0	0	0	0	0	0	0	0	0	0
241694	Ralgapa2	0	1	0	1	GO:0060178 regulation of exocyst localization;GO:0032484 Ral protein signal transduction;GO:0051601 exocyst localization	0	0	0	0	1	0	0	0	0	0	0	0	0	0	0	0	0	0	0	0
234353	Psd3	0	1	0	1	GO:0032011 ARF protein signal transduction;GO:0032012 regulation of ARF protein signal transduction;GO:0046578 regulation of Ras protein signal transduction	0	0	0	0	1	0	0	0	0	0	0	0	0	0	0	0	0	0	0	0
18754	Prkce	0	1	0	1	GO:2001031 positive regulation of cellular glucuronidation;GO:2001029 regulation of cellular glucuronidation;GO:0035668 TRAM-dependent toll-like receptor signaling pathway	1	1	0	0	0	1	1	0	1	0	0	0	0	1	0	0	1	1	0	0
72587	Pan3	0	1	0	1	GO:0010606 positive regulation of cytoplasmic mRNA processing body assembly;GO:0010603 regulation of cytoplasmic mRNA processing body assembly;GO:0000290 deadenylation-dependent decapping of nuclear-transcribed mRNA	0	1	0	0	0	0	0	0	0	0	0	0	0	0	0	0	0	0	0	0
16363	Irf2	0	1	0	1	GO:0051607 defense response to virus;GO:0009615 response to virus;GO:0098542 defense response to other organism	0	0	0	0	0	0	0	0	0	0	0	0	0	0	0	0	0	0	0	0
72289	Malat1	1	0	1	0	GO:0035063 nuclear speck organization;GO:2000288 positive regulation of myoblast proliferation;GO:2000291 regulation of myoblast proliferation	0	0	0	0	0	0	0	0	0	0	0	0	0	0	0	0	0	0	0	0
18798	Plcb4	0	1	0	1	GO:0043267 negative regulation of potassium ion transport;GO:0043266 regulation of potassium ion transport;GO:0048015 phosphatidylinositol-mediated signaling	0	0	0	0	0	0	0	0	0	0	0	0	0	0	0	0	1	1	0	0
235320	Zbtb16	0	1	0	1	GO:0048133 male germ-line stem cell asymmetric division;GO:0051138 positive regulation of NK T cell differentiation;GO:0042078 germ-line stem cell division	0	0	1	0	0	0	0	0	1	0	0	0	0	0	0	0	0	0	0	0
73094	Sgip1	0	1	0	1	GO:1904000 positive regulation of eating behavior;GO:2000253 positive regulation of feeding behavior;GO:1903998 regulation of eating behavior	0	0	0	0	0	0	0	0	0	0	0	0	0	0	0	0	0	0	0	0
20846	Stat1	0	1	0	1	GO:0034240 negative regulation of macrophage fusion;GO:0046725 negative regulation by virus of viral protein levels in host cell;GO:0034239 regulation of macrophage fusion	1	0	1	0	0	1	0	0	0	0	1	0	0	0	0	0	0	1	0	0
107607	Nod1	0	1	0	1	GO:0002606 positive regulation of dendritic cell antigen processing and presentation;GO:1904415 regulation of xenophagy;GO:1904417 positive regulation of xenophagy	0	0	1	0	0	0	0	0	0	0	0	0	0	0	0	0	0	0	0	0
20842	Stag1	0	1	0	1	GO:0007062 sister chromatid cohesion;GO:0090307 mitotic spindle assembly;GO:0051225 spindle assembly	0	0	0	0	0	0	0	0	0	0	0	0	0	0	0	0	0	0	0	0
24136	Zeb2	0	1	0	1	GO:1902748 positive regulation of lens fiber cell differentiation;GO:0097324 melanocyte migration;GO:1903056 regulation of melanosome organization	1	0	0	0	0	1	0	0	0	0	0	1	0	0	1	0	0	0	0	0
70381	Tecpr1	0	1	0	1	GO:0097352 autophagosome maturation;GO:0016236 macroautophagy;GO:0032984 protein-containing complex disassembly	0	1	0	0	0	0	0	0	0	0	0	0	0	0	0	0	0	0	0	0
319880	Tmcc3	0	1	0	1	GO:0008150 biological_process	0	0	0	0	0	0	0	0	0	0	0	0	0	0	0	0	0	0	0	0
77446	Heg1	0	1	0	1	GO:0003017 lymph circulation;GO:2000299 negative regulation of Rho-dependent protein serine/threonine kinase activity;GO:0090271 positive regulation of fibroblast growth factor production	1	0	0	1	1	0	1	0	0	0	1	0	1	0	1	0	0	0	0	0
232237	Fgd5	0	1	0	1	GO:0035023 regulation of Rho protein signal transduction;GO:0007266 Rho protein signal transduction;GO:0046578 regulation of Ras protein signal transduction	0	0	0	0	1	0	0	0	0	0	0	0	0	0	0	0	0	0	0	0
21417	Zeb1	0	1	0	1	GO:0048752 semicircular canal morphogenesis;GO:0045602 negative regulation of endothelial cell differentiation;GO:0060872 semicircular canal development	0	0	1	1	0	1	0	0	1	0	0	1	0	0	1	0	0	0	0	0
12495	Entpd1	1	0	0	1	GO:0046032 ADP catabolic process;GO:0033602 negative regulation of dopamine secretion;GO:0009137 purine nucleoside diphosphate catabolic process	0	0	0	0	0	0	0	0	0	0	0	0	0	0	0	0	1	0	0	0
54610	Tbc1d8	0	1	0	1	GO:0090630 activation of GTPase activity;GO:0043547 positive regulation of GTPase activity;GO:0043087 regulation of GTPase activity	0	0	0	0	0	0	0	0	0	0	0	0	0	0	0	0	0	0	0	0
53602	Hpcal1	0	1	0	1	GO:0008150 biological_process	0	0	0	0	0	0	0	0	0	0	0	0	0	0	0	0	0	0	0	0
210356	Nckap5	1	0	0	1	GO:0007019 microtubule depolymerization;GO:0001578 microtubule bundle formation;GO:0031109 microtubule polymerization or depolymerization	0	1	0	0	0	0	0	0	0	0	0	0	0	0	0	0	0	0	0	0
110380	Shroom2	0	1	0	1	GO:0008057 eye pigment granule organization;GO:0043482 cellular pigment accumulation;GO:0043476 pigment accumulation	0	1	0	0	0	0	1	1	0	0	0	0	0	0	0	0	0	0	0	0
17758	Map4	0	1	0	1	GO:1902856 negative regulation of non-motile cilium assembly;GO:0051012 microtubule sliding;GO:1902018 negative regulation of cilium assembly	0	1	0	0	0	0	0	0	0	0	0	0	0	0	0	0	0	0	0	0
107975	Pacs1	0	1	0	1	GO:0034067 protein localization to Golgi apparatus;GO:0032092 positive regulation of protein binding;GO:0051099 positive regulation of binding	0	0	0	0	0	0	0	0	0	0	0	0	0	0	0	0	0	0	0	0
77300	Raph1	0	1	0	1	GO:0048675 axon extension;GO:1990138 neuron projection extension;GO:0048588 developmental cell growth	0	0	0	0	0	0	0	0	0	0	0	1	0	0	0	0	0	0	0	0
17130	Smad6	0	1	0	1	GO:0007352 zygotic specification of dorsal/ventral axis;GO:0060948 cardiac vascular smooth muscle cell development;GO:0010991 negative regulation of SMAD protein complex assembly	1	1	1	1	0	1	1	0	0	0	1	0	1	0	0	0	0	0	0	0
13207	Ddx5	0	1	0	1	GO:1903800 positive regulation of production of miRNAs involved in gene silencing by miRNA;GO:0043517 positive regulation of DNA damage response, signal transduction by p53 class mediator;GO:0009299 mRNA transcription	0	0	0	1	0	1	0	0	0	0	0	0	0	0	0	0	0	0	0	0
243842	Bicra	0	1	0	1	GO:0045893 positive regulation of transcription, DNA-templated;GO:1903508 positive regulation of nucleic acid-templated transcription;GO:1902680 positive regulation of RNA biosynthetic process	0	0	0	0	0	0	0	0	0	0	0	0	0	0	0	0	0	0	0	0
83814	Nedd4l	0	1	0	1	GO:2001288 positive regulation of caveolin-mediated endocytosis;GO:2001286 regulation of caveolin-mediated endocytosis;GO:2000009 negative regulation of protein localization to cell surface	0	0	0	0	0	0	1	0	0	0	1	1	0	0	0	0	1	0	0	0
19663	Rbpms	0	1	0	1	GO:0060391 positive regulation of SMAD protein signal transduction;GO:0060390 regulation of SMAD protein signal transduction;GO:0010862 positive regulation of pathway-restricted SMAD protein phosphorylation	0	0	0	0	0	1	0	0	0	0	0	0	0	0	0	0	0	0	0	0
224671	Btbd9	0	1	0	1	GO:0060586 multicellular organismal iron ion homeostasis;GO:0042748 circadian sleep/wake cycle, non-REM sleep;GO:0042428 serotonin metabolic process	0	0	0	0	0	0	0	0	0	0	0	0	0	0	0	0	0	0	0	0
71409	Fmnl2	0	1	0	1	GO:0030866 cortical actin cytoskeleton organization;GO:0030865 cortical cytoskeleton organization;GO:0008360 regulation of cell shape	0	1	0	0	0	0	0	0	0	0	0	1	0	0	0	0	0	0	0	0
230379	Acer2	1	0	0	1	GO:0090285 negative regulation of protein glycosylation in Golgi;GO:0090283 regulation of protein glycosylation in Golgi;GO:0060051 negative regulation of protein glycosylation	0	0	1	0	0	0	1	0	1	0	0	0	0	0	0	0	0	1	0	0
20658	Son	0	1	0	1	GO:0000281 mitotic cytokinesis;GO:0061640 cytoskeleton-dependent cytokinesis;GO:0048024 regulation of mRNA splicing, via spliceosome	0	0	0	0	0	0	0	0	0	0	0	0	0	0	0	0	0	0	0	0
12445	Ccnd3	0	1	0	1	GO:0030213 hyaluronan biosynthetic process;GO:0045737 positive regulation of cyclin-dependent protein serine/threonine kinase activity;GO:1904031 positive regulation of cyclin-dependent protein kinase activity	0	0	0	0	0	0	0	0	1	0	0	0	0	0	0	1	0	0	0	0
26406	Map3k3	0	1	0	1	GO:0071864 positive regulation of cell proliferation in bone marrow;GO:0071838 cell proliferation in bone marrow;GO:0071863 regulation of cell proliferation in bone marrow	1	0	0	0	0	0	0	0	0	0	0	0	0	0	0	0	0	1	0	0
93694	Clec2d	0	1	0	1	GO:0042270 protection from natural killer cell mediated cytotoxicity;GO:0006968 cellular defense response;GO:0045953 negative regulation of natural killer cell mediated cytotoxicity	0	0	0	0	0	0	0	0	1	0	0	0	0	0	0	0	0	0	0	0
108655	Foxp1	0	1	0	1	GO:1901249 regulation of lung goblet cell differentiation;GO:1901250 negative regulation of lung goblet cell differentiation;GO:0098582 innate vocalization behavior	0	1	1	1	0	0	0	1	1	0	0	1	0	0	1	0	0	0	0	0
230899	Nppa	0	1	0	1	GO:1903815 negative regulation of collecting lymphatic vessel constriction;GO:1903814 regulation of collecting lymphatic vessel constriction;GO:1990183 lymphatic vascular process in circulatory system	0	1	0	0	0	0	0	0	0	0	1	0	0	0	0	1	1	0	0	0
215114	Hip1	0	1	0	1	GO:2000588 positive regulation of platelet-derived growth factor receptor-beta signaling pathway;GO:0010641 positive regulation of platelet-derived growth factor receptor signaling pathway;GO:2000586 regulation of platelet-derived growth factor receptor-beta signaling pathway	0	1	1	0	0	0	0	0	0	0	0	0	0	0	0	1	0	0	0	0
19159	Cyth3	0	1	0	1	GO:0032011 ARF protein signal transduction;GO:0032012 regulation of ARF protein signal transduction;GO:0090162 establishment of epithelial cell polarity	0	0	0	0	1	0	0	0	1	0	0	0	0	0	0	0	0	0	0	0
21406	Tcf12	0	1	0	1	GO:0045666 positive regulation of neuron differentiation;GO:0050769 positive regulation of neurogenesis;GO:0051962 positive regulation of nervous system development	0	0	0	0	0	0	0	0	0	0	0	1	0	0	0	0	0	0	0	0
269587	Epb41	0	1	0	1	GO:1904778 positive regulation of protein localization to cell cortex;GO:1904776 regulation of protein localization to cell cortex;GO:0072697 protein localization to cell cortex	0	1	0	0	0	0	0	1	0	0	0	1	0	0	0	0	1	0	0	0
22436	Xdh	0	1	0	1	GO:0009114 hypoxanthine catabolic process;GO:0010044 response to aluminum ion;GO:2001213 negative regulation of vasculogenesis	1	0	1	0	0	1	0	0	0	0	0	0	0	0	1	1	0	0	0	0
109241	Mbd5	0	1	0	1	GO:0060399 positive regulation of growth hormone receptor signaling pathway;GO:0060398 regulation of growth hormone receptor signaling pathway;GO:0060396 growth hormone receptor signaling pathway	0	0	0	0	0	0	0	0	0	0	0	0	0	0	0	1	0	0	0	0
21415	Tcf7l1	0	1	0	1	GO:0048319 axial mesoderm morphogenesis;GO:0048318 axial mesoderm development;GO:0007351 tripartite regional subdivision	0	0	0	0	0	0	0	0	0	0	0	0	0	1	0	0	0	0	0	0
93836	Rnf111	0	1	0	1	GO:0030579 ubiquitin-dependent SMAD protein catabolic process;GO:0030511 positive regulation of transforming growth factor beta receptor signaling pathway;GO:1903846 positive regulation of cellular response to transforming growth factor beta stimulus	0	0	0	0	0	1	0	0	0	0	0	0	0	0	0	0	0	0	0	0
77128	Crebrf	0	1	0	1	GO:1902211 regulation of prolactin signaling pathway;GO:1902213 positive regulation of prolactin signaling pathway;GO:1900170 negative regulation of glucocorticoid mediated signaling pathway	0	0	0	0	0	0	0	0	0	0	0	0	0	0	0	0	0	0	0	0
109246	Tspan9	0	1	0	1		0	0	0	0	0	0	0	0	0	0	0	0	0	0	0	0	0	0	0	0
17158	Man2a1	0	1	0	1	GO:0006517 protein deglycosylation;GO:0006013 mannose metabolic process;GO:0006491 N-glycan processing	0	0	0	0	0	0	0	0	0	0	0	1	0	0	0	0	0	0	0	0
18186	Nrp1	0	1	0	1	GO:0060980 cell migration involved in coronary vasculogenesis;GO:0061441 renal artery morphogenesis;GO:1902378 VEGF-activated neuropilin signaling pathway involved in axon guidance	1	1	0	1	1	1	1	1	1	1	0	1	1	1	0	1	0	0	0	0
245049	Myrip	0	1	0	1	GO:0030050 vesicle transport along actin filament;GO:0099515 actin filament-based transport;GO:0099518 vesicle cytoskeletal trafficking	0	0	0	0	0	0	0	0	0	0	0	0	0	0	0	0	0	0	0	0
14600	Ghr	0	1	0	1	GO:0019530 taurine metabolic process;GO:0019694 alkanesulfonate metabolic process;GO:0042976 activation of Janus kinase activity	0	0	0	0	0	0	0	0	0	0	0	0	0	0	0	1	0	0	0	0
20443	St3gal4	0	1	0	1	GO:0097503 sialylation;GO:1990743 protein sialylation;GO:1903238 positive regulation of leukocyte tethering or rolling	1	0	0	0	0	0	0	0	1	0	0	0	0	0	0	0	0	0	0	0
217692	Sipa1l1	0	1	0	1	GO:0099151 regulation of postsynaptic density assembly;GO:0098974 postsynaptic actin cytoskeleton organization;GO:0099188 postsynaptic cytoskeleton organization	0	1	0	0	1	0	0	0	0	0	0	1	0	0	0	1	0	0	0	0
243653	Clec1a	0	1	0	1	GO:0008150 biological_process	0	0	0	0	0	0	0	0	0	0	0	0	0	0	0	0	0	0	0	0
105722	Ano6	0	1	0	1	GO:0002543 activation of blood coagulation via clotting cascade;GO:0097045 phosphatidylserine exposure on blood platelet;GO:1902304 positive regulation of potassium ion export	1	1	1	0	0	0	0	0	0	0	0	0	0	0	0	0	1	0	0	0
235527	Plscr4	0	1	0	1	GO:0017121 phospholipid scrambling;GO:0097035 regulation of membrane lipid distribution;GO:0007009 plasma membrane organization	0	0	0	0	0	0	0	0	0	0	0	0	0	0	0	0	0	0	0	0
58996	Arhgap23	0	1	0	1	GO:0007165 signal transduction;GO:0023052 signaling;GO:0007154 cell communication	0	0	0	0	0	0	0	0	0	0	0	0	0	0	0	0	0	0	0	0
214812	Zfp609	0	1	0	1	GO:0033089 positive regulation of T cell differentiation in thymus;GO:2000291 regulation of myoblast proliferation;GO:2001224 positive regulation of neuron migration	1	0	0	1	0	0	0	0	1	0	0	1	0	0	0	0	0	0	0	0
433586	Maml3	0	1	0	1	GO:0007221 positive regulation of transcription of Notch receptor target;GO:0007219 Notch signaling pathway;GO:0045944 positive regulation of transcription by RNA polymerase II	0	0	0	0	0	0	0	0	0	0	0	0	0	0	0	0	0	0	0	0
21679	Tead4	0	1	0	1	GO:0001830 trophectodermal cell fate commitment;GO:1902459 positive regulation of stem cell population maintenance;GO:0001829 trophectodermal cell differentiation	0	0	0	0	0	0	0	0	0	0	0	0	0	0	0	0	0	0	0	0
13860	Eps8	0	1	0	1	GO:0070358 actin polymerization-dependent cell motility;GO:0048149 behavioral response to ethanol;GO:0051764 actin crosslink formation	0	1	0	0	1	0	0	1	0	0	0	1	0	0	0	0	0	0	0	0
11826	Aqp1	1	0	1	0	GO:0035378 carbon dioxide transmembrane transport;GO:0072022 descending thin limb development;GO:0072220 metanephric descending thin limb development	1	1	0	0	0	0	0	0	0	0	0	1	0	0	0	0	1	1	0	1
66885	Acadsb	0	1	0	1	GO:0006550 isoleucine catabolic process;GO:0006549 isoleucine metabolic process;GO:0009083 branched-chain amino acid catabolic process	0	0	0	0	0	0	0	0	0	0	0	0	0	0	0	0	0	0	0	0
12014	Bach2	0	1	0	1	GO:0090720 primary adaptive immune response;GO:0090721 primary adaptive immune response involving T cells and B cells;GO:0051170 import into nucleus	0	0	0	0	0	0	0	0	0	0	0	0	0	0	0	0	0	0	0	0
76626	Msi2	0	1	0	1	GO:0048864 stem cell development;GO:0048863 stem cell differentiation;GO:0048468 cell development	0	0	0	0	0	0	0	0	0	0	0	0	0	0	0	0	0	0	0	0
12747	Clk1	0	1	0	1	GO:0018107 peptidyl-threonine phosphorylation;GO:0018210 peptidyl-threonine modification;GO:0043484 regulation of RNA splicing	0	0	0	0	0	0	0	0	0	0	0	0	0	0	0	0	0	0	0	0
240427	Setbp1	0	1	0	1	GO:0008150 biological_process	0	0	0	0	0	0	0	0	0	0	0	0	0	0	0	0	0	0	0	0
320165	Tacc1	0	1	0	1	GO:0022027 interkinetic nuclear migration;GO:0007097 nuclear migration;GO:0021846 cell proliferation in forebrain	0	0	0	0	0	0	0	0	0	0	0	0	0	0	0	0	0	0	0	0
76633	Lrmda	0	1	0	1	GO:0030318 melanocyte differentiation;GO:0050931 pigment cell differentiation;GO:0048066 developmental pigmentation	0	0	0	0	0	0	0	0	0	0	0	0	0	0	0	0	0	0	0	0
19012	Plpp1	1	0	0	1	GO:0006651 diacylglycerol biosynthetic process;GO:0006670 sphingosine metabolic process;GO:0046519 sphingoid metabolic process	0	0	0	0	0	0	0	0	0	0	0	0	0	0	0	0	0	0	0	0
22187	Ubb	1	0	1	0	GO:0021886 hypothalamus gonadotrophin-releasing hormone neuron differentiation;GO:0021888 hypothalamus gonadotrophin-releasing hormone neuron development;GO:0060613 fat pad development	0	0	1	0	0	0	0	0	0	0	0	1	0	1	0	0	0	0	1	0
26383	Fto	0	1	0	1	GO:0042245 RNA repair;GO:0035552 oxidative single-stranded DNA demethylation;GO:0035553 oxidative single-stranded RNA demethylation	0	0	0	0	0	0	0	0	0	0	0	0	0	0	0	0	0	0	0	0
18222	Numb	0	1	0	1	GO:0030862 positive regulation of polarized epithelial cell differentiation;GO:0021849 neuroblast division in subventricular zone;GO:0030860 regulation of polarized epithelial cell differentiation	1	0	0	0	0	0	1	0	0	0	0	1	0	0	1	0	0	0	0	0
228602	4930402H24Rik	0	1	0	1	GO:0008150 biological_process	0	0	0	0	0	0	0	0	0	0	0	0	0	0	0	0	0	0	0	0
13805	Eng	0	1	0	1	GO:1905222 atrioventricular canal morphogenesis;GO:0070483 detection of hypoxia;GO:0003032 detection of oxygen	1	1	1	1	0	1	0	0	0	1	1	0	1	0	1	0	0	0	0	0
21872	Tjp1	0	1	0	1	GO:2000250 negative regulation of actin cytoskeleton reorganization;GO:1905605 positive regulation of maintenance of permeability of blood-brain barrier;GO:0071896 protein localization to adherens junction	1	1	0	0	0	0	1	1	1	0	0	0	0	1	1	0	0	1	0	0
270163	Myo9a	0	1	0	1	GO:0150011 regulation of neuron projection arborization;GO:0045198 establishment of epithelial cell apical/basal polarity;GO:0035089 establishment of apical/basal cell polarity	0	0	0	0	0	0	1	0	0	0	0	1	0	0	1	0	0	0	0	0
545370	Hmcn1	0	1	0	1	GO:0007157 heterophilic cell-cell adhesion via plasma membrane cell adhesion molecules;GO:0007156 homophilic cell adhesion via plasma membrane adhesion molecules;GO:0098742 cell-cell adhesion via plasma-membrane adhesion molecules	0	0	0	0	0	0	0	0	1	0	0	0	0	0	0	0	0	0	0	0
226525	Rasal2	0	1	0	1		0	0	0	0	0	0	0	0	0	0	0	0	0	0	0	0	0	0	0	0
110557	H2-Q6	0	1	0	1	GO:0002486 antigen processing and presentation of endogenous peptide antigen via MHC class I via ER pathway, TAP-independent;GO:0002476 antigen processing and presentation of endogenous peptide antigen via MHC class Ib;GO:0002484 antigen processing and presentation of endogenous peptide antigen via MHC class I via ER pathway	0	0	0	0	0	0	0	0	0	0	0	0	0	0	0	0	0	0	0	0
213742	Xist	0	1	0	1	GO:0060819 inactivation of X chromosome by genetic imprinting;GO:0060708 spongiotrophoblast differentiation;GO:0060712 spongiotrophoblast layer development	0	0	0	0	0	0	0	0	0	0	0	0	0	0	0	0	0	0	0	0
60440	Iigp1	0	1	0	1	GO:0042832 defense response to protozoan;GO:0001562 response to protozoan;GO:0035458 cellular response to interferon-beta	0	0	0	0	0	0	0	0	0	0	0	0	0	0	0	0	0	0	0	0
380916	Lrch1	0	1	0	1	GO:2000405 negative regulation of T cell migration;GO:2000402 negative regulation of lymphocyte migration;GO:0034260 negative regulation of GTPase activity	0	0	0	0	0	0	0	0	1	1	0	0	0	0	0	0	0	0	0	0
209497	Tmem164	0	1	0	1	GO:0008150 biological_process	0	0	0	0	0	0	0	0	0	0	0	0	0	0	0	0	0	0	0	0
210126	Lpp	0	1	0	1	GO:0098609 cell-cell adhesion;GO:0007155 cell adhesion;GO:0022610 biological adhesion	0	0	0	0	0	0	0	0	1	0	0	0	0	0	0	0	0	0	0	0
21393	Tcap	1	0	1	0	GO:0030241 skeletal muscle myosin thick filament assembly;GO:0071688 striated muscle myosin thick filament assembly;GO:0048769 sarcomerogenesis	0	1	0	1	0	0	0	1	0	0	1	0	1	0	0	0	0	0	1	0
70549	Tln2	0	1	0	0	GO:0098609 cell-cell adhesion;GO:0007155 cell adhesion;GO:0022610 biological adhesion	0	0	0	0	0	0	0	0	1	0	0	0	0	0	0	0	0	1	0	0
20817	Srpk2	0	1	0	0	GO:0035063 nuclear speck organization;GO:0030575 nuclear body organization;GO:0045070 positive regulation of viral genome replication	1	0	1	0	0	0	0	0	0	0	0	0	0	0	0	0	0	0	0	0
72194	Fbxl20	0	1	0	0	GO:0099575 regulation of protein catabolic process at presynapse, modulating synaptic transmission;GO:0099171 presynaptic modulation of chemical synaptic transmission;GO:0031146 SCF-dependent proteasomal ubiquitin-dependent protein catabolic process	0	0	0	0	0	0	0	0	0	0	0	0	0	0	0	0	0	0	0	0
78878	Ftx	0	1	0	0	GO:1900095 regulation of dosage compensation by inactivation of X chromosome;GO:0009048 dosage compensation by inactivation of X chromosome;GO:0007549 dosage compensation	0	0	0	0	0	0	0	0	0	0	0	0	0	0	0	0	0	0	0	0
17169	Mark3	0	1	0	0	GO:0036289 peptidyl-serine autophosphorylation;GO:0035331 negative regulation of hippo signaling;GO:0035330 regulation of hippo signaling	0	0	0	0	0	0	0	0	0	0	0	0	0	0	0	0	0	0	0	0
13010	Cst3	0	0	1	0	GO:0060310 regulation of elastin catabolic process;GO:0060311 negative regulation of elastin catabolic process;GO:0060309 elastin catabolic process	0	1	0	0	0	0	0	0	0	0	0	0	0	0	0	0	0	1	0	0
23806	Arih1	0	1	0	0	GO:0032436 positive regulation of proteasomal ubiquitin-dependent protein catabolic process;GO:2000060 positive regulation of ubiquitin-dependent protein catabolic process;GO:1901800 positive regulation of proteasomal protein catabolic process	0	0	0	0	0	0	0	0	0	0	0	0	0	0	0	0	0	0	0	0
17311	Kitl	0	1	0	0	GO:0033026 negative regulation of mast cell apoptotic process;GO:0070668 positive regulation of mast cell proliferation;GO:0033024 mast cell apoptotic process	1	0	0	0	1	0	0	0	1	0	0	0	0	1	0	0	0	0	0	0
69226	Snx24	0	1	0	0	GO:0015031 protein transport;GO:0015833 peptide transport;GO:0042886 amide transport	0	0	0	0	0	0	0	0	0	0	0	0	0	0	0	0	0	0	0	0
13134	Dach1	0	0	1	0	GO:0060244 negative regulation of cell proliferation involved in contact inhibition;GO:0060242 contact inhibition;GO:0010944 negative regulation of transcription by competitive promoter binding	0	0	1	0	0	0	0	0	0	1	0	0	0	0	0	0	0	0	0	0
219189	Vwa8	0	1	0	0	GO:0008150 biological_process	0	0	0	0	0	0	0	0	0	0	0	0	0	0	0	0	0	0	0	0
268566	Gphn	0	1	0	0	GO:0018315 molybdenum incorporation into molybdenum-molybdopterin complex;GO:0042040 metal incorporation into metallo-molybdopterin complex;GO:0072579 glycine receptor clustering	0	0	0	0	0	0	0	0	0	0	0	0	0	0	0	0	0	0	0	0
15481	Hspa8	0	0	1	0	GO:0061741 chaperone-mediated protein transport involved in chaperone-mediated autophagy;GO:1904592 positive regulation of protein refolding;GO:1904764 chaperone-mediated autophagy translocation complex disassembly	0	1	0	0	0	0	0	0	0	0	0	0	0	0	0	0	0	1	0	0
241556	Tspan18	0	0	0	1		0	0	0	0	0	0	0	0	0	0	0	0	0	0	0	0	0	0	0	0
12828	Col4a3	0	1	0	0	GO:1905563 negative regulation of vascular endothelial cell proliferation;GO:0032836 glomerular basement membrane development;GO:0038063 collagen-activated tyrosine kinase receptor signaling pathway	1	0	1	0	0	0	0	0	0	0	0	0	0	1	0	1	0	1	0	0
93687	Csnk1a1	0	1	0	0	GO:1904424 regulation of GTP binding;GO:0045104 intermediate filament cytoskeleton organization;GO:0045103 intermediate filament-based process	0	0	0	0	0	0	0	0	0	0	0	0	0	0	0	0	0	0	0	0
240185	Jcad	0	1	0	0	GO:1900748 positive regulation of vascular endothelial growth factor signaling pathway;GO:1903589 positive regulation of blood vessel endothelial cell proliferation involved in sprouting angiogenesis;GO:1903587 regulation of blood vessel endothelial cell proliferation involved in sprouting angiogenesis	1	0	0	0	0	1	0	0	0	0	0	0	0	0	0	1	0	0	0	0
18810	Plec	1	0	0	0	GO:0031581 hemidesmosome assembly;GO:0045104 intermediate filament cytoskeleton organization;GO:0045103 intermediate filament-based process	0	0	0	0	0	0	1	0	0	0	0	0	0	0	0	0	0	0	0	0
237542	Osbpl8	0	1	0	0	GO:0090204 protein localization to nuclear pore;GO:0010891 negative regulation of sequestering of triglyceride;GO:0090435 protein localization to nuclear envelope	0	0	0	0	0	0	0	0	0	1	0	0	0	0	0	1	1	0	0	0
210710	Gab3	0	1	0	0	GO:0030225 macrophage differentiation;GO:0002573 myeloid leukocyte differentiation;GO:0030099 myeloid cell differentiation	0	0	0	0	0	0	0	0	0	0	0	0	0	0	0	0	0	0	0	0
68703	Rere	0	1	0	0	GO:0021691 cerebellar Purkinje cell layer maturation;GO:0021699 cerebellar cortex maturation;GO:0021590 cerebellum maturation	0	0	0	0	0	0	0	0	0	0	0	1	0	0	0	0	0	0	0	0
19157	Cyth1	0	1	0	0	GO:0032011 ARF protein signal transduction;GO:0032012 regulation of ARF protein signal transduction;GO:0090162 establishment of epithelial cell polarity	0	0	0	0	1	0	0	0	0	0	0	0	0	0	0	0	0	0	0	0
65257	Asb3	0	1	0	0	GO:0035556 intracellular signal transduction;GO:0007165 signal transduction;GO:0023052 signaling	0	0	0	0	0	0	0	0	0	0	0	0	0	0	0	0	0	0	0	0
207278	Fchsd2	0	1	0	0	GO:0044803 multi-organism membrane organization;GO:2000601 positive regulation of Arp2/3 complex-mediated actin nucleation;GO:0051127 positive regulation of actin nucleation	0	1	0	0	0	0	0	0	0	0	0	0	0	0	0	0	0	0	0	0
66691	Gapvd1	0	0	0	1	GO:0043087 regulation of GTPase activity;GO:0051223 regulation of protein transport;GO:0070201 regulation of establishment of protein localization	0	0	0	0	0	0	0	0	0	0	0	0	0	0	0	0	0	0	0	0
18708	Pik3r1	0	1	0	0	GO:0120182 regulation of focal adhesion disassembly;GO:0120183 positive regulation of focal adhesion disassembly;GO:0120179 adherens junction disassembly	1	1	1	1	0	0	1	1	1	0	1	1	0	1	0	1	0	1	0	0
13482	Dpp4	0	1	0	0	GO:0010716 negative regulation of extracellular matrix disassembly;GO:0071623 negative regulation of granulocyte chemotaxis;GO:0090024 negative regulation of neutrophil chemotaxis	1	1	0	0	0	0	0	0	1	1	0	0	0	0	0	0	0	0	0	0
15257	Hipk1	0	1	0	0	GO:0060235 lens induction in camera-type eye;GO:0061072 iris morphogenesis;GO:0060059 embryonic retina morphogenesis in camera-type eye	0	0	0	0	0	0	1	0	0	0	0	0	0	0	0	0	0	0	0	0
54004	Diaph2	0	1	0	0	GO:0048477 oogenesis;GO:0007292 female gamete generation;GO:0030041 actin filament polymerization	0	1	0	0	0	0	0	0	0	0	0	0	0	0	0	0	0	0	0	0
20684	Sp100	0	1	0	0	GO:0006357 regulation of transcription by RNA polymerase II;GO:0006366 transcription by RNA polymerase II;GO:0006355 regulation of transcription, DNA-templated	0	0	0	0	0	0	0	0	0	0	0	0	0	0	0	0	0	0	0	0
22431	Wt1	0	0	0	1	GO:0072299 negative regulation of metanephric glomerulus development;GO:0072302 negative regulation of metanephric glomerular mesangial cell proliferation;GO:2001074 regulation of metanephric ureteric bud development	1	0	1	1	0	0	0	0	0	0	0	0	0	0	1	0	0	0	0	0
227334	Usp40	0	1	0	0	GO:0016579 protein deubiquitination;GO:0070646 protein modification by small protein removal;GO:0031647 regulation of protein stability	0	0	0	0	0	0	0	0	0	0	0	0	0	0	0	0	0	0	0	0
14225	Fkbp1a	0	1	0	0	GO:1901393 negative regulation of transforming growth factor beta1 activation;GO:1901389 negative regulation of transforming growth factor beta activation;GO:1901392 regulation of transforming growth factor beta1 activation	0	1	0	1	0	1	0	0	1	0	0	0	1	0	0	0	1	0	0	0
216971	Fam222b	0	0	0	1	GO:0008150 biological_process	0	0	0	0	0	0	0	0	0	0	0	0	0	0	0	0	0	0	0	0
20168	Rtn3	0	1	0	0	GO:0071787 endoplasmic reticulum tubular network formation;GO:0071786 endoplasmic reticulum tubular network organization;GO:1902430 negative regulation of amyloid-beta formation	0	0	0	0	0	0	0	0	0	0	0	0	0	0	0	0	0	0	0	0
68817	Ddi2	0	0	0	1	GO:0097752 regulation of DNA stability;GO:0072711 cellular response to hydroxyurea;GO:0072710 response to hydroxyurea	0	0	0	0	0	0	0	0	0	0	0	0	0	0	0	0	0	0	0	0
319468	Ppm1h	0	1	0	0	GO:0006470 protein dephosphorylation;GO:0016311 dephosphorylation;GO:0006796 phosphate-containing compound metabolic process	0	0	0	0	0	0	0	0	0	0	0	0	0	0	0	0	0	0	0	0
269233	Fam171a1	0	0	0	1	GO:0030038 contractile actin filament bundle assembly;GO:0043149 stress fiber assembly;GO:0008360 regulation of cell shape	0	1	0	0	0	0	0	1	0	0	0	1	0	0	0	0	0	0	0	0
14389	Gab2	0	0	0	1	GO:0033008 positive regulation of mast cell activation involved in immune response;GO:0043306 positive regulation of mast cell degranulation;GO:0043302 positive regulation of leukocyte degranulation	1	0	0	0	0	0	0	0	0	0	0	0	0	0	0	0	0	1	0	0
13418	Dnajc1	0	1	0	0	GO:0006457 protein folding;GO:0050708 regulation of protein secretion;GO:0002791 regulation of peptide secretion	0	0	0	0	0	0	0	0	0	0	0	0	0	0	0	0	0	0	0	0
54195	Gucy1b1	0	1	0	0	GO:0099554 trans-synaptic signaling by soluble gas, modulating synaptic transmission;GO:0099555 trans-synaptic signaling by nitric oxide, modulating synaptic transmission;GO:0099163 synaptic signaling by nitric oxide	0	0	0	0	0	0	0	0	0	0	0	0	0	0	0	0	0	1	0	0
208727	Hdac4	0	1	0	0	GO:1902437 positive regulation of male mating behavior;GO:1902435 regulation of male mating behavior;GO:0014854 response to inactivity	1	0	1	1	0	0	0	0	0	0	1	1	0	0	0	0	0	1	0	0
192187	Stab1	0	0	0	1	GO:0016525 negative regulation of angiogenesis;GO:2000181 negative regulation of blood vessel morphogenesis;GO:1901343 negative regulation of vasculature development	1	0	0	0	0	0	0	0	0	0	0	0	0	0	0	0	0	0	0	0
54598	Calcrl	0	0	0	1	GO:0071324 cellular response to disaccharide stimulus;GO:0071329 cellular response to sucrose stimulus;GO:0009744 response to sucrose	1	0	0	1	0	0	0	0	0	0	0	0	0	0	0	0	1	0	0	0
16599	Klf3	0	1	0	0	GO:0000122 negative regulation of transcription by RNA polymerase II;GO:0045892 negative regulation of transcription, DNA-templated;GO:1903507 negative regulation of nucleic acid-templated transcription	0	0	0	0	0	0	0	0	0	0	0	0	0	0	0	0	0	0	0	0
72823	Pard3b	0	1	0	0	GO:0051660 establishment of centrosome localization;GO:0051642 centrosome localization;GO:0061842 microtubule organizing center localization	0	0	0	0	0	0	0	0	0	0	0	0	0	0	0	0	0	0	0	0
74106	Dcaf6	0	0	0	1	GO:0045944 positive regulation of transcription by RNA polymerase II;GO:0045893 positive regulation of transcription, DNA-templated;GO:1903508 positive regulation of nucleic acid-templated transcription	0	0	0	0	0	0	0	0	0	0	0	0	0	0	0	0	0	0	0	0
22589	Atrx	0	0	0	1	GO:0035128 post-embryonic forelimb morphogenesis;GO:0097393 telomeric repeat-containing RNA transcription;GO:0097394 telomeric repeat-containing RNA transcription by RNA polymerase II	0	1	0	0	0	0	0	0	0	0	0	0	0	0	1	0	0	0	0	0
12628	Cfh	0	1	0	0	GO:0097273 creatinine homeostasis;GO:0001905 activation of membrane attack complex;GO:0002434 immune complex clearance	1	0	0	1	0	0	0	0	1	0	0	0	0	0	0	0	0	0	0	0
239719	Mkl2	0	1	0	0	GO:0051145 smooth muscle cell differentiation;GO:0045844 positive regulation of striated muscle tissue development;GO:0048636 positive regulation of muscle organ development	1	1	0	1	0	0	0	0	0	0	0	0	1	0	0	0	0	0	0	0
14048	Eya1	0	1	0	0	GO:0072513 positive regulation of secondary heart field cardioblast proliferation;GO:0016576 histone dephosphorylation;GO:0042473 outer ear morphogenesis	1	0	0	1	0	0	0	0	0	0	0	1	1	0	1	0	0	0	0	0
67888	Tmem100	0	1	0	0	GO:0060842 arterial endothelial cell differentiation;GO:0060837 blood vessel endothelial cell differentiation;GO:2001214 positive regulation of vasculogenesis	1	0	0	1	0	1	0	0	0	0	0	0	1	0	1	0	0	0	0	0
232288	Frmd4b	0	0	0	1	GO:0090162 establishment of epithelial cell polarity;GO:0030010 establishment of cell polarity;GO:0007163 establishment or maintenance of cell polarity	0	0	0	0	0	0	0	0	0	0	0	0	0	0	0	0	0	0	0	0
12914	Crebbp	0	1	0	0	GO:0018076 N-terminal peptidyl-lysine acetylation;GO:1990258 histone glutamine methylation;GO:0060355 positive regulation of cell adhesion molecule production	0	0	0	0	0	1	0	0	0	0	0	0	0	1	0	0	0	1	0	0
12029	Bcl6b	0	0	1	0	GO:0042092 type 2 immune response;GO:0050727 regulation of inflammatory response;GO:0031347 regulation of defense response	0	0	0	0	0	0	0	0	0	0	0	0	0	0	0	0	0	0	0	0
208104	Mlxip	0	1	0	0	GO:0006913 nucleocytoplasmic transport;GO:0051169 nuclear transport;GO:0045944 positive regulation of transcription by RNA polymerase II	0	0	0	0	0	0	0	0	0	0	0	0	0	0	0	0	0	0	0	0
102093	Phkb	0	1	0	0	GO:0005977 glycogen metabolic process;GO:0006073 cellular glucan metabolic process;GO:0044042 glucan metabolic process	0	0	0	0	0	0	0	0	0	0	0	0	0	0	0	0	0	0	0	0
56705	Ranbp9	0	1	0	0	GO:1902993 positive regulation of amyloid precursor protein catabolic process;GO:1902991 regulation of amyloid precursor protein catabolic process;GO:0042987 amyloid precursor protein catabolic process	0	0	0	0	0	0	0	0	0	0	0	0	0	1	0	0	0	0	0	0
225055	Fbxo11	0	1	0	0	GO:0007605 sensory perception of sound;GO:0050954 sensory perception of mechanical stimulus;GO:0006511 ubiquitin-dependent protein catabolic process	0	0	0	0	0	0	0	0	0	0	0	0	0	0	0	0	0	0	0	0
18127	Nos3	0	1	0	0	GO:0014806 smooth muscle hyperplasia;GO:0014805 smooth muscle adaptation;GO:0014740 negative regulation of muscle hyperplasia	1	1	1	1	0	1	0	0	0	0	1	0	1	1	0	0	1	1	0	0
226025	Trpm3	0	0	1	0	GO:0098655 cation transmembrane transport;GO:0030001 metal ion transport;GO:0034220 ion transmembrane transport	0	0	0	0	0	0	0	0	0	0	0	0	0	0	0	0	0	0	0	0
226251	Ablim1	0	1	0	0	GO:0030032 lamellipodium assembly;GO:0097581 lamellipodium organization;GO:0007411 axon guidance	0	0	0	0	0	0	0	0	0	0	0	1	0	0	0	0	0	0	0	0
74585	Sppl3	0	0	0	1	GO:0006465 signal peptide processing;GO:0070886 positive regulation of calcineurin-NFAT signaling cascade;GO:0106058 positive regulation of calcineurin-mediated signaling	0	0	0	0	0	0	0	0	0	0	0	0	0	0	0	0	0	0	0	0
56079	Astn2	0	1	0	0	GO:0048104 establishment of body hair or bristle planar orientation;GO:0048105 establishment of body hair planar orientation;GO:0007158 neuron cell-cell adhesion	0	0	0	0	0	0	0	0	1	0	0	0	0	0	0	0	0	0	0	0
399558	Flrt2	0	1	0	0	GO:0061343 cell adhesion involved in heart morphogenesis;GO:0071711 basement membrane organization;GO:2001222 regulation of neuron migration	0	0	0	1	0	1	0	0	0	0	0	1	1	1	0	1	0	0	0	0
215798	Adgrg6	0	1	0	0	GO:0060347 heart trabecula formation;GO:0060343 trabecula formation;GO:0022011 myelination in peripheral nervous system	0	0	0	1	0	0	0	0	0	0	0	0	1	0	0	0	0	0	0	0
21888	Tle4	0	1	0	0	GO:0090090 negative regulation of canonical Wnt signaling pathway;GO:0030178 negative regulation of Wnt signaling pathway;GO:0060828 regulation of canonical Wnt signaling pathway	0	0	0	0	0	0	0	0	0	0	0	0	0	0	0	0	0	0	0	0
15903	Id3	0	0	1	0	GO:0072750 cellular response to leptomycin B;GO:1901344 response to leptomycin B;GO:0030903 notochord development	0	0	1	1	0	1	0	0	0	0	0	0	0	0	1	0	0	0	0	1
14007	Celf2	0	1	0	0	GO:0006376 mRNA splice site selection;GO:0000245 spliceosomal complex assembly;GO:0000381 regulation of alternative mRNA splicing, via spliceosome	0	0	0	0	0	0	0	0	0	0	0	0	0	0	0	0	0	0	0	0
27981	Rsrp1	0	1	0	0	GO:0008150 biological_process	0	0	0	0	0	0	0	0	0	0	0	0	0	0	0	0	0	0	0	0
26943	Serinc3	0	1	0	0	GO:0009597 detection of virus;GO:1902237 positive regulation of endoplasmic reticulum stress-induced intrinsic apoptotic signaling pathway;GO:0006658 phosphatidylserine metabolic process	0	0	1	0	0	0	0	0	0	0	0	0	0	0	0	0	0	0	0	0
50758	Fbxl17	0	1	0	0	GO:0006515 protein quality control for misfolded or incompletely synthesized proteins;GO:0043153 entrainment of circadian clock by photoperiod;GO:0009648 photoperiodism	0	0	0	0	0	0	0	0	0	0	0	0	0	0	0	0	0	0	0	0
76089	Rapgef2	0	1	0	0	GO:2000670 positive regulation of dendritic cell apoptotic process;GO:0048022 negative regulation of melanin biosynthetic process;GO:1900377 negative regulation of secondary metabolite biosynthetic process	1	0	1	0	1	1	1	0	0	0	0	1	0	0	1	1	0	0	0	0
232087	Mat2a	0	1	0	0	GO:0006556 S-adenosylmethionine biosynthetic process;GO:0034214 protein hexamerization;GO:0046500 S-adenosylmethionine metabolic process	0	0	0	0	0	0	0	0	0	0	0	0	0	0	0	0	0	0	0	0
21411	Tcf20	0	0	0	1	GO:0045944 positive regulation of transcription by RNA polymerase II;GO:0045893 positive regulation of transcription, DNA-templated;GO:1903508 positive regulation of nucleic acid-templated transcription	0	0	0	0	0	0	0	0	0	0	0	0	0	0	0	0	0	0	0	0
71617	9130011E15Rik	0	1	0	0	GO:1903358 regulation of Golgi organization;GO:0007030 Golgi organization;GO:0010256 endomembrane system organization	0	0	0	0	0	0	0	0	0	0	0	0	0	0	0	0	0	0	0	0
329154	Ankrd44	0	1	0	0	GO:0008150 biological_process	0	0	0	0	0	0	0	0	0	0	0	0	0	0	0	0	0	0	0	0
67847	Sncaip	0	1	0	0	GO:0090083 regulation of inclusion body assembly;GO:0070841 inclusion body assembly;GO:0042417 dopamine metabolic process	0	0	0	0	0	0	0	0	0	0	0	0	0	0	0	0	0	0	0	0
20336	Exoc4	0	1	0	0	GO:0090522 vesicle tethering involved in exocytosis;GO:0055108 Golgi to transport vesicle transport;GO:0099022 vesicle tethering	0	0	0	0	0	0	0	0	0	0	0	0	0	0	0	0	0	0	0	0
71901	Fam219a	0	0	0	1	GO:0008150 biological_process	0	0	0	0	0	0	0	0	0	0	0	0	0	0	0	0	0	0	0	0
237010	Klhl4	0	1	0	0		0	0	0	0	0	0	0	0	0	0	0	0	0	0	0	0	0	0	0	0
67155	Smarca2	0	0	0	1	GO:0035887 aortic smooth muscle cell differentiation;GO:0061484 hematopoietic stem cell homeostasis;GO:0035886 vascular smooth muscle cell differentiation	1	0	1	1	0	0	0	0	0	0	0	0	0	0	0	0	0	0	0	0
67345	Herc4	0	0	0	1	GO:0018215 protein phosphopantetheinylation;GO:0045879 negative regulation of smoothened signaling pathway;GO:0008589 regulation of smoothened signaling pathway	0	0	0	0	0	0	0	0	0	0	0	0	0	0	0	0	0	0	0	0
268902	Robo2	0	0	1	0	GO:0050925 negative regulation of negative chemotaxis;GO:0050923 regulation of negative chemotaxis;GO:0016199 axon midline choice point recognition	1	0	0	1	0	0	0	0	1	1	0	1	1	0	0	0	0	0	0	1
218236	Fam120a	0	1	0	0		0	0	0	0	0	0	0	0	0	0	0	0	0	0	0	0	0	0	0	0
18719	Pip5k1b	0	1	0	0	GO:0006661 phosphatidylinositol biosynthetic process;GO:0046474 glycerophospholipid biosynthetic process;GO:0046488 phosphatidylinositol metabolic process	0	0	0	0	0	0	0	0	0	0	0	0	0	0	0	0	0	1	0	0
108927	Lhfp	0	1	0	0	GO:0008150 biological_process	0	0	0	0	0	0	0	0	0	0	0	0	0	0	0	0	0	0	0	0
24018	Rngtt	0	1	0	0	GO:0006370 7-methylguanosine mRNA capping;GO:0009452 7-methylguanosine RNA capping;GO:0036260 RNA capping	0	0	0	0	0	0	0	0	0	0	0	0	0	0	0	0	0	0	0	0
217866	Cdc42bpb	0	1	0	0	GO:0018107 peptidyl-threonine phosphorylation;GO:0018210 peptidyl-threonine modification;GO:0031032 actomyosin structure organization	0	1	0	0	0	0	0	1	0	0	0	0	0	0	0	0	0	0	0	0
320981	Enpp6	0	1	0	0	GO:0019695 choline metabolic process;GO:0042133 neurotransmitter metabolic process;GO:0097164 ammonium ion metabolic process	0	0	0	0	0	0	0	0	0	0	0	0	0	0	0	0	0	0	0	0
74030	Rin2	0	0	0	1	GO:1904906 positive regulation of endothelial cell-matrix adhesion via fibronectin;GO:0090674 endothelial cell-matrix adhesion via fibronectin;GO:1904904 regulation of endothelial cell-matrix adhesion via fibronectin	1	0	0	0	0	0	1	0	1	0	0	0	0	0	0	0	0	0	0	0
50791	Magi2	0	1	0	0	GO:0097118 neuroligin clustering involved in postsynaptic membrane assembly;GO:0099179 regulation of synaptic membrane adhesion;GO:2000809 positive regulation of synaptic vesicle clustering	0	0	1	0	0	1	0	0	1	1	0	1	0	0	0	0	0	0	0	0
59021	Rab2a	0	1	0	0	GO:0007030 Golgi organization;GO:0010256 endomembrane system organization;GO:0006886 intracellular protein transport	0	0	0	0	0	0	0	0	0	0	0	0	0	0	0	0	0	0	0	0
228361	Ambra1	0	1	0	0	GO:0098780 response to mitochondrial depolarisation;GO:0000423 mitophagy;GO:0043552 positive regulation of phosphatidylinositol 3-kinase activity	0	1	1	0	0	0	0	0	0	0	0	0	0	0	0	0	0	0	0	0
67245	Peli1	0	1	0	0	GO:0008592 regulation of Toll signaling pathway;GO:0034141 positive regulation of toll-like receptor 3 signaling pathway;GO:0008063 Toll signaling pathway	0	0	1	0	0	0	0	0	1	0	0	0	0	0	0	0	0	0	0	0
16476	Jun	1	0	0	0	GO:0035026 leading edge cell differentiation;GO:0051365 cellular response to potassium ion starvation;GO:1990441 negative regulation of transcription from RNA polymerase II promoter in response to endoplasmic reticulum stress	1	1	1	1	1	1	0	0	0	0	0	1	1	0	1	0	0	1	0	0
78560	Adgra2	0	1	0	0	GO:0090210 regulation of establishment of blood-brain barrier;GO:1900747 negative regulation of vascular endothelial growth factor signaling pathway;GO:1902548 negative regulation of cellular response to vascular endothelial growth factor stimulus	1	0	0	0	0	1	0	0	0	0	0	0	0	0	0	1	0	0	0	0
11534	Adk	0	1	0	0	GO:0006175 dATP biosynthetic process;GO:0009153 purine deoxyribonucleotide biosynthetic process;GO:0009216 purine deoxyribonucleoside triphosphate biosynthetic process	0	0	0	0	0	0	0	0	1	0	0	0	0	0	0	0	0	0	0	0
63958	Ube4b	0	1	0	0	GO:0008626 granzyme-mediated apoptotic signaling pathway;GO:0003222 ventricular trabecula myocardium morphogenesis;GO:0061384 heart trabecula morphogenesis	0	0	0	1	0	0	0	0	0	0	0	0	1	0	0	0	0	0	0	0
319885	Zcchc7	0	1	0	0	GO:0008150 biological_process	0	0	0	0	0	0	0	0	0	0	0	0	0	0	0	0	0	0	0	0
67455	Klhl13	0	1	0	0	GO:0032465 regulation of cytokinesis;GO:0000910 cytokinesis;GO:0051302 regulation of cell division	0	0	0	0	0	0	0	0	0	0	0	0	0	0	0	0	0	0	0	0
20112	Rps6ka2	0	1	0	0	GO:0002035 brain renin-angiotensin system;GO:0002016 regulation of blood volume by renin-angiotensin;GO:0045835 negative regulation of meiotic nuclear division	0	1	1	1	0	0	0	0	0	0	1	0	0	1	0	0	0	1	0	0
21961	Tns1	0	1	0	0	GO:0010761 fibroblast migration;GO:0007044 cell-substrate junction assembly;GO:0034329 cell junction assembly	1	0	0	0	0	0	1	0	0	0	0	0	0	0	0	0	0	0	0	0
217684	Susd6	0	1	0	0	GO:0006974 cellular response to DNA damage stimulus;GO:0033554 cellular response to stress;GO:0008219 cell death	0	0	0	0	0	0	0	0	0	0	0	0	0	0	0	0	0	0	0	0
75914	Exoc6b	0	1	0	0	GO:0006904 vesicle docking involved in exocytosis;GO:0006893 Golgi to plasma membrane transport;GO:0048278 vesicle docking	0	0	0	0	0	0	0	0	0	0	0	0	0	0	0	0	0	0	0	0
319387	Adgrl3	0	0	0	1	GO:0031987 locomotion involved in locomotory behavior;GO:0042220 response to cocaine;GO:0072347 response to anesthetic	0	0	0	0	0	0	0	0	1	0	0	1	0	0	0	0	0	0	0	0
76719	Kansl1	0	1	0	0	GO:0043981 histone H4-K5 acetylation;GO:0043982 histone H4-K8 acetylation;GO:0043984 histone H4-K16 acetylation	0	0	0	0	0	0	0	0	0	0	0	0	0	0	0	0	0	0	0	0
209039	Tns2	0	1	0	0	GO:0014850 response to muscle activity;GO:0035335 peptidyl-tyrosine dephosphorylation;GO:0014823 response to activity	0	0	1	0	0	0	0	0	0	0	0	0	0	0	0	1	0	0	0	0
75547	Akap13	0	0	0	1	GO:1900169 regulation of glucocorticoid mediated signaling pathway;GO:0043402 glucocorticoid mediated signaling pathway;GO:0086023 adenylate cyclase-activating adrenergic receptor signaling pathway involved in heart process	0	1	0	1	1	0	0	1	0	0	1	0	0	0	0	0	0	0	0	0
11461	Actb	0	0	1	0	GO:0072749 cellular response to cytochalasin B;GO:1901328 response to cytochalasin B;GO:0051621 regulation of norepinephrine uptake	0	1	0	0	0	0	1	0	0	0	0	1	0	1	0	0	1	1	1	1
12385	Ctnna1	0	1	0	0	GO:2001045 negative regulation of integrin-mediated signaling pathway;GO:0071680 response to indole-3-methanol;GO:0071681 cellular response to indole-3-methanol	0	0	1	0	0	0	1	0	1	1	0	0	0	1	0	0	0	0	0	0
18671	Abcb1a	0	0	1	0	GO:0033231 carbohydrate export;GO:0043215 daunorubicin transport;GO:1904446 positive regulation of establishment of Sertoli cell barrier	0	0	0	0	0	0	0	0	0	0	0	1	0	0	1	0	1	0	1	0
117600	Srgap1	0	0	0	1	GO:0007266 Rho protein signal transduction;GO:0030336 negative regulation of cell migration;GO:2000146 negative regulation of cell motility	0	0	0	0	1	0	0	0	0	1	0	0	0	0	0	0	0	0	0	0
23938	Map2k5	0	0	0	1	GO:2000342 negative regulation of chemokine (C-X-C motif) ligand 2 production;GO:0070375 ERK5 cascade;GO:0034115 negative regulation of heterotypic cell-cell adhesion	1	0	0	1	0	1	0	0	1	1	0	0	0	0	0	0	0	1	0	0
215789	Phactr2	0	1	0	0	GO:0030036 actin cytoskeleton organization;GO:0030029 actin filament-based process;GO:0007010 cytoskeleton organization	0	1	0	0	0	0	0	0	0	0	0	0	0	0	0	0	0	0	0	0
238871	Pde4d	0	0	0	1	GO:0006198 cAMP catabolic process;GO:1901898 negative regulation of relaxation of cardiac muscle;GO:1901844 regulation of cell communication by electrical coupling involved in cardiac conduction	0	1	0	0	0	0	0	0	0	0	1	0	0	0	0	0	1	0	0	0
100169	Phactr4	0	1	0	0	GO:0061386 closure of optic fissure;GO:2001045 negative regulation of integrin-mediated signaling pathway;GO:0002072 optic cup morphogenesis involved in camera-type eye development	1	1	0	0	1	0	0	0	0	0	0	0	0	0	0	0	0	0	0	0
622459	Gm12216	0	1	0	0	GO:0008150 biological_process	0	0	0	0	0	0	0	0	0	0	0	0	0	0	0	0	0	0	0	0
12829	Col4a4	0	1	0	0	GO:0032836 glomerular basement membrane development;GO:0032835 glomerulus development;GO:0072006 nephron development	0	0	0	0	0	0	0	0	0	0	0	0	0	1	0	0	0	1	0	0
226412	R3hdm1	0	1	0	0	GO:0008150 biological_process	0	0	0	0	0	0	0	0	0	0	0	0	0	0	0	0	0	0	0	0
59079	Erbin	0	1	0	0	GO:0070425 negative regulation of nucleotide-binding oligomerization domain containing signaling pathway;GO:0070433 negative regulation of nucleotide-binding oligomerization domain containing 2 signaling pathway;GO:0071638 negative regulation of monocyte chemotactic protein-1 production	0	0	0	0	1	0	0	0	1	0	0	0	0	1	0	0	0	0	0	0
224020	Pi4ka	0	1	0	0	GO:0046786 viral replication complex formation and maintenance;GO:0044803 multi-organism membrane organization;GO:0039694 viral RNA genome replication	0	0	0	0	0	0	0	0	0	0	0	0	0	0	0	0	0	1	0	0
15273	Hivep2	0	0	0	1	GO:0045944 positive regulation of transcription by RNA polymerase II;GO:0045893 positive regulation of transcription, DNA-templated;GO:1903508 positive regulation of nucleic acid-templated transcription	0	0	0	0	0	0	0	0	0	0	0	0	0	0	0	0	0	0	0	0
66961	Neat1	0	0	0	1	GO:0030575 nuclear body organization;GO:0043954 cellular component maintenance;GO:0006997 nucleus organization	0	0	0	0	0	0	0	0	0	0	0	0	0	0	0	0	0	0	0	0
72238	Tbc1d5	0	1	0	0	GO:0002092 positive regulation of receptor internalization;GO:0048260 positive regulation of receptor-mediated endocytosis;GO:0002090 regulation of receptor internalization	0	0	0	0	0	0	0	0	0	0	0	0	0	0	0	0	0	0	0	0
26364	Adgre5	0	0	0	1	GO:0051965 positive regulation of synapse assembly;GO:0051963 regulation of synapse assembly;GO:0007189 adenylate cyclase-activating G protein-coupled receptor signaling pathway	0	0	0	0	0	0	0	0	0	0	0	1	0	0	0	0	0	0	0	0
19263	Ptprb	1	0	0	0	GO:1990264 peptidyl-tyrosine dephosphorylation involved in inactivation of protein kinase activity;GO:0035335 peptidyl-tyrosine dephosphorylation;GO:0006469 negative regulation of protein kinase activity	1	0	0	0	0	0	0	0	0	0	0	0	0	1	0	0	0	0	0	0
17112	Tm4sf1	0	0	1	0	GO:0001825 blastocyst formation;GO:0001824 blastocyst development;GO:0001701 in utero embryonic development	0	0	0	0	0	0	0	0	0	0	0	0	0	0	0	0	0	0	0	0
67972	Atp2b1	0	0	0	1	GO:1990034 calcium ion export across plasma membrane;GO:0003056 regulation of vascular smooth muscle contraction;GO:1901660 calcium ion export	0	1	0	0	0	0	0	0	0	0	1	0	0	0	0	0	1	1	0	0
24086	Tlk2	0	1	0	0	GO:0001672 regulation of chromatin assembly or disassembly;GO:0071480 cellular response to gamma radiation;GO:0032435 negative regulation of proteasomal ubiquitin-dependent protein catabolic process	0	0	0	0	0	0	0	0	0	0	0	0	0	0	0	0	0	0	0	0
26563	Ror1	0	1	0	0	GO:0014002 astrocyte development;GO:0014068 positive regulation of phosphatidylinositol 3-kinase signaling;GO:0048708 astrocyte differentiation	0	0	0	0	0	0	0	0	0	0	0	1	0	0	0	1	0	0	0	0
16826	Ldb2	0	0	0	1	GO:0010669 epithelial structure maintenance;GO:0035019 somatic stem cell population maintenance;GO:0001942 hair follicle development	0	0	0	0	0	0	0	0	0	0	0	0	0	0	0	0	0	0	0	0
11421	Ace	0	0	0	1	GO:1903597 negative regulation of gap junction assembly;GO:0060177 regulation of angiotensin metabolic process;GO:2000170 positive regulation of peptidyl-cysteine S-nitrosylation	1	1	1	1	0	0	1	0	0	0	1	1	0	0	0	0	1	1	0	0
227801	Dennd1a	0	1	0	0	GO:0032483 regulation of Rab protein signal transduction;GO:0032482 Rab protein signal transduction;GO:0032456 endocytic recycling	0	0	0	0	1	0	0	0	0	0	0	0	0	0	0	0	0	0	0	0
52589	Ncald	0	0	0	1	GO:0003073 regulation of systemic arterial blood pressure;GO:0019722 calcium-mediated signaling;GO:0008217 regulation of blood pressure	0	0	0	0	0	0	0	0	0	0	1	0	0	0	0	0	0	0	0	0
228730	Kiz	0	1	0	0	GO:0007051 spindle organization;GO:0000226 microtubule cytoskeleton organization;GO:0007017 microtubule-based process	0	0	0	0	0	0	0	0	0	0	0	0	0	0	0	0	0	0	0	0
68519	Eml1	0	0	0	1	GO:0007405 neuroblast proliferation;GO:0007052 mitotic spindle organization;GO:1902850 microtubule cytoskeleton organization involved in mitosis	0	0	0	0	0	0	0	0	0	0	0	0	0	0	0	0	0	0	0	0
225028	Map4k3	0	1	0	0	GO:0009411 response to UV;GO:0034612 response to tumor necrosis factor;GO:0009416 response to light stimulus	0	0	0	0	0	0	0	0	0	0	0	0	0	0	0	0	0	0	0	0
20742	Sptbn1	0	1	0	0	GO:0007182 common-partner SMAD protein phosphorylation;GO:0060390 regulation of SMAD protein signal transduction;GO:0032743 positive regulation of interleukin-2 production	0	1	0	0	0	1	0	0	0	0	0	0	0	0	0	0	0	0	0	0
93736	Aff4	0	0	0	1	GO:0007286 spermatid development;GO:0048515 spermatid differentiation;GO:0007281 germ cell development	0	0	0	0	0	0	0	0	0	0	0	0	0	0	0	0	0	0	0	0
57261	Brd4	0	1	0	0	GO:0043983 histone H4-K12 acetylation;GO:0044154 histone H3-K14 acetylation;GO:0032968 positive regulation of transcription elongation from RNA polymerase II promoter	0	0	0	0	0	0	0	0	0	0	0	0	0	0	0	0	0	0	0	0
70430	Tbce	0	1	0	0	GO:0048936 peripheral nervous system neuron axonogenesis;GO:0007023 post-chaperonin tubulin folding pathway;GO:0007021 tubulin complex assembly	0	0	0	0	0	0	0	0	0	0	0	1	0	0	0	0	0	0	0	0
76954	St5	0	0	0	1	GO:0070374 positive regulation of ERK1 and ERK2 cascade;GO:0070372 regulation of ERK1 and ERK2 cascade;GO:0070371 ERK1 and ERK2 cascade	0	0	0	0	0	0	0	0	0	0	0	0	0	0	0	0	0	0	0	0
240327	Gm4951	0	1	0	0	GO:0035458 cellular response to interferon-beta;GO:0035456 response to interferon-beta;GO:0071345 cellular response to cytokine stimulus	0	0	0	0	0	0	0	0	0	0	0	0	0	0	0	0	0	0	0	0
70097	Sash1	0	1	0	0	GO:1902498 regulation of protein autoubiquitination;GO:0031666 positive regulation of lipopolysaccharide-mediated signaling pathway;GO:1900044 regulation of protein K63-linked ubiquitination	1	0	0	0	0	0	0	0	0	0	0	0	0	0	0	0	0	0	0	0
67434	Ankrd33b	0	0	0	1	GO:0008150 biological_process	0	0	0	0	0	0	0	0	0	0	0	0	0	0	0	0	0	0	0	0
67916	Plpp3	0	1	0	0	GO:0044328 canonical Wnt signaling pathway involved in positive regulation of endothelial cell migration;GO:0044329 canonical Wnt signaling pathway involved in positive regulation of cell-cell adhesion;GO:0044330 canonical Wnt signaling pathway involved in positive regulation of wound healing	1	0	0	0	0	0	0	0	1	0	0	0	0	0	0	0	0	0	0	0
11891	Rab27a	0	1	0	0	GO:1903435 positive regulation of constitutive secretory pathway;GO:0043316 cytotoxic T cell degranulation;GO:1903433 regulation of constitutive secretory pathway	0	0	0	0	0	0	0	0	1	0	0	0	0	0	0	0	0	0	0	0
217039	Ggnbp2	0	1	0	0	GO:0033140 negative regulation of peptidyl-serine phosphorylation of STAT protein;GO:0042532 negative regulation of tyrosine phosphorylation of STAT protein;GO:0046426 negative regulation of JAK-STAT cascade	1	0	1	0	0	0	0	0	0	0	0	0	0	0	0	0	0	0	0	0
64075	Smoc1	0	1	0	0	GO:0010811 positive regulation of cell-substrate adhesion;GO:0045667 regulation of osteoblast differentiation;GO:0048736 appendage development	0	0	0	0	0	0	1	0	1	0	0	0	0	0	0	0	0	0	0	0
217835	Rin3	0	1	0	0	GO:0060755 negative regulation of mast cell chemotaxis;GO:0097494 regulation of vesicle size;GO:0060753 regulation of mast cell chemotaxis	0	1	0	0	0	0	0	0	1	1	0	0	0	0	0	0	0	0	0	0
17069	Ly6e	0	0	1	0	GO:0048242 epinephrine secretion;GO:0048241 epinephrine transport;GO:0042415 norepinephrine metabolic process	0	0	0	1	0	0	0	0	0	0	0	0	1	0	0	0	0	0	0	1
226041	Pgm5	1	0	0	0	GO:0030239 myofibril assembly;GO:0010927 cellular component assembly involved in morphogenesis;GO:0055002 striated muscle cell development	0	1	0	1	0	0	0	1	0	0	0	0	0	0	0	0	0	0	0	0
29869	Ulk2	0	1	0	0	GO:0075044 autophagy of host cells involved in interaction with symbiont;GO:0075071 autophagy involved in symbiotic interaction;GO:0048671 negative regulation of collateral sprouting	0	1	0	0	0	0	0	0	0	0	0	1	0	0	0	0	0	0	0	0
333639	Mamld1	0	1	0	0	GO:0006357 regulation of transcription by RNA polymerase II;GO:0006366 transcription by RNA polymerase II;GO:0006355 regulation of transcription, DNA-templated	0	0	0	0	0	0	0	0	0	0	0	0	0	0	0	0	0	0	0	0
21413	Tcf4	0	1	0	0	GO:0042118 endothelial cell activation;GO:1900746 regulation of vascular endothelial growth factor signaling pathway;GO:1902547 regulation of cellular response to vascular endothelial growth factor stimulus	1	0	0	0	0	1	0	0	0	0	0	1	0	0	0	1	0	0	0	0
11816	Apoe	1	0	0	0	GO:0071831 intermediate-density lipoprotein particle clearance;GO:1902999 negative regulation of phospholipid efflux;GO:2001139 negative regulation of phospholipid transport	1	1	1	0	1	0	0	0	1	1	1	1	0	0	0	0	1	0	0	0
76199	Med13l	0	1	0	0	GO:0006357 regulation of transcription by RNA polymerase II;GO:0006366 transcription by RNA polymerase II;GO:0006355 regulation of transcription, DNA-templated	0	0	0	0	0	0	0	0	0	0	0	0	0	0	0	0	0	0	0	0
15446	Hpgd	0	1	0	0	GO:1905828 regulation of prostaglandin catabolic process;GO:1905344 prostaglandin catabolic process;GO:0097070 ductus arteriosus closure	1	0	1	0	0	1	0	0	0	0	0	0	0	0	0	0	0	0	0	0
68501	Nsmce2	0	1	0	0	GO:0034184 positive regulation of maintenance of mitotic sister chromatid cohesion;GO:0034093 positive regulation of maintenance of sister chromatid cohesion;GO:0034182 regulation of maintenance of mitotic sister chromatid cohesion	0	0	0	0	0	0	0	0	0	0	0	0	0	0	0	0	0	0	0	0
52357	Wwc2	0	1	0	0	GO:0035331 negative regulation of hippo signaling;GO:0035330 regulation of hippo signaling;GO:0035329 hippo signaling	0	0	0	0	0	0	0	0	0	0	0	0	0	0	0	0	0	0	0	0
16924	Lnx1	0	0	1	0	GO:0006511 ubiquitin-dependent protein catabolic process;GO:0019941 modification-dependent protein catabolic process;GO:0043632 modification-dependent macromolecule catabolic process	0	0	0	0	0	0	0	0	0	0	0	0	0	0	0	0	0	0	0	0
14886	Gtf2i	0	1	0	0	GO:0014886 transition between slow and fast fiber;GO:0100026 positive regulation of DNA repair by transcription from RNA polymerase II promoter;GO:0014733 regulation of skeletal muscle adaptation	1	0	0	0	0	0	0	0	0	0	0	0	0	0	0	0	0	1	0	0
83675	Bicc1	0	1	0	0	GO:0090090 negative regulation of canonical Wnt signaling pathway;GO:0007368 determination of left/right symmetry;GO:0009855 determination of bilateral symmetry	0	0	0	1	0	0	0	0	0	0	0	0	0	0	0	0	0	0	0	0
67448	Plxdc2	0	1	0	0		0	0	0	0	0	0	0	0	0	0	0	0	0	0	0	0	0	0	0	0
18760	Prkd1	0	0	1	0	GO:0089700 protein kinase D signaling;GO:0038033 positive regulation of endothelial cell chemotaxis by VEGF-activated vascular endothelial growth factor receptor signaling pathway;GO:1901727 positive regulation of histone deacetylase activity	1	0	0	0	1	1	0	0	0	0	0	1	0	0	0	0	1	0	0	0
63830	Kcnq1ot1	0	1	0	0	GO:0044027 hypermethylation of CpG island;GO:0044026 DNA hypermethylation;GO:0010216 maintenance of DNA methylation	0	0	0	0	0	0	0	0	0	0	0	0	0	0	0	0	0	0	0	0
18028	Nfib	0	1	0	0	GO:2000795 negative regulation of epithelial cell proliferation involved in lung morphogenesis;GO:0061141 lung ciliated cell differentiation;GO:0021730 trigeminal sensory nucleus development	0	0	1	0	0	0	0	0	0	0	0	1	0	0	1	0	0	0	0	0
17354	Mllt10	0	1	0	0	GO:0045944 positive regulation of transcription by RNA polymerase II;GO:0045893 positive regulation of transcription, DNA-templated;GO:1903508 positive regulation of nucleic acid-templated transcription	0	0	0	0	0	0	0	0	0	0	0	0	0	0	0	0	0	0	0	0
234356	Csgalnact1	0	0	0	1	GO:0050653 chondroitin sulfate proteoglycan biosynthetic process, polysaccharide chain biosynthetic process;GO:0046398 UDP-glucuronate metabolic process;GO:0019276 UDP-N-acetylgalactosamine metabolic process	0	0	0	0	0	0	0	0	0	0	0	0	0	0	0	0	0	0	0	0
20649	Sntb1	0	0	0	1		0	0	0	0	0	0	0	0	0	0	0	0	0	0	0	0	0	0	0	0
380753	Atxn7l1	0	1	0	0	GO:0008150 biological_process	0	0	0	0	0	0	0	0	0	0	0	0	0	0	0	0	0	0	0	0
17762	Mapt	0	0	0	1	GO:1900034 regulation of cellular response to heat;GO:1902474 positive regulation of protein localization to synapse;GO:0090258 negative regulation of mitochondrial fission	0	1	1	0	0	0	0	0	0	0	0	1	0	0	0	0	0	0	0	0
52401	D5Ertd615e	0	0	0	1	GO:0008150 biological_process	0	0	0	0	0	0	0	0	0	0	0	0	0	0	0	0	0	0	0	0
12306	Anxa2	0	0	0	1	GO:0044111 development involved in symbiotic interaction;GO:0044115 development of symbiont involved in interaction with host;GO:0044145 modulation of development of symbiont involved in interaction with host	1	1	0	0	0	0	0	0	0	0	0	0	0	0	0	0	0	0	0	0
108167379	Gm30382	0	0	0	1		0	0	0	0	0	0	0	0	0	0	0	0	0	0	0	0	0	0	0	0
69190	Dym	0	1	0	0	GO:0007030 Golgi organization;GO:0060348 bone development;GO:0010256 endomembrane system organization	0	0	0	0	0	0	0	0	0	0	0	0	0	0	0	0	0	0	0	0
18027	Nfia	0	1	0	0	GO:0072189 ureter development;GO:0060074 synapse maturation;GO:0006260 DNA replication	0	0	0	0	0	0	0	0	0	0	0	0	0	0	0	0	0	0	0	0
17344	Pias2	0	1	0	0	GO:0060766 negative regulation of androgen receptor signaling pathway;GO:0060765 regulation of androgen receptor signaling pathway;GO:0033144 negative regulation of intracellular steroid hormone receptor signaling pathway	0	0	0	0	0	0	0	0	0	0	0	1	0	0	0	0	0	0	0	0
78255	Ralgps2	0	1	0	0	GO:0032485 regulation of Ral protein signal transduction;GO:0032484 Ral protein signal transduction;GO:0046578 regulation of Ras protein signal transduction	0	0	0	0	1	0	0	0	0	0	0	0	0	0	0	0	0	0	0	0
67784	Plxnd1	0	0	1	0	GO:0060666 dichotomous subdivision of terminal units involved in salivary gland branching;GO:0060600 dichotomous subdivision of an epithelial terminal unit;GO:1902287 semaphorin-plexin signaling pathway involved in axon guidance	1	0	0	1	0	0	0	0	1	0	0	1	1	0	0	0	0	0	1	0
14360	Fyn	0	0	0	1	GO:0000304 response to singlet oxygen;GO:1905430 cellular response to glycine;GO:1905429 response to glycine	0	0	1	0	0	1	0	0	1	0	1	1	0	1	0	0	1	1	0	0
19252	Dusp1	0	0	1	0	GO:0090027 negative regulation of monocyte chemotaxis;GO:1903753 negative regulation of p38MAPK cascade;GO:0071676 negative regulation of mononuclear cell migration	0	0	1	0	0	0	0	0	1	1	0	0	0	0	0	0	0	0	1	0
19317	Qk	0	1	0	0	GO:0061158 3'-UTR-mediated mRNA destabilization;GO:0042759 long-chain fatty acid biosynthetic process;GO:0048714 positive regulation of oligodendrocyte differentiation	1	0	0	1	0	0	0	0	0	0	0	1	0	0	0	0	0	0	0	0
102141	Snx25	0	0	0	1	GO:0060394 negative regulation of pathway-restricted SMAD protein phosphorylation;GO:0032801 receptor catabolic process;GO:0060393 regulation of pathway-restricted SMAD protein phosphorylation	0	0	0	0	0	1	0	0	0	0	0	0	0	0	0	0	0	0	0	0
21687	Tek	0	1	0	0	GO:0048014 Tie signaling pathway;GO:0030949 positive regulation of vascular endothelial growth factor receptor signaling pathway;GO:0060347 heart trabecula formation	1	1	0	1	0	1	1	0	1	0	0	0	1	0	0	1	0	0	0	0
12520	Cd81	0	0	1	0	GO:0043126 regulation of 1-phosphatidylinositol 4-kinase activity;GO:0043128 positive regulation of 1-phosphatidylinositol 4-kinase activity;GO:1905676 positive regulation of adaptive immune memory response	0	0	0	1	0	0	0	0	1	0	0	0	0	0	0	0	0	0	0	0
14055	Ezh1	0	1	0	0	GO:0036333 hepatocyte homeostasis;GO:1904772 response to tetrachloromethane;GO:0006348 chromatin silencing at telomere	0	0	0	0	0	0	0	0	0	0	0	0	0	0	0	0	0	0	0	0
56399	Akap8	0	1	0	0	GO:0071380 cellular response to prostaglandin E stimulus;GO:0007076 mitotic chromosome condensation;GO:0033127 regulation of histone phosphorylation	0	0	0	0	0	0	0	0	0	0	0	0	0	0	0	0	0	0	0	0
414758	Zfp950	0	1	0	0	GO:0048745 smooth muscle tissue development;GO:0060325 face morphogenesis;GO:0060323 head morphogenesis	1	0	0	1	0	0	0	0	0	0	0	0	0	0	0	1	0	0	0	0
22289	Kdm6a	0	1	0	0	GO:0071557 histone H3-K27 demethylation;GO:0048570 notochord morphogenesis;GO:0032525 somite rostral/caudal axis specification	0	0	0	1	0	0	0	0	0	0	0	0	1	0	0	0	0	0	0	0
55990	Fmo2	1	0	0	0	GO:0072592 oxygen metabolic process;GO:0070995 NADPH oxidation;GO:0009404 toxin metabolic process	0	0	0	0	0	0	0	0	0	0	0	0	0	0	0	0	0	0	0	0
227737	Fam129b	0	1	0	0	GO:0032274 gonadotropin secretion;GO:2000679 positive regulation of transcription regulatory region DNA binding;GO:2000279 negative regulation of DNA biosynthetic process	0	0	1	0	0	0	0	0	0	0	0	0	0	0	0	0	0	0	0	0
20866	Stim1	0	1	0	0	GO:0032237 activation of store-operated calcium channel activity;GO:1901341 positive regulation of store-operated calcium channel activity;GO:0005513 detection of calcium ion	1	0	0	1	0	0	0	0	0	0	0	0	0	0	0	0	1	1	0	0
13717	Eln	0	0	0	1	GO:0030038 contractile actin filament bundle assembly;GO:0043149 stress fiber assembly;GO:0051017 actin filament bundle assembly	0	1	0	1	0	0	0	1	0	0	0	0	0	0	0	0	0	0	0	0
16554	Kif13b	0	1	0	0	GO:0050770 regulation of axonogenesis;GO:0007018 microtubule-based movement;GO:0010769 regulation of cell morphogenesis involved in differentiation	0	0	0	0	0	0	0	0	0	0	0	1	0	0	0	0	0	0	0	0
81907	Tmem108	0	1	0	0	GO:1990416 cellular response to brain-derived neurotrophic factor stimulus;GO:0051388 positive regulation of neurotrophin TRK receptor signaling pathway;GO:0051386 regulation of neurotrophin TRK receptor signaling pathway	0	0	0	0	0	1	0	0	0	0	0	1	0	0	0	1	0	0	0	0
59009	Sh3rf1	0	1	0	0	GO:2000564 regulation of CD8-positive, alpha-beta T cell proliferation;GO:0035740 CD8-positive, alpha-beta T cell proliferation;GO:2001185 regulation of CD8-positive, alpha-beta T cell activation	0	0	0	0	0	0	0	0	1	0	0	0	0	0	0	0	0	0	0	0
66075	Chchd3	0	1	0	0	GO:0042407 cristae formation;GO:0008053 mitochondrial fusion;GO:0007007 inner mitochondrial membrane organization	0	0	0	0	0	0	0	0	0	0	0	0	0	0	0	0	0	0	0	0
12671	Chrm3	0	1	0	0	GO:0003063 negative regulation of heart rate by acetylcholine;GO:1904695 positive regulation of vascular smooth muscle contraction;GO:0003068 regulation of systemic arterial blood pressure by acetylcholine	0	1	0	0	0	0	0	0	0	0	1	0	0	0	0	0	1	1	0	0
233733	Galnt18	0	0	0	1	GO:0006493 protein O-linked glycosylation;GO:0006486 protein glycosylation;GO:0043413 macromolecule glycosylation	0	0	0	0	0	0	0	0	0	0	0	0	0	0	0	0	0	0	0	0
22287	Scgb1a1	0	0	0	1	GO:0032696 negative regulation of interleukin-13 production;GO:0032714 negative regulation of interleukin-5 production;GO:0032713 negative regulation of interleukin-4 production	0	0	1	0	0	0	0	0	1	0	0	0	0	0	0	0	0	0	0	0
19241	Tmsb4x	0	0	1	0	GO:0042989 sequestering of actin monomers;GO:0051152 positive regulation of smooth muscle cell differentiation;GO:0051150 regulation of smooth muscle cell differentiation	1	1	0	1	0	0	0	0	0	0	0	0	0	0	0	0	0	0	1	1
12554	Cdh13	1	0	0	0	GO:0055095 lipoprotein particle mediated signaling;GO:0055096 low-density lipoprotein particle mediated signaling;GO:0071404 cellular response to low-density lipoprotein particle stimulus	1	0	1	0	1	0	1	0	1	0	0	0	0	0	0	0	0	0	0	0
22763	Zfr	0	1	0	0	GO:0007275 multicellular organism development;GO:0048856 anatomical structure development;GO:0032502 developmental process	0	0	0	0	0	0	0	0	0	0	0	0	0	0	0	0	0	0	0	0
19223	Ptgis	1	0	0	0	GO:0035360 positive regulation of peroxisome proliferator activated receptor signaling pathway;GO:0035358 regulation of peroxisome proliferator activated receptor signaling pathway;GO:0045019 negative regulation of nitric oxide biosynthetic process	1	0	1	0	0	0	0	0	0	0	0	0	0	0	0	0	0	0	0	0
14042	Ext1	0	1	0	0	GO:0036339 lymphocyte adhesion to endothelial cell of high endothelial venule;GO:0060506 smoothened signaling pathway involved in lung development;GO:0061973 membrane bone morphogenesis	0	1	0	1	0	1	1	0	1	0	1	1	1	0	1	1	0	0	0	0
69131	Cdk12	0	1	0	0	GO:0070816 phosphorylation of RNA polymerase II C-terminal domain;GO:0032968 positive regulation of transcription elongation from RNA polymerase II promoter;GO:2000737 negative regulation of stem cell differentiation	0	0	0	0	0	0	0	0	0	0	0	0	0	0	0	0	0	0	0	0
102632621	Gm30648	0	1	0	0		0	0	0	0	0	0	0	0	0	0	0	0	0	0	0	0	0	0	0	0
100503630	Gm12002	0	0	1	0		0	0	0	0	0	0	0	0	0	0	0	0	0	0	0	0	0	0	0	0
20090	Rps29	0	0	1	0	GO:0002181 cytoplasmic translation;GO:0006412 translation;GO:0043065 positive regulation of apoptotic process	0	0	1	0	0	0	0	0	0	0	0	0	0	0	0	0	0	0	0	0
107351	Kank1	0	1	0	0	GO:2000393 negative regulation of lamellipodium morphogenesis;GO:1902744 negative regulation of lamellipodium organization;GO:1900028 negative regulation of ruffle assembly	1	1	0	0	1	0	1	0	1	1	0	1	0	0	0	1	0	0	0	0
21859	Timp3	0	0	1	0	GO:1903984 positive regulation of TRAIL-activated apoptotic signaling pathway;GO:1903121 regulation of TRAIL-activated apoptotic signaling pathway;GO:1904684 negative regulation of metalloendopeptidase activity	0	0	1	0	0	0	0	0	0	0	0	0	0	0	0	0	0	0	1	0
240776	Kcnt2	0	1	0	0	GO:0071435 potassium ion export;GO:0097623 potassium ion export across plasma membrane;GO:0140115 export across plasma membrane	0	0	0	0	0	0	0	0	0	0	0	0	0	0	0	0	1	0	0	0
56543	Kcnd3	0	1	0	0	GO:0071435 potassium ion export;GO:0097623 potassium ion export across plasma membrane;GO:0099625 ventricular cardiac muscle cell membrane repolarization	0	0	0	0	0	1	0	0	0	0	1	0	0	0	0	0	1	0	0	0
20678	Sox5	0	1	0	0	GO:2000741 positive regulation of mesenchymal stem cell differentiation;GO:0060164 regulation of timing of neuron differentiation;GO:0055059 asymmetric neuroblast division	0	0	0	0	0	1	0	0	0	0	0	1	0	0	0	0	0	0	0	0
29817	Igfbp7	0	0	1	0	GO:0050810 regulation of steroid biosynthetic process;GO:0019218 regulation of steroid metabolic process;GO:0006694 steroid biosynthetic process	0	0	0	0	0	0	0	0	0	0	0	0	0	0	0	0	0	0	0	0
16911	Lmo4	0	1	0	0	GO:0021527 spinal cord association neuron differentiation;GO:0021514 ventral spinal cord interneuron differentiation;GO:0042659 regulation of cell fate specification	0	1	0	1	0	0	0	0	0	0	0	0	1	0	0	0	0	0	0	0
107976	Babam2	0	1	0	0	GO:0072425 signal transduction involved in G2 DNA damage checkpoint;GO:0072401 signal transduction involved in DNA integrity checkpoint;GO:0072422 signal transduction involved in DNA damage checkpoint	0	0	0	0	0	0	0	0	0	0	0	0	0	0	0	0	0	0	0	0
234135	Nsd3	0	1	0	0	GO:2001255 positive regulation of histone H3-K36 trimethylation;GO:0000416 positive regulation of histone H3-K36 methylation;GO:2001253 regulation of histone H3-K36 trimethylation	0	0	0	0	0	0	0	0	0	0	0	0	0	0	0	0	0	0	0	0
193385	Ripor2	0	1	0	0	GO:1903904 negative regulation of establishment of T cell polarity;GO:1905872 negative regulation of protein localization to cell leading edge;GO:1905871 regulation of protein localization to cell leading edge	1	1	1	1	1	0	0	0	1	1	0	1	0	0	1	0	0	0	0	0
208846	Daam1	0	0	0	1	GO:0016055 Wnt signaling pathway;GO:0198738 cell-cell signaling by wnt;GO:1905114 cell surface receptor signaling pathway involved in cell-cell signaling	0	1	0	0	0	0	0	0	0	0	0	0	0	0	0	0	0	0	0	0
54216	Pcdh7	0	0	0	1	GO:0007155 cell adhesion;GO:0022610 biological adhesion;GO:0008150 biological_process	0	0	0	0	0	0	0	0	0	0	0	0	0	0	0	0	0	0	0	0
319899	Dock6	0	1	0	0	GO:0007264 small GTPase mediated signal transduction;GO:0035556 intracellular signal transduction;GO:0007165 signal transduction	0	0	0	0	1	0	0	0	0	0	0	0	0	0	0	0	0	0	0	0
14955	H19	0	1	0	0	GO:2000653 regulation of genetic imprinting;GO:0040015 negative regulation of multicellular organism growth;GO:0044030 regulation of DNA methylation	0	0	1	0	0	0	0	0	0	0	0	0	0	0	0	0	0	0	0	0
54189	Rabep1	0	0	0	1	GO:1903441 protein localization to ciliary membrane;GO:0006893 Golgi to plasma membrane transport;GO:0061512 protein localization to cilium	0	0	0	0	0	0	0	0	0	0	0	0	0	0	0	0	0	0	0	0
71778	Klhl5	0	0	0	1		0	0	0	0	0	0	0	0	0	0	0	0	0	0	0	0	0	0	0	0
216558	Ugp2	0	1	0	0	GO:0006011 UDP-glucose metabolic process;GO:0019255 glucose 1-phosphate metabolic process;GO:0009225 nucleotide-sugar metabolic process	0	0	0	0	0	0	0	0	0	0	0	0	0	0	0	0	0	0	0	0
225115	Svil	0	1	0	0	GO:0051014 actin filament severing;GO:0051016 barbed-end actin filament capping;GO:0051693 actin filament capping	0	1	0	1	0	0	0	0	0	0	0	0	0	0	0	0	0	0	0	0
71375	Foxn3	0	1	0	0	GO:0097094 craniofacial suture morphogenesis;GO:1904888 cranial skeletal system development;GO:0060349 bone morphogenesis	0	0	0	0	0	0	0	0	0	0	0	0	0	0	0	0	0	0	0	0
11504	Adamts1	0	0	1	0	GO:0001542 ovulation from ovarian follicle;GO:0060347 heart trabecula formation;GO:1904754 positive regulation of vascular associated smooth muscle cell migration	1	0	0	1	0	0	0	0	0	0	0	1	1	0	0	0	0	0	0	1
407823	Baz2b	0	1	0	0	GO:0008150 biological_process	0	0	0	0	0	0	0	0	0	0	0	0	0	0	0	0	0	0	0	0
74053	Grip1	0	1	0	0	GO:0150012 positive regulation of neuron projection arborization;GO:0098887 neurotransmitter receptor transport, endosome to postsynaptic membrane;GO:0099639 neurotransmitter receptor transport, endosome to plasma membrane	0	0	0	0	0	0	0	0	0	0	0	1	0	0	0	0	0	0	0	0
330914	Arhgap32	0	1	0	0	GO:0007266 Rho protein signal transduction;GO:0007265 Ras protein signal transduction;GO:0007264 small GTPase mediated signal transduction	0	0	0	0	1	0	0	0	0	0	0	0	0	0	0	0	0	0	0	0
16598	Klf2	0	0	1	0	GO:0097532 stress response to acid chemical;GO:0097533 cellular stress response to acid chemical;GO:0071499 cellular response to laminar fluid shear stress	1	1	0	0	0	0	0	0	0	0	1	0	0	0	1	0	0	1	1	1
21834	Thrb	0	1	0	0	GO:0097474 retinal cone cell apoptotic process;GO:0008050 female courtship behavior;GO:1990009 retinal cell apoptotic process	0	0	0	0	0	0	0	0	0	0	1	0	0	0	1	0	0	0	0	0
13846	Ephb4	0	1	0	0	GO:2000525 positive regulation of T cell costimulation;GO:1903847 regulation of aorta morphogenesis;GO:1903849 positive regulation of aorta morphogenesis	1	0	0	1	0	0	0	0	1	0	0	1	1	0	0	1	0	0	0	0
24004	Rai2	0	1	0	0	GO:0008150 biological_process	0	0	0	0	0	0	0	0	0	0	0	0	0	0	0	0	0	0	0	0
170791	Rbm39	0	1	0	0	GO:0048024 regulation of mRNA splicing, via spliceosome;GO:0050684 regulation of mRNA processing;GO:0043484 regulation of RNA splicing	0	0	0	0	0	0	0	0	0	0	0	0	0	0	0	0	0	0	0	0
108086	Rnf216	0	1	0	0	GO:0099546 protein catabolic process, modulating synaptic transmission;GO:0140246 protein catabolic process at synapse;GO:0050691 regulation of defense response to virus by host	0	0	0	0	0	0	0	0	0	0	0	0	0	0	0	0	0	0	0	0
69955	Fars2	0	1	0	0	GO:0006432 phenylalanyl-tRNA aminoacylation;GO:0006418 tRNA aminoacylation for protein translation;GO:0043039 tRNA aminoacylation	0	0	0	0	0	0	0	0	0	0	0	0	0	0	0	0	0	0	0	0
56469	Pias1	0	1	0	0	GO:0051152 positive regulation of smooth muscle cell differentiation;GO:0033235 positive regulation of protein sumoylation;GO:0033233 regulation of protein sumoylation	0	0	0	1	0	0	0	0	0	0	0	0	0	0	0	0	0	0	0	0
225888	Kmt5b	0	1	0	0	GO:0034773 histone H4-K20 trimethylation;GO:0034770 histone H4-K20 methylation;GO:2001034 positive regulation of double-strand break repair via nonhomologous end joining	0	0	0	1	0	0	0	0	0	0	0	0	0	0	0	0	0	0	0	0
18647	Cdk14	0	0	0	1	GO:0000083 regulation of transcription involved in G1/S transition of mitotic cell cycle;GO:0000086 G2/M transition of mitotic cell cycle;GO:0044839 cell cycle G2/M phase transition	0	0	0	0	0	0	0	0	0	0	0	0	0	0	0	0	0	0	0	0
18591	Pdgfb	0	0	1	0	GO:0072209 metanephric mesangial cell differentiation;GO:0072254 metanephric glomerular mesangial cell differentiation;GO:0072255 metanephric glomerular mesangial cell development	1	1	0	1	0	1	1	0	1	1	1	0	0	1	1	0	1	1	1	1
84094	Plvap	0	1	0	0	GO:0002693 positive regulation of cellular extravasation;GO:0002691 regulation of cellular extravasation;GO:0033209 tumor necrosis factor-mediated signaling pathway	1	0	0	0	0	0	0	0	0	0	0	0	0	0	0	0	0	0	0	0
99470	Magi3	0	1	0	0	GO:0043507 positive regulation of JUN kinase activity;GO:0043506 regulation of JUN kinase activity;GO:0046330 positive regulation of JNK cascade	0	0	0	0	0	0	0	0	0	0	0	0	0	0	0	0	0	0	0	0
22035	Tnfsf10	0	1	0	0	GO:0090200 positive regulation of release of cytochrome c from mitochondria;GO:0090199 regulation of release of cytochrome c from mitochondria;GO:2001238 positive regulation of extrinsic apoptotic signaling pathway	0	0	1	0	0	0	0	0	0	0	0	0	0	0	0	0	0	0	0	0
218850	Fam208a	0	1	0	0	GO:0097355 protein localization to heterochromatin;GO:0060809 mesodermal to mesenchymal transition involved in gastrulation;GO:0045869 negative regulation of single stranded viral RNA replication via double stranded DNA intermediate	0	0	0	0	0	0	0	0	0	0	0	0	0	0	0	0	0	0	0	0
23849	Klf6	0	0	1	0	GO:1905205 positive regulation of connective tissue replacement;GO:1905203 regulation of connective tissue replacement;GO:0097709 connective tissue replacement	0	0	0	0	0	0	0	0	0	0	0	0	0	0	0	0	0	0	0	0
53620	Vamp5	0	1	0	0	GO:0043001 Golgi to plasma membrane protein transport;GO:0006893 Golgi to plasma membrane transport;GO:0061951 establishment of protein localization to plasma membrane	0	0	0	1	0	0	0	0	0	0	0	0	0	0	0	0	0	0	0	0
20564	Slit3	0	1	0	0	GO:0070100 negative regulation of chemokine-mediated signaling pathway;GO:0035385 Roundabout signaling pathway;GO:0070099 regulation of chemokine-mediated signaling pathway	0	0	1	1	0	0	0	0	0	0	0	1	1	0	0	0	0	0	0	0
17120	Mad1l1	0	1	0	0	GO:0090235 regulation of metaphase plate congression;GO:0051315 attachment of mitotic spindle microtubules to kinetochore;GO:0008608 attachment of spindle microtubules to kinetochore	0	1	1	0	0	0	0	0	1	0	0	0	0	0	0	0	0	0	0	0
13405	Dmd	0	1	0	0	GO:0021627 olfactory nerve morphogenesis;GO:0021629 olfactory nerve structural organization;GO:0014809 regulation of skeletal muscle contraction by regulation of release of sequestered calcium ion	0	0	0	1	0	1	1	0	1	0	1	1	0	0	1	0	1	0	0	0
106585	Ankrd12	0	1	0	0	GO:0008150 biological_process	0	0	0	0	0	0	0	0	0	0	0	0	0	0	0	0	0	0	0	0
66402	Sln	0	1	0	0	GO:1901876 regulation of calcium ion binding;GO:1901877 negative regulation of calcium ion binding;GO:1901895 negative regulation of calcium-transporting ATPase activity	0	0	0	0	0	0	0	0	0	0	0	0	0	0	0	0	1	0	0	0
76952	Nt5c2	0	1	0	0	GO:0046055 dGMP catabolic process;GO:0046038 GMP catabolic process;GO:0046054 dGMP metabolic process	0	0	0	0	0	0	0	0	0	0	0	0	0	0	0	0	0	0	0	0
12314	Calm2	0	1	0	0	GO:0060314 regulation of ryanodine-sensitive calcium-release channel activity;GO:0051279 regulation of release of sequestered calcium ion into cytosol;GO:1901019 regulation of calcium ion transmembrane transporter activity	0	0	0	0	0	0	0	0	0	0	0	0	0	1	0	0	1	1	0	0
83921	Tmem2	0	0	0	1	GO:0030214 hyaluronan catabolic process;GO:0006027 glycosaminoglycan catabolic process;GO:0030212 hyaluronan metabolic process	1	0	0	0	0	0	0	0	0	0	0	0	0	0	0	0	0	0	0	0
14218	Sh3pxd2a	0	0	0	1	GO:0072675 osteoclast fusion;GO:0072674 multinuclear osteoclast differentiation;GO:0000768 syncytium formation by plasma membrane fusion	0	0	0	0	0	0	0	0	0	0	0	0	0	0	0	0	0	0	0	0
11980	Atp8a1	0	0	0	1	GO:0061091 regulation of phospholipid translocation;GO:0061092 positive regulation of phospholipid translocation;GO:2001138 regulation of phospholipid transport	1	0	0	0	0	0	0	0	0	0	0	0	0	0	0	0	1	0	0	0
19645	Rb1	0	1	0	0	GO:0071930 negative regulation of transcription involved in G1/S transition of mitotic cell cycle;GO:1902948 negative regulation of tau-protein kinase activity;GO:0031134 sister chromatid biorientation	0	1	1	1	0	0	0	0	0	0	0	1	1	0	0	0	0	0	0	0
18783	Pla2g4a	0	1	0	0	GO:0034478 phosphatidylglycerol catabolic process;GO:0006663 platelet activating factor biosynthetic process;GO:0006640 monoacylglycerol biosynthetic process	0	0	1	0	0	0	0	0	0	0	0	0	0	0	0	0	1	1	0	0
56294	Ptpn9	0	1	0	0	GO:0035335 peptidyl-tyrosine dephosphorylation;GO:1903078 positive regulation of protein localization to plasma membrane;GO:1904377 positive regulation of protein localization to cell periphery	0	0	0	0	0	0	0	0	0	0	0	1	0	0	0	0	0	0	0	0
319660	Agmo	0	1	0	0	GO:0046485 ether lipid metabolic process;GO:0006662 glycerol ether metabolic process;GO:0018904 ether metabolic process	0	0	0	0	0	0	0	0	0	0	0	0	0	0	0	0	0	0	0	0
77569	Limch1	0	1	0	0	GO:0060327 cytoplasmic actin-based contraction involved in cell motility;GO:0051496 positive regulation of stress fiber assembly;GO:0051893 regulation of focal adhesion assembly	0	1	0	0	0	0	1	1	1	1	0	0	0	0	0	0	0	0	0	0
19016	Pparg	0	0	0	1	GO:2000230 negative regulation of pancreatic stellate cell proliferation;GO:0072343 pancreatic stellate cell proliferation;GO:2000229 regulation of pancreatic stellate cell proliferation	1	0	1	0	0	1	0	0	1	1	1	1	0	0	1	0	0	0	0	0
268345	Kcnc2	1	0	0	0	GO:0038060 nitric oxide-cGMP-mediated signaling pathway;GO:0071732 cellular response to nitric oxide;GO:1902170 cellular response to reactive nitrogen species	0	0	0	0	0	0	0	0	0	0	0	0	0	0	0	0	1	0	0	0
75956	Srrm2	0	1	0	0	GO:0008380 RNA splicing;GO:0006397 mRNA processing;GO:0016071 mRNA metabolic process	0	0	0	0	0	0	0	0	0	0	0	0	0	0	0	0	0	0	0	0
217480	Dgkb	0	0	0	1	GO:0006654 phosphatidic acid biosynthetic process;GO:0007205 protein kinase C-activating G protein-coupled receptor signaling pathway;GO:0046339 diacylglycerol metabolic process	0	0	0	0	0	0	0	0	0	0	0	0	0	0	0	0	0	1	0	0
11518	Add1	0	1	0	0	GO:1901552 positive regulation of endothelial cell development;GO:1903142 positive regulation of establishment of endothelial barrier;GO:0045603 positive regulation of endothelial cell differentiation	1	1	0	0	0	0	1	1	0	0	0	1	0	0	1	0	0	0	0	0
70797	Ankib1	0	0	0	1	GO:0032436 positive regulation of proteasomal ubiquitin-dependent protein catabolic process;GO:2000060 positive regulation of ubiquitin-dependent protein catabolic process;GO:1901800 positive regulation of proteasomal protein catabolic process	0	0	0	0	0	0	0	0	0	0	0	0	0	0	0	0	0	0	0	0
214642	Cped1	0	1	0	0	GO:0008150 biological_process	0	0	0	0	0	0	0	0	0	0	0	0	0	0	0	0	0	0	0	0
99003	Qser1	0	1	0	0	GO:0008150 biological_process	0	0	0	0	0	0	0	0	0	0	0	0	0	0	0	0	0	0	0	0
192190	Pkhd1l1	1	0	0	0	GO:0007605 sensory perception of sound;GO:0050954 sensory perception of mechanical stimulus;GO:0007600 sensory perception	0	0	0	0	0	0	0	0	0	0	0	0	0	0	0	0	0	0	0	0
260409	Cdc42ep3	0	1	0	0	GO:0031274 positive regulation of pseudopodium assembly;GO:0031272 regulation of pseudopodium assembly;GO:0031269 pseudopodium assembly	0	1	0	0	1	0	0	0	0	0	0	1	0	0	0	0	0	0	0	0
20315	Cxcl12	0	0	1	0	GO:1903237 negative regulation of leukocyte tethering or rolling;GO:0038146 chemokine (C-X-C motif) ligand 12 signaling pathway;GO:2000669 negative regulation of dendritic cell apoptotic process	1	1	1	1	0	0	0	0	1	1	0	1	0	0	0	0	1	0	1	1
258571	Olfr1033	0	1	0	0	GO:0007608 sensory perception of smell;GO:0007606 sensory perception of chemical stimulus;GO:0007600 sensory perception	0	0	0	0	0	0	0	0	0	0	0	0	0	0	0	0	0	0	0	0
320799	Zhx3	0	1	0	0	GO:0045669 positive regulation of osteoblast differentiation;GO:0045778 positive regulation of ossification;GO:0045667 regulation of osteoblast differentiation	0	0	0	0	0	0	0	0	0	0	0	0	0	0	0	0	0	0	0	0
29863	Pde7b	0	1	0	0	GO:0019933 cAMP-mediated signaling;GO:0019935 cyclic-nucleotide-mediated signaling;GO:0019932 second-messenger-mediated signaling	0	0	0	0	0	0	0	0	0	0	0	0	0	0	0	0	0	0	0	0
16795	Large1	0	1	0	0	GO:0035269 protein O-linked mannosylation;GO:0046716 muscle cell cellular homeostasis;GO:0035268 protein mannosylation	0	0	0	1	0	0	0	0	0	0	0	0	0	0	0	0	0	0	0	0
66142	Cox7b	0	0	0	1	GO:0007417 central nervous system development;GO:0007399 nervous system development;GO:0048731 system development	0	0	0	0	0	0	0	0	0	0	0	0	0	0	0	0	0	0	0	0
22330	Vcl	0	0	1	0	GO:1904696 protein localization to cell-cell adherens junction;GO:1904702 regulation of protein localization to cell-cell adherens junction;GO:0071896 protein localization to adherens junction	0	0	0	0	0	0	1	0	1	0	0	1	0	1	1	0	0	0	1	0
217082	Hlf	0	1	0	0	GO:0035914 skeletal muscle cell differentiation;GO:0007519 skeletal muscle tissue development;GO:0060538 skeletal muscle organ development	0	0	0	1	0	0	0	0	0	0	0	0	0	0	0	0	0	0	0	0
77766	Elp4	0	1	0	0	GO:0002098 tRNA wobble uridine modification;GO:0002097 tRNA wobble base modification;GO:0006400 tRNA modification	0	0	0	0	0	0	0	0	0	0	0	0	0	0	0	0	0	0	0	0
108100	Baiap2	0	1	0	0	GO:0099564 modification of synaptic structure, modulating synaptic transmission;GO:1905274 regulation of modification of postsynaptic actin cytoskeleton;GO:0099159 regulation of modification of postsynaptic structure	0	1	0	0	1	0	0	1	0	0	0	1	0	1	0	0	0	0	0	0
71704	Arhgef3	0	1	0	0	GO:0035025 positive regulation of Rho protein signal transduction;GO:0046579 positive regulation of Ras protein signal transduction;GO:0051057 positive regulation of small GTPase mediated signal transduction	0	0	0	0	1	0	0	0	0	0	0	0	0	0	0	0	0	0	0	0
27428	Shroom3	0	0	0	1	GO:0002066 columnar/cuboidal epithelial cell development;GO:0001843 neural tube closure;GO:0060606 tube closure	0	1	0	0	0	0	0	0	0	0	0	1	0	0	1	0	0	0	0	0
226075	Glis3	0	0	0	1	GO:0000122 negative regulation of transcription by RNA polymerase II;GO:0045944 positive regulation of transcription by RNA polymerase II;GO:0045892 negative regulation of transcription, DNA-templated	0	0	0	0	0	0	0	0	0	0	0	0	0	0	0	0	0	0	0	0
668212	Efr3b	0	0	1	0	GO:0046854 phosphatidylinositol phosphorylation;GO:0046834 lipid phosphorylation;GO:0046488 phosphatidylinositol metabolic process	0	0	0	0	0	0	0	0	0	0	0	0	0	0	0	0	0	0	0	0
235041	Kank2	0	1	0	0	GO:0070563 negative regulation of vitamin D receptor signaling pathway;GO:0090521 glomerular visceral epithelial cell migration;GO:0070562 regulation of vitamin D receptor signaling pathway	1	1	1	0	1	0	0	1	0	0	0	0	0	0	0	0	0	0	0	0
12750	Clk4	0	1	0	0	GO:0043484 regulation of RNA splicing;GO:0046777 protein autophosphorylation;GO:0018108 peptidyl-tyrosine phosphorylation	0	0	0	0	0	0	0	0	0	0	0	0	0	0	0	0	0	0	0	0
13047	Cux1	0	1	0	0	GO:0006891 intra-Golgi vesicle-mediated transport;GO:0042491 inner ear auditory receptor cell differentiation;GO:0050775 positive regulation of dendrite morphogenesis	0	0	0	0	0	0	0	0	0	0	0	1	0	0	1	0	0	0	0	0
320560	Dennd5b	0	1	0	0	GO:1901506 regulation of acylglycerol transport;GO:1901508 positive regulation of acylglycerol transport;GO:1905883 regulation of triglyceride transport	0	0	0	0	0	0	0	0	0	0	0	0	0	0	0	0	0	0	0	0
14261	Fmo1	1	0	0	0	GO:0070995 NADPH oxidation;GO:0009404 toxin metabolic process;GO:0006739 NADP metabolic process	0	0	0	0	0	0	0	0	0	0	0	0	0	0	0	0	0	0	0	0
68178	Cgnl1	0	1	0	0	GO:0051497 negative regulation of stress fiber assembly;GO:0032232 negative regulation of actin filament bundle assembly;GO:0051058 negative regulation of small GTPase mediated signal transduction	0	1	0	0	1	0	0	1	0	0	0	0	0	0	0	0	0	0	0	0
19654	Rbm6	0	1	0	0	GO:0000375 RNA splicing, via transesterification reactions;GO:0000377 RNA splicing, via transesterification reactions with bulged adenosine as nucleophile;GO:0000398 mRNA splicing, via spliceosome	0	0	0	0	0	0	0	0	0	0	0	0	0	0	0	0	0	0	0	0
192285	Phf21a	0	1	0	0	GO:0001967 suckling behavior;GO:0051705 multi-organism behavior;GO:0007631 feeding behavior	0	0	0	0	0	0	0	0	0	0	0	0	0	0	0	0	0	0	0	0
18578	Pde4b	0	0	0	1	GO:1901898 negative regulation of relaxation of cardiac muscle;GO:0140199 negative regulation of adenylate cyclase-activating adrenergic receptor signaling pathway involved in heart process;GO:0071878 negative regulation of adenylate cyclase-activating adrenergic receptor signaling pathway	0	1	0	0	0	0	0	0	0	0	1	0	0	0	0	0	1	0	0	0
18805	Pld1	0	1	0	0	GO:0032534 regulation of microvillus assembly;GO:0032530 regulation of microvillus organization;GO:0030033 microvillus assembly	1	0	0	0	0	0	0	0	0	0	0	0	0	0	0	0	0	1	0	0
238386	Btbd7	0	1	0	0	GO:0060693 regulation of branching involved in salivary gland morphogenesis;GO:0060445 branching involved in salivary gland morphogenesis;GO:0007435 salivary gland morphogenesis	0	0	0	0	0	0	0	0	0	0	0	0	0	0	0	0	0	0	0	0
207596	Thsd4	0	1	0	0	GO:0048251 elastic fiber assembly;GO:0085029 extracellular matrix assembly;GO:0030198 extracellular matrix organization	0	1	0	0	0	0	0	0	0	0	0	0	0	0	0	0	0	0	0	0
16535	Kcnq1	0	0	0	1	GO:0060454 positive regulation of gastric acid secretion;GO:0098914 membrane repolarization during atrial cardiac muscle cell action potential;GO:0060372 regulation of atrial cardiac muscle cell membrane repolarization	0	0	0	0	0	0	0	0	0	0	1	0	0	0	0	0	1	0	0	0
105445	Dock9	0	0	0	1	GO:0043547 positive regulation of GTPase activity;GO:0043087 regulation of GTPase activity;GO:0007264 small GTPase mediated signal transduction	0	0	0	0	1	0	0	0	0	0	0	0	0	0	0	0	0	0	0	0
211914	Asap2	0	0	0	1		0	0	0	0	0	0	0	0	0	0	0	0	0	0	0	0	0	0	0	0
14773	Grk5	0	0	0	1	GO:0007217 tachykinin receptor signaling pathway;GO:0106072 negative regulation of adenylate cyclase-activating G protein-coupled receptor signaling pathway;GO:0106070 regulation of adenylate cyclase-activating G protein-coupled receptor signaling pathway	0	0	0	0	0	0	0	0	0	0	0	0	0	0	0	0	0	0	0	0
19272	Ptprk	0	1	0	0	GO:0010839 negative regulation of keratinocyte proliferation;GO:0010837 regulation of keratinocyte proliferation;GO:0043616 keratinocyte proliferation	0	0	1	0	0	1	1	0	0	1	0	0	0	1	0	0	0	0	0	0
239273	Abcc4	0	1	0	0	GO:0070729 cyclic nucleotide transport;GO:0070730 cAMP transport;GO:0071716 leukotriene transport	0	0	0	0	0	0	0	0	0	0	0	0	0	0	0	0	0	0	0	0
98878	Ehd4	1	0	0	0	GO:0006907 pinocytosis;GO:0032456 endocytic recycling;GO:0051260 protein homooligomerization	0	0	0	0	0	1	0	0	0	0	0	0	0	0	0	0	0	0	0	0
18015	Nf1	0	0	0	1	GO:0021896 forebrain astrocyte differentiation;GO:0021897 forebrain astrocyte development;GO:0061534 gamma-aminobutyric acid secretion, neurotransmission	1	1	1	1	1	0	1	0	1	1	0	1	0	0	0	0	0	0	0	0
207181	Rbms3	0	0	0	1	GO:0002357 defense response to tumor cell;GO:0002347 response to tumor cell;GO:0090090 negative regulation of canonical Wnt signaling pathway	0	0	0	0	0	0	0	0	0	0	0	0	0	0	0	0	0	0	0	0
242687	Wasf2	0	1	0	0	GO:2000601 positive regulation of Arp2/3 complex-mediated actin nucleation;GO:0072673 lamellipodium morphogenesis;GO:0098974 postsynaptic actin cytoskeleton organization	1	1	0	0	1	0	0	1	0	0	0	1	0	1	0	0	0	0	0	0
22097	Tsix	0	1	0	0	GO:0060817 inactivation of paternal X chromosome;GO:0048096 chromatin-mediated maintenance of transcription;GO:0009048 dosage compensation by inactivation of X chromosome	0	0	0	0	0	0	0	0	0	0	0	0	0	0	0	0	0	0	0	0
21366	Slc6a6	0	0	0	1	GO:0001762 beta-alanine transport;GO:0051939 gamma-aminobutyric acid import;GO:0015734 taurine transport	0	0	1	0	0	0	0	0	0	0	0	0	0	0	0	0	0	0	0	0
16973	Lrp5	0	1	0	0	GO:0060764 cell-cell signaling involved in mammary gland development;GO:0061304 retinal blood vessel morphogenesis;GO:0035426 extracellular matrix-cell signaling	1	0	0	0	0	0	0	0	0	0	1	0	0	0	0	0	0	0	0	0
54604	Pcnx	0	1	0	0	GO:0008150 biological_process	0	0	0	0	0	0	0	0	0	0	0	0	0	0	0	0	0	0	0	0
208449	Sgms1	0	1	0	0	GO:0006686 sphingomyelin biosynthetic process;GO:0006684 sphingomyelin metabolic process;GO:0046513 ceramide biosynthetic process	0	0	0	0	0	0	0	0	0	0	0	0	0	0	0	0	0	1	0	0
110595	Timp4	0	0	1	0	GO:0051045 negative regulation of membrane protein ectodomain proteolysis;GO:0051043 regulation of membrane protein ectodomain proteolysis;GO:0006509 membrane protein ectodomain proteolysis	0	0	0	0	0	0	0	0	0	0	0	0	0	0	0	0	0	0	0	0
69524	Esam	0	0	1	0	GO:0016338 calcium-independent cell-cell adhesion via plasma membrane cell-adhesion molecules;GO:2000249 regulation of actin cytoskeleton reorganization;GO:0070830 bicellular tight junction assembly	0	1	0	0	0	0	1	0	1	0	0	0	0	0	0	0	0	0	1	0
320878	Mical2	0	1	0	0	GO:0019417 sulfur oxidation;GO:0010735 positive regulation of transcription via serum response element binding;GO:0030042 actin filament depolymerization	0	1	0	0	0	0	0	0	0	0	0	0	0	0	0	0	0	0	0	0
223864	Rapgef3	0	1	0	0	GO:1904451 regulation of potassium:proton exchanging ATPase activity;GO:1904453 positive regulation of potassium:proton exchanging ATPase activity;GO:1904426 positive regulation of GTP binding	1	1	0	0	1	0	0	1	0	0	0	0	0	0	1	0	1	1	0	0
72061	2010111I01Rik	0	0	0	1	GO:0006508 proteolysis;GO:0019538 protein metabolic process;GO:1901564 organonitrogen compound metabolic process	0	0	0	0	0	0	0	0	0	0	0	0	0	0	0	0	0	0	0	0
67150	Rnf141	0	1	0	0	GO:0051865 protein autoubiquitination;GO:0016567 protein ubiquitination;GO:0032446 protein modification by small protein conjugation	0	0	0	0	0	0	0	0	0	0	0	0	0	0	0	0	0	0	0	0
234267	Gpm6a	0	1	0	0	GO:0051491 positive regulation of filopodium assembly;GO:0051489 regulation of filopodium assembly;GO:0046847 filopodium assembly	0	0	0	0	0	0	0	0	0	0	0	1	0	0	0	0	0	0	0	0
77057	Ston1	0	1	0	0	GO:0120179 adherens junction disassembly;GO:0120180 cell-substrate adherens junction disassembly;GO:0120181 focal adhesion disassembly	0	1	0	0	0	0	1	0	0	0	0	0	0	0	0	1	0	0	0	0
78334	Cdk19	0	1	0	0	GO:0050729 positive regulation of inflammatory response;GO:0032103 positive regulation of response to external stimulus;GO:0050727 regulation of inflammatory response	0	0	1	0	0	0	0	0	0	0	0	0	0	0	0	0	0	0	0	0
19418	Rasgrf2	0	0	1	0	GO:2000310 regulation of NMDA receptor activity;GO:1900449 regulation of glutamate receptor signaling pathway;GO:0099601 regulation of neurotransmitter receptor activity	0	0	0	0	1	0	0	0	0	0	0	0	0	0	0	0	1	0	1	0
21407	Tcf15	0	0	1	0	GO:0045198 establishment of epithelial cell apical/basal polarity;GO:0060231 mesenchymal to epithelial transition;GO:0050884 neuromuscular process controlling posture	0	0	0	1	0	0	0	0	0	0	0	0	0	0	1	0	0	0	1	0
18162	Npr3	0	0	0	1	GO:0002158 osteoclast proliferation;GO:0035810 positive regulation of urine volume;GO:0030157 pancreatic juice secretion	0	0	1	0	0	0	0	0	0	0	1	0	0	0	0	0	0	0	0	0
18519	Kat2b	0	1	0	0	GO:2000233 negative regulation of rRNA processing;GO:0018076 N-terminal peptidyl-lysine acetylation;GO:0090071 negative regulation of ribosome biogenesis	0	1	1	0	0	0	0	0	0	0	0	1	0	0	0	0	0	0	0	0
14158	Fer	0	1	0	0	GO:0038028 insulin receptor signaling pathway via phosphatidylinositol 3-kinase;GO:0038095 Fc-epsilon receptor signaling pathway;GO:0036215 response to stem cell factor	1	1	0	0	0	1	1	0	1	0	0	0	0	1	0	1	0	0	0	0
18003	Nedd9	0	1	0	0	GO:0090527 actin filament reorganization;GO:1900026 positive regulation of substrate adhesion-dependent cell spreading;GO:0061098 positive regulation of protein tyrosine kinase activity	1	1	0	0	0	0	1	0	1	0	0	1	0	0	0	1	0	0	0	0
320292	Rasgef1b	0	1	0	0		0	0	0	0	0	0	0	0	0	0	0	0	0	0	0	0	0	0	0	0
16331	Inpp5d	0	0	0	1	GO:0045659 negative regulation of neutrophil differentiation;GO:0045658 regulation of neutrophil differentiation;GO:0045656 negative regulation of monocyte differentiation	0	0	1	0	0	0	0	0	1	0	0	0	0	0	0	0	0	1	0	0
17470	Cd200	0	0	1	0	GO:0150070 regulation of arginase activity;GO:0150072 positive regulation of arginase activity;GO:0150073 regulation of protein-glutamine gamma-glutamyltransferase activity	0	0	1	0	0	0	0	0	1	1	0	0	0	0	0	0	0	0	0	0
19877	Rock1	0	1	0	0	GO:0022614 membrane to membrane docking;GO:0110061 regulation of angiotensin-activated signaling pathway;GO:1903347 negative regulation of bicellular tight junction assembly	1	1	0	0	1	1	1	1	1	0	1	1	0	1	1	0	0	1	0	0
66109	Tspan13	0	0	1	0	GO:1903169 regulation of calcium ion transmembrane transport;GO:0051924 regulation of calcium ion transport;GO:0070588 calcium ion transmembrane transport	0	0	0	0	0	0	0	0	0	0	0	0	0	0	0	0	1	0	0	0
18099	Nlk	0	1	0	0	GO:0042501 serine phosphorylation of STAT protein;GO:0018107 peptidyl-threonine phosphorylation;GO:0018210 peptidyl-threonine modification	0	0	0	0	0	1	0	0	0	0	0	0	0	1	0	0	0	0	0	0
68732	Carmil1	0	1	0	0	GO:0051638 barbed-end actin filament uncapping;GO:0051695 actin filament uncapping;GO:2000813 negative regulation of barbed-end actin filament capping	1	1	0	0	0	0	1	1	1	0	0	1	0	0	0	0	0	0	0	0
20238	Atxn1	0	1	0	0	GO:0043569 negative regulation of insulin-like growth factor receptor signaling pathway;GO:0060252 positive regulation of glial cell proliferation;GO:0043567 regulation of insulin-like growth factor receptor signaling pathway	0	0	0	0	0	0	0	0	0	0	0	1	0	0	0	1	0	0	0	0
13435	Dnmt3a	0	1	0	0	GO:0044027 hypermethylation of CpG island;GO:0032776 DNA methylation on cytosine;GO:0044026 DNA hypermethylation	0	0	1	0	0	0	0	0	0	0	0	0	0	0	0	0	0	0	0	0
71302	Arhgap26	0	1	0	0	GO:0051056 regulation of small GTPase mediated signal transduction;GO:0007264 small GTPase mediated signal transduction;GO:0030036 actin cytoskeleton organization	0	1	0	0	1	0	0	0	0	0	0	0	0	0	0	0	0	0	0	0
17189	Mb	0	1	0	0	GO:0015671 oxygen transport;GO:0043353 enucleate erythrocyte differentiation;GO:0015669 gas transport	0	0	0	1	0	0	0	0	0	0	0	0	0	0	0	0	0	0	0	0
17886	Myh9	0	0	1	0	GO:0032796 uropod organization;GO:1903918 regulation of actin filament severing;GO:1903919 negative regulation of actin filament severing	1	1	0	1	0	0	0	1	1	0	0	1	0	0	0	0	0	0	1	0
66315	Senp7	0	1	0	0	GO:0016926 protein desumoylation;GO:0070646 protein modification by small protein removal;GO:0018205 peptidyl-lysine modification	0	0	0	0	0	0	0	0	0	0	0	0	0	0	0	0	0	0	0	0
207165	Bptf	0	1	0	0	GO:0042766 nucleosome mobilization;GO:0007492 endoderm development;GO:0001892 embryonic placenta development	0	0	0	0	0	0	0	0	0	0	0	0	0	0	0	0	0	0	0	0
20744	Strbp	0	1	0	0	GO:0007638 mechanosensory behavior;GO:0009612 response to mechanical stimulus;GO:0007286 spermatid development	0	0	0	0	0	0	0	0	0	0	0	0	0	0	0	0	0	0	0	0
16396	Itch	0	1	0	0	GO:0002669 positive regulation of T cell anergy;GO:0002913 positive regulation of lymphocyte anergy;GO:0035519 protein K29-linked ubiquitination	0	0	1	0	0	0	0	0	1	0	0	0	0	1	0	0	0	0	0	0
19737	Rgs5	0	0	1	0	GO:1904706 negative regulation of vascular smooth muscle cell proliferation;GO:0048662 negative regulation of smooth muscle cell proliferation;GO:1904705 regulation of vascular smooth muscle cell proliferation	0	0	1	0	0	0	0	0	0	0	0	0	0	0	0	0	0	0	0	1
218138	Gmds	0	1	0	0	GO:0042351 'de novo' GDP-L-fucose biosynthetic process;GO:0042350 GDP-L-fucose biosynthetic process;GO:0046368 GDP-L-fucose metabolic process	0	0	0	0	0	0	0	0	0	0	0	0	0	0	0	0	0	0	0	0
22190	Ubc	0	0	1	0	GO:0019941 modification-dependent protein catabolic process;GO:0043632 modification-dependent macromolecule catabolic process;GO:0016567 protein ubiquitination	0	0	0	0	0	0	0	0	0	0	0	0	0	1	0	0	0	0	1	0
50768	Dlc1	0	1	0	0	GO:0051895 negative regulation of focal adhesion assembly;GO:1900119 positive regulation of execution phase of apoptosis;GO:1903392 negative regulation of adherens junction organization	0	1	1	1	1	0	1	1	1	1	0	1	1	0	0	0	0	0	0	0
11465	Actg1	0	0	1	0	GO:1902396 protein localization to bicellular tight junction;GO:1902414 protein localization to cell junction;GO:0045214 sarcomere organization	1	1	0	1	0	0	1	1	1	0	0	0	0	1	0	0	0	1	1	0
16764	Aff3	0	0	0	1	GO:0035116 embryonic hindlimb morphogenesis;GO:0035137 hindlimb morphogenesis;GO:0030326 embryonic limb morphogenesis	0	0	0	0	0	0	0	0	0	0	0	0	0	0	0	0	0	0	0	0
14465	Gata6	0	1	0	0	GO:1904002 regulation of sebum secreting cell proliferation;GO:1904003 negative regulation of sebum secreting cell proliferation;GO:1990654 sebum secreting cell proliferation	1	0	1	1	0	1	0	0	0	0	0	0	1	0	1	0	0	0	0	0
16439	Itpr2	0	1	0	0	GO:0071361 cellular response to ethanol;GO:0071320 cellular response to cAMP;GO:0051591 response to cAMP	0	0	0	0	0	0	0	0	0	0	0	0	0	0	0	0	1	1	0	0
67138	Herc6	0	1	0	0	GO:0018215 protein phosphopantetheinylation;GO:0002244 hematopoietic progenitor cell differentiation;GO:0016567 protein ubiquitination	0	0	0	0	0	0	0	0	0	0	0	0	0	0	0	0	0	0	0	0
26932	Ppp2r5e	0	0	0	1	GO:0031952 regulation of protein autophosphorylation;GO:0006470 protein dephosphorylation;GO:0046777 protein autophosphorylation	0	0	0	0	0	0	0	0	0	0	0	0	0	0	0	0	0	1	0	0
75572	Acyp2	0	1	0	0	GO:0008150 biological_process	0	0	0	0	0	0	0	0	0	0	0	0	0	0	0	0	0	0	0	0
264064	Cdk8	0	1	0	0	GO:0090209 negative regulation of triglyceride metabolic process;GO:0090207 regulation of triglyceride metabolic process;GO:0045833 negative regulation of lipid metabolic process	0	0	0	0	0	0	0	0	0	0	0	0	0	0	0	0	0	0	0	0
22352	Vim	1	0	0	0	GO:1900147 regulation of Schwann cell migration;GO:0036135 Schwann cell migration;GO:0071225 cellular response to muramyl dipeptide	0	1	0	0	0	1	0	0	0	0	0	1	0	0	1	0	0	0	0	0
330401	Tmcc1	0	1	0	0	GO:0097750 endosome membrane tubulation;GO:0097749 membrane tubulation;GO:0090148 membrane fission	0	0	0	0	0	0	0	0	0	0	0	0	0	0	0	0	0	0	0	0
672511	Rnf213	0	1	0	0	GO:2000051 negative regulation of non-canonical Wnt signaling pathway;GO:2000050 regulation of non-canonical Wnt signaling pathway;GO:0035567 non-canonical Wnt signaling pathway	1	0	0	0	0	0	0	0	0	0	0	0	0	0	0	0	0	0	0	0
244059	Chd2	0	1	0	0	GO:0060218 hematopoietic stem cell differentiation;GO:0002244 hematopoietic progenitor cell differentiation;GO:0048863 stem cell differentiation	0	0	0	1	0	0	0	0	0	0	0	0	0	0	0	0	0	0	0	0
329416	Nostrin	0	0	0	1	GO:0006897 endocytosis;GO:0098657 import into cell;GO:0045892 negative regulation of transcription, DNA-templated	0	0	0	0	0	0	0	0	0	0	0	0	0	0	0	0	0	0	0	0
15507	Hspb1	0	0	1	0	GO:0038033 positive regulation of endothelial cell chemotaxis by VEGF-activated vascular endothelial growth factor receptor signaling pathway;GO:0045590 negative regulation of regulatory T cell differentiation;GO:0038089 positive regulation of cell migration by vascular endothelial growth factor signaling pathway	1	0	0	0	0	1	0	0	1	0	0	1	0	1	0	0	0	0	1	0
22634	Plagl1	0	1	0	0	GO:0035914 skeletal muscle cell differentiation;GO:0007519 skeletal muscle tissue development;GO:0060538 skeletal muscle organ development	0	0	0	1	0	0	0	0	0	0	0	0	0	0	0	0	0	0	0	0
11522	Adh1	0	1	0	0	GO:0046186 acetaldehyde biosynthetic process;GO:0006117 acetaldehyde metabolic process;GO:0006068 ethanol catabolic process	0	0	0	0	0	0	0	0	0	0	0	0	0	0	0	0	0	0	0	0
330385	9530026P05Rik	0	1	0	0	GO:0008150 biological_process	0	0	0	0	0	0	0	0	0	0	0	0	0	0	0	0	0	0	0	0
13653	Egr1	0	0	1	0	GO:0072303 positive regulation of glomerular metanephric mesangial cell proliferation;GO:0098758 response to interleukin-8;GO:0098759 cellular response to interleukin-8	1	0	1	1	0	1	0	0	1	0	0	0	0	0	0	0	0	1	1	1
68142	Ino80	0	1	0	0	GO:0042766 nucleosome mobilization;GO:0010571 positive regulation of nuclear cell cycle DNA replication;GO:2000105 positive regulation of DNA-dependent DNA replication	0	0	0	0	0	0	0	0	0	0	0	0	0	0	0	0	0	0	0	0
108857	Ankhd1	0	1	0	0	GO:0045087 innate immune response;GO:0006952 defense response;GO:0006955 immune response	0	0	0	0	0	0	0	0	0	0	0	0	0	0	0	0	0	0	0	0
319934	Sbf2	0	1	0	0	GO:0043087 regulation of GTPase activity;GO:0006914 autophagy;GO:0061919 process utilizing autophagic mechanism	0	0	0	0	0	0	0	0	0	0	0	0	0	0	0	0	0	0	0	0
329506	Ctdspl2	0	0	0	1	GO:0030514 negative regulation of BMP signaling pathway;GO:0030510 regulation of BMP signaling pathway;GO:0090101 negative regulation of transmembrane receptor protein serine/threonine kinase signaling pathway	0	0	0	0	0	1	0	0	0	0	0	0	0	0	0	0	0	0	0	0
75725	Phf14	0	1	0	0	GO:2000584 negative regulation of platelet-derived growth factor receptor-alpha signaling pathway;GO:2000790 regulation of mesenchymal cell proliferation involved in lung development;GO:2000791 negative regulation of mesenchymal cell proliferation involved in lung development	0	0	1	0	0	0	0	0	0	0	0	0	0	0	0	1	0	0	0	0
225283	Rprd1a	0	1	0	0	GO:0070940 dephosphorylation of RNA polymerase II C-terminal domain;GO:0031124 mRNA 3'-end processing;GO:0031123 RNA 3'-end processing	0	0	0	0	0	0	0	0	0	0	0	0	0	0	0	0	0	0	0	0
13036	Ctsh	0	1	0	0	GO:0010813 neuropeptide catabolic process;GO:0060448 dichotomous subdivision of terminal units involved in lung branching;GO:0010815 bradykinin catabolic process	1	0	1	0	0	0	0	0	0	0	0	0	0	0	0	0	0	0	0	0
70099	Smc4	0	1	0	0	GO:0010032 meiotic chromosome condensation;GO:0000012 single strand break repair;GO:0007076 mitotic chromosome condensation	0	0	0	0	0	0	0	0	0	0	0	0	0	0	0	0	0	0	0	0
70461	Crtc3	0	1	0	0	GO:0032793 positive regulation of CREB transcription factor activity;GO:0050995 negative regulation of lipid catabolic process;GO:0043951 negative regulation of cAMP-mediated signaling	0	0	0	0	0	0	0	0	0	0	0	0	0	0	0	0	0	0	0	0
17772	Mtm1	0	1	0	0	GO:0048633 positive regulation of skeletal muscle tissue growth;GO:0048631 regulation of skeletal muscle tissue growth;GO:0048630 skeletal muscle tissue growth	0	1	0	1	0	0	0	0	0	0	0	1	0	0	0	0	0	1	0	0
243548	Prickle2	0	0	0	1	GO:0001830 trophectodermal cell fate commitment;GO:0001829 trophectodermal cell differentiation;GO:0045197 establishment or maintenance of epithelial cell apical/basal polarity	0	0	0	0	0	0	0	0	0	0	0	0	0	0	0	0	0	0	0	0
224997	Dlgap1	0	0	0	1	GO:0070842 aggresome assembly;GO:0098962 regulation of postsynaptic neurotransmitter receptor activity;GO:0070841 inclusion body assembly	0	0	0	0	0	0	0	0	0	0	0	0	0	0	0	0	0	0	0	0
100417514	Adh6b	0	1	0	0	GO:0006069 ethanol oxidation;GO:0006067 ethanol metabolic process;GO:0042572 retinol metabolic process	0	0	0	0	0	0	0	0	0	0	0	0	0	0	0	0	0	0	0	0
329650	Med12l	0	1	0	0	GO:0006357 regulation of transcription by RNA polymerase II;GO:0006366 transcription by RNA polymerase II;GO:0006355 regulation of transcription, DNA-templated	0	0	0	0	0	0	0	0	0	0	0	0	0	0	0	0	0	0	0	0
72750	Fam117b	0	0	0	1	GO:0008150 biological_process	0	0	0	0	0	0	0	0	0	0	0	0	0	0	0	0	0	0	0	0
52014	Nus1	0	0	1	0	GO:0019408 dolichol biosynthetic process;GO:0006489 dolichyl diphosphate biosynthetic process;GO:0046465 dolichyl diphosphate metabolic process	1	0	0	0	0	1	0	0	0	0	0	0	0	0	0	0	0	0	0	0
66313	Smurf2	0	0	0	1	GO:1901165 positive regulation of trophoblast cell migration;GO:0030579 ubiquitin-dependent SMAD protein catabolic process;GO:1901163 regulation of trophoblast cell migration	1	0	0	0	0	1	0	0	0	0	0	0	0	0	0	0	0	0	0	0
93742	Pard3	0	0	0	1	GO:0003383 apical constriction;GO:0051660 establishment of centrosome localization;GO:0010801 negative regulation of peptidyl-threonine phosphorylation	0	1	0	0	0	0	1	0	1	0	0	1	0	1	1	0	0	0	0	0
66884	Appbp2	0	1	0	0	GO:0046907 intracellular transport;GO:0015031 protein transport;GO:0015833 peptide transport	0	0	0	0	0	0	0	0	0	0	0	0	0	0	0	0	0	0	0	0
52552	Parp8	0	1	0	0	GO:0070213 protein auto-ADP-ribosylation;GO:0006471 protein ADP-ribosylation;GO:0006464 cellular protein modification process	0	0	0	0	0	0	0	0	0	0	0	0	0	0	0	0	0	0	0	0
18008	Nes	0	0	1	0	GO:0030842 regulation of intermediate filament depolymerization;GO:0030844 positive regulation of intermediate filament depolymerization;GO:0045106 intermediate filament depolymerization	0	1	0	0	0	0	0	0	0	0	0	1	0	0	0	0	0	0	0	0
17909	Myo10	0	0	1	0	GO:0051489 regulation of filopodium assembly;GO:0046847 filopodium assembly;GO:0008360 regulation of cell shape	0	0	0	0	0	0	0	0	1	0	0	1	0	0	0	0	0	0	1	0
18181	Nrf1	0	1	0	0	GO:0051602 response to electrical stimulus;GO:0007005 mitochondrion organization;GO:0009628 response to abiotic stimulus	0	0	0	0	0	0	0	0	0	0	0	0	0	0	0	0	0	1	0	0
235626	Setd2	0	0	0	1	GO:0097676 histone H3-K36 dimethylation;GO:0035441 cell migration involved in vasculogenesis;GO:0097198 histone H3-K36 trimethylation	1	0	0	1	0	0	0	0	0	0	0	0	0	0	0	0	0	0	0	0
18795	Plcb1	0	1	0	0	GO:1902618 cellular response to fluoride;GO:1905630 response to glyceraldehyde;GO:1905631 cellular response to glyceraldehyde	0	0	0	1	0	0	0	0	1	1	0	0	0	0	1	1	1	1	0	0
74103	Nebl	0	1	0	0	GO:0071691 cardiac muscle thin filament assembly;GO:0055003 cardiac myofibril assembly;GO:0030239 myofibril assembly	0	1	0	1	0	0	0	1	0	0	0	0	0	0	0	0	0	0	0	0
20324	Cavin2	0	0	1	0	GO:0097320 plasma membrane tubulation;GO:0007009 plasma membrane organization;GO:0010256 endomembrane system organization	0	0	0	0	0	0	0	0	0	0	0	0	0	0	0	0	0	0	0	0
12571	Cdk6	0	0	0	1	GO:0036275 response to 5-fluorouracil;GO:0044838 cell quiescence;GO:0045656 negative regulation of monocyte differentiation	0	0	1	0	0	0	1	0	1	0	0	0	0	0	1	0	0	0	0	0
29876	Clic4	0	0	1	0	GO:0061299 retina vasculature morphogenesis in camera-type eye;GO:0001886 endothelial cell morphogenesis;GO:0007035 vacuolar acidification	1	0	0	0	0	0	0	0	0	1	0	0	0	0	1	0	1	0	1	0
192197	Bcas3	0	0	0	1	GO:0051895 negative regulation of focal adhesion assembly;GO:2000251 positive regulation of actin cytoskeleton reorganization;GO:1903392 negative regulation of adherens junction organization	1	1	0	0	0	0	1	0	1	0	0	1	0	0	0	0	0	0	0	0
50875	Tmod3	0	0	0	1	GO:0051694 pointed-end actin filament capping;GO:0051693 actin filament capping;GO:0048821 erythrocyte development	0	1	0	1	0	0	0	1	0	1	0	0	0	0	0	0	0	0	0	0
17268	Meis1	0	0	0	1	GO:0060044 negative regulation of cardiac muscle cell proliferation;GO:0035855 megakaryocyte development;GO:0060216 definitive hemopoiesis	1	0	1	1	0	0	0	0	1	0	0	1	0	0	0	0	0	0	0	0
219105	Zmym5	0	1	0	0	GO:0000122 negative regulation of transcription by RNA polymerase II;GO:0045892 negative regulation of transcription, DNA-templated;GO:1903507 negative regulation of nucleic acid-templated transcription	0	0	0	0	0	0	0	0	0	0	0	0	0	0	0	0	0	0	0	0
114774	Pawr	0	1	0	0	GO:0060450 positive regulation of hindgut contraction;GO:1904457 positive regulation of neuronal action potential;GO:1901082 positive regulation of relaxation of smooth muscle	1	1	1	0	0	0	0	1	1	0	0	0	0	0	0	0	1	0	0	0
329908	Usp24	0	1	0	0	GO:0016579 protein deubiquitination;GO:0070646 protein modification by small protein removal;GO:0006511 ubiquitin-dependent protein catabolic process	0	0	0	0	0	0	0	0	0	0	0	0	0	0	0	0	0	0	0	0
27360	Add3	0	0	0	1	GO:0051016 barbed-end actin filament capping;GO:0051693 actin filament capping;GO:0045907 positive regulation of vasoconstriction	0	1	0	0	0	0	0	0	0	0	1	0	0	0	0	0	0	0	0	0
19684	Rdx	0	1	0	0	GO:2000643 positive regulation of early endosome to late endosome transport;GO:1902965 regulation of protein localization to early endosome;GO:1902966 positive regulation of protein localization to early endosome	1	1	0	0	0	0	1	1	1	0	0	1	0	0	1	0	0	0	0	0
80707	Wwox	0	1	0	0	GO:2001241 positive regulation of extrinsic apoptotic signaling pathway in absence of ligand;GO:2001239 regulation of extrinsic apoptotic signaling pathway in absence of ligand;GO:2001238 positive regulation of extrinsic apoptotic signaling pathway	0	0	1	0	0	1	0	0	0	0	0	0	0	1	0	0	0	0	0	0
269023	Zfp608	0	1	0	0	GO:0033085 negative regulation of T cell differentiation in thymus;GO:0033081 regulation of T cell differentiation in thymus;GO:0045581 negative regulation of T cell differentiation	0	0	0	0	0	0	0	0	1	0	0	0	0	0	0	0	0	0	0	0
329152	Hecw2	0	0	0	1	GO:2000650 negative regulation of sodium ion transmembrane transporter activity;GO:1902306 negative regulation of sodium ion transmembrane transport;GO:0010766 negative regulation of sodium ion transport	0	0	0	0	0	0	0	0	0	0	0	1	0	0	0	0	1	0	0	0
20442	St3gal1	0	0	0	1	GO:0002319 memory B cell differentiation;GO:1905403 negative regulation of activated CD8-positive, alpha-beta T cell apoptotic process;GO:1905397 activated CD8-positive, alpha-beta T cell apoptotic process	0	0	0	0	0	0	0	0	0	0	0	0	0	0	0	0	0	0	0	0
240725	Sulf1	0	1	0	0	GO:0014846 esophagus smooth muscle contraction;GO:0060686 negative regulation of prostatic bud formation;GO:0060685 regulation of prostatic bud formation	1	0	1	0	0	1	0	0	0	1	0	0	0	0	0	1	0	0	0	0
208076	Pknox2	0	0	0	1	GO:0006357 regulation of transcription by RNA polymerase II;GO:0006366 transcription by RNA polymerase II;GO:0006355 regulation of transcription, DNA-templated	0	0	0	0	0	0	0	0	0	0	0	0	0	0	0	0	0	0	0	0
76022	Gon4l	0	1	0	0	GO:0030183 B cell differentiation;GO:0042113 B cell activation;GO:0030098 lymphocyte differentiation	0	0	0	0	0	0	0	0	0	0	0	0	0	0	0	0	0	0	0	0
226610	Fam78b	0	0	0	1	GO:0008150 biological_process	0	0	0	0	0	0	0	0	0	0	0	0	0	0	0	0	0	0	0	0
15018	H2-Q7	0	1	0	0	GO:0002486 antigen processing and presentation of endogenous peptide antigen via MHC class I via ER pathway, TAP-independent;GO:0002476 antigen processing and presentation of endogenous peptide antigen via MHC class Ib;GO:0002484 antigen processing and presentation of endogenous peptide antigen via MHC class I via ER pathway	0	0	0	0	0	0	0	0	0	0	0	0	0	0	0	0	0	0	0	0
54712	Plxnc1	0	1	0	0	GO:1902287 semaphorin-plexin signaling pathway involved in axon guidance;GO:1902285 semaphorin-plexin signaling pathway involved in neuron projection guidance;GO:0071526 semaphorin-plexin signaling pathway	0	0	0	0	0	0	0	0	1	0	0	1	0	0	0	0	0	0	0	0
56175	Bace2	0	1	0	0	GO:0042985 negative regulation of amyloid precursor protein biosynthetic process;GO:0042983 amyloid precursor protein biosynthetic process;GO:0042984 regulation of amyloid precursor protein biosynthetic process	0	0	0	0	0	0	0	0	0	0	0	0	0	0	0	0	0	0	0	0
237504	Rassf9	0	0	0	1	GO:0016197 endosomal transport;GO:0046907 intracellular transport;GO:0016192 vesicle-mediated transport	0	0	0	0	0	0	0	0	0	0	0	0	0	0	0	0	0	0	0	0
66214	Rgcc	0	0	1	0	GO:0001100 negative regulation of exit from mitosis;GO:0003331 positive regulation of extracellular matrix constituent secretion;GO:1901203 positive regulation of extracellular matrix assembly	1	1	1	0	0	0	0	1	1	1	0	0	0	0	0	0	0	0	0	1
211323	Nrg1	0	1	0	0	GO:0021840 directional guidance of interneurons involved in migration from the subpallium to the cortex;GO:0021842 chemorepulsion involved in interneuron migration from the subpallium to the cortex;GO:0045213 neurotransmitter receptor metabolic process	0	1	0	1	1	0	0	0	0	1	0	1	0	0	0	1	0	0	0	0
72147	Zbtb46	0	0	0	1	GO:2001200 positive regulation of dendritic cell differentiation;GO:2001199 negative regulation of dendritic cell differentiation;GO:0045650 negative regulation of macrophage differentiation	0	0	0	0	0	0	0	0	1	0	0	0	0	0	0	0	0	0	0	0
229900	Gbp7	0	1	0	0	GO:0044406 adhesion of symbiont to host;GO:0042832 defense response to protozoan;GO:0001562 response to protozoan	0	0	0	0	0	0	0	0	0	0	0	0	0	0	0	0	0	0	0	0
24059	Slco2a1	0	0	0	1	GO:0043252 sodium-independent organic anion transport;GO:0015732 prostaglandin transport;GO:0071715 icosanoid transport	0	0	0	0	0	0	0	0	0	0	0	0	0	0	0	0	0	0	0	0
217030	Synrg	0	1	0	0	GO:0006897 endocytosis;GO:0098657 import into cell;GO:0016192 vesicle-mediated transport	0	0	0	0	0	0	0	0	0	0	0	0	0	0	0	0	0	0	0	0
629059	Fam124a	0	1	0	0	GO:0008150 biological_process	0	0	0	0	0	0	0	0	0	0	0	0	0	0	0	0	0	0	0	0
83997	Slmap	0	1	0	0	GO:1900825 regulation of membrane depolarization during cardiac muscle cell action potential;GO:0098902 regulation of membrane depolarization during action potential;GO:1905150 regulation of voltage-gated sodium channel activity	0	0	0	0	0	0	0	0	0	0	0	0	0	0	0	0	1	0	0	0
17067	Ly6c1	0	0	1	0	GO:0095500 acetylcholine receptor signaling pathway;GO:1903831 signal transduction involved in cellular response to ammonium ion;GO:1905144 response to acetylcholine	0	0	0	0	0	0	0	0	0	0	0	0	0	0	0	0	0	0	0	1
218639	Arl15	0	0	0	1	GO:0008150 biological_process	0	0	0	0	0	0	0	0	0	0	0	0	0	0	0	0	0	0	0	0
12552	Cdh11	0	1	0	0	GO:0021957 corticospinal tract morphogenesis;GO:0021952 central nervous system projection neuron axonogenesis;GO:0016339 calcium-dependent cell-cell adhesion via plasma membrane cell adhesion molecules	0	0	0	0	0	0	1	0	1	0	0	1	0	0	0	0	0	0	0	0
19714	Rev3l	0	1	0	0	GO:0042276 error-prone translesion synthesis;GO:0019985 translesion synthesis;GO:0006301 postreplication repair	0	0	0	0	0	0	0	0	0	0	0	0	0	0	0	0	0	0	0	0
20619	Snap23	0	1	0	0	GO:0098881 exocytic insertion of neurotransmitter receptor to plasma membrane;GO:0098967 exocytic insertion of neurotransmitter receptor to postsynaptic membrane;GO:0002349 histamine production involved in inflammatory response	0	0	0	0	0	0	0	0	0	0	0	0	0	0	0	0	0	1	0	0
53416	Stk39	0	1	0	0	GO:1905407 regulation of creatine transmembrane transporter activity;GO:1905408 negative regulation of creatine transmembrane transporter activity;GO:0038146 chemokine (C-X-C motif) ligand 12 signaling pathway	1	0	0	0	0	0	0	0	0	0	1	0	0	0	0	0	1	0	0	0
17999	Nedd4	0	1	0	0	GO:0099576 regulation of protein catabolic process at postsynapse, modulating synaptic transmission;GO:2000650 negative regulation of sodium ion transmembrane transporter activity;GO:0030948 negative regulation of vascular endothelial growth factor receptor signaling pathway	1	0	0	1	0	1	0	0	1	0	0	1	1	1	0	1	1	0	0	0
15901	Id1	0	0	1	0	GO:0060426 lung vasculature development;GO:0045602 negative regulation of endothelial cell differentiation;GO:0001886 endothelial cell morphogenesis	1	1	0	1	0	1	0	1	0	0	0	1	0	0	1	0	0	0	0	1
74440	Cmip	0	0	0	1	GO:0001701 in utero embryonic development;GO:0043009 chordate embryonic development;GO:0009792 embryo development ending in birth or egg hatching	0	0	0	0	0	0	0	0	0	0	0	0	0	0	0	0	0	0	0	0
69656	Pir	0	1	0	0	GO:0030224 monocyte differentiation;GO:1903131 mononuclear cell differentiation;GO:0002573 myeloid leukocyte differentiation	0	0	0	0	0	0	0	0	0	0	0	0	0	0	0	0	0	0	0	0
56878	Rbms1	0	1	0	0	GO:0006260 DNA replication;GO:0006259 DNA metabolic process;GO:0034645 cellular macromolecule biosynthetic process	0	0	0	0	0	0	0	0	0	0	0	0	0	0	0	0	0	0	0	0
14682	Gnaq	0	0	0	1	GO:0045634 regulation of melanocyte differentiation;GO:0060158 phospholipase C-activating dopamine receptor signaling pathway;GO:0050932 regulation of pigment cell differentiation	0	0	0	1	0	0	0	0	0	0	0	0	0	0	0	0	1	1	0	0
100986	Akap9	0	1	0	0	GO:0051661 maintenance of centrosome location;GO:0051657 maintenance of organelle location;GO:0007194 negative regulation of adenylate cyclase activity	0	0	0	0	0	0	0	0	0	0	0	0	0	0	1	0	1	0	0	0
20393	Sgk1	0	0	1	0	GO:0043402 glucocorticoid mediated signaling pathway;GO:1904044 response to aldosterone;GO:1904045 cellular response to aldosterone	0	1	0	0	0	0	0	0	0	0	0	1	0	1	0	0	1	0	0	1
68434	1010001N08Rik	0	1	0	0	GO:0008150 biological_process	0	0	0	0	0	0	0	0	0	0	0	0	0	0	0	0	0	0	0	0
108089	Rnf144a	0	0	0	1	GO:0032436 positive regulation of proteasomal ubiquitin-dependent protein catabolic process;GO:2000060 positive regulation of ubiquitin-dependent protein catabolic process;GO:1901800 positive regulation of proteasomal protein catabolic process	0	0	0	0	0	0	0	0	0	0	0	0	0	0	0	0	0	0	0	0
12398	Cbfa2t3	0	1	0	0	GO:1903715 regulation of aerobic respiration;GO:0045820 negative regulation of glycolytic process;GO:0030812 negative regulation of nucleotide catabolic process	0	0	1	0	0	0	0	0	0	0	0	0	0	0	0	0	0	0	0	0
20454	St3gal5	0	1	0	0	GO:0006486 protein glycosylation;GO:0043413 macromolecule glycosylation;GO:0070085 glycosylation	0	0	0	0	0	0	0	0	0	0	0	0	0	0	0	0	0	0	0	0
19224	Ptgs1	0	1	0	0	GO:0019371 cyclooxygenase pathway;GO:0032811 negative regulation of epinephrine secretion;GO:0010700 negative regulation of norepinephrine secretion	0	1	0	0	0	0	0	0	0	0	1	0	0	0	1	0	0	1	0	0
18139	Zfp638	0	1	0	0	GO:0008380 RNA splicing;GO:0006396 RNA processing;GO:0016070 RNA metabolic process	0	0	0	0	0	0	0	0	0	0	0	0	0	0	0	0	0	0	0	0
225131	Wac	0	1	0	0	GO:0071894 histone H2B conserved C-terminal lysine ubiquitination;GO:0033523 histone H2B ubiquitination;GO:0044783 G1 DNA damage checkpoint	0	0	0	0	0	0	0	0	0	0	0	0	0	0	0	0	0	0	0	0
269774	Aak1	0	0	0	1	GO:2000369 regulation of clathrin-dependent endocytosis;GO:0072583 clathrin-dependent endocytosis;GO:0045747 positive regulation of Notch signaling pathway	0	0	0	0	0	0	0	0	0	0	0	0	0	0	0	0	0	0	0	0
13713	Elk3	0	0	0	1	GO:0042060 wound healing;GO:0001525 angiogenesis;GO:0009611 response to wounding	1	0	0	0	0	0	0	0	0	0	0	0	0	0	0	0	0	0	0	0
104625	Cnot6	0	0	1	0	GO:0070966 nuclear-transcribed mRNA catabolic process, no-go decay;GO:0010606 positive regulation of cytoplasmic mRNA processing body assembly;GO:0010603 regulation of cytoplasmic mRNA processing body assembly	0	1	0	0	0	0	0	0	0	0	0	0	0	0	0	0	0	0	0	1
240028	Lnpep	0	1	0	0	GO:0043171 peptide catabolic process;GO:0120163 negative regulation of cold-induced thermogenesis;GO:0060395 SMAD protein signal transduction	0	0	0	0	0	1	0	0	0	0	1	0	0	0	0	0	0	0	0	0
11770	Fabp4	0	0	1	0	GO:0071285 cellular response to lithium ion;GO:0010226 response to lithium ion;GO:0050872 white fat cell differentiation	0	0	0	0	0	0	0	0	0	0	0	0	0	0	0	0	0	0	0	0
228829	Phf20	0	0	0	1	GO:0043981 histone H4-K5 acetylation;GO:0043982 histone H4-K8 acetylation;GO:0043984 histone H4-K16 acetylation	0	0	0	0	0	0	0	0	0	0	0	0	0	0	0	0	0	0	0	0

## Sheet: Endo&EndoC_Enrichment
GroupID	Category	Term	Description	LogP	Log(q-value)	InTerm_InList	Genes	Symbols
1_Summary	GO Biological Processes	GO:0048514	blood vessel morphogenesis	-25.45	-21.1677	73/654	11421,11465,11504,11518,11816,11826,12168,12306,12554,12628,12828,13036,13713,13805,13819,13846,14048,14465,14886,15446,15507,15901,16476,16598,16973,17130,17131,17268,17886,17999,18015,18127,18186,18591,18760,19016,19223,19263,19317,19877,20315,20817,20846,20866,21413,21687,21872,22431,22436,23938,26406,29876,52014,54598,66214,67784,67888,70097,74030,76089,77446,78560,83921,192187,192197,223864,…	Ace,Actg1,Adamts1,Add1,Apoe,Aqp1,Bmpr2,Anxa2,Cdh13,Cfh,Col4a3,Ctsh,Elk3,Eng,Epas1,Ephb4,Eya1,Gata6,Gtf2i,Hpgd,Hspb1,Id1,Jun,Klf2,Lrp5,Smad6,Smad7,Meis1,Myh9,Nedd4,Nf1,Nos3,Nrp1,Pdgfb,Prkd1,Pparg,Ptgis,Ptprb,Qk,Rock1,Cxcl12,Srpk2,Stat1,Stim1,Tcf4,Tek,Tjp1,Wt1,Xdh,Map2k5,Map3k3,Clic4,Nus1,Calcrl,Rgcc,Plxnd1,Tmem100,Sash1,Rin2,Rapgef2,Heg1,Adgra2,Cemip2,Stab1,Bcas3,Rapgef3,Setd2,Mrtfb,Jcad,Sulf1,Was…
1_Member	GO Biological Processes	GO:0048514	blood vessel morphogenesis	-25.45	-21.1677	73/654	11421,11465,11504,11518,11816,11826,12168,12306,12554,12628,12828,13036,13713,13805,13819,13846,14048,14465,14886,15446,15507,15901,16476,16598,16973,17130,17131,17268,17886,17999,18015,18127,18186,18591,18760,19016,19223,19263,19317,19877,20315,20817,20846,20866,21413,21687,21872,22431,22436,23938,26406,29876,52014,54598,66214,67784,67888,70097,74030,76089,77446,78560,83921,192187,192197,223864,…	Ace,Actg1,Adamts1,Add1,Apoe,Aqp1,Bmpr2,Anxa2,Cdh13,Cfh,Col4a3,Ctsh,Elk3,Eng,Epas1,Ephb4,Eya1,Gata6,Gtf2i,Hpgd,Hspb1,Id1,Jun,Klf2,Lrp5,Smad6,Smad7,Meis1,Myh9,Nedd4,Nf1,Nos3,Nrp1,Pdgfb,Prkd1,Pparg,Ptgis,Ptprb,Qk,Rock1,Cxcl12,Srpk2,Stat1,Stim1,Tcf4,Tek,Tjp1,Wt1,Xdh,Map2k5,Map3k3,Clic4,Nus1,Calcrl,Rgcc,Plxnd1,Tmem100,Sash1,Rin2,Rapgef2,Heg1,Adgra2,Cemip2,Stab1,Bcas3,Rapgef3,Setd2,Mrtfb,Jcad,Sulf1,Was…
1_Member	GO Biological Processes	GO:0001568	blood vessel development	-24.4495	-20.4682	77/752	11421,11465,11504,11518,11816,11826,12168,12306,12554,12628,12828,13036,13653,13713,13805,13819,13846,14048,14465,14886,15446,15507,15901,16476,16598,16973,17130,17131,17268,17886,17999,18015,18127,18186,18591,18760,19016,19223,19263,19317,19877,20315,20817,20846,20866,21413,21687,21872,22431,22436,23938,26406,29876,52014,54598,66214,67784,67888,67916,70097,74030,76089,77446,78560,83921,192187,19…	Ace,Actg1,Adamts1,Add1,Apoe,Aqp1,Bmpr2,Anxa2,Cdh13,Cfh,Col4a3,Ctsh,Egr1,Elk3,Eng,Epas1,Ephb4,Eya1,Gata6,Gtf2i,Hpgd,Hspb1,Id1,Jun,Klf2,Lrp5,Smad6,Smad7,Meis1,Myh9,Nedd4,Nf1,Nos3,Nrp1,Pdgfb,Prkd1,Pparg,Ptgis,Ptprb,Qk,Rock1,Cxcl12,Srpk2,Stat1,Stim1,Tcf4,Tek,Tjp1,Wt1,Xdh,Map2k5,Map3k3,Clic4,Nus1,Calcrl,Rgcc,Plxnd1,Tmem100,Plpp3,Sash1,Rin2,Rapgef2,Heg1,Adgra2,Cemip2,Stab1,Bcas3,Ggnbp2,Rapgef3,Setd2,Mr…
1_Member	GO Biological Processes	GO:0001944	vasculature development	-23.865	-20.1848	78/787	11421,11465,11504,11518,11816,11826,12168,12306,12554,12628,12828,13036,13653,13713,13805,13819,13846,14048,14465,14886,15446,15507,15901,16476,16598,16973,17130,17131,17268,17886,17999,18015,18127,18186,18591,18760,19016,19223,19263,19317,19877,20315,20817,20846,20866,21413,21687,21872,22431,22436,23938,26406,29876,52014,54598,66214,67155,67784,67888,67916,70097,74030,76089,77446,78560,83921,192…	Ace,Actg1,Adamts1,Add1,Apoe,Aqp1,Bmpr2,Anxa2,Cdh13,Cfh,Col4a3,Ctsh,Egr1,Elk3,Eng,Epas1,Ephb4,Eya1,Gata6,Gtf2i,Hpgd,Hspb1,Id1,Jun,Klf2,Lrp5,Smad6,Smad7,Meis1,Myh9,Nedd4,Nf1,Nos3,Nrp1,Pdgfb,Prkd1,Pparg,Ptgis,Ptprb,Qk,Rock1,Cxcl12,Srpk2,Stat1,Stim1,Tcf4,Tek,Tjp1,Wt1,Xdh,Map2k5,Map3k3,Clic4,Nus1,Calcrl,Rgcc,Smarca2,Plxnd1,Tmem100,Plpp3,Sash1,Rin2,Rapgef2,Heg1,Adgra2,Cemip2,Stab1,Bcas3,Ggnbp2,Rapgef3,…
1_Member	GO Biological Processes	GO:0072358	cardiovascular system development	-23.865	-20.1848	78/787	11421,11465,11504,11518,11816,11826,12168,12306,12554,12628,12828,13036,13653,13713,13805,13819,13846,14048,14465,14886,15446,15507,15901,16476,16598,16973,17130,17131,17268,17886,17999,18015,18127,18186,18591,18760,19016,19223,19263,19317,19877,20315,20817,20846,20866,21413,21687,21872,22431,22436,23938,26406,29876,52014,54598,66214,67155,67784,67888,67916,70097,74030,76089,77446,78560,83921,192…	Ace,Actg1,Adamts1,Add1,Apoe,Aqp1,Bmpr2,Anxa2,Cdh13,Cfh,Col4a3,Ctsh,Egr1,Elk3,Eng,Epas1,Ephb4,Eya1,Gata6,Gtf2i,Hpgd,Hspb1,Id1,Jun,Klf2,Lrp5,Smad6,Smad7,Meis1,Myh9,Nedd4,Nf1,Nos3,Nrp1,Pdgfb,Prkd1,Pparg,Ptgis,Ptprb,Qk,Rock1,Cxcl12,Srpk2,Stat1,Stim1,Tcf4,Tek,Tjp1,Wt1,Xdh,Map2k5,Map3k3,Clic4,Nus1,Calcrl,Rgcc,Smarca2,Plxnd1,Tmem100,Plpp3,Sash1,Rin2,Rapgef2,Heg1,Adgra2,Cemip2,Stab1,Bcas3,Ggnbp2,Rapgef3,…
1_Member	GO Biological Processes	GO:0001525	angiogenesis	-17.9153	-14.3319	56/542	11421,11465,11504,11518,11826,12306,12554,12628,12828,13036,13713,13805,13819,13846,14465,14886,15507,15901,16476,16598,17268,17886,18015,18127,18186,18760,19016,19223,19263,19877,20315,20817,20846,20866,21413,21687,21872,23938,26406,29876,52014,54598,66214,67784,67888,70097,78560,83921,192187,192197,223864,235626,240185,240725,242687,672511	Ace,Actg1,Adamts1,Add1,Aqp1,Anxa2,Cdh13,Cfh,Col4a3,Ctsh,Elk3,Eng,Epas1,Ephb4,Gata6,Gtf2i,Hspb1,Id1,Jun,Klf2,Meis1,Myh9,Nf1,Nos3,Nrp1,Prkd1,Pparg,Ptgis,Ptprb,Rock1,Cxcl12,Srpk2,Stat1,Stim1,Tcf4,Tek,Tjp1,Map2k5,Map3k3,Clic4,Nus1,Calcrl,Rgcc,Plxnd1,Tmem100,Sash1,Adgra2,Cemip2,Stab1,Bcas3,Rapgef3,Setd2,Jcad,Sulf1,Wasf2,Rnf213
1_Member	GO Biological Processes	GO:1901342	regulation of vasculature development	-14.6463	-11.2091	41/360	11504,11518,11826,12828,13036,13653,13805,13846,14465,14886,15507,15901,16598,18015,18127,18186,18591,18760,19016,19223,19877,20846,20866,21413,21687,21872,22431,22436,23938,26406,66214,67784,67888,70097,74030,76089,78560,192187,223864,240185,240725	Adamts1,Add1,Aqp1,Col4a3,Ctsh,Egr1,Eng,Ephb4,Gata6,Gtf2i,Hspb1,Id1,Klf2,Nf1,Nos3,Nrp1,Pdgfb,Prkd1,Pparg,Ptgis,Rock1,Stat1,Stim1,Tcf4,Tek,Tjp1,Wt1,Xdh,Map2k5,Map3k3,Rgcc,Plxnd1,Tmem100,Sash1,Rin2,Rapgef2,Adgra2,Stab1,Rapgef3,Jcad,Sulf1
1_Member	GO Biological Processes	GO:0001667	ameboidal-type cell migration	-13.6955	-10.3674	44/438	11816,11826,12168,12554,13036,13482,13805,13846,14158,14389,15507,16476,16973,17311,17886,18015,18127,18186,18591,18754,18760,19016,19270,19877,20315,21687,21961,23938,24136,26406,52014,66214,66313,67784,70097,74030,78560,100169,107351,192197,235041,240185,242687,320795	Apoe,Aqp1,Bmpr2,Cdh13,Ctsh,Dpp4,Eng,Ephb4,Fer,Gab2,Hspb1,Jun,Lrp5,Kitl,Myh9,Nf1,Nos3,Nrp1,Pdgfb,Prkce,Prkd1,Pparg,Ptprg,Rock1,Cxcl12,Tek,Tns1,Map2k5,Zeb2,Map3k3,Nus1,Rgcc,Smurf2,Plxnd1,Sash1,Rin2,Adgra2,Phactr4,Kank1,Bcas3,Kank2,Jcad,Wasf2,Pkn1
1_Member	GO Biological Processes	GO:0010631	epithelial cell migration	-12.7548	-9.51393	35/303	11816,11826,12168,12554,13036,13482,13846,14389,15507,16476,17886,18015,18127,18186,18591,18754,18760,19016,19270,19877,21687,23938,24136,26406,52014,66214,67784,70097,74030,78560,107351,192197,235041,240185,320795	Apoe,Aqp1,Bmpr2,Cdh13,Ctsh,Dpp4,Ephb4,Gab2,Hspb1,Jun,Myh9,Nf1,Nos3,Nrp1,Pdgfb,Prkce,Prkd1,Pparg,Ptprg,Rock1,Tek,Map2k5,Zeb2,Map3k3,Nus1,Rgcc,Plxnd1,Sash1,Rin2,Adgra2,Kank1,Bcas3,Kank2,Jcad,Pkn1
1_Member	GO Biological Processes	GO:0090132	epithelium migration	-12.6698	-9.46669	35/305	11816,11826,12168,12554,13036,13482,13846,14389,15507,16476,17886,18015,18127,18186,18591,18754,18760,19016,19270,19877,21687,23938,24136,26406,52014,66214,67784,70097,74030,78560,107351,192197,235041,240185,320795	Apoe,Aqp1,Bmpr2,Cdh13,Ctsh,Dpp4,Ephb4,Gab2,Hspb1,Jun,Myh9,Nf1,Nos3,Nrp1,Pdgfb,Prkce,Prkd1,Pparg,Ptprg,Rock1,Tek,Map2k5,Zeb2,Map3k3,Nus1,Rgcc,Plxnd1,Sash1,Rin2,Adgra2,Kank1,Bcas3,Kank2,Jcad,Pkn1
1_Member	GO Biological Processes	GO:0090130	tissue migration	-12.5855	-9.41716	35/307	11816,11826,12168,12554,13036,13482,13846,14389,15507,16476,17886,18015,18127,18186,18591,18754,18760,19016,19270,19877,21687,23938,24136,26406,52014,66214,67784,70097,74030,78560,107351,192197,235041,240185,320795	Apoe,Aqp1,Bmpr2,Cdh13,Ctsh,Dpp4,Ephb4,Gab2,Hspb1,Jun,Myh9,Nf1,Nos3,Nrp1,Pdgfb,Prkce,Prkd1,Pparg,Ptprg,Rock1,Tek,Map2k5,Zeb2,Map3k3,Nus1,Rgcc,Plxnd1,Sash1,Rin2,Adgra2,Kank1,Bcas3,Kank2,Jcad,Pkn1
1_Member	GO Biological Processes	GO:0030335	positive regulation of cell migration	-12.0434	-8.93716	48/569	11465,11504,11826,11980,12168,12554,13036,13653,14158,14389,15507,16476,17311,18003,18127,18186,18222,18591,18708,18754,18760,18805,19241,19684,20315,20443,21687,21872,26406,52014,53416,66313,67916,68732,70097,74030,76089,78560,84094,105722,114774,192197,193385,208727,214812,223864,237860,240185	Actg1,Adamts1,Aqp1,Atp8a1,Bmpr2,Cdh13,Ctsh,Egr1,Fer,Gab2,Hspb1,Jun,Kitl,Nedd9,Nos3,Nrp1,Numb,Pdgfb,Pik3r1,Prkce,Prkd1,Pld1,Tmsb4x,Rdx,Cxcl12,St3gal4,Tek,Tjp1,Map3k3,Nus1,Stk39,Smurf2,Plpp3,Carmil1,Sash1,Rin2,Rapgef2,Adgra2,Plvap,Ano6,Pawr,Bcas3,Ripor2,Hdac4,Zfp609,Rapgef3,Ssh2,Jcad
1_Member	GO Biological Processes	GO:2000147	positive regulation of cell motility	-11.4223	-8.4187	48/592	11465,11504,11826,11980,12168,12554,13036,13653,14158,14389,15507,16476,17311,18003,18127,18186,18222,18591,18708,18754,18760,18805,19241,19684,20315,20443,21687,21872,26406,52014,53416,66313,67916,68732,70097,74030,76089,78560,84094,105722,114774,192197,193385,208727,214812,223864,237860,240185	Actg1,Adamts1,Aqp1,Atp8a1,Bmpr2,Cdh13,Ctsh,Egr1,Fer,Gab2,Hspb1,Jun,Kitl,Nedd9,Nos3,Nrp1,Numb,Pdgfb,Pik3r1,Prkce,Prkd1,Pld1,Tmsb4x,Rdx,Cxcl12,St3gal4,Tek,Tjp1,Map3k3,Nus1,Stk39,Smurf2,Plpp3,Carmil1,Sash1,Rin2,Rapgef2,Adgra2,Plvap,Ano6,Pawr,Bcas3,Ripor2,Hdac4,Zfp609,Rapgef3,Ssh2,Jcad
1_Member	GO Biological Processes	GO:0051272	positive regulation of cellular component movement	-10.8852	-7.96466	48/613	11465,11504,11826,11980,12168,12554,13036,13653,14158,14389,15507,16476,17311,18003,18127,18186,18222,18591,18708,18754,18760,18805,19241,19684,20315,20443,21687,21872,26406,52014,53416,66313,67916,68732,70097,74030,76089,78560,84094,105722,114774,192197,193385,208727,214812,223864,237860,240185	Actg1,Adamts1,Aqp1,Atp8a1,Bmpr2,Cdh13,Ctsh,Egr1,Fer,Gab2,Hspb1,Jun,Kitl,Nedd9,Nos3,Nrp1,Numb,Pdgfb,Pik3r1,Prkce,Prkd1,Pld1,Tmsb4x,Rdx,Cxcl12,St3gal4,Tek,Tjp1,Map3k3,Nus1,Stk39,Smurf2,Plpp3,Carmil1,Sash1,Rin2,Rapgef2,Adgra2,Plvap,Ano6,Pawr,Bcas3,Ripor2,Hdac4,Zfp609,Rapgef3,Ssh2,Jcad
1_Member	GO Biological Processes	GO:0040017	positive regulation of locomotion	-10.6147	-7.7126	48/624	11465,11504,11826,11980,12168,12554,13036,13653,14158,14389,15507,16476,17311,18003,18127,18186,18222,18591,18708,18754,18760,18805,19241,19684,20315,20443,21687,21872,26406,52014,53416,66313,67916,68732,70097,74030,76089,78560,84094,105722,114774,192197,193385,208727,214812,223864,237860,240185	Actg1,Adamts1,Aqp1,Atp8a1,Bmpr2,Cdh13,Ctsh,Egr1,Fer,Gab2,Hspb1,Jun,Kitl,Nedd9,Nos3,Nrp1,Numb,Pdgfb,Pik3r1,Prkce,Prkd1,Pld1,Tmsb4x,Rdx,Cxcl12,St3gal4,Tek,Tjp1,Map3k3,Nus1,Stk39,Smurf2,Plpp3,Carmil1,Sash1,Rin2,Rapgef2,Adgra2,Plvap,Ano6,Pawr,Bcas3,Ripor2,Hdac4,Zfp609,Rapgef3,Ssh2,Jcad
1_Member	GO Biological Processes	GO:0045765	regulation of angiogenesis	-10.5897	-7.70533	33/323	11504,11518,11826,12828,13036,13805,14465,14886,15507,15901,16598,18015,18127,18186,18760,19016,19223,19877,20846,20866,21413,21687,21872,23938,26406,66214,67784,70097,78560,192187,223864,240185,240725	Adamts1,Add1,Aqp1,Col4a3,Ctsh,Eng,Gata6,Gtf2i,Hspb1,Id1,Klf2,Nf1,Nos3,Nrp1,Prkd1,Pparg,Ptgis,Rock1,Stat1,Stim1,Tcf4,Tek,Tjp1,Map2k5,Map3k3,Rgcc,Plxnd1,Sash1,Adgra2,Stab1,Rapgef3,Jcad,Sulf1
[truncated: 338 more rows]
